# Supplementary material for: Learning to quantify uncertainty in off-target activity for CRISPR guide RNAs
Source: Nucleic Acids Res. 2024 Sep 14;52(18):e87. doi: 10.1093/nar/gkae759 (PMC11472043; doi:10.1093/nar/gkae759)
Supplement: gkae759_Supplemental_Files [file gkae759_supplemental_files.zip]

Archive with 6 entries (6 files):
- SupplementaryDocument.pdf
- Supplementary_table_1.xlsx
- Supplementary_table_2.xlsx
- Supplementary_table_3.xlsx
- Supplementary_table_4.xlsx
- Supplementary_table_5.xlsx
