# Supplementary material for: Learning to quantify uncertainty in off-target activity for CRISPR guide RNAs
Source: Nucleic Acids Res. 2024 Sep 14;52(18):e87. doi: 10.1093/nar/gkae759 (PMC11472043; doi:10.1093/nar/gkae759)
Supplement: gkae759_Supplemental_Files [file gkae759_supplemental_files.zip › Supplementary_table_1.xlsx]

## Sheet: CHANGE-seq
chrom	chromStart	chromEnd	strand	offtarget_sequence	target_N	distance	CHANGEseq_reads	CFD	MIT	CNNCrispr	MOFF	CRISPR-Net	crispAI
chr10	42517546	42517568	-	GGGCCATACCCTGGGGGTCAGGG	GGCAGAAACCCTGGTGGTCGNGG	6	0	0.00284352	0.0487972	2.72682e-13	1.8098e-05	5.67859e-05	0
chr1	82125822	82125844	+	GGAACCTGAGCGATTCTATAAGG	GGAAACTTGGCCACTCTATGNGG	6	0	0.0720238	0.0118769	1.1237e-13	1.33087e-06	9.481e-09	0
chr1	53528027	53528049	+	GGAGAGGGTGCAGGGAGGCCTGG	GGTGAGGGAGGAGAGATGCCNGG	5	0	0.010084	0.0179964	1.15728e-11	0.000260483	3.92834e-05	0.05
chr17	51346215	51346237	-	GGATCTCACCCAGGTCAGCCTGG	GGACCGCAGCCAGCCCGGCCNGG	6	0	0	0.00354535	8.27688e-19	5.44183e-06	1.70888e-08	0
chr6	164910222	164910244	-	GAATTTTCTACCCTGCAACTTGG	GCATTTTCTTCACGGAAACANGG	6	0	0	0.00317097	5.61621e-19	8.23199e-09	1.40392e-09	0.48
chr13	77830219	77830241	-	AGGGAGGGGAGGGAAGAAGGGGG	GAGCAGGGCTGGGGAGAAGGNGG	6	0	0.143265	0.052308	1.4004e-18	0.00392303	0.00227139	0.2
chr12	67389711	67389733	+	GCTTCACTGGCTGGGTGCGGTGG	GCTTGTCCGTCTGGTTGCTGNGG	6	0	0.00372396	0.0296256	1.83581e-19	5.57571e-07	7.95711e-12	0
chr10	132476268	132476290	-	GTGAAGGTGGCAGGGTGGCCAGG	GAGAAGGTGGGGGGGTTCCANGG	6	0	0.00103711	0.00562635	4.95211e-20	1.36568e-05	5.64677e-12	0
chr20	55315344	55315366	+	CAGGAAACTTAGAATCATGGAGG	GAAGAAACTGAGAAGCATGANGG	5	0	0.0387447	0.101486	7.88764e-20	0.000596923	0.00710648	0
chr2	111481619	111481641	-	GGGCTCCAGGAGGGCTGGCTGGG	GGGCTGCAGGGGAGCTGGGCNGG	5	0	0.0597996	0.0160153	1.78379e-26	0.00061158	0.0615209	0.1
chr18	50025380	50025402	-	GGGCAAGGGGCTAGACAACTGGG	GGCCACGGAGCGAGACATCTNGG	5	0	0.0793651	0.0333901	9.18614e-11	0.000720457	0.033373	0.12
chr6	78462540	78462563	-	GAAGAAGTAACGACAAGTTCTGG	GAAGCATGACGGACAAGTACNGG	6	10	0.0420168	0.0692614	2.85333e-08	5.27902e-05	7.20266e-07	0
chr2	232020630	232020652	-	GCCTCTCTCTCTGTTTGCCACGG	GCTACTCTCTCTTTCTGGCCNGG	6	0	0.00112931	0.00541928	2.38033e-13	4.542e-07	4.8018e-09	0
chr21	6471501	6471523	+	GGAAGGAGGAGGAAGAGGAAGGG	GGAAGGAGGAGGCCTAAGGANGG	5	0	0.000848416	0.00160039	1.5487e-25	1.72232e-06	7.61717e-05	0.01
chr19	15723407	15723429	-	GAGAGGGTCCTGGGGTGCCCAGG	GAGAAGGTGGGGGGGTTCCANGG	6	0	0.00159479	0.0318833	1.36811e-17	6.5163e-05	1.58345e-10	0
chr9	96954807	96954829	+	GGGGGATCCGAGGGCCACAGTGG	GGGGGATTGTGGGGCTGCAGNGG	6	0	0.167521	0.012432	1.8744e-21	0.000156939	0.000224363	0.35
chr19	27625899	27625921	+	GGACCTATCACAGCCTGTTGAGG	GCACGTGGCCCAGCCTGCTGNGG	6	0	0.190328	0.0791618	9.00771e-17	0.000201965	3.20675e-05	0.06
chr6	29191285	29191307	+	GACTTTAAAGATAGAGGAATGGG	GACATTAAAGATAGTCATCTNGG	6	0	0.00285782	0.000696729	2.06923e-20	8.22047e-09	1.40863e-07	0
chr16	88824426	88824448	+	GTCGCCTCCAGCCTGGGGTGTGG	GTCCCCTCCACCCCACAGTGNGG	6	0	0.00161765	0.000915554	6.54848e-16	1.19374e-06	1.53265e-08	0
chr17	42043970	42043992	-	GCACAGTCATCTTTTGGGCTAGG	GCATACTCATCTTTTTCAGTNGG	6	0	0.00118124	0.00157284	2.00995e-22	7.38566e-09	3.35913e-09	0
chr13	93985791	93985813	+	GGAATGCAGACAGCCATGCCAGG	GGACCGCAGCCAGCCCGGCCNGG	5	0	0.116108	0.056526	1.50342e-09	0.000512853	0.00122013	0.19
chr7	106368020	106368042	+	TACCAGAACCCCAGCTGGTTAGG	GGCCAGTACCACAGCAGGCTNGG	6	0	0	0.0134483	2.52438e-21	6.73092e-05	0.000250744	0
chr18	80233179	80233201	-	GGTAGGATAGTTTGCCTGGAAGG	GGCAGCATAGTGAGCCCAGANGG	6	0	0.00740385	0.00545002	3.52159e-18	5.34664e-06	8.86297e-10	0
chr11	47257335	47257357	+	GCCACCTCCACCCCTATCCCAGG	GACACCTTCTTCCCCAGCCCNGG	6	0	0.00748299	0.0335368	6.46679e-16	6.6019e-05	3.41712e-06	0
chr3	45030149	45030171	-	GTTTTCCACTCTTACAGAGGAGG	GTTTGCGACTCTGACAGAGCNGG	4	0	0.00363971	0.174518	1.2332e-10	0.000379482	0.00522886	0
chr8	100947164	100947187	+	AATGGCGTGAACCCGGGAGGCGG	GGTGGTGTGGGCCCAGGAGGNGG	6	250	0.42	0.0521975	4.32555e-23	0.0113472	0.115762	0.74
chr8	92188377	92188399	-	TCTTCTCCAGTAAGAAGCTGAGG	GCCTCTCCAGCCAGGGGCTGNGG	6	0	0.142211	0.00789171	1.85789e-16	0.000377856	0.0221954	0.17
chr17	82255271	82255293	-	GCTGCAGTGGCTCAGCTCACTGG	GATGCAGAGACCCTGCTCAANGG	6	0	0.0141723	0.0184358	6.49869e-16	3.85468e-05	2.2179e-08	0
chr11	112729485	112729507	-	CAGGTGGGAGCCACCATTCCTGG	GATGTGGGAGGCTCAGTTCCNGG	6	0	0.0288997	0.00620751	1.22742e-22	0.000191174	2.51127e-05	0.02
chr22	20233957	20233979	-	CAGCACTACACTCTGGAAATAGG	GATAACTACACCGAGGAAATNGG	6	0	0.0152417	0.017451	3.12327e-08	3.40433e-05	1.34205e-05	0
chr12	49500682	49500705	+	AATGGCGTGAACCCGGGAGGCGG	GGTGGTGTGGGCCCAGGAGGNGG	6	362	0.42	0.0521975	4.32555e-23	0.0113472	0.115762	0.99
chr12	122905594	122905616	-	GGTGTGTGATGTTCCCCTCTTGG	GGTGGATGATGGTGCCGTCGNGG	6	0	0.00581771	0.00452769	3.11289e-15	4.23261e-06	5.67569e-12	0
chr18	77341181	77341203	+	CGTGGTGTGGGGTAAGGAACAGG	GGTGGTGTGGGCCCAGGAGGNGG	6	0	0.0238095	0.00246466	2.77414e-20	1.34414e-05	3.21929e-06	0
chr7	21996703	21996725	-	GAATGGTGATTACCAAGGGGTGG	GAAGCGTGATGACAAAGAGGNGG	5	0	0.00719281	0.0152077	8.98874e-15	0.000161197	6.58245e-07	0
chr1	223017182	223017204	+	TCTGGCTTTGCATCAGGTGCAGG	GCTGGCGATGCCTCGGCTGCNGG	6	0	0.00968455	0.0222618	3.88556e-21	1.37618e-05	8.92793e-06	0
chr15	22257761	22257783	-	GCTGCTCCCGCGCGGCGGACGGG	GCTGACCCCGCTGGGCAGGCNGG	6	0	0.0123207	0.00879852	3.76356e-18	1.44153e-05	1.44967e-07	0
chr11	3001707	3001729	+	GGCCACAACTCCCAGGGCTAGGG	GGTCACCACGAGCAGGGCTGNGG	6	0	0.0518481	0.0457908	3.72431e-19	0.000611706	9.21743e-05	0.01
chr20	48721916	48721939	-	CTCTGTCCTTCTGGTTGCTCAGG	GCTTGTCCGTCTGGTTGCTGNGG	5	24	0.0636099	0.25122	6.8414e-15	0.000970481	0.00446335	4.85
chr1	209583983	209584005	+	GCTATCTGTCCGTCACTCCTGGG	GCTGTGTTTGCGTCTCTCCCNGG	6	0	0.0312632	0.0399821	1.22389e-14	4.39599e-06	1.76495e-08	0
chr1	75301075	75301097	-	GAAGAAAATGAAGAAGAAGAGGG	GAAGAAACTGAGAAGCATGANGG	6	0	0.0381927	0.00104358	1.43446e-17	1.91145e-06	1.38196e-06	0
chr5	9248740	9248762	+	GATGAAGGAGCCTCAAGTCAAGG	GATGTGGGAGGCTCAGTTCCNGG	6	0	0.012605	0.00589585	7.32404e-22	3.66403e-05	0.000121256	0.02
chrX	72777125	72777147	-	TGACGTCGCCGCGGCTGCTGCGG	GCACGTGGCCCAGCCTGCTGNGG	6	0	0	0.0173359	9.27004e-22	2.40339e-05	3.31173e-10	0
chr15	74629368	74629390	-	GAGGCTTCCTGGCCATGTCTAGG	GGGGGTTCCAGGGCCTGTCTNGG	5	0	0.0548884	0.088533	4.70921e-19	0.000686163	0.00116916	0.03
chr11	73703538	73703560	+	TCAGACCAGCCTGGCCAACGTGG	GCTGCCCCGCCTGCCCAGCGNGG	6	0	0	0.0186701	8.10645e-12	0.000288888	5.61314e-06	0
chr14	81492275	81492297	-	GTGTTTGCAGCCAGGCGCGGTGG	GCCTCTCCAGCCAGGGGCTGNGG	6	0	0	0.0236572	3.10803e-16	2.05881e-05	6.37748e-09	0
chr14	71882712	71882734	+	GGTTATAATTAATTCCTTTCAGG	GGGTATTATTGATGCTATTCNGG	6	0	0.0103704	0.00232259	1.37776e-21	2.54353e-10	1.33334e-08	0
chrY	8191198	8191220	+	GCCCAGTCCTGCCATCTGGATGG	GCCCTGGCCAGTCGTCTGGGNGG	6	0	0.167929	0.0122276	1.3838e-19	0.000342708	1.30331e-06	0.89
chrY	6886321	6886343	+	GAAATAACCGATAAACATGAAGG	GAAGAAACTGAGAAGCATGANGG	5	0	0.109357	0.0728913	5.90366e-10	0.000400427	0.0331664	0.15
chr16	88188767	88188790	-	CTCGTGCAGTGGATCTGGGCAGG	GGGCTGCAGGGGAGCTGGGCNGG	6	0	0.0189394	0.0844119	1.7247e-14	0.00308704	0.00398226	1.17
chr19	23002247	23002269	+	GAGATTGCAGTGAGCCCAGACGG	GGCAGCATAGTGAGCCCAGANGG	6	0	0.0831933	0.238395	2.84027e-22	0.000313988	0.00016395	2.49
chr5	5150826	5150848	-	AATGGAAGTCAGAAAGCAGTAGG	GATGCTATTCAGGATGCAGTNGG	6	0	0.183411	0.0395192	8.32217e-22	0.000227655	0.000210688	0
chr11	106317419	106317441	-	GCCTGGCAGCCACCCCGTCCGGG	GCTGGGCAGGAGCCCCCTCCNGG	6	0	0.00136898	0.060126	5.45798e-21	9.5076e-05	4.57897e-05	0.05
chr11	124860531	124860553	+	GCAGAAGAGGAAGGAAATACAGG	GGACAGTAAGAAGGAAAAACNGG	6	0	0.0678733	0.0317726	2.96362e-16	7.24539e-05	3.75227e-05	0
chr22	17385453	17385475	-	GTTCCCTGTCTCCCTCTCCTTGG	GTCCCCTGAGCCCATTTCCTNGG	6	0	0.00725275	0.00492341	1.07807e-17	2.44847e-05	1.42312e-08	0
chr1	245652294	245652316	-	TGCCTGGCAACCTGAGACTTTGG	GCCGTGGCAAACTGGTACTTNGG	6	0	0.0479939	0.0162678	1.03841e-13	0.000175628	0.000395337	0.22
chr18	75319154	75319176	+	GCTTTATTCTTGGGCTGCAGGGG	GGGGGATTGTGGGGCTGCAGNGG	6	0	0.00782058	0.200987	5.32287e-13	0.000660803	0.000105183	0.09
chr7	137647497	137647519	+	GCTGGGCTGGGCCCAGCTGGTGG	GGTGGTGTGGGCCCAGGAGGNGG	5	0	0.0319974	0.0299971	2.54741e-28	0.000454666	0.000266025	0
chr20	61889119	61889142	-	GGGGGCTCACTAGAGGGAGGAGG	GAGGGCTCACCAGAGGTAGGNGG	3	2500	0.0289593	0.693987	4.58393e-20	0.0204622	0.448223	190.32
chr16	66231607	66231629	-	GAGGAACCGGGGAGCTGTGCGGG	GGGCTGCAGGGGAGCTGGGCNGG	6	0	0.0604396	0.0761361	4.48257e-11	0.00107867	0.000221723	0
chr11	123590400	123590422	-	GAGTAGGGAGGGGAGGTGGCAGG	GGTGAGGGAGGAGAGATGCCNGG	6	0	0.00267094	0.0170415	2.30741e-18	0.000125172	0.000358026	0.03
chrX	125941174	125941196	-	TGCCTCCAGCAGCAGGCCTGTGG	GGTCACCACGAGCAGGGCTGNGG	6	0	0.00908	0.137157	1.23635e-18	0.000389803	1.76128e-05	0
chr5	112737833	112737855	+	GGGCGCACGTGACCGACATGTGG	GGGATCAGGTGACCCATATTNGG	6	0	0.000865772	0.0276255	5.78012e-15	6.05083e-06	1.29757e-09	0
chr5	159100564	159100587	+	CGTCTGGGCTGGGGAGGAGCGGG	GAGCAGGGCTGGGGAGAAGGNGG	6	0	0.00785769	0.104694	2.81355e-26	0.00207003	0.00199645	0
chr15	76088297	76088319	+	GGGTACTCTGGGAGTGTACAGGG	GGGAACCCAGCGAGTGAAGANGG	6	0	0.00463558	0.0178607	1.26227e-20	1.18287e-06	7.13348e-10	0
chr11	49857354	49857376	-	TGTGGATGGCAGGGCTGCAGGGG	GGGGGATTGTGGGGCTGCAGNGG	5	0	0.195556	0.450634	3.33679e-16	0.00858711	0.0212538	0.9
chr7	121700696	121700719	+	TCAGAGGGTGCAGAGATTCCTGG	GGTGAGGGAGGAGAGATGCCNGG	6	188	0.0847724	0.0424907	7.20572e-14	0.00450474	0.0132997	1.06
chr1	188451314	188451336	-	GTAAAGTTTCCAAATATCTGAGG	GTCAGGGTTCTGGATATCTGNGG	6	0	0.246519	0.0431716	3.18867e-14	0.000599158	0.000852566	0.05
chr9	116659692	116659714	+	ATCTCCTCCACCCATTTCCATGG	GTCCCCTGAGCCCATTTCCTNGG	6	0	0.132923	0.155198	4.11034e-09	0.00116723	0.000304786	0.18
chr9	119684406	119684428	-	GGGCCAGGTGCTGTGGCTCGTGG	GGTCCCGGTGGTGTGGGCCCNGG	6	0	0.00177046	0.00675468	4.93531e-24	2.93674e-05	5.34432e-09	0
chr18	62716434	62716456	+	GGCCCGGAGCCGCCGCCGCCCGG	GGACCGCAGCCAGCCCGGCCNGG	6	0	0.000721527	0.00833252	3.06173e-18	1.24576e-06	6.98719e-11	0
chr12	30867640	30867662	-	AAAAAAAATAAGAAGAATAAAGG	GAAGAAACTGAGAAGCATGANGG	6	0	0.351	0.0326749	2.57231e-18	0.000432032	0.00245302	0.03
chr8	132828031	132828053	+	GGTCTTTAAGTGGGAAATACAGG	GGACAGTAAGAAGGAAAAACNGG	6	0	0.0190137	0.0203011	6.14687e-19	1.27382e-05	4.49244e-07	0.01
chr6	153290271	153290293	+	GCTGCTCCCACAGGCCAGTGAGG	GCTGCCCCGCCTGCCCAGCGNGG	6	0	0	0.00490455	1.78282e-17	6.60097e-06	1.63378e-09	0.13
chr22	47166815	47166838	+	TTTGCTGGAGGAGAGAGGCCGGG	GGTGAGGGAGGAGAGATGCCNGG	5	96	0.0249554	0.22408	2.45978e-18	0.00555774	0.0100266	1
chr7	3610842	3610864	-	GTGAAAACAGAGAAAGCAGGAGG	GTGAGTAGAGCGGAGGCAGGNGG	6	0	0.301176	0.0211264	3.12446e-13	0.000693605	2.41479e-05	0
chr12	8997107	8997129	-	GGGGGCATGTCAGGAAGCAGAGG	GGGGGATTGTGGGGCTGCAGNGG	6	0	0.0321396	0.00315522	2.64483e-17	2.45834e-05	1.42703e-05	0.06
chr6	117589548	117589571	-	GAGGTGGGCGTTATCACCTGAGG	GAAGGTGGCGTTGTCCCCTTNGG	6	0	0.0170653	0.0107358	3.25921e-15	0.00010471	1.11367e-06	0
chr1	7106270	7106292	+	AGAAAGAAAGAAGGAGAAGAAGG	GGACAGTAAGAAGGAAAAACNGG	6	0	0.0239119	0.0102057	8.0375e-15	1.50423e-05	3.56591e-05	0.02
chr15	52221960	52221982	-	GAAACACAGAATGGTTGAATGGG	GAGAATCAAAATCGGTGAATNGG	6	0	0.00422078	0.0233621	7.89889e-16	2.94214e-08	2.63329e-08	0
chr6	26685620	26685642	-	GAGCCACCACGTCTGGCCCTGGG	GAGCCACATTAACCGGCCCTNGG	6	0	0.0337234	0.0133965	6.01404e-17	3.4619e-05	4.74302e-05	0.09
chr9	136289599	136289621	+	GCAGGAGGGGCTGCCTCCTGAGG	GCACGTGGCCCAGCCTGCTGNGG	6	0	0.00818204	0.0402312	1.37345e-22	9.69613e-06	1.38137e-08	0
chr3	117509199	117509221	+	GGAAGGAGGCTGTCCAAGCAAGG	GGAAGGAGGAGGCCTAAGGANGG	5	0	0.0109718	0.0147579	2.58485e-23	0.000143359	1.14973e-07	0
chr5	119123412	119123434	+	GAGGAGGGAGAGGGAGAGGAGGG	GAGCAGGGCTGGGGAGAAGGNGG	6	0	0.0803571	0.0163895	1.37104e-20	0.000211779	3.28333e-05	0.02
chr3	52085058	52085080	+	GGCAGCAGCTGGGTGAAGCCTGG	GGCACCAACTGGATGGATCANGG	6	0	0.0217391	0.00345943	8.18723e-17	4.5214e-06	4.22514e-07	0
chr1	2457423	2457445	-	GCTGCAGTGGCAGGAAGCTGAGG	GCTGCAGAAACAGCAAGCCCNGG	6	0	0	0.00680655	4.68794e-18	9.21496e-07	9.23097e-08	0
chr11	64741051	64741074	-	GGATCTCCGCCTTCCCAGCGGAG	GCTGCCCCGCCTGCCCAGCGNGG	6	30	0.0130498	0.208871	2.56046e-05	0.00687958	0.00654365	2.82
chr5	32549674	32549696	+	CAATAGTCGTCTTTTTCATCTGG	GCATACTCATCTTTTTCAGTNGG	6	0	0.0104946	0.0321138	1.1969e-26	4.18385e-06	1.37754e-06	0
chr22	36351660	36351682	-	GAGCAGGGCAGGGGCGCGATGGG	GAGCAGGGCTGGGGAGAAGGNGG	6	0	0.00825057	0.00148419	3.6251e-35	1.56238e-06	1.72657e-07	0
chr1	120213793	120213815	-	CATCTGCAGGTGCCCCCTGCTGG	GCTGGGCAGGAGCCCCCTCCNGG	6	0	0.0031733	0.114477	4.34196e-18	0.000683131	0.00176218	0.01
chr5	13146901	13146923	-	GGAAGCTGCCTTACCTAATGGGG	GGAATCTGCCTAACAGGAGGNGG	6	0	0	0.00173223	3.99642e-14	1.81313e-07	2.16621e-09	0
chr5	141607223	141607245	+	GAACATTTAGAAGAAACAACAGG	GGACAGTAAGAAGGAAAAACNGG	5	0	0.0319974	0.0329705	1.02195e-13	0.00020396	0.000881883	0.01
chr2	74986306	74986328	-	GCCCTGACCAGTCCTCTGACTGG	GCCCTGGCCAGTCGTCTGGGNGG	4	0	0.131195	0.0204387	1.36121e-14	0.00085817	0.00227044	0
chr16	86115384	86115406	+	GAGCAGGGCCTGGGACATGGAGG	GAGCAGGGCTGGGGAGAAGGNGG	4	0	0	0.0242645	5.54158e-23	0.000133738	0.00264779	0.07
chr7	51434172	51434194	-	GGGGCCAATGGCAGGTGGAGTGG	GGCCCCACTGTGGGGTGGAGNGG	6	0	0.0317647	0.0632088	1.20979e-16	0.000230273	2.77899e-05	0
chr7	38378510	38378532	-	GTAATCTTTACAAATCTATGAGG	GGAAACTTGGCCACTCTATGNGG	6	0	0.0287971	0.0254944	5.65814e-19	5.57302e-06	4.86329e-06	0
chr9	74653631	74653653	-	AGGCCCAACTGCATGCACCAAGG	GGCACCAACTGGATGGATCANGG	6	0	0	0.0106036	2.28596e-16	4.02212e-05	3.73356e-05	0
chr3	17590300	17590322	-	AATGCAGAGTCCCTACTTAGTGG	GATGCAGAGACCCTGCTCAANGG	5	0	0.367422	0.0201737	4.85301e-26	0.000303681	0.082632	0
chr2	189565496	189565518	-	GGCTCCCCAGTCATCGGCTGTGG	GCCTCTCCAGCCAGGGGCTGNGG	5	0	0.0141519	0.0124271	5.48429e-13	0.000120762	0.000659069	0.04
chr2	131282405	131282427	+	GGTGGAGTGTGGGGGTTGGGAGG	GGGGGATTGTGGGGCTGCAGNGG	6	0	0.000183824	0.00275448	3.894e-23	2.12302e-07	3.73604e-11	0
chr1	228394586	228394608	+	GAGTTCCTCCTCTTGCTCAAAGG	GATTTCCTCCTCGACCACCANGG	6	0	0.000228571	0.00118648	1.3393e-24	2.30215e-08	1.06521e-10	0
chr2	94618590	94618612	-	GGCAGAACTCCTGTGGGGAGGGG	GGCAGAAACCCTGGTGGTCGNGG	6	0	0.000714286	0.000922301	1.23004e-08	8.81164e-08	1.83087e-08	0
chr19	621003	621025	+	GGGGAGGGCGCGGGGGTGCCGGG	GGTGAGGGAGGAGAGATGCCNGG	6	0	0.00793651	0.0026301	1.99662e-10	2.64744e-05	7.90816e-06	0
chr1	197036519	197036541	-	AATGATAATTGATTAGATGTGGG	GAAGATGATGGAGTAGATGGNGG	6	0	0.108397	0.0661992	8.60148e-14	0.00315548	0.000451522	0.19
chr13	107707006	107707029	-	AATGGCGTGAACCCGGGAGGCGG	GGTGGTGTGGGCCCAGGAGGNGG	6	0	0.42	0.0521975	4.32555e-23	0.0113472	0.115762	0.94
chr19	35519586	35519608	-	GAGCAGGTTGGGAAGGGCCATGG	GAGAAGGTGGGGGGGTTCCANGG	6	0	0.00530702	0.00145549	1.21629e-18	1.58042e-05	2.10211e-10	0.02
chr18	36077576	36077598	-	GCCTCCCCGTCTGGGAGGTGAGG	GCTTGTCCGTCTGGTTGCTGNGG	6	0	0.00185529	0.00342708	1.45966e-14	1.90465e-07	6.76735e-08	0
chr16	88403639	88403661	-	GGTACAAACTGTGGGGGCCGAGG	GGCAGAAACCCTGGTGGTCGNGG	6	0	0.00272359	0.0168342	1.57991e-22	1.80855e-06	1.15894e-06	0
chr9	76277577	76277599	-	GCAAATGGTGCAACTGACAGTGG	GTACAGGCTGCACCTGTCAGNGG	6	0	0.0634553	0.0573192	3.58467e-14	0.000117589	8.06621e-08	0
chrX	150950143	150950165	+	GGGAACCCCCGAGGGCAGGCAGG	GCTGACCCCGCTGGGCAGGCNGG	6	0	0.0250435	0.150427	8.85896e-17	0.000558879	0.00142634	0.01
chr18	54911125	54911147	-	TTGAACCCAGGAAGTGGAGGTGG	GGGAACCCAGCGAGTGAAGANGG	6	0	0.0200377	0.0289937	1.29692e-18	4.25686e-05	0.0024907	0
chrX	48766372	48766394	-	GAAGGTGTCCTTTTATCTTTTGG	GAAGGTGGCGTTGTCCCCTTNGG	6	0	0.0032967	0.00195354	3.67935e-17	7.07079e-07	2.37733e-14	0
chr7	116398466	116398488	-	TGGGGGTGACAGAGTCAGTCGGG	GGGGGGTTCCAGGGCCTGTCNGG	6	0	0.02063	0.0156649	1.20852e-11	9.20115e-05	5.91281e-05	0.01
chr22	47128159	47128181	-	GGTGGGGTGGAGGGAGGATGGGG	GGTGGTGTGGGCCCAGGAGGNGG	6	0	0	0.00187198	6.32946e-21	5.85919e-07	8.81752e-08	0
chrX	56761444	56761466	+	GCAGTGCAGACCTGGGCATAAGG	GCTGTCCTGAAGTGGACATANGG	6	0	0.0116354	0.0174783	6.82834e-16	4.69145e-05	6.17151e-09	0
chrY	7684010	7684032	+	GCTGCAGTGGGCTGAGATCCTGG	GCTTCGGCAGGCTGACAGCCNGG	6	0	0.0373932	0.00784853	3.14348e-16	5.85216e-05	3.95112e-06	0
chrX	72091364	72091387	+	AATGGCGTGAACCCGGGAGGCGG	GGTGGTGTGGGCCCAGGAGGNGG	6	98	0.42	0.0521975	4.32555e-23	0.0113472	0.115762	0.83
chr5	56564581	56564603	-	GCTGGGGTGGAGTTCCCTGGTGG	GCTGGGCAGGAGCCCCCTCCNGG	6	0	0.000761246	0.00322734	5.6696e-17	3.83835e-06	9.71529e-11	0
chr6	55892967	55892989	-	GCAAAGGAGGAGCCCTCCCCTGG	GCTGGGCAGGAGCCCCCTCCNGG	6	0	0.0345738	0.0144363	3.47994e-24	0.000572058	0.00250028	0.03
chr9	68798544	68798566	+	GAGAATCATCATGGGCAAGGGGG	GGGACTCTACATCTGCAAGGNGG	6	0	0	0.0217737	1.91683e-13	8.4221e-06	3.43488e-07	0
chr6	3252302	3252324	+	GGGGCCTTGTGTGTCTGCAAAGG	GGGGGATTGTGGGGCTGCAGNGG	5	0	0.0343407	0.0175698	9.73083e-07	0.000241261	0.000121902	0.02
chr14	35623997	35624020	+	ACTGGCGTGAACCCGGGAGGCGG	GGTGGTGTGGGCCCAGGAGGNGG	6	482	0.343636	0.0521975	3.5001e-23	0.00921071	0.0193184	1.09
chr20	56630170	56630193	+	GAGAGTGGGAGGGAAGAAGGAGG	GAGCAGGGCTGGGGAGAAGGNGG	6	12	0.160859	0.0307733	2.01545e-13	0.000630929	5.9791e-05	0.09
chr12	63099388	63099410	+	GGCAGCAGGTGGTTGAATGAAGG	GGCACCAACTGGATGGATCANGG	6	0	0.0102143	0.0080686	7.95992e-19	4.91527e-06	7.96016e-09	0
chr9	96792227	96792249	+	GCTGTGAATCCGTCTGGTCCAGG	GCTGTGTTTGCGTCTCTCCCNGG	6	0	0.00325792	0.00499884	1.46398e-10	5.32995e-07	1.60206e-10	0
chr1	44607570	44607593	-	ACTGGCATGAACCCAGGAGGCGG	GGTGGTGTGGGCCCAGGAGGNGG	6	216	0.528671	0.128133	1.38126e-19	0.015779	0.0387387	0.97
chr16	47765586	47765609	+	CCACCGCGCCCAGCCTGATGTGG	GCACGTGGCCCAGCCTGCTGNGG	5	30	0.118721	0.0789135	1.70545e-17	0.00391659	0.00159657	0.01
chr2	162430518	162430540	-	TGGACCACAGTGAACACAGAAGG	GGCAGCATAGTGAGCCCAGANGG	6	0	0.294643	0.0160681	2.64823e-17	0.000267194	0.000131547	0
chr10	132671388	132671410	-	GGAGGGCGGAGTCCAGAGCAGGG	GGAAGGAGGAGGCCTAAGGANGG	6	0	0.00524887	0.00310265	2.48029e-22	1.32457e-05	2.97831e-10	0
chr2	30433721	30433743	-	GGAGGAGGTAGGGGCTTGCAGGG	GGAGAAGGTGGGGGGGTTCCNGG	6	0	0	0.00220642	2.83308e-18	5.21749e-07	1.78285e-11	0
chr5	106222432	106222454	+	GCTCTATCTTGAAGGAAACTGGG	GCATTTTCTTCACGGAAACANGG	6	0	0.0228374	0.0346417	7.77566e-15	3.29558e-07	4.72866e-07	0
chr10	47237797	47237819	-	GACACATGATTTCCCTCCCCTGG	GACACCTTCTTCCCCAGCCCNGG	6	0	0	0.00737386	6.61749e-17	5.94229e-06	2.20231e-08	0
chr7	155651075	155651097	+	CCACGTTGGCCAGGCTGGTCTGG	GCACGTGGCCCAGCCTGCTGNGG	6	0	0	0.00336115	4.34831e-15	7.42216e-06	2.224e-11	0
chrX	153915697	153915720	+	GATGGCTTGAGCCCAGGAGTTGG	GGTGGTGTGGGCCCAGGAGGNGG	5	90	0.287179	0.156637	4.0346e-26	0.0171095	0.0237805	0.89
chr10	94514991	94515014	-	AATGGCGTGAACCCGGGAGGCGG	GGTGGTGTGGGCCCAGGAGGNGG	6	26	0.42	0.0521975	4.32555e-23	0.0113472	0.115762	0.78
chr3	42340977	42340999	-	GGGTACTGAACAGGGCATCCAGG	GGGCAATGGATTGGTCATCCNGG	6	0	0.00623377	0.0165628	5.09121e-12	2.12382e-05	0.000143138	0.04
chr14	89138991	89139013	-	CGGGAGTCCTGTGAGCTGGAAGG	GGGGATTTCTATGACCTGTANGG	6	0	0.00331633	0.0185614	4.95446e-16	2.29726e-06	9.30605e-09	0
chr5	125313535	125313557	-	GAGGTATGGATTGGATGTCCAGG	GGGCAATGGATTGGTCATCCNGG	6	0	0.00483632	0.0112849	4.27131e-19	9.3653e-06	6.62943e-06	0.05
chr1	43903571	43903593	+	GCAGGGGGAAGAGAGAGGACAGG	GGTGAGGGAGGAGAGATGCCNGG	6	0	0.016755	0.071406	1.75094e-21	0.000354271	0.000177599	0.05
chr1	34480194	34480216	+	GGAGAAGGAAGGCAGGAAGAGGG	GTAGAGCGGAGGCAGGAGGCNGG	6	0	0.0879638	0.0135122	1.13324e-20	0.00176974	0.000178191	0
chr12	53275371	53275394	+	AATGGCGTGAACCCGGGAGGCGG	GGTGGTGTGGGCCCAGGAGGNGG	6	326	0.42	0.0521975	4.32555e-23	0.0113472	0.115762	0.86
chr7	18480529	18480551	+	GAAGAGACAGAGATACCTGGGGG	GAAGAAACTGAGAAGCATGANGG	6	0	0.0449287	0.00149252	2.37121e-18	6.74933e-06	1.72416e-07	0
chr17	42676705	42676727	+	GTCCTGGGCTGGGGTGCAAGGGG	GAGCAGGGCTGGGGAGAAGGNGG	6	0	0.00256428	0.0207783	2.55477e-31	0.000103336	2.44842e-08	0
chrX	154134788	154134810	-	CATACTCTCTCCATTTGGTCTGG	GCTACTCTCTCTTTCTGGCCNGG	6	0	0.0104834	0.0105254	3.2128e-11	1.59826e-05	6.84928e-05	0.2
chr10	127922936	127922958	-	GGTCACTAGCTGAAGGCCTGAGG	GGTCACCACGAGCAGGGCTGNGG	6	0	0.00560224	0.0192805	4.59247e-23	2.20672e-05	6.00138e-08	0
chr1	162910482	162910504	-	GAGGCATGAAAGAGAAACACAGG	GAAGCATGACGGACAAGTACNGG	6	0	0	0.00360334	7.00691e-20	3.23136e-06	7.6259e-05	0.01
chr20	3102710	3102732	-	GATACCCTTCCCTTGGGCCCAGG	GAGACCCTGCTCAAGGGCCGNGG	6	0	0.0121905	0.0052128	2.23292e-15	7.45031e-05	1.50352e-08	0
chr22	32327884	32327906	+	GGGCACCTCGGGCATGGCATGGG	GGTCACCACGAGCAGGGCTGNGG	6	0	0.00397959	0.0124904	1.21761e-15	2.11906e-05	1.06265e-05	0
chr19	33023695	33023718	+	AATGGTGTGAACCCGGGAGGCAG	GGTGGTGTGGGCCCAGGAGGNGG	6	42	0.119778	0.128533	5.80584e-16	0.0339518	0.198318	0.81
chr11	44310607	44310629	+	GGCGGGGCTGGGGAGATGCCAGG	GGTGAGGGAGGAGAGATGCCNGG	5	0	0.0822857	0.261938	1.18532e-12	0.00209444	0.00934282	0.11
chr22	42711652	42711674	-	GGCAACAGAGCGAGACTCGGGGG	GGCCACGGAGCGAGACATCTNGG	6	0	0.00106148	0.00434674	1.47345e-14	1.10743e-06	2.95526e-06	0
chr9	138143977	138143999	+	CAGTGGTTGGAGGTCCTGTCTGG	GGGGGGTTCCAGGGCCTGTCNGG	6	0	0.0141093	0.052308	4.3065e-12	0.000384225	7.28785e-05	0
chr20	37571345	37571367	+	GGCCCATCCTTCAGTGGAGGTGG	GGCCCAGCCTGCTGTGGTACNGG	6	0	0.00223758	0.00235618	1.50642e-20	3.36383e-07	1.67459e-07	0
chr17	26874109	26874131	+	TCGAATGGAATGAACTAGAATGG	GCAGATGGAATCATCTAGGANGG	6	0	0.108088	0.0149092	1.01146e-09	0.000363332	3.99772e-05	0
chr6	71787640	71787662	-	GGCTTATCACTAACAGGAAGGGG	GGAATCTGCCTAACAGGAGGNGG	6	0	0.0954148	0.0737163	1.37865e-17	0.000207536	8.88285e-06	0.26
chr2	149418828	149418850	+	GACACATTCTTAGCATGTCCAGG	GACACCTTCTTCCCCAGCCCNGG	6	0	0	0.000643197	2.95405e-06	1.01724e-07	4.15052e-09	0
chr10	22463325	22463347	-	CGGAATGCTTGATGCTGCTCAGG	GGGTATTATTGATGCTATTCNGG	6	0	0.00648519	0.0334167	6.81081e-11	6.19484e-09	1.99752e-05	0
chr16	18687031	18687053	-	CGCTCAAGCCCAGGTGGTGGAGG	GGCAGAAACCCTGGTGGTCGNGG	6	0	0.0261905	0.101483	2.00617e-21	2.95871e-05	8.57356e-07	0
chr6	24204315	24204337	+	GATGTGTTCGTGTCTTTTGCAGG	GCTGTGTTTGCGTCTCTCCCNGG	6	0	0.00510732	0.00233483	3.41296e-19	5.47915e-07	2.68238e-10	0
chr16	28350409	28350431	-	CTGAGTAGAGCAGGGACAGAAGG	GTGAGTAGAGCGGAGGCAGGNGG	5	0	0.291667	0.00525794	1.84093e-13	0.00178685	0.158979	4.42
chr20	52164842	52164864	+	AGTGACAAGAGTTAACACCACGG	GGTGACAAGTGTGATCACTTNGG	6	0	0.0207908	0.00829851	2.24004e-26	2.662e-06	0.000172205	0
chr3	184761744	184761766	+	GGTGAGCAGGCGCTGGGGTGGGG	GGTCACCACGAGCAGGGCTGNGG	6	0	0.00440212	0.00377345	4.08704e-18	1.14944e-05	8.37878e-11	0
chr15	20665769	20665791	+	CCTCAGGGACACGGGTTCTATGG	GCTCGGGGACACAGGATCCCNGG	6	0	0	0.00578275	6.43343e-20	2.05329e-05	1.69566e-05	0
chrX	2422668	2422690	-	GATTACAAGTGTGAGCCACTAGG	GGTGACAAGTGTGATCACTTNGG	6	0	0.000403279	0.00413037	1.82234e-23	1.14292e-06	5.20874e-08	0
chr5	33529822	33529844	-	TTAAAGAAGAGGCCTGAAGAAGG	GGAAGGAGGAGGCCTAAGGANGG	6	0	0.0734266	0.021858	6.22506e-15	0.00435285	0.000591777	0.15
chr17	65527638	65527660	-	GCCAGGGTTCTGGCCATGCGGGG	GTCAGGGTTCTGGATATCTGNGG	5	0	0.00184249	0.00240219	1.58782e-21	2.75162e-06	6.54742e-06	0.06
chr19	17720574	17720596	+	CTGGCCAGTAGGAACAGGTGGGG	GGGGCCACTAGGGACAGGATNGG	6	0	0.0256305	0.0336206	3.03269e-18	0.00121199	0.0904917	0.12
chr6	151493958	151493980	-	GTGGCCCGGCCGCAGGAGGCCGG	GTAGAGCGGAGGCAGGAGGCNGG	5	0	0.0297619	0.266366	9.85944e-15	0.0039018	2.15257e-06	0.01
chr6	105982916	105982938	-	CTGGCGGTGGTGCTAGAACTGGG	GTCTGGGCGGTGCTACAACTNGG	6	0	0.0236092	0.10784	2.89193e-16	0.000722949	4.76367e-05	0.52
chr10	75089737	75089759	+	AGGGCTCCTGCCAGTGGCTGTGG	GCCTCTCCAGCCAGGGGCTGNGG	6	0	0.0167702	0.101686	5.41017e-11	0.0014499	0.000612519	0
chr5	115797040	115797062	+	GTCAGGGCTAGAGCTATGTGGGG	GTCAGGGTTCTGGATATCTGNGG	6	0	0.00924444	0.00445545	1.30822e-13	7.19759e-07	7.4342e-09	0
chrY	12361010	12361032	-	GATGTTGGAGGACAGAGTCCTGG	GGTGAGGGAGGAGAGATGCCNGG	6	0	0.0067741	0.0113439	2.52935e-23	0.000114365	1.12906e-05	0.09
chr22	49712223	49712245	-	GGCCGGTTTGAGCCTCTCCCGGG	GCTGTGTTTGCGTCTCTCCCNGG	6	0	0.0598119	0.129666	2.41866e-10	6.65275e-05	0.0025283	1.49
chr1	84520559	84520581	-	GAATAAATTGAGAAGAACATCGG	GAAGAAACTGAGAAGCATGANGG	6	0	0.0584416	0.00284322	4.63067e-12	5.48509e-06	2.39479e-06	0
chr7	151141563	151141585	+	AGATACTCAGCTCTTTCTGTGGG	GCATACTCATCTTTTTCAGTNGG	5	0	0.12357	0.0680684	4.31319e-23	2.97322e-05	0.0060903	0
chr11	16160758	16160781	+	AGCAGCACAGTGAGCCCAGGGGG	GGCAGCATAGTGAGCCCAGANGG	3	0	0.688235	1.54444	0.000122581	0.0485135	0.901737	176.88
chr2	146837386	146837408	+	AAACATGAAGAAGAAAGAACTGG	GGACAGTAAGAAGGAAAAACNGG	6	0	0.0395262	0.0152196	2.03264e-17	0.00013569	0.000816173	0.08
chr3	71389990	71390012	-	GGCAGCGACTTCTCTTTCAGTGG	GGCATACTCATCTTTTTCAGNGG	6	0	0.0276098	0.0340862	8.65726e-14	3.43636e-07	1.30132e-05	0
chr17	50166016	50166038	-	GCTGCCCGGCCTGGCCCGCCCGG	GCTGCCCCGCCTGCCCAGCGNGG	4	0	0	0.0359575	2.81977e-15	0.000106058	2.1602e-06	0
chr17	49512472	49512494	+	GGGGGAAGAGAGGAGGGATGGGG	GTGAGTAGAGCGGAGGCAGGNGG	6	0	0.0133824	0.0264026	6.67233e-20	0.000176542	2.84108e-06	0.01
chr14	33557879	33557902	+	AATGGTGTGAACCCGGGAGGCGG	GGTGGTGTGGGCCCAGGAGGNGG	5	248	0.462	0.128533	4.17343e-15	0.0339518	0.55762	0.93
chr9	72100801	72100824	-	AATGGTGTGAACCTGGGAGGCGG	GGTGGTGTGGGCCCAGGAGGNGG	6	66	0.3388	0.0128553	2.68753e-20	0.00456247	0.0147969	0.9
chr5	188013	188035	-	GAGAGCAGGGCGGGGGCAAAGGG	GTGAGTAGAGCGGAGGCAGGNGG	6	0	0.160256	0.00473746	9.54517e-21	0.000550306	0.00277751	0.06
chr7	116785355	116785377	+	GCAGAAGGCAAAGCAGGAGCAGG	GCACAAGGCTCAGCTGAACCNGG	6	0	0.00410493	0.0105641	7.6392e-27	2.32174e-07	4.20891e-08	0
chr16	11312880	11312902	-	GCCTCCAGTGCCCAGATCCTGGG	GTCCCCTGAGCCCATTTCCTNGG	6	0	0.0163636	0.0121152	5.37814e-08	0.000196741	2.19974e-05	0.06
chr1	62523529	62523552	+	ATATAGAAAATATTAGCTGCAAG	GTATGGAAAATGAGAGCTGCNGG	6	18	0.0150993	0.0262943	3.55248e-15	0.000313739	0.00147042	6.27
chr7	149010820	149010843	-	GGTTCCAGTGCTGTGGGTCCCAG	GGTCCCGGTGGTGTGGGCCCNGG	5	570	0.0571429	0.115582	5.82759e-15	0.010125	0.0978855	3.12
chr2	12109735	12109757	-	AGCCCACACTGGTGTGAGCATGG	GGTGCACAGTGGGGTCAGCANGG	6	0	0.00507483	0.0254994	2.73948e-13	0.000248208	5.29962e-06	0
chr9	71208005	71208028	+	GAGCAAGGAAGGAGAGAAGGAGC	GAGCAGGGCTGGGGAGAAGGNGG	5	10	0.0150706	0.182637	1.61755e-23	0.0178083	0.0929201	1.68
chr12	107891242	107891264	-	GAACCTACTGAGGGTTGGGGTGG	GGCCCCACTGTGGGGTGGAGNGG	6	0	0.0273597	0.0181216	5.34758e-20	0.000248438	0.00235425	0
chrX	149130670	149130692	+	GCATCTACATCTTAGTCACTTGG	GCATACTCATCTTTTTCAGTNGG	6	0	0.0056368	0.00327352	2.92768e-15	9.72832e-08	1.20708e-07	0
chr11	50678970	50678992	+	GGATATTTGGCAAGGCTTTGAGG	GGAAACTTGGCCACTCTATGNGG	6	0	0	0.00146725	2.58354e-16	5.56458e-08	7.82035e-10	0
chr11	114144567	114144589	+	CTTCTTGCCGCAGCCTGCTGTGG	GCACGTGGCCCAGCCTGCTGNGG	6	0	0.0329083	0.545875	1.50228e-15	0.00172208	0.00116097	0.04
chr8	126331547	126331569	-	GCAGAGAGGAGGGTGGGGACAGG	GTAGAGCGGAGGCAGGAGGCNGG	6	0	0.00589327	0.00309682	3.07188e-25	1.3086e-05	3.37036e-06	0.01
chr3	189084493	189084515	+	CAAGAAACTGAGAAAGTCCAAGG	GAAGAAACTGAGAAGCATGANGG	6	0	0.00264934	0.000717475	5.11396e-28	1.21176e-06	1.0445e-06	0
chr1	144089024	144089046	-	AGGGCTGGTCTGGAACTCCTGGG	GGGGCAGCTCCGGCGCTCCTNGG	6	0	0.0418875	0.00844455	7.25334e-18	5.73959e-05	2.4461e-05	0
chr8	17254223	17254245	+	AGAATGACGAGTCCTTAGGTAGG	GGAAGGAGGAGGCCTAAGGANGG	6	0	0	0.0233388	1.83365e-20	0.000151795	4.1483e-08	0
chr12	64498859	64498881	+	GCACGAGAATCACCTGAATCTGG	GCACAAGGCTCAGCTGAACCNGG	5	0	0.119931	0.0698862	1.16731e-07	6.98823e-05	0.0272054	0
chr15	28388397	28388419	+	GAGCTGCAGGGCTGTTGGAGGGG	GGGCTGCAGGGGAGCTGGGCNGG	6	0	0.00037644	0.00438908	3.08571e-29	1.45779e-05	3.27377e-08	0
chr18	26176114	26176136	+	GGTGGGTGATGGGGCAAGGGAGG	GGTGGATGATGGTGCCGTCGNGG	6	0	0.00724638	0.000597177	5.12749e-31	5.33044e-07	7.18457e-10	0
chr12	52562272	52562294	+	GTTGCTATTTGCCACACGGTAGG	GTCCCTAGTGGCCCCACTGTNGG	6	0	0.0203654	0.0168637	7.10093e-13	3.07951e-05	2.38776e-08	0
chr8	21851763	21851786	-	AATGGCGTGAACCCGGGAGGTGG	GGTGGTGTGGGCCCAGGAGGNGG	6	190	0.42	0.0521975	4.47009e-24	0.0113472	0.0857369	1.11
chr12	72508082	72508104	-	AGATTTCCACCTGGACACCCAGG	GGATTTCCTCCTCGACCACCNGG	5	0	0.0101299	0.0173855	1.88079e-08	1.53879e-05	0.00310518	0
chr2	183322584	183322606	-	TCATGTTCTTTGCCGGAACATGG	GCATTTTCTTCACGGAAACANGG	6	0	0.0117216	0.00444985	2.94251e-17	1.50819e-07	1.43569e-09	0
chr15	75269312	75269334	+	TGTGTGTGGGGAGAGCTACCGGG	GGTGAGGGAGGAGAGATGCCNGG	6	0	0	0.00912164	5.30548e-14	0.000254971	2.34814e-05	0
chr6	168302718	168302740	-	GGTGGCTGCCTGTGCAGTCAAGG	GGTGGATGATGGTGCCGTCGNGG	6	0	0.04995	0.00853534	4.70242e-12	8.71671e-05	2.02831e-08	0
chr11	123734550	123734573	-	AGCATCATCTGGGAGGACCAGGG	GGCACCAACTGGATGGATCANGG	6	0	0.04247	0.00732791	9.6376e-20	7.55995e-05	0.0843019	0
chr1	118173284	118173306	+	GAGGTGGTGTGGTGGTATCATGG	GAGAAGGTGGGGGGGTTCCANGG	6	0	0.0189935	0.0169393	2.97444e-30	4.11097e-05	1.64077e-06	0
chr4	8729542	8729564	+	GGGGTGCACCAGGGCTGGGCTGG	GGGGGGTTCCAGGGCCTGTCNGG	6	0	0.00149321	0.00897279	1.2568e-16	1.02013e-05	5.24629e-07	0
chr10	105060527	105060549	+	AGGAAGAGCTGGGGACGAGGTGG	GAGCAGGGCTGGGGAGAAGGNGG	6	0	0	0.0290395	5.35635e-17	0.000522006	6.96493e-05	0.01
chr15	97870888	97870910	-	GCCATTCCACAAAGTCATGTTGG	GACATTAAAGATAGTCATCTNGG	6	0	0.00589286	0.0632095	1.59972e-14	1.45727e-06	1.97372e-07	0
chr17	13643182	13643204	-	GAGAGGGGTTAAGGTGAAGGGGG	GAGCAGGGCTGGGGAGAAGGNGG	6	0	0.0990316	0.0273765	9.95998e-18	0.000267624	4.29761e-06	0.02
chr6	154306865	154306887	-	GTTATAGCAGGTGCAGGTTAAGG	GTTGGAGAAGCTGCAGGTGANGG	5	0	0.0192857	0.166084	3.02919e-14	0.000241082	1.85307e-05	0
chr7	75984379	75984401	-	AAGCAGGGGTGGGGCGAGGTGGG	GAGCAGGGCTGGGGAGAAGGNGG	5	0	0.0425455	0.0133835	2.31421e-17	0.000672529	0.00262472	0
chr4	104825697	104825720	-	GAACACAAAGAAGGAAACAACAG	GGACAGTAAGAAGGAAAAACNGG	6	0	0.0124644	0.0333343	8.418e-19	0.000169155	2.35067e-06	3.37
chr19	14007966	14007988	-	TGCTGTTCTAGGGCCTACCTGGG	GGGGGTTCCAGGGCCTGTCTNGG	6	0	0.048951	0.0294755	7.03016e-12	0.00164979	0.0134386	0.39
chr11	2329579	2329601	+	CGGAGATGCTGGGTCTGGAGAGG	GGGGGATTGTGGGGCTGCAGNGG	6	0	0.00902564	0.0115694	4.70632e-12	2.82097e-05	7.78625e-07	0.01
chr2	20222636	20222658	-	GGACATAGGGCCCAGGAGGCAGG	GGACTGAGGGCCATGGACACNGG	6	0	0.0021721	0.00135652	2.9117e-24	9.19831e-07	3.50623e-07	0
chr3	49540729	49540751	+	GCTGGCCAGGGCCAGGGCTGAGG	GGTCACCACGAGCAGGGCTGNGG	6	0	0.0530924	0.101212	2.92643e-22	0.000642498	1.14151e-06	0
chr19	33255007	33255029	-	AGCCCAGCAAGCTGTGTTTGAGG	GGCCCAGCCTGCTGTGGTACNGG	6	0	0.00523594	0.0188216	9.69608e-21	6.02885e-06	0.000270825	0
chr3	195645270	195645292	+	GGAGCTGATGTTCTAGATTGAGG	GAAGATGATGGAGTAGATGGNGG	6	0	0.014395	0.0215827	9.83338e-21	0.000112494	3.74811e-08	0
chr11	120694061	120694083	+	GGGCAGATGGTGAGCTTGGGTGG	GGGCTGCAGGGGAGCTGGGCNGG	6	0	0.000909017	0.0386976	6.52275e-17	6.9777e-05	5.81014e-09	0
chr15	99282241	99282263	-	ATCAGAGTTCAGGGAACCTGAGG	GTCAGGGTTCTGGATATCTGNGG	6	0	0.128731	0.00331443	6.78898e-17	7.19042e-05	0.0270771	0.57
chr1	244918766	244918788	+	GGGGACCCGGGCAGGCAGGCGGG	GCTGACCCCGCTGGGCAGGCNGG	6	0	0.0470742	0.038979	6.78815e-19	0.000456426	5.04635e-05	0
chrX	154382480	154382502	-	GCTGAGGGAGGGGAATCGCTTGG	GGTGAGGGAGGAGAGATGCCNGG	6	0	0	0.00238419	1.35222e-19	1.14483e-05	1.56306e-07	0
chr12	75794558	75794580	-	GTGTGTGAAGTAGTATCTCATGG	GTGTGTGAGTATGCATCTCCNGG	6	0	0.029011	0.00584555	7.88425e-18	1.98541e-06	0.000833299	0
chr17	36323999	36324021	+	TCTTCCCTCCAGGCGGACTTGGG	GCTGCCGCCCAGTGGGACTTNGG	6	0	0.0244565	0.0245696	3.17543e-17	0.000135422	1.18276e-06	0
chr12	7744082	7744104	-	GCAGATGGATCCCTCATGAATGG	GCAGATGGAATCATCTAGGANGG	6	0	0.010722	0.00248039	0	1.35587e-06	3.58304e-10	0
chr17	65548322	65548344	-	GTGGCATGGGACCAGTTGGAGGG	GTGGGATCGGAGCAGTTCAGNGG	6	0	0.0125347	0.00805454	1.19519e-11	4.37687e-06	1.88786e-09	0
chr19	14971769	14971791	-	GATGAGGATGCTGCAGATGCTGG	GTTGGAGAAGCTGCAGGTGANGG	6	0	0.0666667	0.0388606	8.29365e-22	0.000299379	0.000114942	0
chr3	109908988	109909010	+	GGATTGTGATATTTTTCTGTTGG	GCATACTCATCTTTTTCAGTNGG	6	0	0.0304912	0.0422555	3.45863e-25	7.72576e-07	7.7056e-07	0
chr4	86851535	86851557	-	GTCACCTTTCTCCCTCTCCCAGG	GACACCTTCTTCCCCAGCCCNGG	6	0	0	0.00635035	2.63257e-15	5.53239e-06	2.41818e-08	0
chr2	229231379	229231401	-	GGGATCTGCTTCAAAGGGGATGG	GGAATCTGCCTAACAGGAGGNGG	6	0	0.0198658	0.00352782	2.77068e-14	5.32701e-06	5.89111e-07	0
chr8	44263522	44263544	+	AGTATCTCGAAGTGGACATTTGG	GCTGTCCTGAAGTGGACATANGG	6	0	0.274696	0.188367	1.65637e-27	0.00213948	0.0586986	0
chr3	38065084	38065106	-	GCCTCAGCCTCCCGAGGTGCCGG	GGCCCAGCCTGCTGTGGTACNGG	6	0	0.0406837	0.0117564	2.94612e-20	9.91221e-06	1.67985e-06	0
chr16	2117737	2117759	+	TGCCCCATCTGGATGGCCCTGGG	GGCACCAACTGGATGGATCANGG	6	0	0.00686392	0.0208114	2.6337e-09	4.47623e-05	3.18973e-05	0
chr8	139217911	139217933	-	GGGGTGTGGGGGAGTGTGGCAGG	GGGCTGCAGGGGAGCTGGGCNGG	6	0	0.00171875	0.0075618	6.56714e-18	1.1659e-05	3.99915e-10	0.01
chr1	19287639	19287661	-	TTTGGCAATGCCGCGGGTGCTGG	GCTGGCGATGCCTCGGCTGCNGG	5	0	0.0139502	0.0978991	7.12671e-20	0.000270224	0.0195091	0
chr8	37782714	37782736	+	GCACACTAAATCCCACAGTGTGG	GTCCCCTCCACCCCACAGTGNGG	6	0	0.0727697	0.200987	2.28616e-10	0.00198088	0.00606304	0.16
chr6	34227316	34227338	-	GGAATCTGGCTAGGAGATGGTGG	GGAATCTGCCTAACAGGAGGNGG	5	0	0	0.00234947	1.1811e-20	5.13259e-06	2.12382e-05	0.01
chr22	40723715	40723737	+	TACCAGGGGGCGGTGTTCCAAGG	GAGAAGGTGGGGGGGTTCCANGG	6	0	0.0113769	0.0508671	8.45438e-16	0.00065623	2.44834e-05	0.35
chr20	42078992	42079014	+	TCTGCCCCTCATGCCCTGTCTGG	GCTGCCCCGCCTGCCCAGCGNGG	6	0	0.0105495	0.011342	1.55669e-26	4.55694e-05	1.44363e-06	0
chrX	24773539	24773561	-	GAGGAAACTAAGACACAGAAAGG	GAAGAAACTGAGAAGCATGANGG	6	0	0.0273887	0.00143749	1.12657e-26	1.1753e-06	1.50536e-07	0
chr14	85569427	85569449	+	GGGACTGTGGGACCAGGACAGGG	GGTGGTGTGGGCCCAGGAGGNGG	6	0	0.106137	0.0413157	1.06536e-18	0.00126263	0.00715777	0.03
chr1	38276923	38276946	+	AATGGTGTGAACCCAGGAGGCAG	GGTGGTGTGGGCCCAGGAGGNGG	5	490	0.184274	0.743261	1.89676e-14	0.16732	0.772629	0.95
chr9	39146204	39146226	+	GCAGAGGGAGGGCAGGAGTGGGG	GTAGAGCGGAGGCAGGAGGCNGG	6	0	0.00564932	0.0330586	7.98346e-17	0.000746038	3.37828e-05	0
chr14	74002649	74002671	-	GATAGTGGCTTGGGCGAAGGTGG	GAGCAGGGCTGGGGAGAAGGNGG	6	0	0.0211999	0.0548344	8.02626e-21	0.000291944	4.83527e-07	0
chr9	11586879	11586901	+	GTTTTTTCAGGCTGAAAGCAAGG	GCTTCGGCAGGCTGACAGCCNGG	6	0	0.110193	0.0194069	1.12867e-16	0.000170036	9.20896e-07	0
chr16	1106112	1106134	-	GGGGCCCCGGGGGACAGGGAGGG	GGGGCCACTAGGGACAGGATNGG	5	0	0.0317383	0.0467916	8.02253e-20	0.000413502	0.133452	1.82
chr15	20143401	20143423	+	GCTGAGCCAGGGCTGAGTCAGGG	GCTGGTACACGGCAGGGTCANGG	6	0	0.0449383	0.00597165	2.04877e-22	4.59753e-05	2.41885e-06	0.05
chrY	471157	471179	+	GGCCCCGGTGAGGGCTGAATGGG	GGCCCCACTGTGGGGTGGAGNGG	6	0	0.0449815	0.0051799	7.53288e-20	3.56825e-05	1.89199e-05	0
chr19	33036428	33036450	+	CCAGGAGTTTGGGTCTGCAGTGG	GGGGGATTGTGGGGCTGCAGNGG	6	0	0.0310278	0.0382477	2.08257e-14	0.00159231	0.00254438	0.12
chr9	121465770	121465792	+	AAATGATGATGAGGAAGAGGAGG	GAAGCGTGATGACAAAGAGGNGG	6	0	0.0124959	0.0217637	5.51388e-11	0.000259546	0.000787939	0
chr19	2366485	2366507	+	GTTTCTGTGGGCCAAGGATTTGG	GGTGGTGTGGGCCCAGGAGGNGG	6	0	0.029697	0.0128159	8.01612e-24	0.000302394	8.45451e-07	0
chr10	12469002	12469024	+	GGCAAGGTGGGGGATTCACATGG	GAGAAGGTGGGGGGGTTCCANGG	6	0	0.0125305	0.00190763	5.26408e-31	6.84195e-05	2.14321e-06	0.17
chr5	103301579	103301601	+	CAATAACCTGCTTTTTCAGTTGG	GCATACTCATCTTTTTCAGTNGG	6	0	0.0994898	0.139776	3.05413e-18	9.59518e-06	3.81763e-05	0
chr7	62946409	62946431	+	GGACATTTGGGAACTCACTGAGG	GGAAACTTGGCCACTCTATGNGG	6	0	0.00594524	0.00785122	2.33792e-20	2.49339e-07	1.32259e-07	0
chr12	113329459	113329481	+	GCAGAGTGAGTCAGCAAGGTGGG	GCAGATGGAATCATCTAGGANGG	6	0	0	0.0025615	8.05533e-16	9.2703e-06	4.64304e-09	0
chr11	64137963	64137986	+	AACTCATATGCCCATTTCCTTGG	GTCCCCTGAGCCCATTTCCTNGG	6	520	0.339429	0.220198	1.32834e-15	0.00628238	0.00148332	8.06
chr1	232987758	232987780	-	GGCCACGGTGGGGTGGGGTGGGG	GGTCCCGGTGGTGTGGGCCCNGG	6	0	0.000443254	0.00809788	1.52093e-17	4.33921e-06	3.32527e-07	0
chr3	18339976	18339999	-	GATCAAAGAACAGCAAGCTCTGG	GCTGCAGAAACAGCAAGCCCNGG	6	0	0.0744667	0.139495	3.97517e-10	0.000210644	0.000105966	0.1
chr14	45760873	45760895	+	TCTCCTCTGTCTTACTGCACTGG	GCTACTCTCTCTTTCTGGCCNGG	6	0	0.0276029	0.00368053	4.33617e-12	8.67393e-06	1.19893e-08	0
chr5	42419001	42419023	-	ACAAAGATGCTGCCCTCATGGGG	GCAAACATGCTGTCCTGAAGNGG	5	0	0.0450107	0.028026	4.20103e-20	1.78529e-05	0.000247598	0
chr7	136443555	136443577	+	GCGCATTCAAATCGGTAAATAGG	GAGAATCAAAATCGGTGAATNGG	5	0	0.0901261	0.249807	1.80926e-12	6.80378e-06	1.8263e-05	0
chr17	78404192	78404214	-	GGGCTGCTGGGAAGGTAGGAAGG	GGGCTGCAGGGGAGCTGGGCNGG	5	0	0.00933333	0.0193835	1.1707e-12	2.85538e-05	6.31309e-05	0.01
chr10	864910	864932	-	GTCCCCCAGGTTGGGTGCAGTGG	GGCCCCACTGTGGGGTGGAGNGG	6	0	0.0205177	0.0258382	7.36911e-13	0.000308122	2.8721e-06	0
chr17	3686155	3686177	-	GGGACGTTGGGAGGGTCCCTGGG	GAGAAGGTGGGGGGGTTCCANGG	6	0	0.0903529	0.0353263	1.33412e-18	0.000594983	8.0272e-05	0.33
chr8	143931501	143931523	-	GGGGTGTGCAGGGGCGTGTCAGG	GGGGGGTTCCAGGGCCTGTCNGG	5	0	0.0190667	0.0795455	3.29802e-12	0.000115252	0.000626017	0
chr5	14037206	14037228	-	TGCAGAAACCCGTGTGCTCAAGG	GGCAGAAACCCTGGTGGTCGNGG	5	0	0.0330882	0.0305684	1.51275e-16	2.6729e-05	0.000192753	0
chr20	876750	876772	+	GGTCAGGTGTGAGGAGTAGGGGG	GAGCAGGGCTGGGGAGAAGGNGG	6	0	0.0192593	0.0725633	7.25069e-18	0.000460933	7.08093e-06	0.05
chr13	80745624	80745646	+	ATGGGAACGGACCAATACACTGG	GTGGGATCGGAGCAGTTCAGNGG	6	0	0.0896886	0.00956237	4.51943e-27	0.00011988	3.35126e-05	0.01
chr1	85576115	85576137	-	CCCATTGAAGCAGGTCATCTTGG	GACATTAAAGATAGTCATCTNGG	6	0	0.0826765	0.0446049	7.05833e-22	3.89023e-05	1.19802e-05	0.02
chr20	48226004	48226026	-	GATGGTGTTGGGACTGGATGAGG	GGTGGTGTGGGCCCAGGAGGNGG	6	0	0.0102856	0.0063678	6.46234e-19	9.41935e-06	3.61748e-10	0
chr10	1662251	1662273	-	TGAATTCCTCCTCAAACCCGTGG	GGATTTCCTCCTCGACCACCNGG	6	0	0.0040016	0.00138534	3.8015e-20	2.3915e-06	5.25658e-08	0
chr3	128285495	128285517	+	GGAGTGAGGAGGGCCAGGGCTGG	GGAAGGAGGAGGCCTAAGGANGG	6	0	0.000279671	0.0106911	1.79315e-10	4.85266e-06	2.05576e-08	0
chr3	13236604	13236626	-	GAGAAGGTGGAGGGGATGGTTGG	GAGAAGGTGGGGGGGTTCCANGG	5	0	0.00909091	0.0021719	1.19021e-21	3.05405e-06	3.15425e-08	0.01
chr2	218399094	218399116	+	GGGAAGGCCCCTGGAGAAGGTGG	GAGCAGGGCTGGGGAGAAGGNGG	6	0	0.0364461	0.152563	8.64399e-21	0.00179215	7.47231e-07	0
chr9	81642405	81642427	-	GAGCCACTGTGCCCGGACCTCGG	GAGCCACATTAACCGGCCCTNGG	5	0	0.0211779	0.0567643	1.4614e-12	0.000136359	0.000308052	0
chrX	149302964	149302987	-	ACAGGCTGAAACCCTGGAGCAGG	GAAGGCTGAGATCCTGGAGGNGG	5	1548	0.26797	0.188956	2.87626e-29	0.0363385	0.207626	9.38
chr19	56232602	56232624	-	GGATCACAGCAGAGTCAGCCAGG	GGTGCACAGTGGGGTCAGCANGG	6	0	0.0290618	0.0527355	1.76525e-21	0.000582662	0.00130055	0.37
chr1	20343861	20343884	-	AGGGGGCGGAGCCTGGAGGCCGG	GTAGAGCGGAGGCAGGAGGCNGG	6	10	0.0939219	0.045093	6.76076e-17	0.00887702	0.0867948	0.26
chr10	43768748	43768770	-	GGGAAGGAATGGGGAGACGTAGG	GAGCAGGGCTGGGGAGAAGGNGG	6	0	0.0769925	0.0327001	1.29758e-22	0.000845442	1.55888e-05	0
chr9	131928331	131928354	-	TTCCTGCAGGGGGGATGGTCGGG	GGGCTGCAGGGGAGCTGGGCNGG	6	14	0.0236478	0.0210935	1.65197e-20	0.00127875	0.00825374	0.07
chr13	111091816	111091838	-	GGGCTTCAGGGAAAGTGCGGTGG	GGGCTGCAGGGGAGCTGGGCNGG	6	0	0.000653595	0.000611844	1.59812e-21	1.65583e-06	1.37554e-11	0
chr21	41579733	41579755	-	AAAAGCTGGGTTCATGGAGCAGG	GAAGGCTGAGATCCTGGAGGNGG	6	0	0.0249231	0.0139349	7.24091e-25	0.00062352	2.12419e-05	0
chr12	124963346	124963368	+	GGCTGGGGCGGGGAAGAAGGGGG	GAGCAGGGCTGGGGAGAAGGNGG	6	0	0.0664615	0.0836211	3.52512e-17	0.00250657	0.00358838	0.08
chr10	53822709	53822731	+	GGAGAATGAGAAGTGAGGCCTGG	GGTGAGGGAGGAGAGATGCCNGG	6	0	0.0256102	0.00816959	6.93288e-15	0.000203842	1.8335e-05	0.11
chr9	99201151	99201173	+	TGAATAATGATGCCTCAGGATGG	GGAAGGAGGAGGCCTAAGGANGG	6	0	0	0.036724	2.87131e-11	0.000173892	9.11774e-08	0.01
chr21	38639905	38639927	+	TGCCAGAGGGCAGAGATGCCAGG	GGTGAGGGAGGAGAGATGCCNGG	6	0	0.0648259	0.138536	2.23727e-14	0.0041771	0.00862098	0.26
chr14	72885036	72885059	+	AATGGCGTGAACCCGGGAGGTGG	GGTGGTGTGGGCCCAGGAGGNGG	6	144	0.42	0.0521975	4.47009e-24	0.0113472	0.0857369	0.89
chr2	24932645	24932667	+	GGTGGACAGAGGGGGAGGGAGGG	GGTGCACAGTGGGGTCAGCANGG	6	0	0.000567227	0.00324266	1.06478e-29	9.37778e-07	2.20331e-11	0
chr8	24664745	24664767	+	GCCTACTCATCATGTACCTTGGG	GCATACTCATCTTTTTCAGTNGG	6	0	0	0.000492836	1.61475e-14	2.96145e-09	6.92393e-10	0
chr8	46593762	46593784	-	GGAGACTTACTTCCTGGTGGTGG	GAAGGCTGAGATCCTGGAGGNGG	6	0	0.0266667	0.0643262	3.69146e-16	0.000286916	3.74835e-07	0.01
chr2	127020073	127020095	-	GAGGTTCACTCTTGTTGCCCAGG	GAGGTTCACTTGATTTCCACNGG	6	0	0	0.00113748	1.50052e-26	3.10552e-10	8.6553e-13	0
chr1	18003334	18003356	+	GGAAACATTCTGAGCTGGAAAGG	GCAAACATGCTGTCCTGAAGNGG	6	0	0	0.00188559	7.55686e-26	2.12027e-07	6.87015e-09	0
chr10	32042818	32042840	-	GCTGGGGAGGCTGAAGTTCAGGG	GTTGGAGAAGCTGCAGGTGANGG	6	0	0.0160099	0.00433093	1.17858e-19	2.7638e-05	6.08022e-09	0
chr21	44338925	44338948	-	GAGCCGGGGCGGGGAGAGGGCGG	GAGCAGGGCTGGGGAGAAGGNGG	4	10	0.0660317	0.168638	8.88777e-17	0.00444006	0.0224445	0.47
chr20	37447563	37447585	+	TCTTTCCTCCCAGACCAGCCGGG	GATTTCCTCCTCGACCACCANGG	6	0	0.0113379	0.0147604	6.60914e-17	1.43285e-05	0.00015041	0
chr1	208196660	208196682	+	AGTAGAAACCATGGCAGTGGGGG	GGCAGAAACCCTGGTGGTCGNGG	6	0	0.0158203	0.00520307	1.30854e-25	1.55926e-05	0.0006886	0
chr10	94127580	94127602	-	TTATTTCCTTCACTGACACTGGG	GCATTTTCTTCACGGAAACANGG	6	0	0.0176471	0.0108057	4.98239e-20	9.55646e-07	7.07638e-07	0.54
chr12	117359828	117359850	+	GCGTGCGAGTCTCCCAGATCCGG	GTTTGCGACTCTGACAGAGCNGG	6	0	0.0159583	0.007095	6.60568e-14	2.40351e-05	2.95537e-07	0
chr6	82313325	82313347	-	AGCCACTCTGGGGGGTAGTGGGG	GGCCCCACTGTGGGGTGGAGNGG	6	0	0.0452308	0.0301024	2.59895e-21	0.000285786	0.00616324	0.01
chr7	36746753	36746775	-	TAAAAGGTGAGCGTGTTCCCTGG	GAGAAGGTGGGGGGGTTCCANGG	6	0	0.0224599	0.01836	1.36151e-06	0.000439465	3.00436e-07	0.11
chr13	51730829	51730851	+	GCCAGTCACTCTTTTTTGGCAGG	GCTACTCTCTCTTTCTGGCCNGG	6	0	0.000428571	0.0205761	1.36017e-23	7.18815e-07	1.04097e-10	0
chr9	111823164	111823186	+	GGAGATGGGAGACTGGAGCCAGG	GTAGAGCGGAGGCAGGAGGCNGG	6	0	0.0588044	0.00618678	2.56779e-18	0.000695276	2.78434e-06	0.01
chr13	20425970	20425992	-	GAGCCTGTGTGGGCAGAAGCAGG	GAGCAGGGCTGGGGAGAAGGNGG	6	0	0.023688	0.0146047	4.37569e-14	8.51762e-05	1.50832e-06	0.01
chr4	17765124	17765146	+	GAGTTCTAGTATTTGGATGGTGG	GATTTCTATGACCTGTATGGNGG	6	0	0.0328125	0.0113361	5.56396e-21	3.83114e-05	8.28917e-09	0.09
chr3	148767265	148767287	+	GATTTTTTTAACCTGTATAAAGG	GATTTCTATGACCTGTATGGNGG	5	0	0.248724	0.0686737	2.35118e-12	0.000658683	0.0300883	1.1
chr4	79563536	79563558	+	GTCCTACTCATTTTCTAAAGAGG	GGCATACTCATCTTTTTCAGNGG	6	0	0.00947206	0.00638846	2.10992e-13	4.93553e-08	7.59874e-09	0
chr4	92443100	92443122	+	GGACAGGCAGGAGGGAAAGAAGG	GGACAGTAAGAAGGAAAAACNGG	6	0	0.0199711	0.00832484	3.92098e-15	2.62668e-06	1.98059e-07	0
chr6	120872363	120872385	-	GACCCTGGTGCCCACGCTGTTGG	GTCCCTAGTGGCCCCACTGTNGG	5	0	0.0172294	0.00911501	1.4955e-16	0.00046716	0.000111425	0.01
chr1	10660378	10660400	+	GGAGGAGGTGGCTGCCTCCGGGG	GGCCGAGATGTCTCGCTCCGNGG	6	0	0	0.0135047	4.52918e-20	2.63365e-07	4.42988e-08	0
chr17	67807808	67807830	+	GCATTTTCCACAGTGCTACATGG	GCATTTTCTTCACGGAAACANGG	6	0	0	0.00127998	6.16923e-19	1.88939e-10	2.77594e-10	0
chr9	126027373	126027395	-	GACCCCACTCGTGCCCCCAGTGG	GTCACCAATCCTGTCCCTAGNGG	6	0	0.00391805	0.0104067	1.60049e-14	9.0495e-06	6.94699e-07	0
chr22	31967105	31967127	-	GGCATGAACCCGGGAGGCAGAGG	GGCAGAAACCCTGGTGGTCGNGG	6	0	0.0113933	0.00310191	5.52229e-16	1.87891e-06	5.57543e-07	0
chr12	2912403	2912425	-	ACTGTATCCCTTGGGCAGGCTGG	GCTGACCCCGCTGGGCAGGCNGG	6	0	0.0303896	0.128133	1.54328e-20	0.000788259	0.000401999	0.61
chr9	3196579	3196601	-	AAAATTAAACATTGGCATGTGGG	GACATTAAAGATAGTCATCTNGG	6	0	0.000585	0.0194271	1.18789e-26	6.5816e-07	2.0518e-08	0
chr7	43985441	43985463	-	GGGGTGCATGCAGCCAGGCCAGG	GGACCGCAGCCAGCCCGGCCNGG	6	0	0.0403292	0.059537	2.48686e-13	0.000166255	2.27626e-05	0.1
chr19	54436424	54436446	-	AGTGGCCAAGAGCAGGGAGGCGG	GGTCACCACGAGCAGGGCTGNGG	6	0	0.0373846	0.0247015	1.09568e-25	0.000283226	2.89416e-05	0.1
chr6	76025000	76025022	-	GAAAATACAGAAAAGAATAAAGG	GAAGAAACTGAGAAGCATGANGG	6	0	0.397959	0.00626576	1.41053e-17	9.33277e-05	3.77284e-05	0.05
chr17	40256483	40256505	-	GGTGGAGGAGGACCAGGTGGGGG	GGTGGTGTGGGCCCAGGAGGNGG	5	0	0.145918	0.0326402	3.6261e-15	0.00134131	0.0295026	0.14
chr11	2833785	2833807	+	GAAGGTGGGACAGGCAGCTGGGG	GCACGTGGCCCAGCCTGCTGNGG	6	0	0	0.00908286	7.7853e-16	2.32243e-05	4.53348e-08	0
chr7	57814021	57814043	-	GTCAAACTTCTTAATATTTGTGG	GTCAGGGTTCTGGATATCTGNGG	6	0	0.135989	0.00962031	4.05404e-19	0.000133871	4.5614e-05	0
chr6	34515428	34515450	+	GCAGAGGGCAGGGAGGAGTAAGG	GTAGAGCGGAGGCAGGAGGCNGG	6	0	0.00987248	0.0138911	2.36712e-17	4.31426e-05	1.12233e-07	0
chr8	53204413	53204435	-	GGGGGATAGAATGTCTGCAAGGG	GGGGGATTGTGGGGCTGCAGNGG	6	0	0.0659341	0.0096568	3.20929e-13	5.84759e-05	0.000164863	0.03
chr2	86255082	86255104	-	GCCTGTGCCAGGCAGGGCCACGG	GCTGGTACACGGCAGGGTCANGG	6	0	0.0233486	0.047231	1.42475e-18	0.000112676	3.95241e-06	0
chr7	151213901	151213923	+	GCTAAGGCAGGTTGAGGGGCAGG	GCTTCGGCAGGCTGACAGCCNGG	6	0	0.00049724	0.00652586	1.45417e-18	1.22699e-06	9.64171e-10	0
chr20	24640298	24640321	+	TGACAGTGAGAAAAAAAAGAAGG	GGACAGTAAGAAGGAAAAACNGG	6	0	0.0951923	0.00500947	1.22445e-15	8.65432e-06	1.3136e-05	0.04
chrX	57121053	57121075	-	GCGCCGGGAAGCAAGGGCGGTGG	GCGCCGAGAAGGAAGTGCTCNGG	5	0	0.00190233	0.00703656	5.40803e-17	7.277e-06	4.077e-09	0
chrX	9739483	9739505	-	GCCCTGAGCATGCTGTCTGAAGG	GCCCTGCTCGTGGTGACCGANGG	6	0	0	0.00502481	7.62717e-19	4.80485e-06	8.89952e-10	0.01
chr14	101124010	101124032	+	TCCTCTGCAGGCTCCCAGACTGG	GCTTCGGCAGGCTGACAGCCNGG	6	0	0.0143122	0.00491338	2.32234e-16	2.98519e-05	5.33332e-09	0
chr15	66361339	66361362	-	AATGGTGTGAACCCGGGAAGCGG	GGTGGTGTGGGCCCAGGAGGNGG	6	34	0.33	0.0282562	1.89646e-23	0.00609869	0.136306	0.85
chr5	39998221	39998243	-	AATGCTAAGCAGTAGGGAGTTGG	GATGCTATTCAGGATGCAGTNGG	6	0	0.000393277	0.0156649	1.91598e-14	7.78448e-06	2.72621e-07	0
chr3	194134821	194134843	+	GGGGCCGGAGGAGGGGGCCCCGG	GGTCCCGGTGGTGTGGGCCCNGG	5	0	0	0.039958	3.63585e-08	0.000527458	0.00652711	0.23
chr8	86069141	86069163	-	GCCTAACTTCCATAAGGGCCAGG	GCGTGACTTCCACATGAGCGNGG	6	0	0.0102167	0.010645	1.75578e-18	7.95879e-06	2.93079e-09	0
chr9	95370327	95370349	-	GCTGTGGGAGTCCCACTCCCTGG	GATGTGGGAGGCTCAGTTCCNGG	5	0	0	0.00696586	4.95027e-22	0.000119411	1.51085e-05	0
chr19	23444837	23444860	-	GGTCATGGAGCTGTTGGCCCAGG	GGTCCCGGTGGTGTGGGCCCNGG	5	22	0.030166	0.0491608	1.6005e-12	0.00129858	2.40751e-05	0.05
chr14	69342898	69342920	-	GAACATGGAGGAGACGATGCTGG	GAAGATGATGGAGTAGATGGNGG	6	0	0.0260847	0.00653247	2.69442e-13	3.83603e-05	1.09563e-08	0
chr18	62702015	62702037	+	TGCTCTGCAGGCAGGTGTTGTGG	GCCTCTCCAGCCAGGGGCTGNGG	6	0	0	0.00828562	4.08132e-17	2.11171e-05	4.791e-06	0
chr6	15203995	15204018	-	AATGGCGTGAACCCGGGAGGCGG	GGTGGTGTGGGCCCAGGAGGNGG	6	408	0.42	0.0521975	4.32555e-23	0.0113472	0.115762	1.06
chr20	36215828	36215850	-	CACATTAAAGGTGCTCATGATGG	GACATTAAAGATAGTCATCTNGG	6	0	0.0091244	0.00278026	1.87842e-23	1.37095e-07	1.60742e-08	0
chr21	24762682	24762704	+	GGAGCACACTGGTTTGATCATGG	GGTGCACAGTGGGGTCAGCANGG	6	0	0.00315582	0.000744685	1.84995e-16	3.20273e-06	1.48046e-11	0
chr9	6798659	6798681	-	GAAAAGACTGAGAAATCGGATGG	GAAGAAACTGAGAAGCATGANGG	6	0	0.010951	0.00132539	9.43346e-21	3.44902e-06	5.28609e-08	0
chr15	40539321	40539343	+	GCTGCTGCTGCCAGGGGTTCTGG	GCCTCTCCAGCCAGGGGCTGNGG	6	0	0.0334259	0.0218051	4.14868e-16	0.000183862	2.17995e-05	0
chr4	152648010	152648032	-	TCTTTTCTTTCTGGGTGATGTGG	GCTTGTCCGTCTGGTTGCTGNGG	6	0	0.00376923	0.0208094	1.13693e-16	4.53234e-06	2.15858e-09	0
chr11	114794857	114794879	-	GTTACTCCTCAGGATGGGGTTGG	GATGCTATTCAGGATGCAGTNGG	6	0	0.00673797	0.0330915	2.29155e-16	1.8973e-05	6.13967e-06	0
chr16	9161427	9161449	-	GTGCCACTGGACTTCAGCCTAGG	GTGGTACTGGCCAGCAGCCGNGG	6	0	0.0222353	0.00856851	1.53332e-21	4.51748e-05	4.43772e-08	0.06
chr17	36464074	36464096	+	CCTGGAGCGGGCCCAGGCTGGGG	GGTGGTGTGGGCCCAGGAGGNGG	6	0	0.0544218	0.024459	7.16956e-23	0.0027449	0.000874481	0
chr11	76329771	76329793	-	CCTGCAGGACCAGCCTGCTGGGG	GCACGTGGCCCAGCCTGCTGNGG	6	0	0.147145	0.217116	1.5172e-16	0.00185215	0.0133357	0.64
chr7	135256363	135256385	-	TGAGAGAAAGAGGGGACAACTGG	GGACAGTAAGAAGGAAAAACNGG	6	0	0.0362439	0.0222618	5.89408e-23	3.26647e-05	4.08488e-07	0
chr22	22291385	22291407	-	GCTCTGCTCTTGTTCTGTCCTGG	GCTACTCTCTCTTTCTGGCCNGG	6	0	0.0131633	0.0203928	6.05862e-18	7.8538e-06	1.02625e-08	0
chr8	82362733	82362755	+	TCGTGAGTTCTACACCAGCCTGG	GCGTGACTTCCACATGAGCGNGG	6	0	0	0.00481905	1.1039e-21	4.07108e-06	1.32686e-10	0
chr10	62887651	62887673	-	AATATTTACACCATGGAAATTGG	GATAACTACACCGAGGAAATNGG	5	0	0.14961	0.0323335	8.87024e-13	0.000457359	0.0124764	0.2
chr14	90026221	90026243	-	GGAGGAAGAAGACAAAGAGAGGG	GAAGCGTGATGACAAAGAGGNGG	6	0	0.3375	0.103917	5.06913e-21	0.00257258	0.000435904	0.02
chr9	88906573	88906595	-	AATGCTTTAGGACAAATAGGAGG	GAAGCGTGATGACAAAGAGGNGG	6	0	0.0330882	0.13581	9.76115e-11	0.000563993	2.83559e-08	0
chr15	21719642	21719664	+	TTCACCTGAGCACCTTTACAAGG	GTCCCCTGAGCCCATTTCCTNGG	6	0	0.0390399	0.0039627	5.73441e-11	5.96433e-05	1.85358e-06	0.05
chr16	10206178	10206200	+	GGCCAGCAAGAAGAGTAAAAGGG	GGACAGTAAGAAGGAAAAACNGG	6	0	0	0.00125058	8.08342e-19	1.82956e-06	1.06428e-07	0
chr19	14450863	14450885	-	GAAGTGTGGGGGCTGGGGGCGGG	GTAGAGCGGAGGCAGGAGGCNGG	6	0	0.0130719	0.0229456	3.88817e-20	0.00012617	3.28691e-06	0
chr2	15265999	15266021	+	GTGTCAAGAGCGGGACCAGGTGG	GTGAGTAGAGCGGAGGCAGGNGG	6	0	0	0.00256802	3.42618e-19	2.79047e-05	7.11726e-06	0
chr20	2088211	2088233	-	GATGGAGAAACCCGGGTGCAGGG	GATGCAGAGACCCTGCTCAANGG	6	0	0	0.000608877	4.19425e-19	6.89858e-08	6.40465e-13	0
chr2	8571886	8571908	-	AGAAGGAGGGCCATGCACAAGGG	GGACTGAGGGCCATGGACACNGG	5	0	0	0.071724	5.47449e-15	0.000500405	0.0213249	0.07
chr3	161372714	161372736	-	GGTGATGGATGTGGGCTTCCAGG	GGTGAGGGAGGAGAGATGCCNGG	6	0	0	0.000851029	2.13726e-13	1.18115e-06	9.36725e-10	0
chr1	24957254	24957276	+	AAGAAGCCAGACAGTGAAGGGGG	GGGAACCCAGCGAGTGAAGANGG	6	0	0.115614	0.0455615	6.74679e-20	0.000471044	0.0247107	0
chr6	4725356	4725378	+	GGACTGGGCGCCGTGGAGCAGGG	GGACTGAGGGCCATGGACACNGG	6	0	0.0034191	0.00259392	5.62345e-20	1.12593e-06	9.93973e-10	0
chr19	6075260	6075282	+	GGAGGAGAAGGTGGAGGAGGAGG	GTTGGAGAAGCTGCAGGTGANGG	6	0	0	0.0043638	1.52696e-24	7.05018e-06	9.3959e-08	0
chr3	187347542	187347564	-	TGCTTAAACCCAGGAGGTGGAGG	GGCAGAAACCCTGGTGGTCGNGG	6	0	0.0110526	0.0271973	3.52456e-18	1.28797e-05	5.89893e-07	0
chr12	113863065	113863087	+	GAGAGAAGGGAGGAGGGGGGAGG	GTGAGTAGAGCGGAGGCAGGNGG	6	0	0.00862745	0.00993998	9.24365e-25	0.000114255	2.73485e-07	0
chr8	66239019	66239041	-	GTTTAGAAGAGAAGAGCTACAGG	GTATGGAAAATGAGAGCTGCNGG	6	0	0.108758	0.033271	5.9393e-18	9.13701e-05	0.000912627	0.04
chrX	88087936	88087958	+	GTTGTTGCTGTGTCTCTGCCAGG	GCTGTGTTTGCGTCTCTCCCNGG	6	0	0.0146259	0.0288605	4.09034e-17	3.28259e-06	1.99401e-07	0
chr2	6000451	6000474	-	GGGACACAGAGGTGCTGGGTGGG	GGGCTGCAGGGGAGCTGGGCNGG	6	0	0.0707368	0.0577353	3.90485e-27	0.000891744	0.00449444	0.85
chr7	1765458	1765480	-	GGTCCCGGGGGTCCAGACCTGGG	GGTCCCGGTGGTGTGGGCCCNGG	6	0	0.0196255	0.000928141	1.86956e-15	6.7577e-06	2.81923e-05	0.02
chr3	67550900	67550922	+	GGGGGTGGGGGCAGGGGCGGCGG	GGTGGTGTGGGCCCAGGAGGNGG	6	0	0	0.00189906	4.34716e-20	3.78068e-06	2.23076e-09	0
chr2	48749438	48749460	-	AGCTGAGAGGGCTGGCTCCATGG	GGCCGAGATGTCTCGCTCCGNGG	6	0	0	0.0139349	6.04332e-17	8.46734e-06	4.20098e-08	0
chr1	39974165	39974187	+	AAAGAAAGTGATCCTCATGAAGG	GAAGAAACTGAGAAGCATGANGG	6	0	0.00143412	0.00478855	4.00924e-17	1.05745e-06	9.70474e-10	0.09
chr22	41340791	41340813	+	GGTGGGGGCCTTGGTCTCCGAGG	GTGGAGCGCAGTGGTCTCCGNGG	6	0	0.0182443	0.206922	5.08192e-19	0.000982964	7.32483e-05	0.15
chr11	130177629	130177651	-	GGAAGCTAGTGGGGCCAGAAAGG	GCAGCATAGTGAGCCCAGAANGG	6	0	0	0.0274094	3.55826e-20	8.78371e-05	1.87916e-06	0
chr7	102858364	102858386	+	GCAGCACTGTGGGGTGAATATGG	GGTGCACAGTGGGGTCAGCANGG	6	0	0.0104181	0.00678889	3.57127e-15	6.21571e-05	3.1789e-06	0
chr22	20670551	20670573	+	CGTAGATGATGTTGCAGTGGAGG	GGTGGATGATGGTGCCGTCGNGG	5	0	0.0309066	0.0263104	7.83093e-17	0.000489934	3.23143e-05	0.05
chr20	62510177	62510199	-	GGTGGAGGATGGAGGGGTGGAGG	GGTGGATGATGGTGCCGTCGNGG	5	0	0.000391577	0.00351432	1.02185e-19	9.25767e-07	1.24108e-11	0
chr5	143244260	143244282	+	TTCACTCTCTCTTCCTGTCTTGG	GCTACTCTCTCTTTCTGGCCNGG	6	0	0.0222635	0.00794152	1.26573e-24	5.92299e-05	5.28252e-05	0
chr3	46848295	46848317	+	GCCACCGCGCCTGGCCGGTGTGG	GCTGCCCCGCCTGCCCAGCGNGG	6	0	0	0.0078133	1.74769e-20	7.10042e-06	4.65632e-07	0
chr6	169248989	169249011	+	AGTGGAGAAGGGTGACGTAGGGG	GGTGGATGATGGTGCCGTCGNGG	6	0	0.0252101	0.034773	4.43552e-18	0.000100584	7.52662e-06	0
chr4	24121386	24121408	-	AGGAGCAAAGAAAGACCAGATGG	GGCAGCATAGTGAGCCCAGANGG	6	0	0.056	0.045444	5.94163e-19	8.863e-05	0.00268039	0
chr10	77141161	77141183	+	CTGGGCTATCCAGAGGAAGATGG	GAGGGCTCACCAGAGGTAGGNGG	6	0	0.101299	0.0648763	2.48597e-26	0.00287885	0.0149891	0.38
chr20	40437312	40437334	-	GGCACCATGACCCACCCACTAGG	GTCTCCCTGATCCATCCAGTNGG	6	0	0.0244514	0.0207485	7.37287e-14	0.000138324	0.000151119	0
chr1	56823356	56823378	+	GGGCAGGTGGGAAGCTAGGAAGG	GGGCTGCAGGGGAGCTGGGCNGG	6	0	0.0439216	0.0343049	5.53469e-17	0.000194523	3.44052e-05	0.01
chr22	24116076	24116098	+	GAAGCTGTCTTTCTCCACTCTGG	GAAGGTGGCGTTGTCCCCTTNGG	6	0	0.00712719	0.0363865	2.97963e-17	1.30031e-05	6.85444e-12	0
chr10	48535627	48535649	+	GCTGCCACACCGGTCCAGAGGGG	GCTGCCCCGCCTGCCCAGCGNGG	5	0	0.0757653	0.00882387	3.16536e-13	0.000206703	3.69299e-05	0.01
chr14	100817086	100817108	-	GGAGTACAGTGGTGCAATCATGG	GGTGCACAGTGGGGTCAGCANGG	6	0	0.0247934	0.0021922	1.45279e-23	3.05405e-05	1.17965e-07	0
chr7	27492170	27492193	+	GCTCTGCTCGTGCTGACCCTGGG	GCCCTGCTCGTGGTGACCGANGG	4	26	0.0778584	0.0822867	1.99528e-15	0.00120703	0.00363638	7.87
chr14	99793865	99793887	+	CGGGCAGCCTCCGCGTTCCGGGG	GGGGCAGCTCCGGCGCTCCTNGG	6	0	0.0178387	0.0131334	2.17539e-15	0.00013188	7.7801e-10	0
chr1	156342568	156342590	-	TCTTCATAAAAAACAAGCCTGGG	GCTGCAGAAACAGCAAGCCCNGG	6	0	0.0431568	0.0404584	1.14717e-19	0.000318372	9.79389e-06	0
chr15	21382465	21382487	+	GGAGAACACGGTGGAGATGGAGG	GAAGATGATGGAGTAGATGGNGG	6	0	0	0.0114383	4.58408e-17	0.000106685	1.21798e-07	0
chr1	221390072	221390094	-	TAGAACCCACCAGGTAAAGAAGG	GGGAACCCAGCGAGTGAAGANGG	6	0	0.20602	0.0191795	1.21064e-21	0.000612886	0.0221513	2.15
chr20	19599205	19599227	+	ATTTGTGTTCTTGATCTCTGTGG	GTCAGGGTTCTGGATATCTGNGG	6	0	0	0.0320995	5.29021e-18	6.44868e-05	1.59706e-06	0
chr3	46943490	46943512	-	GTGGAAAGGAGTCGTCTTTGTGG	GTGGAGCGCAGTGGTCTCCGNGG	6	0	0.0580021	0.00376336	1.70424e-24	6.06619e-05	5.64519e-10	0
chr8	134771652	134771674	-	CAGGGATTGGAACAGTTTGGAGG	GTGGGATCGGAGCAGTTCAGNGG	6	0	0.11899	0.0198906	9.46542e-24	0.000782854	0.0166416	0.7
chr1	7348313	7348335	-	ACTGGGAAACAGCATGGGCATGG	GCTGGTACACGGCAGGGTCANGG	6	0	0.0159184	0.0114358	6.08133e-20	0.000134976	6.24157e-06	0.02
chr12	7001070	7001092	-	GGCCAAAATTTCTCACCCCTAGG	GGCCGAGATGTCTCGCTCCGNGG	6	0	0.327474	0.0172102	4.88056e-18	1.01413e-05	1.39623e-05	0
chr7	23940975	23940997	+	GAAGAAGCTGTGTAGTTTGGTGG	GAAGAAACTGAGAAGCATGANGG	6	0	0.00204418	0.00252715	1.27827e-28	4.48506e-07	2.15328e-11	0
chr16	72633136	72633158	+	GTCGTGGGGAGGGAGGAGGGTGG	GTAGAGCGGAGGCAGGAGGCNGG	5	0	0.000588276	0.105892	2.61442e-19	0.000154145	2.48155e-06	0
chr7	71496776	71496798	+	GGGGTGGGGTGGGGAGCGGGGGG	GAGCAGGGCTGGGGAGAAGGNGG	6	0	0.006356	0.0296031	1.66682e-23	0.000267215	1.242e-07	0
chr16	25291978	25292000	-	AGAAAGAAAGAAGAAAAGAAAGG	GGACAGTAAGAAGGAAAAACNGG	6	0	0.0994737	0.00550107	2.5079e-19	4.74503e-05	1.98152e-05	0
chr22	45885010	45885032	+	GTGTGGGAAGGGGGCTGGGCAGG	GGGCTGCAGGGGAGCTGGGCNGG	6	0	0.0642827	0.0988819	5.78098e-15	0.00275436	1.03992e-05	0.09
chr9	85289987	85290009	+	GGGGGGGGTGGGGGGGGTGGGGG	GGAGAAGGTGGGGGGGTTCCNGG	6	0	0.000271873	0.0195599	1.56729e-30	1.67158e-05	1.43887e-07	0
chr22	25157902	25157924	-	GGCATGAACCTGGGAGGTGGAGG	GGCAGAAACCCTGGTGGTCGNGG	6	0	0.00238577	0.00878347	1.67174e-20	9.80048e-07	3.83112e-08	0
chr8	53729590	53729612	+	CACCCTGCTGTGGGGAGGAAGGG	GGCCCCACTGTGGGGTGGAGNGG	6	0	0.337635	0.0196015	1.85482e-20	0.00445739	0.0247023	0
chr12	64456752	64456775	+	AATGGTGTGAACCCAGGAGGCGG	GGTGGTGTGGGCCCAGGAGGNGG	4	548	0.710769	0.743261	1.233e-14	0.16732	0.910674	0.97
chr3	184156723	184156746	-	TGGGAGTTGGGGGGGTTCGAGGG	GAGAAGGTGGGGGGGTTCCANGG	5	0	0.0357143	0.212351	7.49073e-19	0.00607427	0.00899236	0.1
chrX	101544370	101544392	+	GAAATAAAAGGTATTCAATTAGG	GACATTAAAGATAGTCATCTNGG	6	0	0.0400593	0.0019555	1.08406e-19	3.43091e-07	7.77783e-08	0
chr11	1019564	1019586	-	GGATCCCAGAAGCAGGGCAGGGG	GGTCACCACGAGCAGGGCTGNGG	6	0	0.0471655	0.112219	2.97717e-11	0.000727343	0.000144299	0.04
chr19	38379475	38379497	-	TGAACCCTGGCCACTCCTTCAGG	GGAAACTTGGCCACTCTATGNGG	6	0	0.0519958	0.0142142	3.59176e-18	9.39907e-06	0.000103197	0
chr2	132265409	132265431	+	GGTGGGGTGGGGTGGGGTGGGGG	GGTGGTGTGGGCCCAGGAGGNGG	6	0	0	0.000557188	3.55985e-20	6.36708e-07	8.05876e-08	0
chr3	116691434	116691456	-	GCAAGAAACCAGGTTGGGCGTGG	GGCAGAAACCCTGGTGGTCGNGG	6	0	0.02	0.00504843	3.4978e-14	6.19493e-06	5.4866e-08	0
chr1	17587416	17587438	-	GCCAGGCTGCAGGATCTCCGAGG	GTCAGGGTTCTGGATATCTGNGG	6	0	0	0.00813618	4.42934e-16	1.32206e-05	2.10289e-08	0
chr16	68641419	68641442	+	GGCAAGAGGGGAGAGATGCTGGG	GGTGAGGGAGGAGAGATGCCNGG	5	304	0.0771429	0.167184	3.12846e-13	0.00540144	0.287348	1.97
chr8	142769239	142769261	+	GGTAAAATCACCCAGGAAAGCGG	GATAACTACACCGAGGAAATNGG	6	0	0.0206988	0.0436656	9.01503e-14	1.3326e-05	6.95164e-05	0
chr10	93092779	93092801	-	GTGTTGGAAATAGCAGCTGCAGG	GTATGGAAAATGAGAGCTGCNGG	6	0	0.0337596	0.0116978	9.63466e-19	3.21726e-05	1.61757e-05	0
chrX	51722191	51722213	-	TGAGAGGGTGGGTGGGTGATTGG	GGAGAAGGTGGGGGGGTTCCNGG	6	0	0.00918367	0.00398673	4.12163e-31	3.56175e-05	4.62556e-07	0
chr11	44349586	44349609	-	GAGGAGGTGAGGGAGCCACATGG	GAGAAGGTGGGGGGGTTCCANGG	6	12	0.11086	0.00112176	4.96588e-26	3.11783e-05	8.9282e-06	0.1
chr5	180354787	180354809	+	GAGGGTGCCAGGCTCTGCCTGGG	GGGGGTTCCAGGGCCTGTCTNGG	5	0	0.065866	0.0074261	1.90262e-16	0.000912825	0.00866604	0.03
chr10	34705391	34705413	+	GCAGGAGGATCACTTGAGCCCGG	GCACAAGGCTCAGCTGAACCNGG	6	0	0.0381113	0.00434912	9.12705e-15	4.47347e-06	1.26154e-05	0
chr3	112007729	112007751	+	CTCTGGGCTGACTTCCAACTTGG	GTCTGGGCGGTGCTACAACTNGG	6	0	0.028877	0.0108981	1.63389e-15	7.75073e-05	1.96207e-08	0
chr12	18684977	18684999	-	CAGGAAACTTAGAATCATGGTGG	GAAGAAACTGAGAAGCATGANGG	5	0	0.0387447	0.101486	4.34931e-14	0.000596923	0.00659223	0.03
chr17	5024142	5024164	+	GCTGTGTGAGTCCCACATCCTGG	GATGTGGGAGGCTCAGTTCCNGG	6	0	0	0.00617713	3.90936e-22	1.44514e-05	2.61767e-08	0
chr10	79517712	79517734	-	GAGGAGGTTAAGGGTTTCTAAGG	GAGAAGGTGGGGGGGTTCCANGG	6	0	0.0205128	0.0167653	1.37517e-17	5.85936e-05	3.7077e-05	0.13
chr9	8704238	8704260	-	GCAGAGGATGGAGTGGGAGGGGG	GAAGATGATGGAGTAGATGGNGG	5	0	0.0343337	0.0117705	2.31537e-17	0.000657748	0.000528851	0.3
chr20	559320	559342	+	GCTGCCCCTTCTACCATGTGAGG	GCTGCCCCGCCTGCCCAGCGNGG	6	0	0.0285137	0.00275577	5.46976e-28	5.20364e-06	6.8369e-08	0.1
chr1	191691059	191691081	-	GTGTGTGAGTTGAGTTCCCCTGG	GTGTGTGAGTATGCATCTCCNGG	6	0	0	0.00048827	8.6562e-22	7.43016e-09	2.21095e-07	0
chr5	116728972	116728994	+	GTCTGCAAAGTGGCAGTTGCGGG	GTATGGAAAATGAGAGCTGCNGG	6	0	0.0211745	0.00768169	6.30311e-18	4.84285e-06	6.11656e-09	0
chr3	101229488	101229510	-	GCTGGATGTGAGAAGTATGAGGG	GAAGAAACTGAGAAGCATGANGG	6	0	0.0345572	0.0729513	1.28301e-11	0.000139385	8.15784e-05	0
chr9	26664218	26664240	+	GCCCGGCCACCCCGTCTGGGAGG	GCCCTGGCCAGTCGTCTGGGNGG	6	0	0.0510419	0.0619574	2.58263e-20	0.000505058	1.15669e-06	0
chr12	96329118	96329140	+	GGTTACCAGGGGCTGGGGAGAGG	GGTCACCACGAGCAGGGCTGNGG	6	0	0.00654029	0.00198363	1.28223e-19	6.39795e-06	8.15035e-08	0
chrX	135583602	135583624	-	CCCCAGGCCCGTGGACTGAGTGG	GCCCTGGCCAGTCGTCTGGGNGG	6	0	0.00671321	0.019703	3.84785e-18	6.90743e-05	3.47384e-07	0.03
chr7	66957941	66957963	+	GAAGGCTGAGGGGAGAGAGGAGG	GAAGCGTGATGACAAAGAGGNGG	6	0	0.013094	0.0172488	7.90322e-19	1.71844e-05	2.75911e-08	0
chr1	104036501	104036523	+	TGTGGTGGGGTCGGGGGAGGGGG	GGTGGTGTGGGCCCAGGAGGNGG	6	0	0	0.00540172	8.27375e-19	1.12176e-05	1.07303e-08	0
chr6	43771480	43771503	+	GCGCTAGGTGGGAGGGTACCCGG	GGAGAAGGTGGGGGGGTTCCNGG	6	338	0.0501218	0.0480201	2.42905e-17	0.00175925	0.253474	1.4
chrX	152136646	152136668	-	GGAGGGTCCCAGACCCTGCCAGG	GGGGGGTTCCAGGGCCTGTCNGG	5	0	0.0818492	0.0172294	8.08497e-16	0.000272641	0.0651854	0.09
chrY	11791286	11791308	-	ATCTCCAGATCCCAATTCCCTGG	GTCCCCTGAGCCCATTTCCTNGG	6	0	0.0269408	0.0464943	1.22286e-10	0.000487507	4.14542e-05	0.1
chr16	26292301	26292324	+	ACTAAGGCCAGTCATATGGGTGG	GCCCTGGCCAGTCGTCTGGGNGG	6	56	0.195395	0.0160681	2.32624e-14	0.005457	0.03591	22.02
chr7	74041830	74041852	-	ACACAAGAATCACTTGAACCGGG	GCACAAGGCTCAGCTGAACCNGG	5	0	0.238195	0.0326541	9.09941e-11	0.000408865	0.0477619	1.9
chr3	37061492	37061514	-	GGGAAGCTGAGGCAGGAGGGAGG	GTAGAGCGGAGGCAGGAGGCNGG	5	0	0.0169853	0.405822	9.61892e-16	0.00688612	0.00303359	0.13
chr18	13494021	13494043	-	GGAGGCACTGTGGGATGGCCAGG	GGCCCCACTGTGGGGTGGAGNGG	6	0	0.0216981	0.0225053	1.59276e-25	0.000145028	1.19367e-07	0
chr6	46770999	46771021	-	GCTTCGCTCTTTTTTTGTCCAGG	GCTACTCTCTCTTTCTGGCCNGG	5	0	0.0049728	0.0165488	5.9696e-20	1.1972e-05	1.58433e-07	0.01
chr2	66960459	66960481	-	GGAAACTACTTAACACGAGCTGG	GGAATCTGCCTAACAGGAGGNGG	5	0	0	0.0627549	3.30997e-11	0.000123418	0.00121147	0.29
chrY	11368062	11368084	+	GGAAAGGAAGAAGGGAAGAAGGG	GGACAGTAAGAAGGAAAAACNGG	5	0	0.0643963	0.0143924	0.00350731	4.29825e-05	2.61689e-05	0
chr8	142478481	142478503	+	GGGGTGCACAGTGGGGTCTGGGG	GTGGAGCGCAGTGGTCTCCGNGG	6	0	0.00108445	0.00941457	5.27846e-16	2.51737e-05	9.11512e-07	0
chr1	29123604	29123626	-	CTCCCTGGTGTCCCCAGCGTCGG	GTCCCTAGTGGCCCCACTGTNGG	5	0	0.00488883	0.0278708	1.14156e-23	0.000627873	0.00821896	0
chr6	33640667	33640689	-	ACAGCAGAGTGAGGTCTGCAGGG	GGTGCACAGTGGGGTCAGCANGG	6	0	0.0260633	0.0819036	6.77661e-18	0.001488	0.0118306	0
chr15	91631889	91631911	+	GAGGCAGACTTGCAGAATAAAGG	GAAGTTGACTTACTGAAGAANGG	6	0	0.157861	0.0054502	1.9194e-11	1.82104e-05	1.36869e-07	0
chr17	74079758	74079780	+	GGAGACAGAGGGCAGGAGGAGGG	GTAGAGCGGAGGCAGGAGGCNGG	6	0	0.0767045	0.0634935	6.39229e-19	0.00184012	2.23841e-05	0.02
chr1	45993797	45993819	+	GCAGAAGTTTGGGGGTTCCCAGG	GGAGAAGGTGGGGGGGTTCCNGG	5	0	0	0.0298697	1.25011e-16	0.000173905	0.000322386	0.1
chr3	109440650	109440672	-	GGCATAATAATGGTCCCCGAAGG	GGCAGCATAGTGAGCCCAGANGG	6	0	0.00861284	0.0039287	1.79855e-19	2.3239e-06	3.84937e-08	0
chr8	23659378	23659400	+	AGACTAAGGGTCAGGAACCCAGG	GGACTGAGGGCCATGGACACNGG	6	0	0	0.00177496	1.90101e-21	2.55339e-05	0.000208756	0.2
chr17	64709358	64709380	+	TTTCTAGAAGCTGGAGATGAAGG	GTTGGAGAAGCTGCAGGTGANGG	5	0	0	0.0551866	1.51039e-19	0.000269627	2.39102e-05	0
chr3	65603824	65603846	-	TTCTGGGGGATGCTGTAACAGGG	GTCTGGGCGGTGCTACAACTNGG	6	0	0.0675	0.0117087	1.11757e-17	0.000189056	2.7986e-08	0
chr9	115340471	115340493	+	GTCAGGGCTGTGGAGTGCTTGGG	GTCAGGGTTCTGGATATCTGNGG	6	0	0	0.00421224	4.79539e-20	4.21884e-07	4.55957e-12	0
chr14	54727470	54727492	+	GAGCCACCACACCCAGCCTTGGG	GAGCCACATTAACCGGCCCTNGG	6	0	0.0242623	0.0143105	2.32143e-16	2.15544e-05	0.000254918	0
chr7	141482292	141482314	-	GTTCAGGGAGGAAGGCTTCCTGG	GGTGAGGGAGGAGAGATGCCNGG	6	0	0	0.00124813	1.66099e-15	2.12532e-05	7.65057e-09	0
chr1	225861400	225861422	-	GAGGAGGGAAGCTTGGGAACAGG	GTCGAGAAAAGCTTTGAAACNGG	6	0	0.00193239	0.0441841	3.22005e-17	4.04309e-07	2.23815e-06	0
chr11	66529188	66529211	+	GGTGGGGGCGGGGTGGGCCCTGG	GGTCCCGGTGGTGTGGGCCCNGG	5	38	0.0692308	0.158875	2.74014e-18	0.00185672	3.44325e-05	0.29
chr16	74233213	74233235	+	GGTCACTAGGAACAAAAATCAGG	GGACAGTAAGAAGGAAAAACNGG	6	0	0.0545584	0.0042507	6.74552e-13	1.81535e-05	1.74967e-07	0
chr20	36864236	36864258	-	GGGGGAGCCCGAGCGCGCCCGGG	GGGGCAGCTCCGGCGCTCCTNGG	6	0	0.00138215	0.0170321	1.12675e-18	6.95509e-06	1.30691e-08	0
chr17	3842338	3842360	+	CGCTGGAACCCAGGAGGTGGAGG	GGCAGAAACCCTGGTGGTCGNGG	6	0	0.018797	0.0164544	5.29442e-19	1.4641e-05	3.23532e-06	0
chr15	22955792	22955815	-	GTGAGGTCCAGGGTCTCTCTGGG	GGGGGTTCCAGGGCCTGTCTNGG	5	18	0.0564706	0.0329705	1.48252e-14	0.00107001	0.05113	0.49
chr11	63025731	63025753	+	GTGTGAGACACAGACAGAACTGG	GTTTGCGACTCTGACAGAGCNGG	5	0	0.227405	0.0819132	5.12111e-18	0.000724202	0.00688778	0
chr2	176048203	176048225	-	GGAACCCAGTGGTGTGATCACGG	GGTGCACAGTGGGGTCAGCANGG	6	0	0.00899101	0.00494881	1.09339e-24	4.98613e-05	1.83856e-07	0.01
chr19	44837105	44837127	-	GGAATGCAGTGGCTGGATCACGG	GGCACCAACTGGATGGATCANGG	6	0	0.015723	0.0584436	7.06655e-13	4.82085e-05	2.2084e-05	0
chr9	135090923	135090945	-	GCAAACCTGCTGTTCCCATGTGG	GCAAACATGCTGTCCTGAAGNGG	5	0	0.027099	0.00194376	4.95505e-20	2.04145e-07	7.09177e-10	0
chr5	142173113	142173135	+	TGCACTCCAGCCTGGGGCAACGG	GCCTCTCCAGCCAGGGGCTGNGG	6	0	0.0266193	0.0336206	7.21943e-23	0.000470181	0.0361553	0.02
chr11	707552	707574	-	GGACGAAGCCCTGGAGGCCCAGG	GGCAGAAACCCTGGTGGTCGNGG	6	0	0.0238529	0.0140033	6.6518e-12	1.05558e-05	2.91613e-06	0
chr3	80023009	80023031	+	CCCTATTATAATTGCTATTCTGG	GGGTATTATTGATGCTATTCNGG	6	0	0.0543413	0.151823	5.18706e-18	5.46167e-08	0.00215724	3.14
chr16	51939790	51939812	-	GAGGCAGAGAGAGCCAAGATGGG	GCAGCATAGTGAGCCCAGAANGG	6	0	0.134454	0.0291298	5.37035e-16	0.000462095	1.78442e-05	0
chr18	48923371	48923393	+	GCCCCAGCAGGCTGGGTAACTGG	GGCCCAGCCTGCTGTGGTACNGG	6	0	0.00247253	0.00730688	5.52375e-16	9.01923e-07	1.05358e-06	0
chr2	85997704	85997726	+	CCTTCAGCTGTCTGTCACCCAGG	GCTTCGGCAGGCTGACAGCCNGG	6	0	0.0156986	0.00698726	2.93357e-27	4.74601e-05	3.00049e-08	0
chr8	1803284	1803306	-	CACTATCGCGAGAACAGCATGGG	GAGTAGCGCGAGCACAGCTANGG	6	0	0.0120758	0.0200557	3.33037e-27	0.000150319	0.000115692	0.17
chr17	82692079	82692101	+	GCAGAGCAGTGGGGCCCGCACGG	GGTGCACAGTGGGGTCAGCANGG	6	0	0.00971418	0.0391382	1.43168e-19	0.000492898	1.71272e-06	0
chr3	146138091	146138113	-	GTCTGTGATCTGCTCCATCTTGG	GTCTGGGCGGTGCTACAACTNGG	6	0	0.0126061	0.011052	2.73997e-11	1.28152e-05	7.07049e-09	0.01
chr9	38903792	38903814	+	CCTCATGCATCTTTTTCTGTGGG	GCATACTCATCTTTTTCAGTNGG	6	0	0.0891014	0.0517769	2.49936e-15	3.68493e-06	2.96314e-05	0
chr17	35844793	35844815	+	GGAGGCTATGGAGGAGATCGAGG	GAAGATGATGGAGTAGATGGNGG	6	0	0	0.0125748	2.48672e-22	0.000258656	4.11141e-07	0
chr13	98479741	98479763	+	GGGCCCGGTGCTGTGGATGTGGG	GGTCCCGGTGGTGTGGGCCCNGG	6	0	0.00482143	0.0035169	3.36773e-29	9.03106e-06	0.00012026	0
chr3	134564026	134564048	-	GGCCAATGAGCTAGAGAAATGGG	GGCCACGGAGCGAGACATCTNGG	6	0	0.00897062	0.00134684	1.91243e-13	7.0541e-06	4.42691e-08	0
chr19	54909430	54909452	-	GTATGTCCCTCTGTGGGCTGTGG	GCTTGTCCGTCTGGTTGCTGNGG	6	0	0.00161377	0.002606	8.7834e-10	1.05848e-06	3.52784e-09	0
chr5	73447390	73447412	-	GCGCGGCCGCCGAGCTGGCCCGG	GGGCTGCAGGGGAGCTGGGCNGG	6	0	0.0145925	0.104397	6.79182e-21	0.000867585	5.79371e-09	0
chr9	78373119	78373141	+	GAAGATCTCAAGAACCATGATGG	GAAGAAACTGAGAAGCATGANGG	6	0	0.0642483	0.03746	3.06247e-11	1.82564e-05	0.000273411	0.68
chr5	81725870	81725892	+	GCTGGATGATGGACACATGGTGG	GGTGGATGATGGTGCCGTCGNGG	6	0	0.00532544	0.00121515	4.50454e-27	9.0806e-07	1.0473e-10	0
chr14	42741761	42741783	-	CGGTATCTGTGATTCTCTTCTGG	GGGTATTATTGATGCTATTCNGG	6	0	0.00613102	0.0153705	7.28713e-16	5.43294e-09	3.14183e-07	0
chr5	7447485	7447507	+	GCTGGTACAGGGTGGCTTCCAGG	GCTGGTACACGGCAGGGTCANGG	6	0	0	0.000889639	2.91484e-20	1.37638e-07	4.47097e-13	0.01
chr20	56071669	56071691	+	CGAGTAAAGGCCATGGATTCTGG	GGACTGAGGGCCATGGACACNGG	6	0	0.123626	0.024459	6.33549e-18	0.000553748	0.00126811	0
chr7	100648694	100648716	-	GCAGGGGGTGGGGGTGCTCCAGG	GGAGAAGGTGGGGGGGTTCCNGG	5	0	0.0359036	0.0593027	2.24052e-18	0.00106042	0.0315899	0.1
chr1	245227204	245227226	+	GATCAGAAAGGAAGGAAAACTGG	GGACAGTAAGAAGGAAAAACNGG	6	0	0.203824	0.0241834	1.74102e-15	0.000228886	0.000169465	0.07
chr8	136402959	136402981	-	GTGGAATAAAAGCGGTGAAATGG	GAGAATCAAAATCGGTGAATNGG	6	0	0.0900213	0.0555128	4.0075e-22	5.55341e-07	7.12988e-06	0
chr1	22243991	22244013	-	GCAGGGAGCAGCCAGGAGGGGGG	GTAGAGCGGAGGCAGGAGGCNGG	6	0	0.00776151	0.0560634	8.0363e-23	0.000677452	8.365e-07	0
chrX	155057079	155057101	+	TGAGGCCACTGTGACCACTTGGG	GGTGACAAGTGTGATCACTTNGG	6	0	0.033042	0.0694514	4.22759e-19	3.70431e-05	0.000778963	0.83
chr19	44841986	44842008	+	GAAGAAGACTTCCTGGGGACTGG	GAAGTTGACTTACTGAAGAANGG	6	0	0.000879538	0.00522659	1.54871e-18	1.31708e-06	4.84559e-08	0
chr20	8473023	8473045	+	AGAAGGAGAAAGAGTATGGACGG	GGAAGGAGGAGGCCTAAGGANGG	6	0	0	0.00483361	1.41319e-16	2.44841e-05	7.43444e-07	0
chr1	28537196	28537218	-	CCTGAGGGGAGAGAGCAGCCTGG	GGTGAGGGAGGAGAGATGCCNGG	6	0	0	0.023926	1.06234e-16	0.00031948	0.000259658	0.38
chr20	20084815	20084837	+	CCAAGTAGGGTGTCCTGAAAGGG	GCAAACATGCTGTCCTGAAGNGG	6	0	0.127679	0.153674	1.2659e-17	1.54743e-05	3.00764e-06	0
chr4	17108933	17108955	-	GGGAAGGGCTGGTTACAAAGGGG	GAGCAGGGCTGGGGAGAAGGNGG	6	0	0	0.00202564	1.92944e-22	1.32556e-05	3.82073e-08	0
chr8	143567333	143567355	+	GCGGGGCGATGCGGAGAAGGCGG	GAGCAGGGCTGGGGAGAAGGNGG	6	0	0.0882443	0.124554	5.45036e-24	0.00106021	6.07979e-06	0
chr1	54421393	54421415	+	GTGAGTCACCCTCTGCATGGAGG	GGGACTCTACATCTGCAAGGNGG	6	0	0.0349091	0.0426746	4.63626e-15	8.72054e-05	9.81317e-08	0
chr2	233822183	233822205	-	GCAGCCGGCCCATCAGGCTGTGG	GCACGTGGCCCAGCCTGCTGNGG	6	0	0.00824176	0.00666995	2.22766e-16	1.34758e-05	6.41464e-09	0
chr11	31805901	31805923	+	GGCCCGTAGTGGGGTGAGGAGGG	GGTGCACAGTGGGGTCAGCANGG	6	0	0.00253226	0.0141733	2.45415e-23	2.02239e-05	5.08163e-08	0
chr17	9557054	9557076	+	CAGAAGCGGAATCACAGCTTAGG	GAGTAGCGCGAGCACAGCTANGG	6	0	0.0453515	0.0763572	6.9631e-15	0.000533616	7.02129e-05	0.71
chr22	18940486	18940508	-	GGCGCCCTGCCCTGTGGTGCTGG	GGCGCCCTGGCCAGTCGTCTNGG	5	0	0.00020979	0.00720013	6.24774e-28	1.61028e-06	1.25457e-07	0
chr4	78841534	78841556	-	GGGAATCAAAAGAGTCAAAATGG	GGGAACCCAGCGAGTGAAGANGG	6	0	0	0.0104527	6.62866e-16	7.06641e-06	3.31746e-07	0
chr15	77756210	77756232	-	GTTGCTGCGATCACAGGAGGAGG	GGTGGTGTGGGCCCAGGAGGNGG	6	0	0.0690335	0.121118	2.54295e-22	0.00159751	4.72429e-07	0
chr6	85468357	85468379	-	GACCCCAGGGTGGGGTTGGGGGG	GGCCCCACTGTGGGGTGGAGNGG	5	0	0.0315689	0.072199	5.99028e-06	0.000679458	0.113812	0
chr19	44655370	44655392	+	GAGCCACCTCGCCCAGCCTTAGG	GAGCCACATTAACCGGCCCTNGG	6	0	0.0169836	0.0129989	4.77323e-22	8.53075e-06	9.83841e-07	0.13
chr17	62792786	62792808	-	GATGGAGGTGGTGGTGGTGATGG	GTTGGAGAAGCTGCAGGTGANGG	6	0	0	0.00844765	1.13768e-20	1.29625e-06	2.44236e-10	0.04
chr3	58569581	58569603	-	GGCTTTCATCCTGGGGCTCCTGG	GGATTTCCTCCTCGACCACCNGG	6	0	0.00189935	0.0021922	2.17397e-19	1.60673e-07	4.51647e-09	0
chr1	163321014	163321036	+	GGCTTTCTCCCCTGACAACCAGG	GGATTTCCTCCTCGACCACCNGG	6	0	0.107126	0.0278139	9.44855e-14	1.51996e-05	2.12396e-05	0.04
chr5	170208856	170208878	+	GTGGTACTGCACTCCAGCTTGGG	GTGGTACTGGCCAGCAGCCGNGG	6	0	0.0124615	0.0023487	3.13323e-34	4.61519e-06	6.51124e-09	0.23
chrX	100841789	100841811	-	TGGGGTGGGGGGAGAGGAGGAGG	GGTGGTGTGGGCCCAGGAGGNGG	6	0	0	0.017451	1.74891e-20	3.36872e-05	1.08899e-06	0
chr12	53765993	53766015	+	AATTACCCCCTCTTCCACGAAGG	GATTTCCTCCTCGACCACCANGG	6	0	0.009	0.0118939	4.12748e-24	9.42409e-06	7.40111e-06	0
chr2	38711838	38711860	-	GATGATGGTGGTGGTGATGATGG	GAAGATGATGGAGTAGATGGNGG	6	0	0	0.00523752	1.09381e-14	2.9873e-06	3.25849e-10	0
chr12	121712757	121712779	+	GCGCGTGGCTCTGGCTGCGCAGG	GCACGTGGCCCAGCCTGCTGNGG	6	0	0	0.00566971	1.00709e-23	1.52613e-06	2.1127e-12	0
chr11	124424679	124424701	+	GAAGAGGAAAAAGTACATGGGGG	GAAGATGATGGAGTAGATGGNGG	5	0	0	0.0290584	6.12256e-18	0.000438565	0.00414015	2.55
chr1	201719207	201719229	+	GAAGAGAAAATGAGAGCTTGTGG	GTATGGAAAATGAGAGCTGCNGG	5	0	0.0179739	0.129649	8.20713e-16	0.00066316	0.0348404	0.01
chrX	146368852	146368874	+	TATTTTTCTGTAGCCACATTTGG	GCTGTTTCTGCAGCCGCTTTNGG	6	0	0.0542488	0.0121312	1.85222e-14	2.33521e-06	0.0221262	0.16
chr16	80781888	80781910	+	ATGCAGTGAAAGCAGTGCTCAGG	GCGCCGAGAAGGAAGTGCTCNGG	6	0	0.0430622	0.0906605	2.82146e-21	0.000416948	0.00057288	0.22
chr13	22166365	22166388	+	TGTGTGTAAGGACAGATTCCTGG	GGTGAGGGAGGAGAGATGCCNGG	6	54	0.0583276	0.0335903	7.55123e-20	0.000941335	0.000349768	0.01
chr10	54601808	54601830	+	CCATGTCCTTTGCGGTAACATGG	GCATTTTCTTCACGGAAACANGG	6	0	0	0.0203977	4.19842e-22	3.3071e-07	3.99844e-09	0
chr13	86583446	86583468	-	GAAGCAGGAGGAGCCCAAAATGG	GCAGCATAGTGAGCCCAGAANGG	6	0	0.0698125	0.0483679	5.17291e-10	0.000509725	0.000463113	0
chr10	70367694	70367716	+	GATGGGGAGGGTTTGGCTGCAGG	GCTGGCGATGCCTCGGCTGCNGG	6	0	0.0222222	0.00929467	1.97499e-23	2.12559e-05	1.57215e-07	0
chr1	12565508	12565530	+	GGAGGGGGTGGGGTGGGACCAGG	GGTCCCGGTGGTGTGGGCCCNGG	6	0	0.0288462	0.0365785	7.34809e-17	0.000336707	4.60848e-05	0.02
chr10	33451511	33451533	+	GTTGAGGGAGGGGAGAGAGATGG	GGTGAGGGAGGAGAGATGCCNGG	6	0	0.00233957	0.00319334	4.40243e-19	4.39118e-06	9.64807e-08	0.03
chr8	31775793	31775816	+	AATGGTGTGAACCCAGGAGGTGG	GGTGGTGTGGGCCCAGGAGGNGG	4	374	0.710769	0.743261	6.18678e-15	0.16732	0.905049	0.93
chr21	12440342	12440364	+	GGTATCTGGATGTGGACATTTGG	GCTGTCCTGAAGTGGACATANGG	6	0	0.0688696	0.103506	2.68683e-17	0.000177936	7.76801e-05	0
chr22	23619075	23619097	+	GCAGGAGAATCAGTTCAACCTGG	GCACAAGGCTCAGCTGAACCNGG	6	0	0	0.00967719	1.37987e-14	3.29845e-06	1.41152e-05	0
chr2	70709439	70709461	+	GAATGGAAAAAGAGTGAGTCAGG	GTATGGAAAATGAGAGCTGCNGG	6	0	0.0131624	0.00229235	1.35462e-19	6.56642e-07	1.06914e-10	0
chrX	85545259	85545281	-	TGGAATCAACCTAGGTGGATTGG	GAGAATCAAAATCGGTGAATNGG	6	0	0.0164103	0.0251389	8.07525e-27	5.73517e-07	2.12344e-05	0
chr5	174449853	174449875	+	GAAGTTGAAGGAGGGGGAGGAGG	GAAGATGATGGAGTAGATGGNGG	6	0	0	0.00114858	1.20926e-21	3.01513e-06	1.28828e-08	0
chr18	77151663	77151685	+	GAGATTTACACTGAGGACAAGGG	GATAACTACACCGAGGAAATNGG	6	0	0.00974026	0.0155531	1.40084e-17	5.91861e-06	3.45025e-06	0
chrY	6178057	6178079	+	GTTGTGGGGTGGGAGGAGGGGGG	GTAGAGCGGAGGCAGGAGGCNGG	6	0	0.000854934	0.0648979	6.62227e-22	6.79766e-05	5.17154e-09	0
chr15	76913141	76913163	+	TTCTCCAAGCCTGTCCCAAAAGG	GTCACCAATCCTGTCCCTAGNGG	5	0	0.246212	0.0499383	3.75646e-12	0.000966793	0.0150717	0.08
chr13	49322144	49322166	-	GGGAGCATGTTGGGGTGCGGAGG	GGGGGATTGTGGGGCTGCAGNGG	6	0	0.0025814	0.0123108	8.83081e-21	1.6951e-05	1.0989e-06	0.01
chr5	81751294	81751316	-	GGAGAGGGAAGGCGGGAGGGAGG	GTAGAGCGGAGGCAGGAGGCNGG	5	0	0.00697578	0.0255922	2.55162e-14	0.00170988	0.00109035	0
chr11	21965811	21965833	-	GGAGAGTAGGAAGAAAACAAGGG	GGACAGTAAGAAGGAAAAACNGG	5	0	0.0238095	0.00715824	1.68683e-19	1.56823e-05	5.32867e-06	0.01
chr21	28544572	28544595	-	AATGGTGTGAACCCGGGAGGCGG	GGTGGTGTGGGCCCAGGAGGNGG	5	116	0.462	0.128533	4.17343e-15	0.0339518	0.55762	0.97
chr19	48673045	48673067	+	GTGGGGTTTCTGGGCTGGGCGGG	GGGGGGTTCCAGGGCCTGTCNGG	6	0	0.00155049	0.00458628	7.11194e-25	1.05365e-05	1.71541e-09	0
chr19	57263066	57263088	+	ACAGTTTCTTTTGCCTCTTTCGG	GCTGTTTCTGCAGCCGCTTTNGG	6	0	0	0.0271204	1.35981e-19	9.90231e-08	3.00307e-07	0
chr4	149455885	149455907	+	GATTGCCTGAGCCCAAGAGGTGG	GGTGGTGTGGGCCCAGGAGGNGG	6	0	0.179487	0.041226	2.58408e-15	0.0021211	3.32599e-05	0.01
chrX	23976928	23976950	-	GGATTTCCAACTTGAGCCCAGGG	GGATTTCCTCCTCGACCACCNGG	6	0	0.00825397	0.00187446	3.9102e-10	1.98632e-07	1.39393e-09	0
chr1	181721474	181721496	+	GGACCTTGCAAAACTGGAGGTGG	GGAATCTGCCTAACAGGAGGNGG	6	0	0.042605	0.0507442	4.35229e-18	2.74314e-05	7.80032e-07	0
chr16	2026805	2026827	+	GGGCGGCCGGGCGGCGGGGGCGG	GGGCTGCAGGGGAGCTGGGCNGG	6	0	0.00192833	0.00868388	3.42613e-21	2.299e-05	9.84948e-11	0
chr16	88072593	88072615	+	GCCAGTACCTCGGGCTGCTGTGG	GCTTGTCCGTCTGGTTGCTGNGG	6	0	0.0112388	0.0335299	9.6008e-11	1.57473e-06	2.33967e-08	0
chr2	121840765	121840788	-	AATGGCGTGAACCCGGGAGGCGG	GGTGGTGTGGGCCCAGGAGGNGG	6	438	0.42	0.0521975	4.32555e-23	0.0113472	0.115762	0.8
chr2	204041536	204041559	+	GGAATGTGAGAGACTGGAGGAGG	GAAGGCTGAGATCCTGGAGGNGG	6	10	0.0207692	0.0705302	3.7488e-18	0.00110465	0.000117091	0.02
chr16	30989817	30989839	+	GAGGGGTGGGAACAGGGAGGAGG	GAAGGCTGAGATCCTGGAGGNGG	6	0	0.00285185	0.0044254	4.06997e-26	4.22875e-05	5.37021e-09	0.01
chr3	51723293	51723316	-	AATGGCGTGAACCCAAGAGGCGG	GGTGGTGTGGGCCCAGGAGGNGG	6	570	0.646154	0.0338228	7.09871e-20	0.012254	0.31179	0.91
chr4	3527757	3527779	-	GCCCAGGACTTCAGCAGCCCTGG	GGCCAGTACCACAGCAGGCTNGG	6	0	0.00510536	0.0186845	3.31781e-19	3.87838e-05	4.85616e-06	0
chr5	138173784	138173806	-	GGGAGGCTGAGGTGTGAGGATGG	GGAAGGAGGAGGCCTAAGGANGG	6	0	0	0.00416681	2.45578e-13	8.81842e-06	1.35253e-08	0
chr2	70277516	70277538	-	GTGTTTTCCTATGACCAGCAGGG	GGGGATTTCTATGACCTGTANGG	6	0	0.0123803	0.0786318	3.29831e-17	9.23188e-06	0.000319624	0
chr17	12034735	12034757	+	GGGTGAGGATGGTGCAGGAGTGG	GGTGGATGATGGTGCCGTCGNGG	6	0	0.0152788	0.00459168	1.7368e-08	2.7125e-05	2.55057e-09	0
chr6	168589478	168589500	-	ACTGGCCTGGAGGCCTCCCCTGG	GCTGGGCAGGAGCCCCCTCCNGG	6	0	0.00472904	0.00511773	2.07751e-16	6.28385e-05	2.05412e-06	0
chr1	8794107	8794129	-	CCACCGCGCCCAGCCTTCAGAGG	GCACGTGGCCCAGCCTGCTGNGG	6	0	0.0157486	0.0328143	7.86779e-25	0.000215944	2.7522e-06	0
chr2	232873024	232873046	+	GGGTACTGGGCCAGCCTGTGAGG	GGAAACTTGGCCACTCTATGNGG	6	0	0	0.00490712	4.43761e-15	2.6182e-07	4.63107e-08	0.02
chr7	33715066	33715088	-	GGAGGAGAAGCAGGAGGAGCAGG	GTTGGAGAAGCTGCAGGTGANGG	6	0	0	0.00386845	1.76192e-15	1.54657e-05	2.05509e-06	0
chr6	26421683	26421705	+	GGATCCGCTGTGGACTTGAGAGG	GGCCCCACTGTGGGGTGGAGNGG	6	0	0.0250267	0.00652058	9.00355e-17	5.97175e-05	2.98181e-06	0
chr12	58980007	58980030	+	AATGGCGTGAACCCAGGAGGTGG	GGTGGTGTGGGCCCAGGAGGNGG	5	152	0.646154	0.276505	3.96576e-20	0.0536185	0.504261	1
chr13	28920328	28920350	-	GATTTTATCAAAGACCACCAAGG	GATTTCCTCCTCGACCACCANGG	5	0	0.323342	0.0887396	2.39235e-16	0.000207815	0.0151635	0.32
chr2	202654020	202654042	+	GAAATCATCTTGGCCTGGAGGGG	GCAAACATGCTGTCCTGAAGNGG	6	0	0.0139854	0.0274061	1.85159e-19	1.42371e-06	3.73381e-08	0
chr4	6561013	6561035	-	GATCCACCCCAGGATGCACTGGG	GATGCTATTCAGGATGCAGTNGG	6	0	0.0830629	0.0505709	1.18854e-21	0.000110795	8.9301e-05	0
chr16	49316822	49316844	-	TGTTTTAAAAACACCTCAGTGGG	GGTTTCACCGAGACCTCAGTNGG	6	0	0.25563	0.102557	2.58628e-11	0.000978101	1.26162e-05	0.01
chr19	51141884	51141906	+	GCCCACCTCGTGGCTGCTGAGGG	GCCCTGCTCGTGGTGACCGANGG	6	0	0.00172022	0.000508091	2.41707e-20	2.97651e-06	8.25261e-10	0
chr20	40225347	40225369	+	GCAGTCCTGCAGTGAGGATTAGG	GCTGTCCTGAAGTGGACATANGG	6	0	0.00152097	0.00435736	1.30094e-23	2.0486e-06	9.81556e-07	0
chr21	15799200	15799222	-	GAATCTAATGGAGCATATGCAGG	GAAGATGATGGAGTAGATGGNGG	6	0	0	0.00468652	2.11184e-23	1.55794e-05	1.67768e-07	0
chr7	93372636	93372658	+	CTTTTTCCTCCTAGGCCTCCAGG	GGATTTCCTCCTCGACCACCNGG	6	0	0.040107	0.0129959	2.29597e-15	0.000116593	0.000964129	0
chr18	77882591	77882613	+	GGAAAGAAAGGGGTTGAAACAGG	GTCGAGAAAAGCTTTGAAACNGG	6	0	0.0422029	0.105866	1.94654e-14	7.7154e-07	1.52231e-06	0
chr11	42586208	42586230	-	GGTGGGAGATGGTTGGGTCATGG	GGTGGATGATGGTGCCGTCGNGG	6	0	0.00120192	0.000745365	2.00542e-20	1.35714e-06	3.34749e-11	0
chrX	139203794	139203816	+	GCCACCACCGTGCGTCCAGAGGG	GGCAGCATAGTGAGCCCAGANGG	6	0	0.00436255	0.0395337	3.70017e-09	6.65752e-06	2.56137e-08	0
chr13	51801590	51801612	+	TTAAACTACAAAGAGGAAACTGG	GATAACTACACCGAGGAAATNGG	6	0	0.0252994	0.0742539	1.25969e-19	0.000121725	0.0283124	0.3
chr3	129056161	129056183	+	AGCAAGTAAGTAGCAAAACCAGG	GGACAGTAAGAAGGAAAAACNGG	6	0	0.00886187	0.0168183	9.68518e-19	3.5965e-05	7.61466e-06	0
chr2	196522280	196522303	-	CATGAACAGACACTTCTCAAAAG	GATGCAGAGACCCTGCTCAANGG	6	28	0.0074236	0.0844985	1.61313e-11	0.000370583	1.68116e-07	8.51
chr17	34443759	34443781	+	GGCTTCGGGGTGAGCTGGGCTGG	GGGCTGCAGGGGAGCTGGGCNGG	6	0	0.0278455	0.134699	1.96922e-18	0.000704178	6.95224e-06	0.01
chr6	157960327	157960349	-	AAACAAGATGAGACCCATGAGGG	GAAGAAACTGAGAAGCATGANGG	6	0	0.0127763	0.0171771	6.28302e-12	2.56983e-05	5.26338e-06	0.02
chr19	50667407	50667429	+	CCCCCGGCCCGTCCTCCGAGGGG	GCCCTGGCCAGTCGTCTGGGNGG	6	0	0.0514492	0.0108977	6.83153e-26	0.000134809	2.54007e-06	0
chr20	35567249	35567271	-	TTGCCCAGGGTGGGGTGCAGTGG	GGCCCCACTGTGGGGTGGAGNGG	6	0	0.0602968	0.0765598	1.4069e-13	0.00324733	0.000117947	0
chr1	201186329	201186351	-	ATTGAGAAAAGATGTAAACCAGG	GTCGAGAAAAGCTTTGAAACNGG	6	0	0	0.00256439	9.54182e-21	1.69515e-07	4.01929e-09	0
chr1	94644045	94644067	-	GGAGGATGGCGTGGCTGAAGTGG	GGGGGATTGTGGGGCTGCAGNGG	5	0	0.0607495	0.083192	5.59719e-20	0.00055798	7.35657e-05	0.04
chr2	141750436	141750458	-	TCTTTTCCTTTTGGTTTCAGAGG	GCTTGTCCGTCTGGTTGCTGNGG	6	0	0.00351648	0.0269291	4.00611e-17	3.14186e-06	1.3264e-09	0
chr4	83335130	83335152	+	GAGCGCCCGGGGAGCAGCGCTGG	GGGCTGCAGGGGAGCTGGGCNGG	6	0	0.0685029	0.0130954	1.7272e-14	0.00048455	9.16187e-07	0
chr7	45353189	45353212	-	GAGAAGCTGGTGGGGTTCCTGGA	GAGAAGGTGGGGGGGTTCCANGG	4	104	0.0110176	0.483628	1.83143e-08	0.026745	0.00587415	3.45
chr11	18437662	18437685	+	AATGGCGTGAACCCGGGAGGTGG	GGTGGTGTGGGCCCAGGAGGNGG	6	240	0.42	0.0521975	4.47009e-24	0.0113472	0.0857369	1.06
chr11	108931118	108931140	-	GATACGGTCTTGCTCAGCCCAGG	GACACCTTCTTCCCCAGCCCNGG	5	0	0.0659041	0.0270233	6.112e-12	0.000215558	9.62753e-07	0.01
chr11	44146505	44146527	+	GGGATAGGAGCCAGTGAAGAGGG	GGGAACCCAGCGAGTGAAGANGG	5	0	0.0540794	0.175579	1.23703e-14	0.00043541	1.94999e-05	0.04
chr8	143279193	143279215	-	GCTCAGGGTCGCAGGCGTCCCGG	GCTCGGGGACACAGGATCCCNGG	6	0	0	0.00274574	9.30043e-22	4.17225e-06	2.11402e-08	0
chrY	16200140	16200162	-	GGTCATAATCAGGAGGCTGTAGG	GATGCTATTCAGGATGCAGTNGG	6	0	0.00484034	0.0337264	3.65068e-11	2.79355e-05	1.63199e-06	0
chr7	24131147	24131169	+	GCTGTCTTGAGGAGAACATATGG	GCTGTCCTGAAGTGGACATANGG	4	0	0.344118	0.0553597	6.87025e-12	0.000730931	0.0456216	0.96
chr12	507586	507608	-	GGTGTGGGGTGAGGGATGTAGGG	GGTGAGGGAGGAGAGATGCCNGG	6	0	0.0212121	0.00700336	1.10264e-20	3.59094e-05	0.000192451	0
chr14	50694472	50694494	+	CTTTTTCCTCCTAGGCCTCCAGG	GGATTTCCTCCTCGACCACCNGG	6	0	0.040107	0.0129959	2.29597e-15	0.000116593	0.000964129	0
chr16	87200016	87200039	-	GGGCTACCCAAGGCCTGTCCTGG	GGGGGTTCCAGGGCCTGTCTNGG	6	46	0.00860294	0.0614023	9.60011e-18	0.000679439	0.00590966	0.42
chr16	27962139	27962161	-	GAGAGCCTGCCACAGGGACACGG	GAGACCCTGCTCAAGGGCCGNGG	6	0	0.0303644	0.00549205	1.92686e-22	3.00915e-05	5.1635e-07	0
chr19	48626454	48626476	+	GTCTGGGTGATGTATCTCTCTGG	GTCAGGGTTCTGGATATCTGNGG	6	0	0	0.010029	5.65154e-17	2.32299e-06	2.63722e-10	0
chr2	205944668	205944690	+	GGCAGGATGAGGCCCATGCCTGG	GGAAGGAGGAGGCCTAAGGANGG	6	0	0.000992346	0.00866454	5.77834e-20	4.93972e-06	2.22572e-11	0.01
chr6	15311016	15311038	+	GATGCGGGTATTTTAGTTCCAGG	GATGTGGGAGGCTCAGTTCCNGG	6	0	0.0850493	0.0137626	1.53076e-24	8.81001e-05	6.92319e-05	0.07
chr18	53861400	53861422	+	GGAGGAAGGAGGGAGGAGGGAGG	GTAGAGCGGAGGCAGGAGGCNGG	6	0	0.0036385	0.0436656	7.94963e-19	0.000258202	0.00011703	0
chr6	153346477	153346499	+	GCTGGTGGTGATCATGGAGGTGG	GAAGGCTGAGATCCTGGAGGNGG	6	0	0.0636184	0.0229231	6.0661e-21	0.000950586	3.2517e-07	0.15
chr7	68738444	68738466	-	GGTTCAGCGTGGTGTTGGCATGG	GGTGCACAGTGGGGTCAGCANGG	6	0	0.00119465	0.0109195	2.48096e-18	1.3476e-05	6.00389e-12	0
chr21	41273534	41273556	-	GGTCTGGCTGCCTGAGAGCCGGG	GCTTCGGCAGGCTGACAGCCNGG	6	0	0.0113319	0.0367341	6.57011e-14	0.000150731	5.66561e-07	0.01
chr20	63641174	63641196	-	GCCGCCCTGCCCTGTCCTCGTGG	GGCGCCCTGGCCAGTCGTCTNGG	5	0	0.00344956	0.0564794	1.13705e-22	6.66658e-05	2.90225e-06	0.04
chr4	627670	627692	-	GCAGGAGAGTGAGGGGAGGAGGG	GCAGCATAGTGAGCCCAGAANGG	6	0	0	0.000930653	3.05171e-18	1.09816e-07	2.94759e-12	0
chr3	54578772	54578794	+	GCACATGTACCTCCCTGATGAGG	GCACGTGGCCCAGCCTGCTGNGG	6	0	0.0350877	0.0142251	1.01441e-11	3.0903e-05	9.25058e-07	0
chr11	117103732	117103755	-	AATGGCGTGAACCCGGGAGGCGG	GGTGGTGTGGGCCCAGGAGGNGG	6	54	0.42	0.0521975	4.32555e-23	0.0113472	0.115762	1.06
chr8	123170752	123170774	-	GGGTTTCAGGAGCTCTGTGCTGG	GGGCTGCAGGGGAGCTGGGCNGG	6	0	0.019961	0.00239006	1.60721e-22	2.46224e-05	9.22717e-09	0
chr14	67689265	67689287	-	AGGCACAGGTGCCCTATAGTTGG	GGGATCAGGTGACCCATATTNGG	6	0	0.000696594	0.0271973	8.51277e-14	3.03214e-05	2.50628e-05	0.01
chr6	8390384	8390406	-	GGTGGGGTGGGAAAGGGAAGGGG	GGTGGTGTGGGCCCAGGAGGNGG	6	0	0.0255102	0.000903949	1.00553e-19	7.8286e-06	5.37376e-07	0
chr9	104245909	104245931	-	GGAGTACAGTGGCGCCATCTTGG	GGTGCACAGTGGGGTCAGCANGG	6	0	0.0208786	0.00541928	4.11194e-23	3.35583e-05	2.26175e-08	0
chr19	2725829	2725851	-	GAACCCAATGCTGACTCTAGGGG	GTCACCAATCCTGTCCCTAGNGG	6	0	0.0191721	0.0146574	2.49821e-16	4.26435e-05	1.47025e-05	0
chr4	6154890	6154912	-	GTGGAGTGAGAGGGTCTCAGGGG	GTGGAGCGCAGTGGTCTCCGNGG	6	0	0.0829082	0.0204307	7.65896e-17	9.69103e-05	3.44326e-06	0
chr6	135398741	135398763	-	TTTGGAAATGAGAAGTTCAGGGG	GTGGGATCGGAGCAGTTCAGNGG	6	0	0.0583333	0.0984109	8.20132e-13	0.00135665	0.000158856	0.11
chr18	48625543	48625565	-	GTCAGGAAAGGCATTAAAAAAGG	GTCGAGAAAAGCTTTGAAACNGG	6	0	0.124615	0.016414	3.01841e-11	3.59196e-07	3.57161e-07	0
chr12	125177824	125177846	+	GAGGATCACTTGATTCCAGTAGG	GAGGTTCACTTGATTTCCACNGG	5	0	0.0201923	0.00420683	1.89692e-14	4.49697e-07	2.07278e-05	0
chr17	37934571	37934593	-	CCGGGCTGGTGGGCCTGGAGGGG	GGGGGATTGTGGGGCTGCAGNGG	6	0	0.00941915	0.0114558	4.80185e-22	7.73739e-05	7.10613e-07	0
chrY	2915863	2915885	+	GTTGGCTAAGGAGCAGGGAATGG	GTTGGAGAAGCTGCAGGTGANGG	6	0	0.0123686	0.00434592	4.61981e-16	1.13411e-05	2.14784e-08	0
chr7	45976070	45976092	-	TCTCCCTCACCTGCCCAAAGAGG	GCTGCCCCGCCTGCCCAGCGNGG	6	0	0.0820453	0.0168711	2.69476e-10	0.000720879	8.55855e-06	0.02
chr6	111218289	111218311	+	TCATTTTCGGCCAGGCGCTGTGG	GCCTCTCCAGCCAGGGGCTGNGG	6	0	0	0.0450029	1.2213e-13	0.000205277	6.03906e-07	0
chr12	3515639	3515661	-	GTGGGTTCTGTGCAGTGTGGTGG	GTGGGATCGGAGCAGTTCAGNGG	6	0	0.00332441	0.00304227	6.84529e-22	6.08162e-06	1.60818e-11	0
chr22	20086505	20086527	+	GAAGGATGAGGAGAATGAGCTGG	GAAGCGTGATGACAAAGAGGNGG	6	0	0	0.00983475	2.47408e-21	5.58595e-06	4.00522e-10	0
chr5	76884905	76884927	+	GGAGAGAAAGAAGAAAGATTTGG	GGACAGTAAGAAGGAAAAACNGG	6	0	0.00935379	0.00330441	8.63448e-19	9.00053e-07	1.11987e-07	0
chr12	70521957	70521979	+	GCTCATACTGAAGCCTCTTAAGG	GCTGTTTCTGCAGCCGCTTTNGG	6	0	0	0.0174565	2.13672e-11	4.26018e-08	3.95069e-08	0
chr19	3539149	3539171	+	GGCAGGAGCCCGGGGGATCCAGG	GGCAGAAACCCTGGTGGTCGNGG	6	0	0.0052381	0.00806602	3.40125e-18	2.02947e-06	1.12867e-07	0
chr4	44237026	44237048	-	GGTGATTTAAAAAGAAAAACAGG	GGACAGTAAGAAGGAAAAACNGG	6	0	0.0868778	0.128984	4.63832e-14	6.61548e-05	2.81087e-05	0
chr10	47557433	47557455	-	GGAGAGGAAGGTTAGAAGCAGGG	GGTGAGGGAGGAGAGATGCCNGG	6	0	0.0190476	0.0195423	1.50039e-18	1.90174e-05	4.42656e-06	0.05
chr17	18799850	18799872	-	AAGAATCTATATCGCAAAATAGG	GAGAATCAAAATCGGTGAATNGG	6	0	0.0787555	0.0104945	1.44586e-21	7.68565e-08	0.000100761	0
chr12	76908468	76908490	-	GAACAAGGGGCGGGAGATGGGGG	GAGCAGGGCTGGGGAGAAGGNGG	6	0	0.0497449	0.0232196	5.73797e-22	0.000270461	1.79105e-06	0.06
chr17	82709361	82709383	-	TGGGCACGGTGGGGGGGCAGGGG	GGGGGATTGTGGGGCTGCAGNGG	6	0	0.00685611	0.0200197	2.14549e-16	6.37007e-05	3.51447e-08	0
chrX	25683374	25683396	+	GTAGAAGAAAGCTTAGAGCCAGG	GTCGAGAAAAGCTTTGAAACNGG	6	0	0.0293114	0.00432846	6.22073e-25	1.80011e-07	9.88689e-08	0
chr11	120944742	120944765	+	AGAGTGAGAACCATGGACTCTGG	GGACTGAGGGCCATGGACACNGG	5	52	0.145385	0.174958	2.15782e-12	0.00477866	0.208588	12.89
chr3	85447240	85447262	+	GGTGACTTCCAGTGGATATATGG	GCTGTCCTGAAGTGGACATANGG	6	0	0.0236715	0.0940926	6.13575e-13	0.000136767	6.57814e-06	0
chr19	38162379	38162401	+	GGGCCCCACCCTGCCCTACCGGG	GGACCGCAGCCAGCCCGGCCNGG	6	0	0.0129438	0.00860455	2.68947e-12	5.59258e-05	4.21599e-07	0
chr5	112437241	112437263	-	GCTGTGTTTTCAACTCTATCAGG	GCTGTGTTTGCGTCTCTCCCNGG	5	0	0.130473	0.00956792	1.68434e-18	6.25215e-06	0.000108275	0
chr11	73914482	73914504	+	GGGACTACAGAGCAGGCAGCTGG	GTGAGTAGAGCGGAGGCAGGNGG	6	0	0.0549682	0.0586484	1.58137e-18	0.000551157	3.97505e-07	0
chr4	27605752	27605774	-	TACTAGCCCAAGAACAGCAAGGG	GAGTAGCGCGAGCACAGCTANGG	6	0	0.0242755	0.0724893	2.92732e-18	0.000378772	1.59661e-05	0.02
chr3	148830225	148830247	-	GGGCTCACTGGCGAGTAGAGGGG	GGCCCCACTGTGGGGTGGAGNGG	6	0	0.0471658	0.00972723	4.51415e-16	8.5425e-05	4.75084e-05	0
chr6	73273729	73273752	+	AATGGCGTGAACCCGGGAGGTGG	GGTGGTGTGGGCCCAGGAGGNGG	6	160	0.42	0.0521975	4.47009e-24	0.0113472	0.0857369	1.01
chr17	37181810	37181833	+	AATGGCGTGAACCCAGGAGGTGG	GGTGGTGTGGGCCCAGGAGGNGG	5	110	0.646154	0.276505	3.96576e-20	0.0536185	0.504261	0.9
chr1	241809518	241809540	+	TTCTCCCTGGAGCCTCCAGCAGG	GTCTCCCTGATCCATCCAGTNGG	6	0	0.0036075	0.0103345	2.42227e-19	8.35961e-06	2.39266e-05	0
chr5	105795193	105795215	-	ATCTGGTTTCTGACTATCTTGGG	GTCAGGGTTCTGGATATCTGNGG	6	0	0.0453147	0.0108618	1.19559e-22	0.000128445	9.65138e-05	0
chr8	83200941	83200963	-	CCATGTGGCCCCACGTGCTCAGG	GCACGTGGCCCAGCCTGCTGNGG	6	0	0.00297447	0.0140733	1.57499e-14	3.62987e-05	8.34727e-09	0
chr2	229625407	229625429	-	GGAGGCTGGGTTGATGGGGGAGG	GAAGGCTGAGATCCTGGAGGNGG	6	0	0.00313287	0.00246075	6.32551e-21	1.27348e-05	6.41096e-09	0
chr7	45266656	45266678	+	GATGCCAGTCATACTGCATTAGG	GATGCTATTCAGGATGCAGTNGG	6	0	0.0338123	0.00337294	2.01322e-17	3.30939e-06	5.86688e-08	0
chr19	1780516	1780538	+	GGCCCCAGTAGGGGGGGGCGGGG	GGCCCCACTGTGGGGTGGAGNGG	5	0	0.0171883	0.0250568	2.24317e-18	7.66682e-05	0.000711238	0
chr22	23426802	23426824	+	ACTCTGGAATCAGAAAGCCCAGG	GCTGCAGAAACAGCAAGCCCNGG	6	0	0.0668842	0.0517943	2.11015e-14	0.000240202	0.000168336	0.05
chr14	37905167	37905189	-	ATCACCAATATGATGGATAAAGG	GGCACCAACTGGATGGATCANGG	6	0	0.0708042	0.06442	2.21557e-20	0.000652882	0.0112919	0.67
chr13	43306101	43306123	+	GGCTGGAACATAAGAGCTGGGGG	GTATGGAAAATGAGAGCTGCNGG	5	0	0.0112941	0.121995	3.03668e-10	0.000411662	0.00732544	0
chr9	136779175	136779197	-	GCTGGAGACCCTGGAGGAGCTGG	GTTGGAGAAGCTGCAGGTGANGG	6	0	0	0.00448741	3.06179e-23	4.11604e-06	8.9328e-10	0
chr1	214607487	214607509	-	CCTGCTGTGGGCCTGGGAGCTGG	GGTGGTGTGGGCCCAGGAGGNGG	6	0	0.0793732	0.011013	8.97854e-20	0.00293814	2.27899e-05	0
chr4	6397178	6397200	-	GGTCCTGCCGACTGGGACGTGGG	GCTGCCGCCCAGTGGGACTTNGG	6	0	0.0176019	0.0559909	1.80684e-19	0.000116539	4.56454e-08	0
chr13	103491065	103491087	-	GTGGAGGGTGGAGAGAGGAGTGG	GGTGAGGGAGGAGAGATGCCNGG	6	0	0.000566216	0.0199499	2.65375e-20	8.78587e-05	4.53002e-08	0.01
chr9	36827668	36827691	+	GTAGACCAAGAGCAGGGCTGAGG	GGTCACCACGAGCAGGGCTGNGG	4	84	0.194805	0.835103	2.26703e-10	0.0276438	0.160958	3.53
chr19	48856276	48856298	+	GGAAAGAAAGAAAGAAAGGAAGG	GGACAGTAAGAAGGAAAAACNGG	6	0	0.0510121	0.00436932	5.22234e-15	3.02126e-06	6.83041e-08	0.06
chr2	226031129	226031151	+	ACTGTGCTGGCGTGACCCCCTGG	GCTGTGTTTGCGTCTCTCCCNGG	6	0	0	0.0041193	9.37384e-23	1.29967e-06	4.63164e-07	0
chr12	57145597	57145619	+	GGGCAGGAGAAGCAGGAGGCTGG	GTAGAGCGGAGGCAGGAGGCNGG	6	0	0.127889	0.224671	5.96355e-17	0.00443234	0.000274117	0
chrX	11298766	11298788	-	GGCTGGTAGGGCTGCTGGGCGGG	GGGCTGCAGGGGAGCTGGGCNGG	6	0	0.0254118	0.0777867	4.77287e-28	0.000631174	1.15409e-05	0.06
chr16	52022990	52023012	-	GAGAGCTTGTCAGAGGTTGTTGG	GAGGGCTCACCAGAGGTAGGNGG	6	0	0.172941	0.0295306	2.39e-19	0.00035474	0.000133471	0
chr16	57568741	57568763	-	GGTGGTGGTGATGGAGGTGATGG	GTTGGAGAAGCTGCAGGTGANGG	6	0	0	0.0188916	1.6892e-19	3.19821e-05	9.39392e-08	0
chr3	105039949	105039972	+	GGTGGAGGTGAGGGGGTTCTGAG	GGAGAAGGTGGGGGGGTTCCNGG	5	260	0.0395294	0.374629	7.898e-20	0.0198918	0.19951	2.62
chr4	26750534	26750556	-	TCTTTTCCTTCAGTTTGCTAAGG	GCTTGTCCGTCTGGTTGCTGNGG	6	0	0.032	0.0123531	3.91186e-05	6.55584e-06	8.15897e-09	0
chr5	36959282	36959304	-	AAACAGAATGGGAAGCATCATGG	GAAGAAACTGAGAAGCATGANGG	6	0	0.0644585	0.0692588	1.20173e-15	0.000276573	5.42632e-05	0
chr4	8479139	8479161	-	ACACAAGGCTCTTCTGCACAAGG	GCACAAGGCTCAGCTGAACCNGG	5	0	0.00794118	0.0305684	2.11259e-20	1.86409e-05	1.11234e-05	0
chr20	49418151	49418173	+	GAGGAGGACGGGGTGGCTGGGGG	GAAGATGATGGAGTAGATGGNGG	6	0	0.026704	0.0116531	3.51811e-15	0.000224796	2.3135e-08	0
chr15	75657145	75657167	+	GCAGATCCTCTTCTACCAGCGGG	GGATTTCCTCCTCGACCACCNGG	6	0	0.00221893	0.0168895	2.75601e-16	3.85201e-06	2.34904e-06	0
chr7	138456228	138456250	+	AGAAACTGGGTCTTGCTATGTGG	GGAAACTTGGCCACTCTATGNGG	6	0	0.00223385	0.00540172	1.22242e-23	1.67714e-06	1.58204e-09	0
chr6	114933583	114933605	-	GAGCAGACCTAGTGAGGTGGGGG	GAGCAGGGCTGGGGAGAAGGNGG	6	0	0.0162896	0.00677775	4.43604e-23	4.88106e-05	7.42696e-06	0
chr13	17399281	17399303	+	GATAGAATTCAGGATTTCGTTGG	GATGCTATTCAGGATGCAGTNGG	6	0	0	0.00494547	3.21464e-25	1.90517e-06	6.33136e-09	0
chr10	114280399	114280421	+	GGAGGAACACAGCAGCAAGATGG	GAAGAAACTGAGAAGCATGANGG	6	0	0.0300271	0.0274061	1.21329e-12	5.10049e-05	1.23505e-06	0
chr5	163207914	163207936	-	GTAGCCACGATGGGCAGGTTGGG	GGGGCCACTAGGGACAGGATNGG	6	0	0.0285548	0.010175	7.34245e-13	0.000585164	0.00243233	0.05
chr1	151850303	151850325	+	ACCATGAACTTGGTGACCCACGG	GCCCTGCTCGTGGTGACCGANGG	6	0	0.165626	0.12975	3.54577e-08	0.0024546	1.82563e-05	0
chr4	9466784	9466806	-	GAGAAGGCAGGTTGGTTGCAGGG	GAGAAGGTGGGGGGGTTCCANGG	5	0	0.00989011	0.0203877	6.70796e-13	0.00010788	3.26719e-06	0.02
chr3	14770557	14770579	-	GCTGGGCTGGGGACAGGAAGTGG	GGTGGTGTGGGCCCAGGAGGNGG	6	0	0.0332085	0.016069	2.37698e-23	0.000129016	5.46449e-07	0.01
chr8	66958220	66958242	-	GAAAATGTAAATCAGTCAACTGG	GAGAATCAAAATCGGTGAATNGG	6	0	0.00242664	0.010445	4.23443e-17	1.08169e-08	1.34875e-07	0
chr13	88606650	88606672	+	GTGTGAGCCACTGCACCTCCTGG	GTGTGTGAGTATGCATCTCCNGG	6	0	0.0457143	0.0197156	9.39478e-11	7.28268e-06	3.32928e-05	0.43
chr13	103512943	103512965	+	GTCCACTGTTGCCACTTCCATGG	GTCCCCTGAGCCCATTTCCTNGG	6	0	0.0106838	0.0221941	8.2412e-15	2.34453e-05	1.93615e-08	0
chr3	113113631	113113653	-	GTTGGCTGATGATGACATCATGG	GGTGGATGATGGTGCCGTCGNGG	6	0	0.0524946	0.00838626	6.31195e-15	0.000118784	9.33325e-07	0.16
chr8	79765323	79765345	+	GAGGCCACTGAGGAGAGCAGAGG	GGGGCCACTAGGGACAGGATNGG	6	0	0.00197515	0.00733155	7.29451e-22	2.01109e-05	9.36475e-05	0
chr12	120163652	120163674	-	GGAGTTCAAATGACTTGCACAGG	GAGGTTCACTTGATTTCCACNGG	6	0	0.00740868	0.0202394	6.5644e-15	3.71154e-07	1.44881e-06	0
chr16	56135586	56135608	-	ACATTCTGATCCTTTTAACTTGG	GCATACTCATCTTTTTCAGTNGG	6	0	0.0416961	0.0390708	1.77649e-25	8.81036e-07	9.65106e-07	0
chr10	100710392	100710414	+	GGCGCCCTAGCCGCTGGTCCTGG	GGCGCCCTGGCCAGTCGTCTNGG	5	0	0.00251301	0.00228632	1.33819e-14	8.1132e-06	3.26834e-06	0
chr10	7859171	7859194	+	AATGGCGTGAACCCAGGAGGCGG	GGTGGTGTGGGCCCAGGAGGNGG	5	52	0.646154	0.276505	1.0353e-19	0.0536185	0.500225	0.95
chr8	69626645	69626667	-	GCTGCGCTCGATTTCTCACCGGG	GCTACTCTCTCTTTCTGGCCNGG	6	0	0.0218164	0.0146971	5.37021e-19	2.68137e-06	1.11639e-10	0
chr12	45494856	45494878	+	GAGGTAGGAGGATCACTTGAGGG	GATGTGGGAGGCTCAGTTCCNGG	6	0	0	0.00429931	1.16168e-22	1.85112e-06	4.93337e-08	0
chr21	42731629	42731651	-	GAACACGGTGTTCTCACGGCGGG	GAACAAGGTGTTCCCACCCGNGG	5	0	0.00238095	0.00217757	6.16445e-22	3.86859e-06	8.39162e-08	0
chr11	8240044	8240066	-	GCCCTGGGACACAGCAGGCAGGG	GGCCAGTACCACAGCAGGCTNGG	6	0	0.0523594	0.11395	3.99919e-17	0.000196489	9.88068e-06	0
chr5	155315670	155315692	+	CAGGCAGTGACCCAGCTCTTGGG	GATGCAGAGACCCTGCTCAANGG	6	0	0.0306122	0.0127632	2.00128e-18	8.79053e-05	0.000238567	0
chr8	141973543	141973565	+	GCTCACGGTGCCTGGGCTCACGG	GCTGGCGATGCCTCGGCTGCNGG	6	0	0	0.0125664	3.45064e-14	1.92125e-06	7.39e-10	0
chr6	82523379	82523401	+	GAGAGGGTGGGGGGGAGTGTAGG	GAGAAGGTGGGGGGGTTCCANGG	6	0	0.00371276	0.00108409	8.69392e-31	9.37248e-07	3.09883e-07	0.01
chr4	4222654	4222676	+	CCCTCATAGTGGCCCCAGAATGG	GCAGCATAGTGAGCCCAGAANGG	5	0	0.0338509	0.171905	6.47795e-08	0.00215425	0.0129424	0
chr12	121144712	121144734	+	GAGCTGTTGGCGACCTGGACTGG	GGGCTGCAGGGGAGCTGGGCNGG	6	0	0.0386558	0.0115355	3.40245e-23	0.000209186	1.85562e-05	0.01
chr1	147387095	147387117	+	GAATCAGGAAGTACATGTGCAGG	GAAGCATGACGGACAAGTACNGG	6	0	0	0.0106625	3.10499e-15	2.62842e-06	2.54291e-10	0
chr16	75253313	75253335	+	GGGCCTCCACTTCTGTGGGGAGG	GGGACTCTACATCTGCAAGGNGG	6	0	0.00235867	0.00453675	2.1155e-19	4.92034e-06	1.23127e-08	0.2
chr20	2210814	2210836	-	GGAAGGCCGGGGCAGGAGGATGG	GTAGAGCGGAGGCAGGAGGCNGG	6	0	0.0930462	0.251485	7.20475e-18	0.00186304	0.000106079	0.02
chr7	150602778	150602800	-	TGTGGGGTGGGGGGAGGGGGAGG	GGTGGTGTGGGCCCAGGAGGNGG	6	0	0	0.00218123	7.73205e-19	2.21131e-06	9.61768e-08	0
chr9	136533941	136533963	-	GAGCCACAGGCACCCGCCCAGGG	GAGCCACATTAACCGGCCCTNGG	5	0	0.0189935	0.031579	4.65188e-18	8.25123e-05	3.99694e-05	0
chr5	861496	861518	-	GTGTGGGAGGTGGCATCCTCTGG	GTGTGTGAGTATGCATCTCCNGG	6	0	0.0086946	0.00586031	6.46206e-29	8.96095e-07	5.65351e-07	0.07
chr13	23033876	23033898	+	TGTTACTACAGGGATGAAATGGG	GATAACTACACCGAGGAAATNGG	6	0	0.00808081	0.0460893	2.40629e-10	1.82031e-06	2.10585e-06	0
chr19	54171967	54171989	-	AGGAGGAGGAGGATGGAGGAAGG	GGAAGGAGGAGGCCTAAGGANGG	6	0	0.00149162	0.00166652	2.14399e-22	0.000140325	0.000189819	0.01
chr6	45957060	45957083	-	CTTCCACCATAACTGGCCCTGGG	GAGCCACATTAACCGGCCCTNGG	6	60	0.0758017	0.0559996	3.31064e-11	0.00356703	0.0165015	1.47
chr9	122128701	122128723	+	GCCCTGCAGCCTCCCCGGCCCGG	GGACCGCAGCCAGCCCGGCCNGG	5	0	0.0264998	0.169859	4.22952e-14	0.00154364	0.00452515	0.68
chr13	27384978	27385001	+	GAGCAGGAGCTGGGAGAATGGGG	GAGCAGGGCTGGGGAGAAGGNGG	5	332	0.0846561	0.08901	1.60989e-13	0.00261284	0.00766323	0.69
chr7	76490591	76490613	-	GCATTATCTTTGTCCAAACATGG	GCATTTTCTTCACGGAAACANGG	6	0	0.0157576	0.00153462	4.08648e-11	8.48075e-09	7.43115e-09	0
chr2	126231638	126231660	-	GGAGGGGGGAGGAGGATGGATGG	GGAAGGAGGAGGCCTAAGGANGG	6	0	0	0.00253509	1.18987e-22	8.71135e-07	2.78909e-09	0.01
chr10	78931635	78931657	+	GGAGAGGGAGGAGGGCTGGCGGG	GGAGAAGGTGGGGGGGTTCCNGG	6	0	0	0.00120486	2.8883e-18	2.85255e-06	5.60379e-09	0.01
chr4	14488538	14488560	+	CCAGCAAAATCAGCATAGAAGGG	GCAGCATAGTGAGCCCAGAANGG	6	0	0.0117739	0.00678877	9.38568e-15	0.000118347	7.69094e-07	0
chr16	83195797	83195819	-	GTTTGTGTGGCTGTATCTCTGGG	GTGTGTGAGTATGCATCTCCNGG	6	0	0.00942857	0.0203039	2.82562e-17	3.26794e-06	2.44738e-07	0
chr1	2234076	2234098	+	GGTCCCCGTGCAGAAGGCCAGGG	GGTCCCGGTGGTGTGGGCCCNGG	6	0	0.0686675	0.00193739	3.21117e-18	2.09607e-05	8.32222e-08	0
chr12	120718730	120718752	-	CTACAGGCATCACTAGTCACAGG	GTACAGGCTGCACCTGTCAGNGG	6	0	0.098056	0.00619735	4.94789e-15	0.000137185	6.94161e-06	0.02
chr16	79042130	79042152	-	GTGAATACTTCAGAGACAGGCGG	GTGAGTAGAGCGGAGGCAGGNGG	6	0	0.242667	0.0291567	2.51181e-20	0.000810774	2.61976e-05	0.07
chr14	64620145	64620167	-	GGAGCACAGTGATGTGATCTCGG	GGTGCACAGTGGGGTCAGCANGG	6	0	0.0123077	0.0017112	1.60067e-22	8.66324e-06	2.79841e-08	0.02
chr1	23629775	23629797	+	GGCTGAGGTGGGTGGATTGCTGG	GGAGAAGGTGGGGGGGTTCCNGG	6	0	0.00420779	0.0132741	4.38785e-29	3.98849e-05	0.000118617	0.01
chr19	13179230	13179252	-	GGTGGGTGCCAGGGGCTGCTGGG	GGGGGGTTCCAGGGCCTGTCNGG	5	0	0.00151724	0.0338203	1.32237e-12	1.8939e-05	0.000155577	0
chr20	52649019	52649041	+	GAATAATTCGCTTTTTCAGTTGG	GCATACTCATCTTTTTCAGTNGG	5	0	0.168831	0.297407	7.79356e-11	1.55283e-05	8.84939e-05	0
chr1	100063972	100063994	-	GGAAAATGGTTCTCACTATGAGG	GGAAACTTGGCCACTCTATGNGG	6	0	0.0295677	0.0192801	1.20868e-20	2.34996e-06	1.98134e-08	0
chr16	88474264	88474286	-	TTCTCTGGAGCCAGGGCCAGTGG	GCCTCTCCAGCCAGGGGCTGNGG	6	0	0.0184887	0.0542385	8.9149e-17	0.000175233	7.46351e-05	0
chr2	226620656	226620678	+	GGCCATGGAGCTTGAAAACAGGG	GGCCACGGAGCGAGACATCTNGG	6	0	0.0401786	0.0010199	3.32602e-17	5.63342e-06	1.70963e-08	0
chr17	45139099	45139121	+	CATGCAGGAGGTGCAGGCGAGGG	GTTGGAGAAGCTGCAGGTGANGG	6	0	0.0373122	0.0705303	8.58013e-20	0.000269779	6.19617e-06	0
chr17	25896732	25896754	+	GATAACTGCACCTAAATAAACGG	GATAACTACACCGAGGAAATNGG	6	0	0.0155294	0.00176996	2.70356e-15	1.20132e-07	2.10334e-05	0
chr5	180113893	180113915	+	TGCCCAGCCTGCTGTGCTTTGGG	GGCCCAGCCTGCTGTGGTACNGG	4	0	0.038009	0.0862017	1.75323e-23	0.000100075	0.0842417	0
chr13	20319785	20319808	-	AATGGCATGAACCCAGGAGGCGG	GGTGGTGTGGGCCCAGGAGGNGG	6	186	0.646154	0.128133	1.06393e-18	0.0194391	0.176434	0.96
chr6	101570476	101570498	-	GAGCTGGCAGGGGGAGAAGGGGG	GAGCAGGGCTGGGGAGAAGGNGG	4	0	0.0959041	0.756502	5.55288e-12	0.0072836	0.00531444	0.36
chr5	93870167	93870189	-	GTCCATAGTGACCCAGCAGGTGG	GTCCCTAGTGGCCCCACTGTNGG	6	0	0.00287294	0.0013296	5.43369e-23	5.02496e-06	7.96683e-07	0
chr10	123891669	123891691	-	GTGACCCTGCCCTGGGCGCGGGG	GAGACCCTGCTCAAGGGCCGNGG	6	0	0.00212953	0.00155055	2.6238e-23	1.60185e-06	5.59169e-09	0
chr7	151007572	151007594	+	GAGGGGGTGCAGGGCAGGGCAGG	GGGGGGTTCCAGGGCCTGTCNGG	6	0	0.00906245	0.00564402	1.87118e-23	2.83095e-05	1.24043e-07	0
chr19	55145395	55145417	+	GGGGAGGGAGGAGGAGGAGGAGG	GAGCAGGGCTGGGGAGAAGGNGG	6	0	0.0282353	0.0677797	4.10087e-17	0.000405191	5.76809e-05	0
chr1	11812024	11812047	+	GATGGCTTAAGCCCAGGAGTTGG	GGTGGTGTGGGCCCAGGAGGNGG	6	58	0.184615	0.0634935	3.12092e-27	0.00657747	0.000390705	0.49
chr21	40976153	40976175	-	GCTTCAGAGAAGCTACTCAAGGG	GATGCAGAGACCCTGCTCAANGG	5	0	0.0896359	0.0678254	8.10276e-09	0.000224808	0.000159375	0.3
chr19	7069267	7069289	-	GGGGGTGGGGAGAAGTTCTGGGG	GTGGGATCGGAGCAGTTCAGNGG	6	0	0.0469892	0.0326606	1.52854e-20	0.000273282	1.58498e-05	0.03
chr3	63270853	63270875	-	GGAAGGAAGGAAGGAAAGAAGGG	GGACAGTAAGAAGGAAAAACNGG	6	0	0.0707368	0.0218995	1.82419e-08	3.32775e-05	5.94975e-07	0
chr11	100295384	100295406	-	AGAAACTAAGAAAGCAAAAGAGG	GGACAGTAAGAAGGAAAAACNGG	6	0	0.00765235	0.0173055	1.07233e-17	4.15066e-05	2.76805e-06	0
chr14	105182976	105182998	+	GAGCCCCATCAAGGAGCCCCTGG	GAGCCACATTAACCGGCCCTNGG	6	0	0	0.00226147	2.52675e-22	4.42424e-07	6.0858e-07	0
chr4	69378305	69378327	-	GAGAGTAGGGCTGAGGGAAGAGG	GTGAGTAGAGCGGAGGCAGGNGG	5	0	0.00911607	0.0355219	2.51729e-22	0.000261051	0.000167221	0
chr4	143140555	143140577	-	ATCCACTGAGCTAGACGACTTGG	GGCCACGGAGCGAGACATCTNGG	6	0	0.0148087	0.016441	1.57979e-21	0.000276396	3.4117e-05	0.01
chr3	98315949	98315971	+	GTCATCCTTCTGAATCCCTGGGG	GTCAGGGTTCTGGATATCTGNGG	6	0	0	0.00654439	3.91629e-18	6.73202e-06	1.78516e-07	0
chr22	45944051	45944073	-	GATGCCCCACCTGCCTCATGAGG	GCTGCCCCGCCTGCCCAGCGNGG	6	0	0.00811162	0.00161966	1.13118e-21	4.63908e-05	3.0666e-05	0.04
chr1	9718948	9718970	-	GGGGCTGTACTGGCTCTCCGGGG	GGGGCAGCTCCGGCGCTCCTNGG	6	0	0.0045018	0.01444	6.13207e-16	1.71444e-05	1.52364e-07	0
chr12	69432829	69432851	-	GGTTTCCTCTGGTACCACCAGGG	GATTTCCTCCTCGACCACCANGG	5	0	0.0401569	0.0880568	8.62014e-16	2.83392e-05	0.00100396	0.07
chr19	50491582	50491604	-	CTCCCATCCTCCCCTCCATGGGG	GTCCCCTCCACCCCACAGTGNGG	6	0	0.0142998	0.00730623	2.67979e-24	8.25099e-05	0.000141212	0
chr9	124347840	124347862	+	GAGGCCTCGCCAGCCCCAGGAGG	GAGGGCTCACCAGAGGTAGGNGG	6	0	0	0.000998492	1.67133e-21	8.58038e-07	7.67637e-12	0.05
chr5	89230296	89230318	+	TGGGTGTACAAGGGCAGGTCTGG	GGGGGGTTCCAGGGCCTGTCNGG	6	0	0.0244706	0.0391587	5.37617e-16	0.000237096	0.000119951	0
chr1	40356494	40356517	-	AATGGTGTGGACCCGGGAGGCAG	GGTGGTGTGGGCCCAGGAGGNGG	5	188	0.128333	0.231391	3.13659e-17	0.153305	0.600476	0.78
chr1	43302835	43302857	+	GGGCTGAACAAAGGCAGGCTGGG	GGCCAGTACCACAGCAGGCTNGG	6	0	0.0642292	0.0716416	3.52435e-23	7.38967e-05	9.94316e-07	0
chr17	42546683	42546705	+	GGGGTGGGGGCCCGCAGGCGGGG	GTGGTACTGGCCAGCAGCCGNGG	6	0	0.00581218	0.0201244	6.99877e-17	2.8024e-05	2.29887e-08	0
chr2	98616904	98616927	+	GAGGGTAGAGCGAAGAAAGGTGG	GTGAGTAGAGCGGAGGCAGGNGG	5	176	0.227811	0.0243458	4.3852e-24	0.00244673	0.0225248	7.32
chr5	99333940	99333962	+	ATATACTCTACTTTTTTAGCAGG	GCATACTCATCTTTTTCAGTNGG	6	0	0.0178512	0.0597511	9.73384e-29	2.60005e-06	0.000682378	0
chr3	31532914	31532936	-	GCTGGGCGGGGACCCGGAGGAGG	GGTGGTGTGGGCCCAGGAGGNGG	6	0	0.038854	0.0339904	6.16363e-26	0.000183922	3.33664e-07	0
chr11	67984988	67985010	+	TAATGTCATCCTCTACCCCCTGG	GGATTTCCTCCTCGACCACCNGG	6	0	0.0178794	0.0189352	0.000112679	2.63883e-05	0.000107396	0
chr1	150010812	150010834	-	GGGCTGCGACGGGGCGGAGCGGG	GGGCTGCAGGGGAGCTGGGCNGG	6	0	0.0294719	0.00445377	4.88558e-16	9.18827e-05	5.75894e-05	0.01
chr5	137210815	137210838	+	AGTTAGGGAAGAGAGATATCTAG	GGTGAGGGAGGAGAGATGCCNGG	6	62	0.0253039	0.0561241	1.22827e-17	0.00314931	0.022328	1
chr6	115716599	115716621	-	GCAAAAAATTCACTTGAACCTGG	GCACAAGGCTCAGCTGAACCNGG	6	0	0.227516	0.0145979	1.35517e-11	3.87398e-05	1.58634e-05	0.01
chr4	178653809	178653831	+	GCCCATGACAGCAGCTAGGAGGG	GCAGATGGAATCATCTAGGANGG	6	0	0	0.0305029	3.47176e-08	1.4426e-05	1.09274e-06	0
chr21	42840019	42840041	+	GCCGCCTCAAGCCCCCAGGGGGG	GTCCCCTCCACCCCACAGTGNGG	6	0	0.0062616	0.0185612	1.2603e-15	1.32768e-05	2.35394e-07	0
chr2	127070144	127070166	-	GGTCCCTGCGAGGTGAGCGCTGG	GGTCCCGGTGGTGTGGGCCCNGG	6	0	0.032967	0.00381551	2.84208e-18	5.24794e-05	6.00709e-07	0
chr5	171562264	171562287	-	AATGGCGTGAACCCAGGAGGCGG	GGTGGTGTGGGCCCAGGAGGNGG	5	94	0.646154	0.276505	1.0353e-19	0.0536185	0.500225	0.88
chr1	119434469	119434491	-	ACTGGTGCTGCCAAGGCTGTGGG	GCTGGCGATGCCTCGGCTGCNGG	6	0	0.0260357	0.00962137	8.37939e-22	2.24546e-05	7.63131e-05	0
chr8	65742279	65742301	+	GTAGGCCACCCTGACAACGCAGG	GTTTGCGACTCTGACAGAGCNGG	6	0	0.0291005	0.029761	1.28554e-29	2.26595e-05	2.50076e-05	0
chr3	74015607	74015629	+	GTGTGTTGAGGAGAGGCCTGTGG	GTGAGTAGAGCGGAGGCAGGNGG	6	0	0.00824916	0.00732181	1.17748e-19	1.49695e-05	2.98526e-08	0
chr8	22574888	22574910	-	GTGGGTGGGAATCAGTCCAGGGG	GTGGGATCGGAGCAGTTCAGNGG	6	0	0.0684437	0.0441373	1.75254e-19	0.000183361	4.34139e-05	0.05
chr18	37338528	37338550	+	GGGTGGCGGGGGGGCTGTTCTGG	GGGCTGCAGGGGAGCTGGGCNGG	6	0	0.108831	0.0151932	4.83212e-16	0.000182975	4.52591e-05	0
chr12	86782076	86782099	-	AATGGTGTGAACCCGGGAAGCGG	GGTGGTGTGGGCCCAGGAGGNGG	6	146	0.33	0.0282562	1.89646e-23	0.00609869	0.136306	1.05
chr12	52733855	52733877	-	GAAGAGACAGAGAGATATGGAGG	GAAGAAACTGAGAAGCATGANGG	6	0	0.0685451	0.00066679	5.10984e-15	5.8733e-06	2.02446e-05	0.02
chr17	76194925	76194948	+	AATGGCGTGAACCCGGGAGGTGG	GGTGGTGTGGGCCCAGGAGGNGG	6	174	0.42	0.0521975	4.47009e-24	0.0113472	0.0857369	0.92
chr10	5466336	5466358	-	GGTTACCTGGAGCAGAGCCCAGG	GGTCACCACGAGCAGGGCTGNGG	6	0	0.025093	0.0088633	1.52916e-14	7.9708e-05	3.88931e-06	0
chr15	93071732	93071754	-	TGATTTGCTCTTCCGCCAACTGG	GGATTTCCTCCTCGACCACCNGG	6	0	0.0172869	0.0031222	1.38588e-20	3.54963e-06	5.60416e-09	0
chr11	129750914	129750936	+	GCCCTGCGCCGGTGCTGGGCAGG	GGGCTGCAGGGGAGCTGGGCNGG	6	0	0.0126172	0.131472	2.19874e-15	0.000738165	2.36345e-07	0.02
chr6	41194237	41194259	-	GGAGAGGAGGGGCAGGAGAGAGG	GTAGAGCGGAGGCAGGAGGCNGG	6	0	0.00922722	0.0541057	3.49451e-24	0.000775449	0.000143469	0.01
chr20	4104968	4104990	+	GCGCGCCTCCTCCAGGGCAGTGG	GAGACCCTGCTCAAGGGCCGNGG	6	0	0.00808356	0.0482936	1.04103e-08	8.29065e-05	1.32365e-08	0
chrX	250283	250305	-	GAGACTCCCTCTTCCTGTCACGG	GCTACTCTCTCTTTCTGGCCNGG	6	0	0.034632	0.00786269	1.91588e-09	1.72032e-05	8.5385e-07	0
chr20	32583272	32583294	-	GGGCCGCGAGGGAGGGAGGCGGG	GGGCTGCAGGGGAGCTGGGCNGG	6	0	0.00761538	0.00670129	3.56336e-17	2.69576e-05	7.38103e-07	0
chr5	67248932	67248954	+	GGCCCTTACCCCTGAGGGCTTGG	GGCCAGTACCACAGCAGGCTNGG	6	0	0.0017094	0.00366747	5.77712e-18	2.57248e-06	1.50203e-09	0.02
chr15	44962996	44963018	+	GAAGAAAATAAGGAAGATAAGGG	GAAGAAACTGAGAAGCATGANGG	6	0	0.0409207	0.00316875	3.18327e-25	3.17852e-06	1.89641e-06	0
chr3	144822677	144822699	+	GTGTATTCTTTTAGCTATTTTGG	GGGTATTATTGATGCTATTCNGG	6	0	0.00726197	0.028855	2.53135e-22	2.04843e-09	5.96971e-06	0
chr9	136821409	136821431	-	GCGGCCCTGCCTCCCCGCCCCGG	GCTGCCCCGCCTGCCCAGCGNGG	6	0	0.00663423	0.00778516	8.03675e-18	2.06905e-05	3.31286e-08	0
chr3	187909894	187909916	+	GGTGGAAATTGTGATTGCTTAGG	GGTGACAAGTGTGATCACTTNGG	5	0	0.0193613	0.0224141	6.11005e-18	4.12161e-05	1.09193e-05	0
chr4	97234016	97234038	-	TCTACTCCCTGCTTCTGGGTTGG	GCTACTCTCTCTTTCTGGCCNGG	6	0	0.00888158	0.0237221	5.90246e-19	3.79844e-06	1.56888e-07	0
chr10	122219127	122219149	+	CCGAGGCAGGAGCCTGTTCCCGG	GCTGGGCAGGAGCCCCCTCCNGG	6	0	0.00153846	0.0112352	3.12678e-24	0.000398177	0.00133568	0.01
chr11	133242159	133242181	-	TGTGAAGGGACCCTGCACACAGG	GATGCAGAGACCCTGCTCAANGG	6	0	0.0406349	0.106181	4.59752e-15	0.000250207	0.00217125	0
chr11	70497948	70497970	-	GGGCACTCTGCCCCTCAATGGGG	GGAAACTTGGCCACTCTATGNGG	6	0	0.0129159	0.0565323	8.15533e-12	3.41355e-06	1.63799e-06	0
chr4	123640924	123640946	+	AGGGAGGGGAGGAAGGAGGGAGG	GTAGAGCGGAGGCAGGAGGCNGG	6	0	0.00491882	0.0718775	8.68519e-25	0.00335738	0.00230802	0
chr16	50274830	50274852	-	CCAGGGCAGGAAAGGCCTCCAGG	GCTGGGCAGGAGCCCCCTCCNGG	6	0	0	0.00472151	3.42183e-22	1.93523e-05	3.30022e-06	0
chr9	98501129	98501152	-	GAGCAGGGGGCGGGGAAGGGGGG	GAGCAGGGCTGGGGAGAAGGNGG	6	28	0.0344898	0.00169617	2.45739e-23	3.44316e-05	9.00183e-07	0.01
chr16	4661689	4661711	-	GACAGAGACACTGATGCTGGGGG	GGCAGAAACCCTGGTGGTCGNGG	6	0	0.0114187	0.00736995	1.49282e-22	1.23798e-06	1.41191e-06	0
chr19	57741154	57741177	-	AGACTGTACCACAGCATGCTGGG	GGCCAGTACCACAGCAGGCTNGG	4	12	0.0709091	0.611928	5.88322e-19	0.00899556	0.135966	40.56
chr11	36618913	36618935	+	GGAGAAAATGGAAAGCAAAAGGG	GAAGAAACTGAGAAGCATGANGG	6	0	0.150222	0.0109308	3.6681e-18	7.32762e-05	0.000159123	0
chr6	169730808	169730831	+	AATGGTGTGAACCTGGGAGGTGG	GGTGGTGTGGGCCCAGGAGGNGG	6	56	0.3388	0.0128553	2.31042e-20	0.00456247	0.0120118	1.1
chr1	59049359	59049381	+	GAGATTGCAAATCTGTAAATGGG	GAGAATCAAAATCGGTGAATNGG	5	0	0.0182531	0.0358759	7.74554e-10	4.39649e-07	2.27871e-06	0
chr4	189171434	189171456	-	GTGTCCAAGGCTGCAGCTCCGGG	GTGTGTGAGTATGCATCTCCNGG	6	0	0.0494505	0.0222434	5.49627e-18	7.76991e-06	6.14751e-06	0
chr17	50051037	50051059	-	CTCCCTAGACACTCCACTGGGGG	GTCCCTAGTGGCCCCACTGTNGG	6	0	0.0327731	0.0333341	6.58314e-19	0.00170199	0.0435219	0.01
chr6	426362	426384	-	GCTGCACTCGATTTCTCGCCGGG	GCTACTCTCTCTTTCTGGCCNGG	5	0	0.0477941	0.110349	2.43406e-16	3.98969e-05	2.37213e-07	0.09
chr1	9991640	9991662	-	TTCACCACTCCTGTATCTCCAGG	GTCACCAATCCTGTCCCTAGNGG	6	0	0.00259839	0.00400459	1.65337e-19	2.6623e-06	5.38278e-07	0
chr1	21936536	21936558	+	GAGGTTAACTAGCGTGCCCCAGG	GAGGTTCACTTGATTTCCACNGG	6	0	0	0.000731886	1.80499e-21	1.43591e-09	1.76026e-13	0
chr9	97012771	97012793	-	GCGTTGCTGGGGACCAGCCGAGG	GTGGTACTGGCCAGCAGCCGNGG	6	0	0.0106016	0.0152122	4.28276e-13	1.88254e-05	2.60263e-08	0.03
chr3	10193802	10193824	+	GCTGCCAATGGCGTGGGCACAGG	GGTCCCGGTGGTGTGGGCCCNGG	6	0	0.140544	0.0686314	3.54481e-15	0.00119479	0.000130059	0.03
chr9	94974577	94974599	-	GAGATCAGGAGACCCTTGGGAGG	GGGATCAGGTGACCCATATTNGG	6	0	0	0.00267059	2.45605e-31	1.46042e-06	1.30499e-06	0
chr3	57501312	57501334	-	GATGAATATACAGAGGTAAGCGG	GATAACTACACCGAGGAAATNGG	6	0	0.00853466	0.0187473	6.27515e-14	2.20585e-06	4.77763e-07	0
chr1	44106659	44106681	+	GGGGAGGGCTAGGACTGGGATGG	GGGCGGTGCTACAACTGGGCNGG	6	0	0.0369423	0.0348187	2.86831e-17	2.8058e-05	4.29107e-06	0
chr16	27328164	27328186	-	GTCACCAGTCTGGAGTGCAGTGG	GGCCCCACTGTGGGGTGGAGNGG	6	0	0.0492139	0.0172696	1.26584e-22	0.000393116	1.14883e-05	0
chr1	50815220	50815242	-	GGGAGAGAGGGGAGGTGGACAGG	GGGCTGCAGGGGAGCTGGGCNGG	6	0	0.00905794	0.0221817	2.95084e-22	0.000146015	1.21787e-05	0
chr8	137234906	137234928	-	GGAAACTTGCACCTCCCATGAGG	GGAAACTTGGCCACTCTATGNGG	6	0	0.00891641	0.00179539	4.52905e-26	7.46874e-08	1.10278e-09	0
chr19	38420359	38420381	+	GGGTCTCTAAATGTGTGTGGGGG	GGGACTCTACATCTGCAAGGNGG	6	0	0.00204181	0.00291355	5.66046e-23	1.96556e-07	2.10428e-09	0
chr20	61217930	61217953	+	GTAGATGTAAATGTAGATGGAGG	GAAGATGATGGAGTAGATGGNGG	6	0	0.0900433	0.0932161	1.43074e-18	0.00104235	1.49293e-05	0.85
chr1	19079327	19079349	-	GAGAAAGTGGGGGCTTGGGAAGG	GAGAAGGTGGGGGGGTTCCANGG	6	0	0.000120048	0.000358249	2.21814e-25	3.88866e-08	5.41058e-14	0.02
chr5	157290088	157290110	-	GCTCTGTTGGTGTCTTGACCTGG	GCTGTGTTTGCGTCTCTCCCNGG	6	0	0.00196556	0.00277196	7.75828e-21	3.68246e-07	5.26013e-14	0
chr9	134679533	134679555	+	GGGGCACTGCGGGGCTTCTTAGG	GGGGGATTGTGGGGCTGCAGNGG	6	0	0.0271474	0.0202284	2.7653e-24	6.42264e-05	6.15399e-10	0
chr7	73719720	73719742	-	GGGGTCCCGGGGGCCGGGGCGGG	GGGCTGCAGGGGAGCTGGGCNGG	6	0	0.0141357	0.0037083	2.09047e-16	2.94025e-05	8.79606e-09	0
chr20	28574287	28574309	+	TTTTTGGTTGTGTCTCTGCCAGG	GCTGTGTTTGCGTCTCTCCCNGG	6	0	0.00797776	0.0481722	5.33337e-17	7.036e-06	4.57631e-06	0
chr3	31774836	31774858	+	TCTCAGTGACACAAGAAGCCAGG	GCTCGGGGACACAGGATCCCNGG	6	0	0.0264127	0.0049791	2.66448e-20	4.3275e-05	0.0101576	0.01
chr3	690749	690771	-	GGGGAGCCCTGGGGAATAGGTGG	GAGCAGGGCTGGGGAGAAGGNGG	6	0	0.0225641	0.0287596	2.21676e-19	0.000215897	1.01662e-06	0
chr3	2575905	2575927	-	AATGGTGTGGACCCGATAGGTGG	GGTGGTGTGGGCCCAGGAGGNGG	6	0	0.12375	0.00632406	6.33286e-24	0.00322368	0.10998	0.91
chr12	40863945	40863967	-	GGAGAAGGAGAAGAGAGGGAGGG	GGTGAGGGAGGAGAGATGCCNGG	6	0	0.0052521	0.0108557	8.42753e-24	2.44921e-05	1.6414e-06	0.23
chr17	75498301	75498323	+	GCTCCTCCGTCATGCTGCCCAGG	GCTACTCTCTCTTTCTGGCCNGG	6	0	0	0.00552912	2.85578e-08	1.67479e-06	2.52011e-10	0
chr11	120092501	120092524	+	GCTCTGAGAAGGGAGATGCCTGG	GGTGAGGGAGGAGAGATGCCNGG	6	42	0.0898396	0.187749	1.69667e-19	0.00115971	0.000640268	0.06
chr17	27274060	27274082	+	AGAGAAAATGGGGCTCTTCCAGG	GGAGAAGGTGGGGGGGTTCCNGG	6	0	0	0.00298293	2.47075e-20	3.4869e-05	2.03407e-05	0.02
chr3	69454712	69454734	-	GCTGCACCAGAGCCCACTGCGGG	GCTGGGCAGGAGCCCCCTCCNGG	6	0	0.027059	0.0126137	6.42316e-20	0.000109718	6.8745e-05	0
chr12	17209355	17209377	+	CGCCCCAGGCTGGAGTGCAGTGG	GGCCCCACTGTGGGGTGGAGNGG	6	0	0.0406081	0.0106554	2.86567e-23	0.000363976	0.000287858	0
chr20	62723708	62723730	-	GCTGTGTCTGAGGAGGTCCCTGG	GCTGTGTTTGCGTCTCTCCCNGG	6	0	0.000526756	0.000878761	5.6379e-15	2.17293e-08	2.35545e-11	0.04
chr21	41522245	41522267	+	CAGGAGCAGAGTGGGGTCCGTGG	GTGGAGCGCAGTGGTCTCCGNGG	6	0	0.00287807	0.0179093	4.5966e-11	0.000592601	5.20657e-05	0.01
chr5	160434270	160434292	-	AGCCAGGAGCCAGCCTGGCTTGG	GGACCGCAGCCAGCCCGGCCNGG	6	0	0.00957429	0.0319455	5.06946e-22	0.000443683	1.26351e-05	0
chr1	103239816	103239838	-	AAAGAGGGCAGAGTAAATGGTGG	GAAGATGATGGAGTAGATGGNGG	6	0	0.324923	0.0372355	3.81917e-18	0.00336545	0.0128721	1.21
chr1	20612484	20612506	-	GGGGTCACACGGTGCAGGGTGGG	GGGGCCACTAGGGACAGGATNGG	6	0	0.0103409	0.00643748	1.78379e-24	3.93912e-05	4.96843e-05	0
chr17	46143714	46143737	+	AATGGCGTGAACCCAGGAGGCAG	GGTGGTGTGGGCCCAGGAGGNGG	6	72	0.167521	0.276505	1.30255e-19	0.0536185	0.329245	1.07
chr5	177031007	177031029	-	GAGAATCGCTTGAACTCTACAGG	GAGGTTCACTTGATTTCCACNGG	6	0	0.0358163	0.00492929	4.97153e-20	2.21437e-07	8.72331e-06	0
chr10	132362502	132362525	+	CAAGGACGGAAGCTGGAGGCTGG	GTAGAGCGGAGGCAGGAGGCNGG	6	44	0.232088	0.0312116	1.02986e-11	0.00876872	0.0334533	5.83
chr18	37671392	37671414	-	GGTGGATGGGGAGGCCAGAAGGG	GCAGCATAGTGAGCCCAGAANGG	6	0	0	0.0836211	1.15587e-17	7.11415e-05	6.61859e-08	0
chr19	9132754	9132776	-	ATTTCTGACTCAGAGAAAGCTGG	GTTTGCGACTCTGACAGAGCNGG	6	0	0.0245143	0.0197195	1.14372e-20	3.12242e-05	2.44741e-05	0
chr4	6447266	6447288	+	GTCCCTCGCACCCTTCCGTGGGG	GTCCCCTCCACCCCACAGTGNGG	6	0	0.010622	0.00388957	4.68478e-17	2.50646e-05	6.06995e-08	0
chr13	70238572	70238594	+	GTGGGATGGCTGAACTCCAGAGG	GTGGGATCGGAGCAGTTCAGNGG	6	0	0.0058584	0.0122692	1.09065e-24	5.84438e-06	2.40411e-10	0
chr11	2929754	2929776	+	GCCCGCGATGACTCACGCCGGGG	GGCCGAGATGTCTCGCTCCGNGG	5	0	0.026133	0.032913	2.08385e-21	6.91129e-05	7.58999e-05	0
chr7	114790731	114790753	-	TCAGTTCACTTTGTATCCACAGG	GAGGTTCACTTGATTTCCACNGG	6	0	0.0855766	0.031688	1.02244e-07	1.06362e-05	0.000268555	0
chr1	49284105	49284127	+	GGGAAGCCAGAGAGAAAGGTCGG	GGGAACCCAGCGAGTGAAGANGG	6	0	0.0521053	0.000796729	8.18119e-21	2.5136e-06	1.66637e-07	0
chr6	37343563	37343585	+	TTCACCAACTCTGTGGGTCAGGG	GGCACCAACTGGATGGATCANGG	6	0	0.0120723	0.0261222	6.36174e-18	0.000166535	0.000852825	0
chrX	72624653	72624675	-	GGTGAGGTACACAGAATACCTGG	GCTCGGGGACACAGGATCCCNGG	6	0	0.0954817	0.0337264	5.09324e-11	0.00037978	0.0619263	0.06
chr8	143186404	143186426	-	GGCGCAGAGCAGGCTCTCCACGG	GGGGCAGCTCCGGCGCTCCTNGG	6	0	0.00932717	0.0242275	2.96572e-16	3.2326e-05	3.13733e-09	0.02
chr19	45673517	45673539	+	GCAGGATTTTGAGACCAGCCTGG	GCAGCATAGTGAGCCCAGAANGG	6	0	0.00225705	0.00760409	1.02128e-10	3.72677e-06	5.2939e-09	0
chr5	141246920	141246942	-	GGAGGTTTGGGTGAAGGCGGGGG	GGTGGTGTGGGCCCAGGAGGNGG	6	0	0.001998	0.00238116	1.24149e-16	5.93521e-06	1.02232e-09	0
chr2	199169709	199169731	+	CTTCCCTTGGCCCATGTGCTTGG	GTCCCCTGAGCCCATTTCCTNGG	6	0	0.00944368	0.0131683	8.11779e-10	7.08833e-05	1.91036e-07	0
chr17	35826455	35826477	-	ACGGCTGCTCTGGTGCTCCAAGG	GGGGCAGCTCCGGCGCTCCTNGG	6	0	0.0564877	0.0137981	1.03077e-19	0.000408497	2.8704e-05	0.03
chr5	37518378	37518400	-	GAACACAGAGAGAAGAACGATGG	GAAGAAACTGAGAAGCATGANGG	6	0	0.0615636	0.00784853	1.38837e-14	3.85639e-05	1.16806e-06	0
chr15	73809614	73809636	+	GGGGGGTCCAGGACCTATGAAGG	GGGGGTTCCAGGGCCTGTCTNGG	5	0	0.0346154	0.0111097	2.93033e-27	6.23415e-05	0.0169433	0.04
chr7	157065253	157065275	-	GCTCAACCCCGTGAGGAGGCTGG	GCTGACCCCGCTGGGCAGGCNGG	6	0	0.00567227	0.00489797	5.10746e-15	1.03491e-05	8.38286e-09	0
chr22	48806025	48806047	+	GGAGGGGTGGGAGAGAGCCCAGG	GGTGAGGGAGGAGAGATGCCNGG	6	0	0.0120048	0.0289073	6.51132e-16	0.000116215	5.16417e-05	0.01
chr8	102715438	102715460	-	AAGACTCAGCGCAAGGGCCATGG	GAGACCCTGCTCAAGGGCCGNGG	5	0	0.250714	0.140018	8.87696e-09	0.00906466	0.0119715	0.93
chr4	188490408	188490430	+	GAAGCAATCGCGATGAATGAGGG	GAAGAAACTGAGAAGCATGANGG	6	0	0.0861538	0.00532099	7.91931e-14	2.39174e-05	6.02987e-09	0
chr6	95008644	95008666	-	GACTTCCTCCTCACCCCACTTGG	GATTTCCTCCTCGACCACCANGG	6	0	0.00483318	0.00115999	1.13323e-30	5.02763e-07	6.09188e-08	0
chr2	174551288	174551310	-	GAAGAAACTTAGCAGAGAAAAGG	GAAGAAACTGAGAAGCATGANGG	6	0	0.0143742	0.000875957	6.80282e-33	2.33556e-07	1.0776e-09	0
chrX	44707711	44707733	-	CCACGTTGGCCAGGCTGTTCTGG	GCACGTGGCCCAGCCTGCTGNGG	6	0	0	0.00336115	4.35107e-15	3.97528e-05	9.97333e-10	0
chr1	226717644	226717666	-	GCTTACCCAGGCTGACTCACAGG	GCTTCGGCAGGCTGACAGCCNGG	6	0	0.00728863	0.00618601	3.46795e-22	7.51091e-06	3.42371e-09	0
chr16	51772636	51772658	+	CTCTCGCTAATCTTTCCAGTGGG	GTCTCCCTGATCCATCCAGTNGG	5	0	0.0857143	0.0197558	4.53666e-09	0.00223738	3.28206e-05	0.06
chr2	30330877	30330900	-	CAAGATGGAGACCCTGGAAGAGG	GAAGGCTGAGATCCTGGAGGNGG	6	12	0.228813	0.0419341	2.67607e-22	0.00547402	0.00175567	1.6
chr4	126133369	126133391	+	GATAACAAAAGTTAGAAAATAGG	GATAACTACACCGAGGAAATNGG	6	0	0.0302885	0.00455949	2.66876e-21	1.06287e-06	3.44939e-07	0
chr1	19047303	19047325	-	GGGGTAGAGTGGGGGCACCGTGG	GGTGCACAGTGGGGTCAGCANGG	6	0	0.00272622	0.00956426	4.10859e-19	4.42396e-05	6.46552e-08	0
chrX	9523497	9523519	-	TGGCCCAGTGTGGCCTGGGGTGG	GGCCCCACTGTGGGGTGGAGNGG	6	0	0.0140886	0.00812128	1.83156e-18	5.10864e-05	9.75956e-07	0
chr2	66168335	66168357	+	GAGCAGAATGAGCAGGGCAGAGG	GGTCACCACGAGCAGGGCTGNGG	6	0	0.0396635	0.050843	3.84298e-24	0.00153389	6.57416e-05	0.03
chr17	2810141	2810163	+	GAGGCCCTGGTGAAGGGCGAGGG	GAGACCCTGCTCAAGGGCCGNGG	5	0	0.0126591	0.0572609	1.14621e-16	3.06905e-05	8.87041e-05	0
chr1	226974399	226974421	+	GCTGGCCACGTGGGCCAAGCCGG	GCTGACCCCGCTGGGCAGGCNGG	6	0	0.0135944	0.00894808	6.22944e-20	9.83303e-06	2.0644e-07	0
chr9	6869540	6869563	+	AGGCAGAACTGGGCAGAAGGGGA	GAGCAGGGCTGGGGAGAAGGNGG	6	0	0.0214286	0.0943206	4.43115e-22	0.0203813	0.0235725	0.5
chr1	101191738	101191760	+	GGAGAAAAGGAGAGGCATCTGGG	GAAGAAACTGAGAAGCATGANGG	6	0	0.0404046	0.00783051	7.69711e-21	3.56591e-05	1.90894e-06	0
chr1	8035131	8035153	+	CCACCATGCTCGGCTGAATTAGG	GCACAAGGCTCAGCTGAACCNGG	6	0	0.0204082	0.0291931	5.38054e-22	1.81901e-05	3.48482e-07	0
chr6	14799866	14799888	+	AGAGAGTAAAACAGAAAAGCTGG	GGACAGTAAGAAGGAAAAACNGG	6	0	0.0382591	0.0361711	8.85843e-22	3.33798e-05	0.000404039	0
chr3	126507434	126507456	+	GCACATTCGTCACAGAAATTCGG	GCATTTTCTTCACGGAAACANGG	6	0	0.0415966	0.00767809	6.25817e-17	2.43171e-07	7.61814e-06	0.01
chr10	90703075	90703097	+	CATGCAGAATCTCTGCTTAGCGG	GATGCAGAGACCCTGCTCAANGG	6	0	0.107249	0.014966	1.02202e-21	0.000190922	0.000380394	0
chr7	86694595	86694617	+	GATTTCTCTTACAAGTTTGAGGG	GATTTCTATGACCTGTATGGNGG	6	0	0.0103635	0.00526923	5.54806e-30	1.20946e-06	2.40356e-06	0
chr3	182391449	182391471	+	CAAGTTGTGTTATTTAATAAAGG	GAAGTTGACTTACTGAAGAANGG	6	0	0.0126336	0.00805322	0.00174706	8.92814e-06	1.42209e-09	0
chr10	11712703	11712725	-	AGGGTCTCCCCAGACATAGGTGG	GAGGGCTCACCAGAGGTAGGNGG	6	0	0.0336623	0.0179093	6.7734e-21	0.000809446	0.00193605	0.2
chr1	174247720	174247742	-	CATGCAATTCACGTAGCAGGTGG	GATGCTATTCAGGATGCAGTNGG	6	0	0.0178578	0.00327813	2.5072e-08	1.97152e-05	3.66494e-08	0
chr11	117530173	117530195	+	GAAGCTGGTGGTGAAAGAGGAGG	GAAGCGTGATGACAAAGAGGNGG	6	0	0.00534759	0.0261377	7.54798e-18	1.635e-05	2.09062e-08	0
chr16	55878049	55878071	+	GCACAGGCCAGTGGCCTGGATGG	GCCCTGGCCAGTCGTCTGGGNGG	5	0	0.0151085	0.0415506	1.05109e-06	0.000284285	0.000649149	1.46
chr8	105825349	105825371	-	AGTCCGGGAGAAGGAAAAATTGG	GGACAGTAAGAAGGAAAAACNGG	6	0	0.0411073	0.18573	2.48008e-10	0.000169452	5.6672e-05	0
chr5	98773014	98773036	-	GCAGATAGGATGGGCTGGGAAGG	GCAGATGGAATCATCTAGGANGG	6	0	0	0.00276514	1.00148e-16	1.17076e-06	1.43992e-10	0
chrX	138837631	138837653	+	GGGTGGCTGCAGGCCCTGGCTGG	GGGGGGTTCCAGGGCCTGTCNGG	5	0	0.0165816	0.0186073	3.22658e-13	0.00012052	0.000652847	0
chr7	8286816	8286838	+	TATTCCTAACAATTATCAGGGGG	GGTACCTATCGATTGTCAGGNGG	6	0	0.470588	0.0572369	2.23415e-17	0.00149107	0.0143128	27.22
chr2	3719382	3719404	-	CCCTGGAAAATGAAAACAGCTGG	GTATGGAAAATGAGAGCTGCNGG	6	0	0.131195	0.00321125	6.24365e-23	0.00045313	0.0159651	0.11
chr6	34696851	34696873	-	GGGCGCGGCGCGGGAGGAGGCGG	GAGCAGGGCTGGGGAGAAGGNGG	6	0	0.014851	0.075708	2.25172e-22	0.000379665	7.11044e-07	0
chr3	159674380	159674402	-	GCTGTCCAGATGCCCTCTCAGGG	GCTGGGCAGGAGCCCCCTCCNGG	6	0	0.00903712	0.0141041	2.16667e-25	8.84413e-05	2.05382e-06	0
chr15	71612025	71612047	-	CCACAAGTCTTAGCTGCAGCTGG	GCACAAGGCTCAGCTGAACCNGG	5	0	0.00303006	0.0664335	5.47777e-18	3.50605e-05	2.7337e-06	0
chr16	1903768	1903790	+	GCAGGTGGCACATGCACCTGAGG	GCACGTGGCCCAGCCTGCTGNGG	6	0	0	0.00219395	1.13483e-25	2.10213e-07	4.74498e-10	0
chr6	30812593	30812616	-	AATGGTGTGAATCCAGGAGGTGG	GGTGGTGTGGGCCCAGGAGGNGG	5	922	0.382722	0.227537	2.14306e-18	0.0440517	0.644105	0.98
chr5	1551680	1551702	-	GTGTGACTGCCCAGCAGTCACGG	GTGGTACTGGCCAGCAGCCGNGG	5	0	0.0561039	0.0724166	8.54576e-15	0.000974694	0.00324511	0
chr13	63941142	63941164	-	GGGAGTTGCAGGGCTTGGAAAGG	GGGGGTTCCAGGGCCTGTCTNGG	6	0	0.00309949	0.00443013	2.4212e-13	4.39436e-06	8.29543e-09	0
chr3	148073942	148073964	-	GGGACACCAGGGTGTTATGAAGG	GGGAACCCAGCGAGTGAAGANGG	6	0	0	0.00273291	1.53145e-20	2.86034e-07	5.38997e-10	0
chr14	101342045	101342067	-	AAGCAGGGCTGGGGGATGGTGGG	GAGCAGGGCTGGGGAGAAGGNGG	6	0	0.02184	0.000959322	2.74328e-25	3.38027e-05	0.0453051	0
chr8	15361805	15361827	-	GAAAAGTAATAATGGAAAAAGGG	GGACAGTAAGAAGGAAAAACNGG	6	0	0.0564474	0.026083	3.28572e-11	4.56858e-05	2.335e-07	0
chr2	170304017	170304040	+	GCCCTTATAGATGGGCATTTTGG	GACATTAAAGATAGTCATCTNGG	6	10	0.00178868	0.0211828	6.76973e-13	5.89034e-07	3.96068e-08	0
chrY	734334	734356	+	GGACCAGCCTGCATTGGAAGCGG	GGCCCAGCCTGCTGTGGTACNGG	5	0	0.00627451	0.00452778	5.82555e-13	3.91792e-06	0.000967877	0
chr3	45232175	45232197	-	CTAAGTAAATTGGGAGCTGCAGG	GTATGGAAAATGAGAGCTGCNGG	5	0	0.130487	0.197452	1.2381e-15	0.00105701	0.00120644	0.23
chr11	1991715	1991737	-	GGCGCAGTGGGTCCGGGCGGGGG	GGTGGTGTGGGCCCAGGAGGNGG	6	0	0.0194558	0.00980305	4.38317e-20	0.000197694	7.98409e-07	0
chr20	19940997	19941019	-	GCAGCAGGAGTGACAGCTACAGG	GAAGCATGACGGACAAGTACNGG	6	0	0.00312806	0.0147006	1.4959e-14	6.67333e-06	1.32329e-08	0
chr9	23802457	23802479	-	GTGGAATTGGAGTACTTTGGAGG	GTGGGATCGGAGCAGTTCAGNGG	6	0	0.0349006	0.00403292	1.11111e-21	5.66053e-06	1.61118e-09	0
chr14	100850875	100850897	+	AGAAAGGAAGGAGGGAAAAAGGG	GGACAGTAAGAAGGAAAAACNGG	6	0	0.0941796	0.0280177	6.99348e-19	9.2755e-05	3.88554e-05	0.03
chr19	57361928	57361950	-	GAGCCACAGCACCCGGCCAAAGG	GAGCCACATTAACCGGCCCTNGG	5	0	0.0209452	0.0329039	9.27628e-20	0.000153222	0.00162711	0.17
chr1	92478492	92478514	+	GCCTCATCCACCACTCACTGGGG	GTCCCCTCCACCCCACAGTGNGG	6	0	0.0233236	0.00789653	1.09457e-08	0.0001255	8.66332e-06	0.02
chr21	27541526	27541548	-	CTTTGAGAATATCCATCCCCTGG	GTGTGTGAGTATGCATCTCCNGG	6	0	0.0359061	0.0179253	1.04003e-13	9.19784e-05	0.0295353	0
chr3	122184055	122184077	+	CGTCTGCTGGGGACCCGAGCCGG	GGGCTGCAGGGGAGCTGGGCNGG	6	0	0.0302758	0.00321125	1.76023e-19	0.000295861	1.99334e-07	0.02
chr8	10580689	10580711	-	TCTGCTTCTGGGGCAGCTTCAGG	GCTGTTTCTGCAGCCGCTTTNGG	6	0	0.00364759	0.0201826	3.3879e-19	3.71844e-08	2.82984e-07	0
chr22	46373664	46373686	+	GAAGGGGGAGATGGGGGAGATGG	GAAGGCTGAGATCCTGGAGGNGG	6	0	0	0.00167707	1.1114e-16	1.13213e-06	1.70471e-11	0
chr5	8628784	8628806	+	GCTGGACATGTCTCTTGTGCAGG	GCTGGCGATGCCTCGGCTGCNGG	6	0	0	0.00249194	7.80558e-24	7.24415e-08	5.12803e-12	0
chr16	16724352	16724374	-	GGGGCAGAGACTTTGCTCGAAGG	GATGCAGAGACCCTGCTCAANGG	5	0	0.0565385	0.0576212	7.71272e-12	0.000945396	0.0474088	0.05
chr3	97052931	97052953	+	GAGCAAAATGTGAGGGATGAAGG	GAAGAAACTGAGAAGCATGANGG	6	0	0.00464555	0.00874914	1.64054e-13	1.15256e-05	1.39103e-08	0
chr7	118085686	118085708	-	GAAAAGGAATAACTGAAGAAGGG	GAAGTTGACTTACTGAAGAANGG	5	0	0.165306	0.177182	5.65508e-11	0.000831565	0.00187378	0
chr16	67998348	67998370	+	GGCACCCGGGCCAGTGGCTGCGG	GGCGCCCTGGCCAGTCGTCTNGG	6	0	0.00354433	0.00284322	8.21175e-14	1.76614e-06	2.63554e-09	0.01
chrX	95355336	95355358	+	GGTTGTGTCTCTGCCCCAGCCGG	GTTTGCGACTCTGACAGAGCNGG	6	0	0	0.0037958	2.1452e-19	6.26465e-07	2.91803e-11	0
chr7	124025589	124025611	+	GATTGCTCTCTCGTACACCAGGG	GATTTCCTCCTCGACCACCANGG	6	0	0.0539259	0.0101092	4.53422e-12	7.63232e-06	1.05593e-06	0
chr7	72451301	72451323	+	GAAGAAGAAGGAGGAGGAGCAGG	GAAGATGATGGAGTAGATGGNGG	6	0	0	0.00109155	1.92211e-18	5.21444e-06	2.36311e-09	0
chr7	11413830	11413852	-	GGGGCGCACAGGAACTGGGTTGG	GGGCTGCAGGGGAGCTGGGCNGG	6	0	0.0565385	0.0224493	3.18927e-12	0.000191703	0.000334338	0.12
chr19	16248354	16248376	+	CTGGGGTCCCTGGCCTGGCTGGG	GGGGGTTCCAGGGCCTGTCTNGG	6	0	0.0111	0.0392998	9.6925e-20	0.00111875	8.34269e-05	0
chr16	27929906	27929928	-	GGGCTGCAGGAGACCCATGCTGG	GGGCTGCAGGGGAGCTGGGCNGG	5	0	0.177778	0.000926948	1.46526e-24	4.06424e-05	0.000229137	0.02
chr12	53497714	53497736	+	TGGGGGTCCCAGGGCTTGACTGG	GGGGGGTTCCAGGGCCTGTCNGG	4	0	0.0879121	0.090618	5.12697e-19	0.00701124	0.226071	2.48
chr5	82083577	82083599	-	GGGGTCAGTTGGCCCCTACTGGG	GGGATCAGGTGACCCATATTNGG	5	0	0	0.0154728	7.15903e-25	2.21473e-05	9.52838e-05	0.03
chr9	20878916	20878938	-	CAGGCTTCTGCTGCTGCTTTTGG	GCTGTTTCTGCAGCCGCTTTNGG	6	0	0.00577201	0.0818811	2.43818e-10	1.82274e-06	1.86052e-05	0
chr3	103459977	103460000	+	GTCTCCCAGATCCATGCAAGTTG	GTCTCCCTGATCCATCCAGTNGG	5	0	0.000604438	0.0339611	1.14426e-15	0.000259764	1.21229e-06	1.33
chr1	62703802	62703824	-	GGGCAGCCAGAGAGAAAAGTTGG	GGGAACCCAGCGAGTGAAGANGG	6	0	0.0459752	0.00414407	2.18025e-14	1.13498e-05	1.92758e-07	0
chr4	175889001	175889023	+	AAGAACTACACTTAGGAATTAGG	GATAACTACACCGAGGAAATNGG	5	0	0.039142	0.0583696	1.3676e-15	0.000180426	0.0297076	0.19
chr11	118141153	118141175	+	TGAGAGGGTGGTGGGCTGCTGGG	GGAGAAGGTGGGGGGGTTCCNGG	6	0	0	0.00276751	1.8301e-12	1.24189e-05	2.2495e-07	0.01
chr22	23602261	23602283	+	ACTGTGGGAGGCTGAGAGCAGGG	GCTTCGGCAGGCTGACAGCCNGG	6	0	0.017701	0.0474365	4.63768e-15	0.000139152	7.75812e-05	0
chrX	49163179	49163201	+	GGGAGACGTGCAGATGTGCGGGG	GCGTGACTTCCACATGAGCGNGG	6	0	0.00171766	0.0872578	8.93558e-14	1.6788e-06	2.59041e-10	0
chrX	625214	625236	-	GAGGAGGAGGGAGAAGGAGGAGG	GAAGATGATGGAGTAGATGGNGG	6	0	0.0157439	0.00260585	2.4822e-17	4.28326e-05	2.80799e-08	0
chr1	178948894	178948916	+	GCAAATGAGCTGTCACGAAAAGG	GCAAACATGCTGTCCTGAAGNGG	6	0	0.0728291	0.00500245	2.92174e-13	1.35579e-06	8.61942e-08	0
chr12	46624696	46624718	-	GAAATGACATGAAAAAGAAGTGG	GAAGCGTGATGACAAAGAGGNGG	6	0	0.084723	0.0529438	1.01894e-16	0.000410692	5.19142e-05	0
chr2	236491705	236491727	+	GGAGCCCAGTGGTGAAAGGATGG	GGTGCACAGTGGGGTCAGCANGG	6	0	0.00704887	0.00215227	5.15578e-20	6.68296e-06	1.73282e-09	0
chr6	26347660	26347682	-	GCAGGGGCTGGGGTTGTTCCTGG	GGAGAAGGTGGGGGGGTTCCNGG	6	0	0.00834682	0.0150715	1.22722e-17	0.000118367	0.00013845	0.01
chr1	202144352	202144374	-	GCTGAGCCGGGGTCGCCGCCTGG	GCTGGGCAGGAGCCCCCTCCNGG	6	0	0.00281667	0.00703843	6.98024e-17	7.92088e-06	1.1443e-09	0
chr1	120844420	120844442	-	GCCTTGCTCAGTCGTCCTGCCGG	GCCCTGGCCAGTCGTCTGGGNGG	6	0	0.0970588	0.0137992	4.74116e-14	7.57177e-05	7.57662e-09	0
chr12	35198512	35198534	+	AATGTCCGCAAGTGGATATTTGG	GCTGTCCTGAAGTGGACATANGG	6	0	0.0723692	0.0648763	5.78192e-19	0.000333809	0.00481334	0
chr2	224734393	224734415	+	GAATTGTATGCCAGGAAACAAGG	GCATTTTCTTCACGGAAACANGG	6	0	0.0136705	0.0649583	5.60787e-22	6.17407e-07	1.95886e-09	0
chr7	100188463	100188485	-	GACATCTTCTTGAACATCTCAGG	GACACCTTCTTCCCCAGCCCNGG	6	0	0.00439304	0.00216691	2.77071e-16	1.56294e-07	9.31741e-10	0
chr10	87512355	87512377	-	CACACTAAAGAGAGAAATGTTGG	GACATTAAAGATAGTCATCTNGG	6	0	0.0258459	0.00467794	2.19855e-19	4.20264e-07	2.48109e-08	0
chr11	61482403	61482425	+	AGGCCTTAGACAACCCGGCCAGG	GGACCGCAGCCAGCCCGGCCNGG	6	0	0.238333	0.0897464	6.29803e-15	0.00170493	0.000533672	0.1
chr9	13568664	13568686	-	GCCCCCTCTGCTGCCCAGCACGG	GCTGCCCCGCCTGCCCAGCGNGG	6	0	0.0358456	0.102462	1.44477e-14	0.000270455	9.58587e-07	0.04
chr8	53036543	53036566	-	AATGGCGTGAACCCAGGAGGCGG	GGTGGTGTGGGCCCAGGAGGNGG	5	106	0.646154	0.276505	1.0353e-19	0.0536185	0.500225	1.2
chr3	189126089	189126111	+	GATAATAAAAATCCTGGAAGTGG	GAGAATCAAAATCGGTGAATNGG	6	0	0.00140248	0.00125058	5.82152e-16	3.13081e-09	4.01779e-13	0
chr7	33690630	33690652	-	GAGGGTTCCCAGGGCTTTTTAGG	GGGGGTTCCAGGGCCTGTCTNGG	6	0	0	0.00598876	3.25901e-27	1.18664e-05	5.35631e-09	0
chr6	26922328	26922350	+	GCTGCTGCTGAATCCCATTTAGG	GCTGTTTCTGCAGCCGCTTTNGG	6	0	0	0.00600354	2.85909e-20	7.57163e-09	9.23811e-11	0
chr5	6770989	6771011	+	TGGCCTTTGCATCTGGATGGTGG	GGGACTCTACATCTGCAAGGNGG	6	0	0.0147059	0.00912164	5.68008e-16	6.16541e-05	4.41129e-08	0
chr10	132255687	132255709	+	GTTGAAACCCCAGGGCAGGAAGG	GCTGACCCCGCTGGGCAGGCNGG	6	0	0.101299	0.0511273	3.73177e-18	0.000671459	2.61835e-05	0
chr11	105891686	105891708	-	GTAGTTTGAGAACCCAGAGGAGG	GAAGGCTGAGATCCTGGAGGNGG	6	0	0.0442031	0.00864153	5.40554e-21	0.000760732	6.43935e-05	0.12
chr2	97235482	97235504	+	GAATTTGACTTTCTTTATACAGG	GAAGTTGACTTACTGAAGAANGG	6	0	0	0.00119014	3.81073e-19	3.05955e-08	3.87024e-11	0
chr6	162847068	162847090	-	AGTGGGCAGTGTGGGGAGCATGG	GGTGCACAGTGGGGTCAGCANGG	6	0	0.00114117	0.00872483	2.69059e-17	6.99238e-05	3.09378e-07	0.01
chr1	228313384	228313406	+	GGCCCATTCTGATGTTGTCCAGG	GGCCCAGCCTGCTGTGGTACNGG	5	0	0	0.0166709	1.03515e-19	3.19102e-06	5.11238e-05	0
chr6	22859135	22859157	+	GATTTGTTGGATGTGTATAGTGG	GATTTCTATGACCTGTATGGNGG	6	0	0.00695733	0.0138313	4.45651e-16	5.72266e-06	7.31861e-07	0.03
chr4	3746885	3746907	+	GTGTGTGTGTGTGTGTCTCTGGG	GTGTGTGAGTATGCATCTCCNGG	5	0	0.0398357	0.00846225	5.22608e-20	9.93184e-06	4.41553e-05	0
chr5	152659538	152659560	-	GGAGGCAGCGAGGCTGGGGGAGG	GAAGGCTGAGATCCTGGAGGNGG	6	0	0.0109091	0.00999939	4.87891e-23	3.56797e-05	3.74324e-08	0
chr11	46003734	46003756	+	ACTGGCAAGGCCTTGCATGCAGG	GCTGGCGATGCCTCGGCTGCNGG	6	0	0	0.00264373	1.75953e-23	9.74076e-06	5.83246e-07	0.01
chr22	29708766	29708788	+	GCTGGGCAGGAGGCAATGCTCGG	GCTGGGCAGGAGCCCCCTCCNGG	6	0	0.00141414	0.000331391	6.75124e-27	8.07613e-08	1.66253e-08	0
chr12	111115606	111115628	-	GAAGAGCATGGGGTAGAAAATGG	GAAGATGATGGAGTAGATGGNGG	6	0	0.126665	0.00329648	2.67413e-18	0.000105781	1.21804e-06	0
chr4	129482856	129482878	+	AACATTCATTTCTTTTCCACTGG	GAGGTTCACTTGATTTCCACNGG	6	0	0.0432947	0.0708904	4.51184e-11	1.08593e-05	2.2559e-06	0
chr14	76355241	76355264	-	TAGAGCAGCATCCCCAGCCCTGG	GACACCTTCTTCCCCAGCCCNGG	6	12	0.165	0.372833	6.85217e-13	0.000624225	0.000181035	0.1
chr3	157829474	157829496	-	GAAGAGGTTGGAATAGTTTTGGG	GAAGATGATGGAGTAGATGGNGG	6	0	0.0140659	0.00745729	2.43816e-17	1.82048e-05	1.87214e-09	0
chr1	78520958	78520980	+	CAACTCTGAGTTCATGCAGGGGG	GAAGGCTGAGATCCTGGAGGNGG	6	0	0.00287463	0.0204418	8.48775e-20	4.93762e-05	4.2686e-09	0.02
chr3	10124937	10124959	-	GTGAGAAAGGCATAGGAAGGGGG	GTGAGTAGAGCGGAGGCAGGNGG	6	0	0.0754963	0.0165912	1.79231e-17	0.000255463	5.62744e-06	0.01
chr20	49496966	49496989	-	AAGATCAGAGCGGAGGCAGATGA	GTGAGTAGAGCGGAGGCAGGNGG	6	0	0.0135216	0.252285	3.00745e-29	0.0303362	0.0156208	3.75
chr7	98438205	98438227	+	GACCGGGGGTGTGGAGGCGGTGG	GAGCAGGGCTGGGGAGAAGGNGG	6	0	0.00221627	0.0142224	7.22116e-17	3.80368e-05	2.47968e-10	0
chr16	88441221	88441243	+	GCTGAGGGAGGATAGGCGTGGGG	GGTGAGGGAGGAGAGATGCCNGG	6	0	0.000765435	0.00220426	4.51579e-27	3.46068e-06	1.48266e-09	0.01
chr12	97661481	97661503	-	GCCCATGAAAGCAGCCAGGATGG	GCAGATGGAATCATCTAGGANGG	6	0	0	0.00874914	5.26598e-12	1.57249e-05	5.39353e-07	0
chr15	74586159	74586181	+	GGCCACACAGCAGGGTGCAGGGG	GGCCCCACTGTGGGGTGGAGNGG	5	0	0.157218	0.0303078	2.14529e-12	0.00217077	0.171017	0
chr17	80450167	80450189	+	GGCCTCCCAGTCCCACAGTGGGG	GTCCCCTCCACCCCACAGTGNGG	6	0	0.0538462	0.128225	2.1678e-17	0.00109635	0.000740966	0.1
chr14	80508426	80508448	-	GGAAACGAAATCATCAACGAAGG	GCAGATGGAATCATCTAGGANGG	6	0	0.246394	0.0130954	2.33093e-13	0.000761694	4.36301e-06	0
chr20	8165920	8165942	-	GGAAAGGAAGAGGGAGACAGAGG	GGACAGTAAGAAGGAAAAACNGG	6	0	0.000770862	0.00303309	4.60299e-14	9.56738e-07	4.06916e-11	0
chr9	34549604	34549626	-	CAGGAGGAAGGGGCAGAAGGAGG	GAGCAGGGCTGGGGAGAAGGNGG	6	0	0.0655977	0.052308	1.36978e-16	0.000588463	3.11332e-06	0.01
chr9	65769882	65769904	+	GCTGTCCTCGCTAAGCAGAGAGG	GCTGACCCCGCTGGGCAGGCNGG	6	0	0.00925545	0.00481634	3.5703e-25	1.85975e-05	1.28892e-05	0
chr3	23871641	23871663	-	GCCGCCCCATCTGAGAAGCGAGG	GCTGCCCCGCCTGCCCAGCGNGG	6	0	0.00453782	0.00237743	1.19529e-15	8.0278e-06	8.16061e-07	0
chr10	30384822	30384844	+	GCTGGCTCTCCCTTGCCTTCAGG	GCTGGCGATGCCTCGGCTGCNGG	6	0	0	0.00313833	1.28571e-17	1.61243e-06	9.41451e-11	0
chr11	64833573	64833595	-	AGTGCCCAGAGGGGCAAGCAGGG	GGTGCACAGTGGGGTCAGCANGG	5	0	0.0956316	0.0244007	2.28947e-16	0.00144273	0.0658084	4.47
chr1	53037550	53037572	-	AGACCTATATCTCTGCAAGGGGG	GGGACTCTACATCTGCAAGGNGG	6	0	0.0672664	0.208825	3.92044e-19	0.000639072	0.00211085	0.37
chr18	49003346	49003368	-	GGGAGGAGGGGGGAGGAAGGGGG	GTGAGTAGAGCGGAGGCAGGNGG	5	0	0.0373333	0.0750367	3.67247e-18	0.00068483	3.56856e-05	0
chr20	57976910	57976932	+	GGAAACCTTGCCAGTCTTCAAGG	GGCGCCCTGGCCAGTCGTCTNGG	6	0	0.0334286	0.0627107	1.44412e-05	0.000119436	1.4494e-06	0
chr11	44997136	44997158	+	GAGGAGGGAGGGGGCAAAAGAGG	GAGCAGGGCTGGGGAGAAGGNGG	6	0	0.041744	0.00519574	2.0426e-22	2.50009e-05	3.19577e-08	0
chr10	10791974	10791996	+	GAAGGGAGAAGGAAAAGAGAAGG	GAAGCGTGATGACAAAGAGGNGG	6	0	0.117188	0.0317589	8.07463e-21	0.000159935	2.99331e-07	0
chr16	79379306	79379328	+	GGAGCACTGGCATGTTGCCTTGG	GGCGCCCTGGCCAGTCGTCTNGG	6	0	0.0227405	0.00243481	3.59885e-17	2.30424e-05	1.70121e-08	0
chr6	37663182	37663204	-	GCTGAGGGGAGGAAGTAGGGAGG	GTAGAGCGGAGGCAGGAGGCNGG	6	0	0	0.0122402	1.43951e-22	5.59388e-05	8.08138e-08	0
chr3	105260377	105260399	-	AGGACTCTTGAGCAGTAAGGGGG	GGGACTCTACATCTGCAAGGNGG	6	0	0.02	0.00451184	1.42072e-17	1.44876e-05	9.34871e-06	0
chr7	30338412	30338434	-	GGTGGGGGGGGGCTAGGGGAGGG	GGTGGTGTGGGCCCAGGAGGNGG	6	0	0.0512169	0.002283	2.28549e-17	1.45187e-05	2.28523e-06	0
chr8	126531515	126531537	+	GAGTGGAGATGAGAGGCAGGAGG	GTGAGTAGAGCGGAGGCAGGNGG	6	0	0.0583333	0.0923007	3.01071e-22	0.000436821	6.7513e-06	0.07
chr3	120684835	120684857	-	GGGAGGCTGAGGCCAGAGGATGG	GGAAGGAGGAGGCCTAAGGANGG	5	0	0.0186043	0.0287714	1.08968e-11	0.000273781	0.000177179	0.11
chr18	66860629	66860651	-	GTGAGGTGGGGGGAGGGGGGAGG	GTGAGTAGAGCGGAGGCAGGNGG	6	0	0.000980392	0.00653462	2.43933e-21	8.29089e-06	2.65224e-09	0
chr5	63034736	63034758	+	GGTGTACATTTATTTTTCAGTGG	GGCATACTCATCTTTTTCAGNGG	6	0	0.189568	0.164097	5.95075e-19	1.99929e-06	0.000107222	0
chr10	14723454	14723476	+	GATCAGGCATGACCTGTCACGGG	GTACAGGCTGCACCTGTCAGNGG	6	0	0.0482818	0.0840858	7.32061e-18	0.000367778	0.000200303	0.08
chr1	9721127	9721149	+	TGCTCTACCTGCTGTGCTCCTGG	GGCCCAGCCTGCTGTGGTACNGG	6	0	0.027818	0.0328143	6.86297e-21	1.09496e-05	3.08395e-05	0
chr7	51452666	51452688	+	GGTCCTGGTGGTCCTGACCATGG	GGTCCCGGTGGTGTGGGCCCNGG	6	0	0.00744719	0.000945347	5.55841e-17	2.99812e-06	9.71384e-09	0.01
chr9	99349502	99349524	-	GCCCTGCTCATGGACATAGCAGG	GCCCTGCTCGTGGTGACCGANGG	6	0	0.00899908	0.000702046	9.34139e-15	3.07703e-07	2.98052e-09	0
chr19	44586196	44586219	-	GGACCAGAGGCAGCCCAGCCAGG	GGACCGCAGCCAGCCCGGCCNGG	4	18	0.170806	0.216588	1.09588e-11	0.00437821	0.196049	3.28
chr20	18926647	18926669	-	GTGAGTGCAGAGGAGGAGAGAGG	GTGAGTAGAGCGGAGGCAGGNGG	6	0	0.0434389	0.00556845	4.14003e-15	4.97821e-05	2.06172e-08	0
chr15	41510414	41510436	-	GGGGAAGGTTGGGGAGATGCTGG	GAGCAGGGCTGGGGAGAAGGNGG	6	0	0.075	0.0197836	1.62245e-23	0.000749688	3.79524e-05	0.01
chrX	15996698	15996720	-	GGAGAAGCTGGGAGGATGCTGGG	GGAGAAGGTGGGGGGGTTCCNGG	5	0	0.0568047	0.00498158	3.04307e-20	8.95282e-05	0.0495989	0.03
chr16	57568366	57568388	-	GGAGGAGGTGGAGGAGGTGATGG	GGAGAAGGTGGGGGGGTTCCNGG	6	0	0.00465052	0.00424014	1.27735e-23	2.73714e-06	5.97462e-08	0.03
chr11	129879717	129879739	-	GTGAGGAGAGAGGGCCGAGGAGG	GTGAGTAGAGCGGAGGCAGGNGG	6	0	0	0.000543629	2.83902e-19	1.55182e-07	1.51482e-11	0
chr14	81622634	81622656	-	GGACCGTGAGTCCCTTTCTTGGG	GTCCCCTGAGCCCATTTCCTNGG	6	0	0.0110769	0.0100751	2.63913e-21	0.000101317	5.26666e-06	0.01
chr1	31094778	31094800	+	GTAGGGCGGTGTGGATTCCGGGG	GTGGAGCGCAGTGGTCTCCGNGG	6	0	0.0525431	0.0159559	4.23245e-21	0.000129244	2.51203e-06	0.03
chr7	104233422	104233444	-	GGCATTCTCATATGTTGTTGTGG	GGCATACTCATCTTTTTCAGNGG	6	0	0	0.00065768	4.63005e-14	6.66814e-10	1.22658e-09	0
chr1	224639482	224639504	+	GAACAGCGTGATAAGCAAGAAGG	GAAGAAACTGAGAAGCATGANGG	6	0	0.0272705	0.025096	8.83961e-19	1.66892e-05	4.27012e-06	0
chr12	120978376	120978398	-	GGTGGGGGAGGCGCAGGTGAGGG	GATGTGGGAGGCTCAGTTCCNGG	6	0	0.000982097	0.0128155	1.88141e-22	2.3088e-06	1.90278e-11	0
chr16	30188885	30188907	+	GATGCGGAAGCTCCAGGCCACGG	GTTGGAGAAGCTGCAGGTGANGG	6	0	0.0384141	0.00937259	2.70334e-23	0.000139762	2.51949e-08	0
chr5	106000439	106000461	+	CATGCTGTTCTGGTTACTGTAGG	GATGCTATTCAGGATGCAGTNGG	6	0	0.0413704	0.00123456	1.18971e-20	2.4246e-05	9.95716e-08	0
chr19	55351958	55351980	+	GGGAGGAGGAGGAAGGAGGAAGG	GGAAGGAGGAGGCCTAAGGANGG	5	0	0.000791009	0.00242905	6.10846e-21	3.20886e-05	0.00010642	0.02
chr12	116335354	116335376	-	CACACCTGAGCCCATCACTTTGG	GTCCCCTGAGCCCATTTCCTNGG	6	0	0.0835224	0.0136589	1.1954e-27	0.000306601	0.0133513	0.04
chr9	109784922	109784944	-	TATTTCTATGCACTGAATCCAGG	GATTTCTATGACCTGTATGGNGG	6	0	0.0499008	0.0040802	3.51552e-21	2.2188e-05	1.5525e-08	0.07
chr14	19001221	19001243	+	GAGCTCCTGGAGAGAGGGGCAGG	GGGCTGCAGGGGAGCTGGGCNGG	6	0	0.0190194	0.00974807	1.02685e-19	0.000127536	2.11343e-06	0.01
chr20	43985391	43985413	+	CAGGCATGATGATAAGGAGCTGG	GAAGCGTGATGACAAAGAGGNGG	6	0	0.0251832	0.0109511	8.82983e-20	0.000700751	3.6766e-05	0
chr17	10006413	10006436	-	AATGGCATGGACCCAGGAGGTGG	GGTGGTGTGGGCCCAGGAGGNGG	5	34	0.692308	0.205052	8.19932e-19	0.0588859	0.559613	0.95
chr12	46125436	46125458	+	GAGGAGGGGAGGGGAGGGGAGGG	GAGCAGGGCTGGGGAGAAGGNGG	6	0	0.017557	0.0113693	2.86673e-15	4.21075e-05	7.31471e-07	0
chr17	2592542	2592565	+	AATGGCGTGAACCCGGGAGGCGG	GGTGGTGTGGGCCCAGGAGGNGG	6	500	0.42	0.0521975	4.32555e-23	0.0113472	0.115762	0.86
chr17	4363862	4363885	+	AATGGCGTGAACCCGGGAGGCGG	GGTGGTGTGGGCCCAGGAGGNGG	6	320	0.42	0.0521975	4.32555e-23	0.0113472	0.115762	0.83
chr2	124755608	124755630	+	GGGGCTGCTTCCGTGGTCCATGG	GGGGCAGCTCCGGCGCTCCTNGG	6	0	0.0225864	0.00184518	1.47176e-18	4.62055e-06	5.33639e-13	0.02
chr13	107554190	107554212	+	GTGCCACAAGATGCAGCTGATGG	GTTGGAGAAGCTGCAGGTGANGG	6	0	0.0252333	0.0906272	3.50004e-22	3.55442e-05	4.73095e-07	0
chrX	134098543	134098565	+	GACACCAATCCAATCCAGGGAGG	GTCACCAATCCTGTCCCTAGNGG	6	0	0.0364497	0.00293447	4.18823e-23	2.77144e-06	4.47066e-05	0
chr12	48570923	48570945	-	GGAGTGCAGTGGAGTGAACATGG	GGTGCACAGTGGGGTCAGCANGG	6	0	0.0319207	0.00494881	1.76444e-15	0.000186074	6.49192e-06	0.01
chr9	106492289	106492311	+	GGCGGCCTGGGCTGGCGTGCCGG	GGCGCCCTGGCCAGTCGTCTNGG	6	0	2.55682e-05	0.00480793	1.83923e-29	1.40787e-07	9.65438e-12	0
chr16	24190556	24190578	+	CGCCAGACTGTAGAGTGCAGTGG	GGCCCCACTGTGGGGTGGAGNGG	6	0	0.0680272	0.00563624	2.6059e-25	0.000792978	0.00115425	0
chr9	133017904	133017926	+	GCTAAGATCACCGATGAAAGTGG	GATAACTACACCGAGGAAATNGG	6	0	0.00371399	0.0302387	1.16587e-12	4.43612e-06	3.24508e-06	0
chrX	38287319	38287341	-	GGCAGGAAATTGATTGAACAAGG	GGCACCAACTGGATGGATCANGG	6	0	0.00941915	0.00672297	4.01302e-12	1.26819e-05	4.34232e-09	0
chr13	58609560	58609582	+	GGGGGAGAGTGGAGCCGAATAGG	GGGGGATTGTGGGGCTGCAGNGG	6	0	0.109154	0.0023181	5.0134e-20	6.06027e-05	1.43518e-08	0.01
chr8	39801698	39801721	-	ATAACTCCAGCCAGAGGCTCAGG	GCCTCTCCAGCCAGGGGCTGNGG	6	154	0.1362	0.0728779	1.51364e-15	0.00424789	0.193313	2.56
chr3	28815808	28815830	+	GGAGAGAGAGGGGGAATGGCTGG	GGTGAGGGAGGAGAGATGCCNGG	6	0	0.0283224	0.00267592	4.40051e-15	1.76479e-05	0.00165264	0
chr5	50633710	50633732	+	GCTCTTGCTGCAGTTCCCTTTGG	GCTGTTTCTGCAGCCGCTTTNGG	6	0	0	0.000579073	9.44571e-21	2.67879e-09	2.1457e-13	0
chr18	8676256	8676278	+	GCGAGCAGAGCAGAGGCTCCTGG	GTGAGTAGAGCGGAGGCAGGNGG	6	0	0.0698612	0.0050181	8.48926e-23	0.000287885	2.1426e-05	0.02
chr1	30358033	30358055	+	GACACCTGCCTCCCAGGAGGGGG	GGAATCTGCCTAACAGGAGGNGG	5	0	0.0200907	0.169859	3.118e-13	0.000544852	0.00131152	0.28
chr1	158554550	158554572	+	GGGCTCAAGGGGATCCTGGGAGG	GGGCTGCAGGGGAGCTGGGCNGG	6	0	0.0013369	0.00107077	3.13977e-21	5.60547e-06	2.22641e-12	0
chr3	11960968	11960990	+	GGACAGAGAACGGAGGAGGCAGG	GTAGAGCGGAGGCAGGAGGCNGG	6	0	0.0125306	0.0548794	1.39511e-17	0.000369482	1.18413e-07	0
chr7	73106550	73106572	-	GGAAGAGGTGGGTGGGGCCTGGG	GGAGAAGGTGGGGGGGTTCCNGG	6	0	0.0029405	0.00781885	1.85074e-33	2.24324e-05	0.000226552	0.01
chr9	130451576	130451598	-	GCAGGTGGAGAAGGATGCTGTGG	GCACGTGGCCCAGCCTGCTGNGG	6	0	0	0.00763587	6.41008e-16	9.18638e-07	3.6035e-09	0
chr16	29458295	29458317	+	GGGGCACAGAGGAGGCAGGAGGG	GGTGCACAGTGGGGTCAGCANGG	5	0	0.00247253	0.0285417	8.6631e-23	5.28123e-05	0.00125691	0.08
chr5	132243674	132243696	+	GGGCTTGCTGCAGCTGCTGTGGG	GCTGTTTCTGCAGCCGCTTTNGG	6	0	0.00180533	0.0368612	9.79266e-19	2.06251e-07	3.37914e-08	0
chr2	215816925	215816947	-	AAGATTGAGGACAGCCATCTGGG	GACATTAAAGATAGTCATCTNGG	6	0	0.0547143	0.0341701	2.16671e-17	2.10765e-05	0.000777672	0
chr9	22716900	22716922	+	GATAGTCTCTGTTTCTGTGTTGG	GCTACTCTCTCTTTCTGGCCNGG	6	0	0.00272727	0.00935646	4.58029e-29	6.57011e-07	5.4749e-09	0
chr1	153240260	153240282	-	ACAGAGGGGAGTCGGGAGACAGG	GTAGAGCGGAGGCAGGAGGCNGG	6	0	0.0465417	0.0103276	1.87488e-19	0.00143783	0.00240998	0
chr14	63494314	63494336	-	TGCTTAAACCCAGGAGGTAGAGG	GGCAGAAACCCTGGTGGTCGNGG	6	0	0.0378947	0.0271973	1.39488e-16	3.39687e-05	8.27642e-06	0
chr19	1419074	1419096	-	GACACAGCCCGGCCCAGCCCCGG	GACACCTTCTTCCCCAGCCCNGG	6	0	0.0517896	0.0608049	4.30729e-14	5.86662e-05	2.17609e-06	0.03
chr7	109417729	109417751	-	GAAATAAAAGGTATTCAATTAGG	GACATTAAAGATAGTCATCTNGG	6	0	0.0400593	0.0019555	1.08406e-19	3.43091e-07	7.77783e-08	0
chr17	77614670	77614692	-	CTCTGTGCGTTTGCCTATCCTGG	GTGTGTGAGTATGCATCTCCNGG	6	0	0.00461077	0.0362531	7.00571e-19	6.18675e-06	8.5275e-09	0
chr11	126509214	126509236	-	GGGTCCCCAGCAGGAGCAGAAGG	GGGAACCCAGCGAGTGAAGANGG	6	0	0.0197873	0.0122561	7.25765e-15	8.08927e-06	1.16051e-06	0
chr8	46246019	46246041	+	GTGAGTCGCAGGGACCCAGGGGG	GTGAGTAGAGCGGAGGCAGGNGG	6	0	0	0.00591064	1.14536e-16	4.60145e-07	4.67912e-11	0
chr10	32679862	32679884	-	AGGATCAGTTTACCCTTGTATGG	GGGATCAGGTGACCCATATTNGG	6	0	0	0.00315285	5.12205e-16	2.66812e-05	6.80488e-06	0
chr12	30320768	30320790	+	GGGATGGAGAGGCAGTGGGCGGG	GGGCTGCAGGGGAGCTGGGCNGG	6	0	0.00291999	0.00595191	3.10384e-19	9.20334e-06	2.67637e-09	0
chr7	55765591	55765613	+	GAAGCAATTTAGACTCAAGAAGG	GAAGAAACTGAGAAGCATGANGG	6	0	0.00725446	0.00449694	2.46366e-19	7.38697e-07	3.94072e-11	0
chr4	26464831	26464853	+	TGCCTGTGAGAAGCAGAAACAGG	GGACAGTAAGAAGGAAAAACNGG	6	0	0.00941915	0.0160681	1.95201e-16	2.78248e-05	4.4791e-06	0
chr1	207622732	207622754	-	AAAGTAAGTGAGAACCGTGATGG	GAAGAAACTGAGAAGCATGANGG	5	0	0.0101257	0.0992618	2.67159e-15	0.000125503	0.000428743	0.03
chr12	72297227	72297249	+	GGAGGCAAGTGAACCCATAATGG	GCAGCATAGTGAGCCCAGAANGG	6	0	0.102159	0.0201244	2.98353e-16	0.000533743	2.10132e-05	0
chrX	75755263	75755285	-	GCTGTGAATGCCTCTGGTCCTGG	GCTGGCGATGCCTCGGCTGCNGG	6	0	0.000565054	0.00845842	1.81702e-25	1.47422e-06	1.94879e-10	0
chr2	128306831	128306853	+	CAGACGGTGCCCAAGGGGCCTGG	GAGACCCTGCTCAAGGGCCGNGG	6	0	0.00640256	0.0123968	5.11652e-20	0.000125836	1.95339e-09	0
chr6	125688521	125688543	-	TCAGCAAAGTTGGCATAGAAGGG	GCAGCATAGTGAGCCCAGAANGG	6	0	0.0166192	0.00546657	1.28721e-20	2.72178e-05	1.319e-08	0
chr8	33283448	33283470	-	TATGTGCCAGGCACTGTTCTTGG	GATGTGGGAGGCTCAGTTCCNGG	6	0	0.017574	0.0195367	8.97705e-16	4.7236e-05	2.55359e-07	0
chr11	402969	402991	-	GGCGGGGGTGAGCGGGGTCCGGG	GGAGAAGGTGGGGGGGTTCCNGG	6	0	0.0109181	0.0310673	2.65117e-19	0.00014963	0.000349278	0.02
chrX	101836568	101836591	-	AAGAGTGTGGGCCCTGGAGTTGG	GGTGGTGTGGGCCCAGGAGGNGG	6	176	0.0479769	0.0728779	4.68737e-22	0.00675208	0.0636624	1.04
chr9	119090213	119090235	-	GAAGCACTCTCTTTCAGGCCAGG	GCTACTCTCTCTTTCTGGCCNGG	5	0	0.255805	0.0962696	1.97706e-08	0.00102991	0.00669727	0.76
chr17	745506	745528	-	GGACGTGGGCAATCCTGAGGAGG	GCACGTGGCCCAGCCTGCTGNGG	6	0	0.0130435	0.00525338	3.6089e-26	3.00105e-05	2.44731e-09	0
chr5	81008343	81008365	+	TTTCACCCTGTTGGTCAGGCTGG	GCTGACCCCGCTGGGCAGGCNGG	6	0	0.0185109	0.0572369	1.58169e-14	0.000609801	0.000257906	0.05
chr10	132198870	132198892	-	GCTTGGCGATGGTGACAGCTCGG	GCTTCGGCAGGCTGACAGCCNGG	6	0	0.0287277	0.0820643	4.90544e-21	2.49683e-05	1.72182e-07	0
chrX	65241262	65241284	-	ACTGGGCAGGGCCTCCCTGTGGG	GCTGGGCAGGAGCCCCCTCCNGG	6	0	0.00851691	0.00353459	2.07186e-28	3.19723e-05	8.39995e-05	0
chr8	66187958	66187980	-	GATGAAAAGATCTTGTTCCAAGG	GATGCAGAGACCCTGCTCAANGG	6	0	0.00783514	0.00500577	8.2907e-23	7.6761e-06	3.07622e-11	0.18
chr2	232856863	232856885	-	GGGATGGCCAGTCCACTGGCAGG	GCCCTGGCCAGTCGTCTGGGNGG	6	0	0.0311468	0.010751	1.09805e-22	0.000462477	4.91906e-06	0.02
chrX	152259488	152259510	+	GTAGAGGAGAGGGAAGAGTAGGG	GTAGAGCGGAGGCAGGAGGCNGG	6	0	0.0201321	0.00580489	1.08015e-11	1.00941e-05	8.45224e-07	0
chr11	133509946	133509968	+	CAGGCACATTACCCTAACCTTGG	GAGCCACATTAACCGGCCCTNGG	6	0	0.00626566	0.0056062	3.17386e-21	1.94053e-05	5.0567e-06	0
chr8	69159221	69159243	-	GCTGTTGATCAAGGAGATGGAGG	GAAGATGATGGAGTAGATGGNGG	6	0	0	0.0464097	1.70543e-10	0.000383514	2.88975e-06	0
chr9	37357188	37357210	+	AGAAGAAAAAGGAGAGGTGCTGG	GTATGGAAAATGAGAGCTGCNGG	6	0	0.00847059	0.083002	1.49458e-24	6.29567e-05	0.000214479	0
chrX	38598444	38598466	-	GTAGAAGAAGAAGAAAAAAAGGG	GGACAGTAAGAAGGAAAAACNGG	6	0	0.0701872	0.0168118	1.64234e-15	6.90781e-05	6.91059e-05	0
chr1	6946399	6946422	-	AGGAGTTCAAGGACCAGCCTTGG	GGGGGTTCCAGGGCCTGTCTNGG	6	0	0.249693	0.00516849	2.84058e-19	0.00120878	0.0784841	0.18
chr15	92167261	92167283	-	GTGAGCCCAGTGGAGCCAGCAGG	GTGAGTAGAGCGGAGGCAGGNGG	6	0	0	0.0103595	4.22631e-17	1.93908e-05	6.12454e-08	0
chr1	2346846	2346868	-	AGGACAGCTCCTGCTCCCCAGGG	GGGGCAGCTCCGGCGCTCCTNGG	6	0	0.0176713	0.0140005	9.0372e-19	2.91088e-05	1.49875e-05	0.03
chr4	81356815	81356837	+	GAATGCTTATATCCTGCTAGGGG	GAAGGCTGAGATCCTGGAGGNGG	6	0	0.0155176	0.0139207	9.60859e-21	1.33853e-05	1.24289e-07	0.01
chr5	113223515	113223537	+	GAAGACTGGTGGCAAAGACAGGG	GAAGCGTGATGACAAAGAGGNGG	6	0	0.0788364	0.0151908	1.64654e-20	0.000390568	4.31846e-08	0
chr13	50975043	50975065	-	GCACGACTGAGGGTCTGCAGAGG	GGGGGATTGTGGGGCTGCAGNGG	6	0	0.0431965	0.0571132	8.42131e-20	0.000513733	0.000764031	0.06
chr19	34647363	34647385	-	GATCCAAGGAGCCTGCAGAAAGG	GATGCAGAGACCCTGCTCAANGG	6	0	0.00690196	0.0180151	2.78218e-17	1.14781e-06	5.14997e-08	0
chr5	171016893	171016915	-	GGGGGTGGGGGGGCAAGGGGAGG	GGTGGTGTGGGCCCAGGAGGNGG	6	0	0.00888889	0.00402449	5.06764e-21	5.50336e-06	1.73097e-07	0
chr3	183409034	183409056	+	GCAAACATTTCTTCCTTAACAGG	GCAAACATGCTGTCCTGAAGNGG	6	0	0.0137901	0.0151043	1.11956e-26	8.48913e-07	1.10994e-11	0
chr7	2694501	2694523	-	GGGGCGGCCAAGGCCAGCCTGGG	GGGGGTTCCAGGGCCTGTCTNGG	6	0	0.102898	0.00482319	1.75948e-21	0.000228037	0.000325958	0.04
chr11	34854356	34854378	-	GCATCTCTTTCTCTCTGGGAGGG	GCTACTCTCTCTTTCTGGCCNGG	6	0	0.0196247	0.0198565	4.00153e-16	3.74623e-06	1.34903e-07	0.03
chrX	40298080	40298102	+	GAAAACTTCAATGAGGATAGGGG	GATAACTACACCGAGGAAATNGG	6	0	0.0109082	0.0142677	2.32517e-14	1.86071e-06	9.21727e-06	0
chr12	101084602	101084624	-	CCAGTTTCTTCACTGGAAAAAGG	GCATTTTCTTCACGGAAACANGG	5	0	0.00981162	0.00796798	4.55138e-23	2.64226e-06	1.13448e-05	0
chr17	42941204	42941226	-	CATAACAACCCCCATGAAATAGG	GATAACTACACCGAGGAAATNGG	5	0	0.0125313	0.0612146	2.88824e-19	4.72326e-05	0.000186587	0
chr8	9863702	9863724	-	ACAGCTGCCAGGCGTCTGGGAGG	GCCCTGGCCAGTCGTCTGGGNGG	6	0	0.13	0.179697	6.74607e-12	0.00120075	0.000116539	0.61
chr19	43639396	43639418	+	GGACAGAGGGACGCAGAGACTGG	GGACTGAGGGCCATGGACACNGG	6	0	0.00876872	0.00104873	1.00536e-20	2.4699e-06	2.02291e-06	0
chr3	182509356	182509378	+	GGGAAGGGCAGCAGGGAAGGGGG	GAGCAGGGCTGGGGAGAAGGNGG	6	0	0.183423	0.0293191	4.23431e-16	0.00110882	3.2652e-05	0.1
chr15	74667473	74667495	+	GAGGAGGGAGGAGGAGGAGGAGG	GAGCAGGGCTGGGGAGAAGGNGG	5	0	0.0352941	0.0987931	6.77225e-15	0.000563257	0.00188809	0.07
chr19	8335717	8335739	+	CCACCGAGTAGGGCGAGCTCGGG	GCGCCGAGAAGGAAGTGCTCNGG	6	0	0.0408365	0.00379942	3.41487e-17	6.87069e-05	9.11521e-07	0.07
chr4	144573966	144573988	+	GGAAAATAGGACACTCTCCGGGG	GGAAACTTGGCCACTCTATGNGG	5	0	0.0292752	0.0192139	2.16701e-08	2.42519e-05	0.00438939	0
chr20	30536164	30536186	+	AGGACCAGGTGACCATTCCTAGG	GGGATCAGGTGACCCATATTNGG	6	0	0	0.00186357	1.24182e-25	2.44085e-06	0.000390002	0
chr8	116873886	116873908	+	GAATGATCAGAAAAGTTCAGGGG	GTGGGATCGGAGCAGTTCAGNGG	6	0	0.0532544	0.0702325	8.67836e-12	0.00194952	0.0585849	1.43
chrY	21909422	21909444	+	GTGTGGAAGGCTGAGGCAGCTGG	GTGAGTAGAGCGGAGGCAGGNGG	6	0	0.03996	0.0486942	6.97387e-20	0.000434177	3.64049e-07	0
chrX	70032638	70032660	+	GCCCCCTCCACCCCTGCCTGGGG	GTCCCCTCCACCCCACAGTGNGG	5	0	0.00221627	0.00334631	1.1465e-20	3.54949e-05	0.00117171	0
chr5	105209643	105209665	-	GGGAGGAGAGAGGAGAGTGGAGG	GTGAGTAGAGCGGAGGCAGGNGG	6	0	0.0105882	0.00279816	3.5624e-19	3.47082e-05	2.76324e-06	0
chr19	620776	620798	+	ATGCAGGGGAGGGGGGAACGTGG	GAGCAGGGCTGGGGAGAAGGNGG	6	0	0.101199	0.0311073	2.02713e-17	0.00343772	2.35073e-05	0.04
chr7	54025900	54025922	+	GTGAGCAAGTGTGATCTTTTGGG	GGTGACAAGTGTGATCACTTNGG	6	0	0.0176727	0.047772	2.94353e-24	2.64669e-05	0.00313368	1.73
chr20	18984970	18984992	-	CCTGAGTTTGCCACACTCTCTGG	GCTGTGTTTGCGTCTCTCCCNGG	6	0	0.0349769	0.0105254	1.79423e-15	3.27688e-06	1.54165e-08	0
chrX	142025326	142025348	-	GCAGCAGCCTGAGCTATACCTGG	GCACAAGGCTCAGCTGAACCNGG	6	0	0.00512821	0.0229278	5.23737e-22	1.02473e-06	8.98901e-08	0
chr13	21885152	21885174	+	GCTTCAGGGAGCTGACAGCCTGG	GCTTCGGCAGGCTGACAGCCNGG	4	0	0.4	0.450878	5.26073e-15	0.0105196	0.103096	29.78
chr11	70699108	70699131	+	GCTCATGGAATCCACTAGAACAG	GCAGATGGAATCATCTAGGANGG	6	10	0.00901909	0.0172294	3.62887e-20	0.000266582	1.06094e-07	2.89
chr10	91135318	91135340	+	GCCATGCCTGCCAGAGCCTGTGG	GCCTCTCCAGCCAGGGGCTGNGG	6	0	0.0230081	0.0237943	6.10634e-19	3.08731e-05	8.64511e-06	0
chr6	68093073	68093095	+	TCAATATTAGCCATTCTATGTGG	GGAAACTTGGCCACTCTATGNGG	6	0	0.110204	0.0343608	3.88754e-17	0.000134472	0.000618081	4.85
chr1	12759326	12759348	-	GCTCCTGGTGGTGGGTGATCAGG	GGTCCCGGTGGTGTGGGCCCNGG	6	0	0	0.000620674	4.13253e-25	2.38124e-06	1.58818e-08	0
chr9	77502583	77502606	-	TAACAAGGCCACCCCAACCGTGG	GAACAAGGTGTTCCCACCCGNGG	6	50	0.122429	0.0379838	1.6681e-16	0.00105202	0.000733979	0.57
chr3	75133647	75133669	-	GGCAGCTTTGTAATAGGAGGTGG	GGAATCTGCCTAACAGGAGGNGG	6	0	0.0427778	0.0506183	1.2835e-13	3.2968e-05	4.12931e-08	0.04
chr7	31530057	31530079	-	GGCAGCCACCTAGGTAGTCCTGG	GGCAGAAACCCTGGTGGTCGNGG	6	0	0.020979	0.0050969	1.78163e-20	7.82862e-06	8.25919e-06	0
chr20	5583003	5583025	+	GCAGGAGGATCACCTGAAGTCGG	GCACAAGGCTCAGCTGAACCNGG	6	0	0.00487218	0.0199424	1.41063e-16	1.32679e-06	5.51016e-05	0.09
chr17	2730004	2730026	+	GTGATCACTTGTGCCAGGATGGG	GGGGCCACTAGGGACAGGATNGG	6	0	0.0265042	0.0417258	7.48927e-20	0.000486939	1.13355e-05	0
chr1	119922242	119922264	-	GCCAGTGGGACAGGATGCTGTGG	GCACGTGGCCCAGCCTGCTGNGG	6	0	0	0.0136928	8.33115e-14	5.83655e-06	9.50951e-08	0.14
chr21	43280647	43280669	+	GGGGAGGGGAGGGGAGGTGGAGG	GAGCAGGGCTGGGGAGAAGGNGG	6	0	0.0187275	0.0272645	2.52217e-20	0.0001147	3.66892e-07	0.02
chr4	148368656	148368678	+	GTGGGGAGAAAGGAAGCAGCAGG	GTGAGTAGAGCGGAGGCAGGNGG	6	0	0.10084	0.02219	8.58814e-25	0.000369344	1.82317e-05	0
chr17	66498150	66498172	-	GTATGGAAAGTGGCCGGGGCAGG	GTATGGAAAATGAGAGCTGCNGG	6	0	0.000830372	0.000639773	1.54479e-24	8.79229e-09	3.91739e-12	0
chr3	68905644	68905666	-	GCTTTTCTTCCACATGTCCCTGG	GCGTGACTTCCACATGAGCGNGG	6	0	0.00291545	0.0121706	8.98633e-23	4.69831e-06	5.61566e-09	0
chr1	164505839	164505861	-	GGAGGGTTGCACAACCAGTCTGG	GGGGGGTTCCAGGGCCTGTCNGG	6	0	0.0907563	0.00414427	9.57385e-18	4.08736e-05	3.34839e-06	0
chr14	63452194	63452216	+	GTCATAACCGATACCTCTGTTGG	GGTTTCACCGAGACCTCAGTNGG	6	0	0.0231911	0.0369345	9.32776e-13	0.000138765	0.00993864	0
chr2	230261332	230261354	+	CAGTTCTAGGAGCTTTCTGGGGG	GATTTCTATGACCTGTATGGNGG	6	0	0.00247718	0.0196362	1.08624e-18	1.31639e-05	6.32245e-10	0.05
chr20	39226325	39226348	+	CATTTCCTCAGTGGCCACCTGGG	GATTTCCTCCTCGACCACCANGG	6	14	0.0373333	0.0103345	3.48454e-10	7.83085e-06	3.28493e-06	0
chr16	3590930	3590952	-	GGTGCAGAAACAGTGGGACAAGG	GCTGCAGAAACAGCAAGCCCNGG	6	0	0.0171683	0.000367585	2.88052e-22	5.3585e-06	9.95695e-08	0
chr17	49488275	49488297	-	GGCTGGCAGGGGAGCAGGGAGGG	GGGCTGCAGGGGAGCTGGGCNGG	5	0	0.0895105	0.0689065	2.78832e-10	0.00166208	0.000912706	0.26
chr5	434109	434132	-	GGTCCGGCTGGAGTAGGCACTGG	GGTCCCGGTGGTGTGGGCCCNGG	5	12	0.0992889	0.0232898	1.45417e-17	0.000594757	0.00494071	0.02
chr1	173493217	173493240	+	GGAATGAGGGCAAGGAACACCTG	GGACTGAGGGCCATGGACACNGG	5	0	0	0.0189534	1.12165e-06	0.000539728	0.00327004	1.76
chr19	55312333	55312355	+	GGGAGGGACGGGAGCTGGTTGGG	GGGCTGCAGGGGAGCTGGGCNGG	6	0	0.0273132	0.0351956	3.86496e-16	0.000273076	4.80792e-07	0
chr5	63007949	63007971	+	CAGAAGGTGATGGGGAAGCAAGG	GAGAAGGTGGGGGGGTTCCANGG	6	0	0.016576	0.00430155	2.79787e-29	1.94267e-05	6.77555e-07	0.1
chr17	37965436	37965458	+	GACATGAACCCGGGAGGTGGAGG	GGCAGAAACCCTGGTGGTCGNGG	6	0	0.00656087	0.0162927	9.56387e-14	6.07691e-06	5.18262e-07	0
chr13	91563243	91563266	-	GTATGTGAATCTGTATAACCAGG	GTGTGTGAGTATGCATCTCCNGG	6	12	0.044	0.00239049	1.28176e-15	2.53879e-06	2.14261e-05	0
chr3	108669751	108669773	+	ACAAACTTAGCTTTTTCTTTGGG	GCATACTCATCTTTTTCAGTNGG	6	0	0.0625	0.0372342	1.86494e-16	5.99745e-07	2.09789e-06	0
chr5	27501268	27501290	-	GTGGCAAATAGCTTTGACAGTGG	GTCGAGAAAAGCTTTGAAACNGG	6	0	0.00168067	0.0193149	1.2131e-23	2.5481e-07	8.46857e-09	0
chr2	2507066	2507089	-	GGCAAGGGAAGGGAAGAAGGGGG	GAGCAGGGCTGGGGAGAAGGNGG	6	18	0.142775	0.0510925	2.12829e-16	0.00254564	0.00257948	0.39
chr21	19598890	19598912	+	GTGGTGTAGGCCAGGAGCGGTGG	GTGGTACTGGCCAGCAGCCGNGG	5	0	0.00290179	0.0323312	2.01964e-16	4.77244e-05	6.95821e-05	0
chr2	39821969	39821991	-	GAATATGAAGCTGAAGGTGGAGG	GAAGATGATGGAGTAGATGGNGG	6	0	0.00526964	0.00597072	2.44584e-13	1.77492e-05	1.60755e-09	0
chr17	64036791	64036813	+	ACCCCCACTGTGGGGGCTAAAGG	GGCCCCACTGTGGGGTGGAGNGG	6	0	0.0317177	0.00357956	1.62984e-21	9.50235e-05	0.0161315	0.33
chr5	14577317	14577339	+	GGGCTCAGCGGCCCCACACTCGG	GGGATCAGGTGACCCATATTNGG	6	0	0.00486931	0.0213506	7.9486e-19	8.68326e-06	2.97007e-07	0
chr4	15994130	15994152	-	GCCTTTCTCCTCATCTTCAGTGG	GGCATACTCATCTTTTTCAGNGG	6	0	0.0198054	0.036053	8.4929e-12	3.42447e-07	1.91552e-07	0
chr10	63026406	63026428	-	GCTTTTTCTGTTGGTTGCTGAGG	GCTTGTCCGTCTGGTTGCTGNGG	5	0	0.02	0.182154	4.02451e-12	2.90149e-05	1.30399e-06	0.35
chr2	5706552	5706574	+	GAGGAGCAGGGAGGCTGGGGTGG	GGGCTGCAGGGGAGCTGGGCNGG	6	0	0.00757427	0.051991	6.43851e-21	0.000811067	0.00329738	0.07
chr2	237239212	237239234	+	GGTGTGATGGTCCCAGGGGTTGG	GGTGGTGTGGGCCCAGGAGGNGG	6	0	0.0184615	0.0119188	1.54373e-17	0.00046619	0.000577796	0
chr8	26861213	26861235	-	AGCCAGGGAGAAGAAAAATCAGG	GGACAGTAAGAAGGAAAAACNGG	6	0	0.0671946	0.0206971	3.84017e-16	0.000103773	0.000412813	0.01
chr10	36217407	36217429	-	AAAGAAAAATGAGTCCAGAAGGG	GCAGCATAGTGAGCCCAGAANGG	6	0	0.154286	0.0387908	1.6674e-16	0.00256768	0.00115537	0
chrY	5677074	5677096	+	CTCACAGTTCTGCATTGCTGGGG	GTCAGGGTTCTGGATATCTGNGG	6	0	0	0.00995485	1.1453e-17	2.18672e-05	4.67405e-09	0
chr11	315297	315319	+	GGGGCCCTGCTGAGGGGTCCCGG	GAGACCCTGCTCAAGGGCCGNGG	6	0	0.0285714	0.00392337	3.58256e-13	2.54098e-05	5.06052e-06	0
chr2	212616619	212616641	-	GGGAGGGGAGGGGAGAGAGGAGG	GTGAGTAGAGCGGAGGCAGGNGG	6	0	0.0049827	0.00965676	1.9941e-21	3.3556e-05	4.04148e-07	0
chr9	130385824	130385846	+	GCGAGCTGCGGGGAGGAAGGTGG	GTGAGTAGAGCGGAGGCAGGNGG	6	0	0.0227273	0.0343039	4.88651e-22	7.54087e-05	1.59486e-08	0
chr1	165391292	165391315	-	TGGGGTGTATACCCAGGAGTAGG	GGTGGTGTGGGCCCAGGAGGNGG	6	94	0.182813	0.0849288	2.60395e-18	0.0118609	0.0385488	1.01
chr1	7318639	7318662	+	GAGAGGATGGTTGGGTTCCTCAG	GAGAAGGTGGGGGGGTTCCANGG	6	10	0.016568	0.073882	6.33406e-20	0.00141737	8.442e-07	1.38
chr20	64065178	64065200	+	AAGCAGGTGCAGGGCTTTCAGGG	GAGAAGGTGGGGGGGTTCCANGG	6	0	0.0222765	0.0174089	4.15323e-22	0.000159519	8.68236e-06	0.04
chr6	12749530	12749552	-	GGAAGGGGGAGGGGAGAGGAAGG	GGAAGGAGGAGGCCTAAGGANGG	5	0	0	0.00160434	7.78087e-18	2.47731e-06	4.56384e-06	0
chr7	119639412	119639435	+	AATGGTGTGAACCTAGGAGGCGG	GGTGGTGTGGGCCCAGGAGGNGG	5	444	0.521231	0.0705893	1.81131e-19	0.0277531	0.517004	1.06
chr16	69983907	69983929	-	CTGAGTAGAGCAGGGACAGAAGG	GTGAGTAGAGCGGAGGCAGGNGG	5	0	0.291667	0.00525794	1.84093e-13	0.00178685	0.158979	6.66
chr4	16391594	16391616	+	GGCATAAACTCCATTTGCAGAGG	GGCATACTCATCTTTTTCAGNGG	6	0	0.0287463	0.0315556	2.82902e-16	1.65468e-07	2.63945e-06	0
chr1	1757204	1757226	+	CTTGAACGGCTGCAGTAGGCTGG	GTAGAGCGGAGGCAGGAGGCNGG	6	0	0	0.0333493	1.12922e-21	0.000386251	1.5232e-07	0
chr3	122103932	122103954	+	GAGGGGCCCAGGGGAAAAGGGGG	GAGCAGGGCTGGGGAGAAGGNGG	6	0	0.130549	0.0668655	7.87395e-17	0.000395195	6.00209e-05	0.01
chr8	143513195	143513217	-	GCTTGGCAGGTGCTTCCTGAGGG	GCTGGGCAGGAGCCCCCTCCNGG	6	0	0.00034188	0.00186913	1.06499e-23	1.4884e-06	7.99856e-13	0
chr1	246772924	246772946	-	GGTGACCACACAAGTCAGGCTGG	GCTGACCCCGCTGGGCAGGCNGG	6	0	0.0445217	0.0293191	1.43424e-18	0.000144553	0.00117955	0.14
chr5	138640210	138640232	+	GCCCTGGCCAGGTTTGAAGGAGG	GCCCTGGCCAGTCGTCTGGGNGG	6	0	0.00530178	0.000215453	2.56325e-18	2.61442e-07	4.85926e-10	0
chr2	174765725	174765747	+	CCTCTGGCCAGTGGCATGAGTGG	GCCCTGGCCAGTCGTCTGGGNGG	6	0	0.013045	0.00362809	1.46526e-21	4.84396e-05	1.82905e-05	0
chr9	136105497	136105519	-	GAGCAAGGCTGAGAAGTGGCCGG	GAGCAGGGCTGGGGAGAAGGNGG	6	0	0.016	0.000878955	8.44759e-28	9.6987e-06	2.7823e-05	0
chr9	87826478	87826500	+	GATGCACAGCCAGTGGACAAAGG	GATGCAGAGACCCTGCTCAANGG	6	0	0.0018315	0.00481147	1.73133e-20	5.65297e-07	3.35647e-12	0.16
chr2	108313843	108313865	+	ACTGGAACACGTTAGAATCAGGG	GCTGGTACACGGCAGGGTCANGG	6	0	0.196	0.00489779	2.95005e-18	0.000548029	0.0117918	0.75
chr18	52853882	52853904	+	TTCAGGGTTTTGTGTAAATGAGG	GTCAGGGTTCTGGATATCTGNGG	6	0	0.0378401	0.00259837	1.83987e-28	7.95583e-06	1.39468e-05	0
chr10	131282166	131282188	-	TAAGTGGCTTTGCAGAAGAAGGG	GAAGTTGACTTACTGAAGAANGG	6	0	0.095805	0.0169055	6.07806e-10	5.56407e-05	6.72087e-09	0
chr18	10659991	10660014	+	CCTGAACAAATAGCAAGCCCTGG	GCTGCAGAAACAGCAAGCCCNGG	4	34	0.0863422	0.551191	0.0011384	0.00862119	0.00523952	2.62
chrX	138319997	138320020	-	CAGCACTAGATAGGTCATCAAGG	GGGCAATGGATTGGTCATCCNGG	6	18	0.10989	0.0820927	3.54857e-23	0.000402436	0.0193965	0.36
chr9	77229277	77229299	+	CCATGTTGCCCAGGCTGGTCTGG	GCACGTGGCCCAGCCTGCTGNGG	6	0	0	0.00550107	3.69307e-19	1.07313e-05	1.77383e-10	0
chr11	64413811	64413833	-	GGTCACTGTTGTGGTCATCTTGG	GGGCAATGGATTGGTCATCCNGG	6	0	0.0128342	0.050372	3.20541e-23	2.27045e-05	1.06254e-06	0.02
chrX	26887088	26887111	+	ATGCACTCTGCCCATTTCCCTGG	GTCCCCTGAGCCCATTTCCTNGG	6	16	0.00863137	0.166151	4.57791e-19	0.000893875	3.14972e-05	0.48
chr1	213801534	213801556	+	GAAAAGAAAATGAGACGGGCAGG	GTATGGAAAATGAGAGCTGCNGG	6	0	0	0.00833344	3.00852e-13	8.40344e-07	4.2012e-08	0
chr3	29666196	29666218	-	GCAGAGACATATTTTTCCATAGG	GCATACTCATCTTTTTCAGTNGG	6	0	0.0279018	0.00900344	1.3368e-17	3.24995e-07	1.93919e-06	0
chr13	32268374	32268396	+	TGGCAGTGCTGGGAATAATGAGG	GAGCAGGGCTGGGGAGAAGGNGG	6	0	0	0.00361046	9.46451e-18	0.000299433	7.4072e-06	0
chr1	203557345	203557367	+	GTGGGTGCCAGGCACTGTATGGG	GGGGGTTCCAGGGCCTGTCTNGG	5	0	0.023642	0.0120878	2.31263e-13	0.000192304	0.00344519	0
chr9	98350967	98350989	-	GAACATGACATAATGATAAAGGG	GAAGTTGACTTACTGAAGAANGG	6	0	0.00805529	0.0169393	1.15313e-16	3.02067e-06	2.93496e-06	0
chr16	46716880	46716902	+	GCTGAACATGGGGAGATTCCTGG	GGAGAAGGTGGGGGGGTTCCNGG	6	0	0.25198	0.0108697	3.54101e-12	0.00255587	0.0258133	0.19
chr5	14775920	14775942	-	GTCTGGCCTGGGTTACCACAGGG	GTCTGGGCGGTGCTACAACTNGG	6	0	0.0101912	0.00897725	2.82994e-19	1.96302e-05	8.6847e-12	0
chr5	15709085	15709107	+	GCACATTCTTCACTGAAAACAGG	GCATTTTCTTCACGGAAACANGG	5	0	0.00840336	0.0188287	5.9442e-17	9.37983e-07	9.73744e-06	0.06
chr10	121578353	121578375	-	GGGCTGAATAGGAGCCTGCCAGG	GGGCTGCAGGGGAGCTGGGCNGG	6	0	0.0278927	0.00495467	2.77457e-22	5.71661e-05	3.9208e-09	0
chr5	79784905	79784928	-	TGGCCGAATAGGAACAGCTCCGG	GCGCCGAGAAGGAAGTGCTCNGG	6	0	0.103485	0.0179093	1.39065e-11	0.000305495	0.00551282	1.17
chr1	53324919	53324941	-	GAAGTTGAGTGACTTATGCAAGG	GAAGTTGACTTACTGAAGAANGG	5	0	0.000975839	0.00985451	8.68565e-26	7.59991e-07	8.88768e-11	0
chr11	132943671	132943693	+	GACGCGCAGCCGGCGCAGCCAGG	GGACCGCAGCCAGCCCGGCCNGG	6	0	0.00611111	0.0318281	3.7569e-19	6.57924e-05	1.52548e-05	0
chr1	207454552	207454574	+	GGGGCCAAAAGCGAGACGGTGGG	GGGGCCACTAGGGACAGGATNGG	6	0	0.00140973	0.00598214	1.10136e-15	2.32088e-06	4.46631e-08	0.01
chr10	30812902	30812924	-	GGGAGAGAGTGGGTATGCAAGGG	GGGGGATTGTGGGGCTGCAGNGG	6	0	0.0235294	0.00730226	3.55963e-12	4.02378e-05	0.000765075	0.07
chr2	119474040	119474062	-	GGACCCTCCACCCTTCCGTGAGG	GTCCCCTCCACCCCACAGTGNGG	5	0	0.0188424	0.0144007	5.23978e-24	0.000577976	0.00114491	0
chr7	141665084	141665106	-	GTTTCCCAGTGGGGTCGGGTGGG	GGTGCACAGTGGGGTCAGCANGG	6	0	0.00139214	0.0200345	1.10711e-25	2.77755e-05	8.45267e-09	0
chr6	76738808	76738830	+	GAGGTTTACTTTCATACCAAAGG	GAGGTTCACTTGATTTCCACNGG	6	0	0.0185122	0.000867018	2.55219e-18	6.06982e-09	1.86306e-09	0
chr17	82324501	82324523	-	GAGGGGGCCTGGGCAGGGGGAGG	GAGCAGGGCTGGGGAGAAGGNGG	6	0	0.006702	0.00708125	3.37303e-23	1.68732e-05	1.34132e-06	0
chr19	5148824	5148846	+	GCTGGGAAGGGGCCTTCTCCCGG	GCTGGGCAGGAGCCCCCTCCNGG	4	0	0.01	0.0249996	3.65419e-18	0.000531436	0.00324724	0.19
chr9	125407167	125407189	+	GTAGCCCAGGGGCAAGAGCCAGG	GTAGAGCGGAGGCAGGAGGCNGG	6	0	0.0799066	0.0296256	7.1901e-24	0.000427596	2.92716e-05	0
chr9	126586976	126586998	+	GGAAGGACTAGGACAAGGGCTGG	GGAAGGAGGAGGCCTAAGGANGG	6	0	0.0029311	0.00628749	3.66803e-13	1.40682e-05	8.23462e-10	0
chr12	124562252	124562274	+	GGCACCTAGTGGCTAAAGCACGG	GGCACCAACTGGATGGATCANGG	6	0	0.0178879	0.00089338	1.67294e-14	2.23328e-06	1.53117e-06	0
chr6	169846217	169846239	+	GAGGGTGTGGGGCCCTGCAGAGG	GGGGGATTGTGGGGCTGCAGNGG	6	0	0.0320776	0.0135621	2.13286e-21	9.79597e-05	1.18541e-07	0
chr4	159317617	159317639	-	TGGACCCAAGAAAGTGAACAGGG	GGGAACCCAGCGAGTGAAGANGG	6	0	0.101983	0.0563229	8.41736e-20	0.000210026	0.000166096	0
chr20	63626419	63626441	+	GGTGCCTGCGGGGTGGCCCCTGG	GGTCCCGGTGGTGTGGGCCCNGG	5	0	0.0310278	0.0732635	2.91011e-16	0.000275958	1.66381e-05	0.02
chr16	67861836	67861858	+	GAACATCTTCCAGCCTGGCCTGG	GGACCGCAGCCAGCCCGGCCNGG	6	0	0.0226704	0.0400435	1.08713e-12	0.000313221	1.46778e-06	0
chr19	8832587	8832609	+	GTGGGCGGAGATCAGTTCCGGGG	GTGGGATCGGAGCAGTTCAGNGG	6	0	0.008793	0.0244103	6.76339e-17	0.000134758	1.19338e-06	0.03
chr7	108915710	108915733	-	AAAGAAACTGACATATATGATGG	GAAGAAACTGAGAAGCATGANGG	5	0	0.0735906	0.00321025	1.13192e-12	0.000144843	0.00866301	0.01
chr7	72529151	72529173	-	GTTGCACAGTTGGTTCGTCTGGG	GGTGCACAGTGGGGTCAGCANGG	6	0	0.00460716	0.00170392	1.18003e-24	7.14154e-06	1.78377e-10	0
chr6	88006488	88006510	-	GAGAAGAGCTTGGGAGGAAATGG	GAGCAGGGCTGGGGAGAAGGNGG	6	0	0.0382744	0.0123084	2.50271e-18	0.000126544	3.03578e-07	0
chr13	44229006	44229028	-	GCTGCCACTTGGGGCTGGAGTGG	GGCCCCACTGTGGGGTGGAGNGG	6	0	0.0210938	0.0842646	1.93011e-15	0.00020331	1.80632e-05	0
chr22	41427347	41427369	-	GAGGATCACTTGAGCCCAAGAGG	GAGGTTCACTTGATTTCCACNGG	6	0	0	0.000356956	4.15849e-22	3.31199e-09	4.89766e-11	0
chr4	168767028	168767050	-	GGAAGAGGACTGTCAGGAGGAGG	GGAATCTGCCTAACAGGAGGNGG	6	0	0.064922	0.0286359	3.78989e-16	0.00013677	7.25475e-08	0
chr5	177308159	177308181	+	GTCAGGGTGCTGCCTAGATTGGG	GTCAGGGTTCTGGATATCTGNGG	6	0	0.00247678	0.00067879	1.50482e-16	4.4323e-07	3.23973e-12	0.01
chr5	62967503	62967525	-	GCAAAGAACAATTGGTGAATAGG	GAGAATCAAAATCGGTGAATNGG	6	0	0.10102	0.058986	8.57835e-17	6.67606e-07	8.80247e-06	0
chr16	22845278	22845300	-	GTGATGAGAGCATTGGCAGCTGG	GTGAGTAGAGCGGAGGCAGGNGG	6	0	0.0109714	0.00455121	1.0127e-21	6.2214e-05	5.32083e-06	0
chr17	40283564	40283586	-	GTGGGCAAAGGGGAGTTAGGTGG	GTGAGTAGAGCGGAGGCAGGNGG	6	0	0	0.0138713	7.60011e-17	1.12248e-05	1.49956e-09	0.01
chr4	109347076	109347098	+	ATGTGTCTTCTCCATGAGGGAGG	GCGTGACTTCCACATGAGCGNGG	6	0	0.00591514	0.0340753	1.31804e-30	3.73737e-05	6.03529e-06	0
chr6	87369044	87369066	+	GCAGGGTATAGCCCCCCTCCTGG	GCTGGGCAGGAGCCCCCTCCNGG	6	0	0.0994118	0.0622033	4.851e-25	0.000661259	0.0400492	0.04
chr19	13095300	13095322	-	GGTCACCCCCTGCCCGCCTGGGG	GGTCACCACGAGCAGGGCTGNGG	6	0	0.000725325	0.00472379	7.02634e-22	5.71939e-07	4.66021e-10	0
chr11	49967000	49967022	-	GCTGTGAATCCATCTGTTCCTGG	GCTGTGTTTGCGTCTCTCCCNGG	6	0	0.0258462	0.00638813	1.19814e-07	2.32985e-06	2.31915e-09	0
chr19	11602822	11602845	+	GAGAATTGAGACCCTGGAGGAGG	GAAGGCTGAGATCCTGGAGGNGG	5	1052	0.419323	0.259366	1.2264e-14	0.0176224	0.128581	24.61
chr2	120895997	120896019	+	GAGGAAACTGAGATTGGAGAAGG	GAAGAAACTGAGAAGCATGANGG	6	0	0.00084273	0.00032495	3.26354e-21	1.88539e-07	1.25541e-07	0
chr5	114737400	114737422	-	GAGGGTAGTGCACAGGAAGGTGG	GTGAGTAGAGCGGAGGCAGGNGG	6	0	0.0581916	0.0284807	1.19446e-23	0.000369446	1.93118e-07	0.1
chr6	98948137	98948159	-	GAAAGCTCCTCCCCCTGGCCTGG	GACACCTTCTTCCCCAGCCCNGG	6	0	0	0.0117308	3.41808e-18	6.688e-06	3.43363e-09	0
chr3	141355420	141355442	-	GGTTACCACGACAACCACCACGG	GATTTCCTCCTCGACCACCANGG	6	0	0.0861538	0.121118	5.72753e-15	9.0336e-05	0.000327567	0
chr11	12240021	12240043	+	GCTTTGAGAGGCTGGCTGGCTGG	GCTTCGGCAGGCTGACAGCCNGG	6	0	0.00443182	0.0139809	1.62473e-25	3.5064e-06	7.13892e-10	0
chr12	127254350	127254372	+	GCATATTGATATATTTAAGTAGG	GCATACTCATCTTTTTCAGTNGG	5	0	0.144643	0.0452641	7.64151e-10	3.72067e-06	0.000140633	0
chr12	23032494	23032516	+	GGACAGAAAGCCGTGGGCATTGG	GGACTGAGGGCCATGGACACNGG	6	0	0.0110979	0.0241391	3.71779e-13	7.0553e-05	0.000417183	0
chr12	91801964	91801986	-	GAGCAGTTATTAGGAAAATCAGG	GGACAGTAAGAAGGAAAAACNGG	6	0	0.0298323	0.102936	3.24567e-11	8.04566e-05	6.21634e-05	0
chr20	12757656	12757678	-	GTGAGTACAGCTGAAGGAGCCGG	GTGAGTAGAGCGGAGGCAGGNGG	5	0	0.00561589	0.0193835	1.08044e-17	3.61939e-05	3.82271e-07	0
chr1	54479855	54479877	-	GATGCAGAGACCAGGCAGCATGG	GATGCAGAGACCCTGCTCAANGG	5	0	0	0.00117044	4.32472e-30	3.86173e-08	7.92238e-08	0
chr16	86121563	86121585	-	GGTGAGGAGGGGCAGGGAGGAGG	GGTGGTGTGGGCCCAGGAGGNGG	6	0	0.0400593	0.00721063	6.71347e-19	3.58231e-05	1.07533e-06	0
chr12	129221042	129221064	-	GGAAAATATGAAGGAACAAATGG	GGACAGTAAGAAGGAAAAACNGG	5	0	0.044582	0.0570926	3.59216e-13	0.000152853	0.00207845	0.02
chr14	73202325	73202347	-	GTTGCTGCAGACTGAAAGTCTGG	GCTTCGGCAGGCTGACAGCCNGG	6	0	0.174825	0.0117954	1.68267e-19	0.000179128	0.000233993	0.07
chr4	45159537	45159559	-	ATCTGAAAAAGCTTTTAAAAGGG	GTCGAGAAAAGCTTTGAAACNGG	6	0	0	0.0286991	2.99478e-30	3.51049e-07	8.82508e-07	0
chr9	136563149	136563171	-	GGAAGGAGACCTGGAGGCCGGGG	GGCAGAAACCCTGGTGGTCGNGG	6	0	0.0965475	0.0121741	2.88822e-14	1.99356e-05	0.00191505	0
chr16	66476020	66476043	+	AATGGCGTGGACCCCGGAGGCGG	GGTGGTGTGGGCCCAGGAGGNGG	5	128	0.188811	0.0844329	4.29544e-24	0.0135693	0.38846	0.96
chr8	105980383	105980405	+	AGACAGCAAGAGAGGAAAAAGGG	GGACAGTAAGAAGGAAAAACNGG	6	0	0.134062	0.00961205	2.25231e-15	3.58856e-05	0.00245504	0.24
chr7	8525644	8525666	-	GGCTAGAGGAGCTTGGACACAGG	GGACTGAGGGCCATGGACACNGG	6	0	0.012	0.118324	2.55959e-17	0.000136351	0.00121979	0
chr10	67951876	67951898	+	ACTATTTCTGCCATCGTTTTTGG	GCTGTTTCTGCAGCCGCTTTNGG	6	0	0.067336	0.00701298	1.09727e-18	3.68164e-07	8.87213e-06	0
chr12	11637145	11637168	-	AATGGCGTGAACCCGGGAGGCGG	GGTGGTGTGGGCCCAGGAGGNGG	6	376	0.42	0.0521975	4.32555e-23	0.0113472	0.115762	1.04
chr22	37411195	37411217	-	GATGCAGTGATCAGGCCCATGGG	GATGCAGAGACCCTGCTCAANGG	6	0	0	0.00317527	3.76231e-20	3.82317e-07	1.25603e-10	0.47
chr1	47231927	47231949	+	GTAAGGAAAAGGGGGAAGGAAGG	GGAAGGAGGAGGCCTAAGGANGG	6	0	0	0.00589052	5.5074e-08	8.92695e-06	1.76675e-08	0
chr20	62358536	62358558	-	GGCCGGCTTGGGCCCTGGGCAGG	GGGCTGCAGGGGAGCTGGGCNGG	6	0	0.00507643	0.0212696	4.90244e-14	3.48385e-05	1.89563e-08	0
chr9	77020791	77020814	-	GCCGCGGGGACAGTGAGCCCCGG	GCTGCAGAAACAGCAAGCCCNGG	6	0	0.0713379	0.00899472	2.34578e-13	9.54021e-05	0.00155345	0
chr11	86494655	86494677	-	GCTTCTCCTTCTGGTGCTTTAGG	GCTTGTCCGTCTGGTTGCTGNGG	6	0	0.0153588	0.00210279	1.00959e-22	1.20249e-07	2.42342e-11	0
chrX	151702451	151702473	-	GGTGGAGTGGTCCAAGCTGGTGG	GGTGGTGTGGGCCCAGGAGGNGG	5	0	0.0137255	0.0034569	3.28875e-24	2.0933e-05	1.16165e-06	0
chr10	30154430	30154452	+	GCTGCCGTCCGTGGGCAGGTGGG	GCTGACCCCGCTGGGCAGGCNGG	6	0	0.00617647	0.0925726	2.6055e-17	4.74355e-05	4.47139e-08	0
chr5	61943396	61943418	-	GGAACTTACCATCTAGAAGGGGG	GGGACTCTACATCTGCAAGGNGG	6	0	0.0403361	0.0118327	8.23342e-09	3.36125e-05	0.000324108	0.09
chr1	52004156	52004179	+	TTCTCCCTGTGTCTTCCAGTGGT	GTCTCCCTGATCCATCCAGTNGG	6	12	0.0016348	0.0347299	3.58605e-18	0.000569753	6.95417e-07	7.05
chr10	30163086	30163108	-	GAGCCCACGGAGGGGCGGGGAGG	GGCCCCACTGTGGGGTGGAGNGG	6	0	0.0491071	0.0117456	9.04807e-18	0.000319832	0.000759844	0
chr5	150647950	150647972	-	TCTCCGTGAGGCTAGTGCTCCGG	GCGCCGAGAAGGAAGTGCTCNGG	6	0	0.0193015	0.0729838	1.2203e-21	0.000207751	2.43147e-06	0.01
chr12	6550473	6550495	-	GGCGCAGCTTCTGAGGGCCTGGG	GGGGCAGCTCCGGCGCTCCTNGG	6	0	0.000881983	0.00277641	1.60277e-21	9.28725e-07	5.03354e-13	0
chr11	88248809	88248831	+	ACTAGGGGACTGAGGGTCTCAGG	GCTCGGGGACACAGGATCCCNGG	6	0	0.00919915	0.00968753	4.33646e-24	3.58757e-05	0.0016965	0.01
chr8	140065050	140065072	+	GATATCATCCCCTATAACCAAGG	GATTTCCTCCTCGACCACCANGG	6	0	0.0047619	0.00417908	1.02356e-18	1.39296e-06	3.8684e-07	0
chr11	125480049	125480071	+	CAGACACATAAACGTCCCCTTGG	GAGCCACATTAACCGGCCCTNGG	6	0	0	0.00402237	1.69329e-18	2.77922e-06	1.41272e-08	0
chr13	48025701	48025723	+	GCAGCCCCCCATGGGCTCTTGGG	GCTGCCGCCCAGTGGGACTTNGG	6	0	0	0.00534774	1.84856e-14	9.02586e-07	1.29476e-08	0.03
chr16	89298118	89298140	+	GCAGGGCCTGAGCCCCATGGTGG	GCTGGGCAGGAGCCCCCTCCNGG	6	0	0.000560224	0.0197539	4.56614e-23	1.19408e-05	3.74203e-07	0.01
chr17	47138005	47138027	-	AGGAGTTCCAAGACCAGCCTCGG	GGGGGTTCCAGGGCCTGTCTNGG	6	0	0.291309	0.00469478	8.80559e-18	0.00114809	0.136413	1.41
chr2	233109429	233109451	+	GGGCATTGTTGCAACTATTTGGG	GGGTATTATTGATGCTATTCNGG	6	0	0.0194511	0.00759587	5.16591e-12	4.5459e-10	1.5449e-05	0
chr2	55529332	55529355	+	AATGGCGTGAACCCGGGAGGTGG	GGTGGTGTGGGCCCAGGAGGNGG	6	248	0.42	0.0521975	4.47009e-24	0.0113472	0.0857369	0.91
chr3	84933523	84933545	+	AATCAGAAAAGCTTAGTAACTGG	GTCGAGAAAAGCTTTGAAACNGG	6	0	0.0213962	0.0653208	7.35319e-33	3.90116e-06	0.000203935	0.04
chr5	42980670	42980693	+	GCCCGGCAGCCACCCCGTCCGGG	GGACCGCAGCCAGCCCGGCCNGG	5	14	0.0499711	0.0719499	2.30124e-17	0.00187706	0.00100672	0.48
chr8	26196492	26196514	-	GGGGCGGGAGGAGGGTGGGCAGG	GGTGAGGGAGGAGAGATGCCNGG	6	0	0	0.00196762	5.58237e-19	1.23768e-06	8.22695e-10	0
chr2	145674287	145674309	+	TCTGAGCAGCAGATCTCTCCAGG	GCTGGGCAGGAGCCCCCTCCNGG	6	0	0.0300855	0.00580842	5.07383e-23	0.000317456	8.39148e-06	0.02
chrX	31145746	31145768	-	AATCGCTTGAGCCCAGGAGGCGG	GGTGGTGTGGGCCCAGGAGGNGG	6	0	0.195475	0.228766	2.8659e-22	0.0107769	7.55512e-05	0
chr13	98220288	98220310	+	GGAGGTGGTGGAGGAGGAGGAGG	GAAGATGATGGAGTAGATGGNGG	6	0	0	0.00721909	1.21335e-20	1.87386e-05	5.02081e-08	0
chr10	105436074	105436096	-	GAAGGGCCAGATCATGCAAGTGG	GAAGGCTGAGATCCTGGAGGNGG	6	0	0.0124434	0.00465816	3.2537e-18	2.29485e-05	2.13627e-08	0
chr7	44963821	44963843	+	GGGGTGGGGGGTGACTGGGCTGG	GGGCTGCAGGGGAGCTGGGCNGG	6	0	0.0324611	0.0117548	1.34926e-21	9.23284e-05	5.84746e-05	0.01
chr21	19965255	19965277	+	GGAATCTGTCTGCCTGGGCGGGG	GGAATCTGCCTAACAGGAGGNGG	6	0	0.00477112	0.00116775	1.38582e-15	2.87304e-07	1.59561e-09	0.14
chr4	48449256	48449278	-	GCTGAAGGAAGAGAATGGCCAGG	GGTGAGGGAGGAGAGATGCCNGG	6	0	0	0.00628799	7.43128e-23	6.59397e-05	2.20708e-06	0.19
chr17	13741976	13741998	+	TAAGCTTTATGGAAAAGAGTAGG	GAAGCGTGATGACAAAGAGGNGG	6	0	0.0810185	0.0317699	2.5444e-17	0.00028375	6.93704e-07	0
chr3	114261970	114261992	+	GGAAGGTGAAGAGCTCAGGGAGG	GGAAGGAGGAGGCCTAAGGANGG	6	0	0	0.00355536	1.18354e-18	4.05193e-06	8.50384e-09	0.01
chr10	51391639	51391661	+	TAGGGCTCATCAGAGCCAATAGG	GAGGGCTCACCAGAGGTAGGNGG	6	0	0	0.00529839	1.15787e-26	3.25784e-05	6.96912e-05	0
chr1	176627475	176627497	-	GTGGATAAGAGCTTTCGACCAGG	GTCGAGAAAAGCTTTGAAACNGG	6	0	0	0.00488149	3.95326e-17	1.20911e-08	4.69738e-11	0
chr7	18210648	18210670	-	TAGCCATATTAACTTGGCTTTGG	GAGCCACATTAACCGGCCCTNGG	6	0	0.00231092	0.00216585	1.0466e-23	2.44067e-06	2.04047e-09	0.01
chr5	56044467	56044489	-	TGTCAGTGAAGAGAGTAGCCAGG	GGTGAGGGAGGAGAGATGCCNGG	6	0	0	0.0267454	6.45721e-19	0.000142095	1.84496e-06	0.01
chr1	149449506	149449528	-	GAATCTGAAGATAGTTATGTGGG	GACATTAAAGATAGTCATCTNGG	6	0	0.0149733	0.023427	5.21443e-21	8.8418e-07	1.1616e-06	0
chr1	91165033	91165055	+	GGAAAGCCGGCCTGGCTATGTGG	GGAAACTTGGCCACTCTATGNGG	6	0	0	0.00383853	2.29932e-20	3.4363e-07	4.23951e-09	0
chr22	17119374	17119396	-	GAATTGAGGGTGAAGGGCACGGG	GGACTGAGGGCCATGGACACNGG	6	0	0.0101128	0.00996043	9.08107e-16	1.7095e-05	8.82034e-07	0
chr20	62990792	62990814	-	GTTGGAGATGAGGTGGGTGAGGG	GTTGGAGAAGCTGCAGGTGANGG	5	0	0.10725	0.0056891	3.28681e-18	5.06358e-05	2.87214e-07	0.01
chr9	66709989	66710011	-	AGAAGATGCCAAACTGCAGGAGG	GGAATCTGCCTAACAGGAGGNGG	6	0	0.0188773	0.0222445	2.03031e-25	3.20493e-05	6.29346e-07	0.17
chr6	12018447	12018469	-	TAAGAACATGAAGTACATGAAGG	GAAGATGATGGAGTAGATGGNGG	6	0	0	0.0108788	2.2526e-26	0.000355116	0.000187117	0
chr1	31726348	31726370	-	TGTGGTGGAGATGCAGGTGTTGG	GTTGGAGAAGCTGCAGGTGANGG	6	0	0.198	0.0926046	4.83282e-25	0.00122467	0.000626618	0
chr11	76642076	76642098	+	GGGGCAGGAAGGGGCAGGCTGGG	GGGGCCACTAGGGACAGGATNGG	6	0	0.0377779	0.00739256	4.09287e-18	0.000213231	0.00527117	0.02
chr7	98879184	98879206	+	GGCCCGGCGCCAGCCCGGCCTGG	GGACCGCAGCCAGCCCGGCCNGG	3	0	0.0864346	1.67259	3.66512e-05	0.0221193	0.0664787	0.56
chr10	125205624	125205646	+	GGCACCTTTGTCAGGTGGGGAGG	GGCCCCACTGTGGGGTGGAGNGG	6	0	0.0590766	0.0260484	3.97272e-22	0.000143408	0.00202582	0
chr9	89712435	89712457	-	GCGGAGGGAGGAGGGAGCCCAGG	GGTGAGGGAGGAGAGATGCCNGG	5	0	0.00904977	0.0106651	8.72494e-17	0.000502699	0.00646239	0.29
chr3	153285139	153285161	-	GGGTGGCGGGGGGGATGGGAGGG	GGGCTGCAGGGGAGCTGGGCNGG	6	0	0.0272077	0.0277691	1.47161e-14	6.59605e-05	6.14634e-06	0
chr3	184773775	184773797	+	GGGAGATCCCAGGGCTTCCCTGG	GGGGGGTTCCAGGGCCTGTCNGG	6	0	0.0363774	0.0040853	1.08848e-16	6.41659e-05	0.000244711	0
chr2	230894952	230894974	+	GGGGAGTTCCAGGGCACTGTGGG	GGGGGGTTCCAGGGCCTGTCNGG	6	0	0.0305882	0.00108409	4.15201e-35	1.37361e-06	3.34708e-05	0
chr2	172014883	172014906	-	GCTGAGGTGGGCGGATTACAAGG	GAGAAGGTGGGGGGGTTCCANGG	6	0	0.065877	0.0163611	6.6239e-19	0.0011133	0.00116708	0.79
chr10	110747412	110747434	+	GGTGCAGAGACCTGGAGCCAAGG	GATGCAGAGACCCTGCTCAANGG	6	0	0	0.000779873	7.52595e-28	4.93855e-07	2.41171e-11	0.04
chr20	58494205	58494227	+	GGGGATAAGTGGACCTGGGCAGG	GGGCTGCAGGGGAGCTGGGCNGG	6	0	0.0435268	0.0343996	3.50627e-16	0.000265701	5.0489e-05	0.04
chr4	57965621	57965643	+	GCTGCACTCAATTTCTTGCCGGG	GCTACTCTCTCTTTCTGGCCNGG	5	0	0.0870536	0.110349	3.43949e-10	0.000112971	1.18224e-05	0
chr3	126372486	126372508	-	GGGGTGGGAGCCTCCACTCCCGG	GATGTGGGAGGCTCAGTTCCNGG	6	0	0.0330023	0.00617543	2.95059e-27	0.00013681	0.000186343	0
chr2	158399301	158399323	-	TTTGTGTGTGTGTCTCTGCCAGG	GCTGTGTTTGCGTCTCTCCCNGG	5	0	0.0273504	0.105991	2.00911e-12	4.8865e-05	0.000506756	0
chr22	19520219	19520241	+	GGCTGGCTGAGCAGCTGGGCGGG	GGGCTGCAGGGGAGCTGGGCNGG	6	0	0.0417014	0.26857	4.623e-12	0.000842454	1.657e-06	0.05
chr10	117464542	117464564	-	GTGGACCAGGCCAGCCCCTGTGG	GTGGTACTGGCCAGCAGCCGNGG	6	0	0	0.00794808	3.74992e-22	3.79063e-06	8.96536e-09	0
chr20	3732238	3732260	+	GGACTGGAGGGGTCTGGGGCAGG	GGGCTGCAGGGGAGCTGGGCNGG	6	0	0.00104719	0.00111671	1.86121e-22	8.65874e-06	1.46332e-09	0
chr1	65677484	65677507	+	AGAGATAATGAAGAAGATGAGGG	GAAGATGATGGAGTAGATGGNGG	6	364	0.417857	0.015577	3.12033e-16	0.00649702	0.168754	28.84
chr6	92138529	92138551	+	GATCTGTAGGATCTGTATCAGGG	GATTTCTATGACCTGTATGGNGG	6	0	0.045322	0.0153387	5.78945e-19	8.23632e-05	0.000151632	0.07
chr8	114856530	114856552	+	AAGATTAAAAATTGATGAAGAGG	GAGAATCAAAATCGGTGAATNGG	6	0	0.0285373	0.0195367	4.07273e-21	3.07195e-07	3.2742e-05	0
chr11	98492651	98492673	-	CAGGGTCTCCAGGGCCGCTCAGG	GGGGGGTTCCAGGGCCTGTCNGG	6	0	0.015519	0.0202171	1.94954e-25	0.000629582	0.0025999	0
chr19	48493033	48493055	-	GGATGGAGCAGGGCGCGGGAAGG	GGAAGGAGGAGGCCTAAGGANGG	6	0	0	0.00261792	9.52619e-19	2.52013e-07	1.05832e-12	0
chr12	119157776	119157798	-	GCAGAGGGGAGGGGGCTGGCAGG	GTAGAGCGGAGGCAGGAGGCNGG	6	0	0	0.00165836	4.52231e-19	1.07454e-06	9.02888e-10	0
chr3	13503870	13503892	-	GAGACACTGCCCTGGGGGTGTGG	GAGACCCTGCTCAAGGGCCGNGG	6	0	0.00533333	0.000745749	5.28913e-27	1.40324e-06	1.75422e-07	0
chr16	35197648	35197670	+	GGGATGGAGGGCAGTTGAGATGG	GGGCTGCAGGGGAGCTGGGCNGG	6	0	0.00484149	0.00472598	1.30667e-18	2.30186e-05	1.49412e-09	0.01
chr2	96245147	96245170	-	TGAGAAATTGGAGAGGGTCCAGG	GGAGAAGGTGGGGGGGTTCCNGG	6	24	0.0514706	0.0123769	1.12328e-11	0.000462916	0.00294181	0.23
chr9	115059818	115059840	-	CTCAGGGCTGTGGACATCCCGGG	GTCAGGGTTCTGGATATCTGNGG	6	0	0.00895656	0.0214432	7.65391e-16	3.84412e-05	4.62985e-07	0
chr14	52298884	52298906	+	ACAATCTAGCTGTCCAGCAGTGG	GCAAACATGCTGTCCTGAAGNGG	6	0	0.0198347	0.014929	2.16026e-20	4.18495e-06	3.76192e-07	0
chr8	3144753	3144775	+	AGAAAAAAAGAAAGAAAAAAAGG	GGACAGTAAGAAGGAAAAACNGG	6	0	0.306073	0.0441033	9.01695e-14	0.000298698	0.00937758	0.2
chr1	164841524	164841546	-	AAGAGATCCAGGCCCGGTCTGGG	GGGGGTTCCAGGGCCTGTCTNGG	6	0	0.0865749	0.0256075	8.04926e-19	0.00320642	0.0427293	1.68
chr1	170819457	170819479	+	TGGCTGCAGGGTAGCAGAGGGGG	GGGCTGCAGGGGAGCTGGGCNGG	5	0	0.0142392	0.00691649	2.02676e-11	0.000447523	0.00131046	0.03
chr12	3030651	3030673	-	CTTCCAGAGACCCAGCTAGAAGG	GATGCAGAGACCCTGCTCAANGG	6	0	0.0343774	0.00602378	1.56271e-20	0.000165938	0.00172726	0
chr14	50021951	50021973	-	GGGCTCCATTAACCAGTCCTGGG	GAGCCACATTAACCGGCCCTNGG	5	0	0.101637	0.0593027	3.62882e-25	0.00197076	0.107047	4.31
chr1	104722252	104722274	-	GCTGCTCACTCTTTGGGTCCGGG	GCTACTCTCTCTTTCTGGCCNGG	5	0	0.00576923	0.00847711	3.78912e-14	4.48419e-06	1.03278e-07	0
chr9	66154538	66154560	-	GGAGCCCCGCCAGCCCATGCTGG	GGACCGCAGCCAGCCCGGCCNGG	6	0	0.0113636	0.00914441	3.00216e-23	1.51965e-05	1.3482e-06	0
chr7	26301412	26301434	-	GAAGCTATTAGGAATTTAGTAGG	GATGCTATTCAGGATGCAGTNGG	6	0	0	0.00813461	2.58921e-25	1.44547e-06	2.95425e-07	0
chr9	124801712	124801735	-	AGAGAAGATGAGGGGATTCCTAG	GGAGAAGGTGGGGGGGTTCCNGG	5	1772	0.233333	0.151145	8.98326e-13	0.065461	0.408887	15.61
chr15	59610911	59610933	-	GGGAGGGGGAGGCAGAGGGGAGG	GGAAGGAGGAGGCCTAAGGANGG	6	0	0.00101873	0.00279925	2.06605e-20	6.91157e-06	9.8054e-06	0
chr5	159784869	159784891	+	GGGGGGACTTTGAATAGGATGGG	GGGGCCACTAGGGACAGGATNGG	6	0	0.00626523	0.0194574	4.67641e-27	0.000121956	6.07193e-06	0.04
chrX	75470513	75470535	-	AGTGCAGTTACCCTGGTAAAAGG	GATGCAGAGACCCTGCTCAANGG	6	0	0.0136331	0.0133553	4.67081e-13	0.000213012	0.00023878	0
chr2	46728639	46728662	-	AATGGTTTGAACCCAGGAGGTGG	GGTGGTGTGGGCCCAGGAGGNGG	5	502	0.406154	0.312153	1.80483e-18	0.0460614	0.0732405	0.93
chr10	48175453	48175475	+	GAGAAGTGGGAGCTGAGCAAGGG	GAGTAGCGCGAGCACAGCTANGG	6	0	0.00182486	0.00333785	1.16082e-16	2.976e-06	2.46194e-09	0
chr8	27566439	27566461	+	GGAGCATCATGGCTAAGTGCTGG	GAAGCATGACGGACAAGTACNGG	6	0	0.0268254	0.0108466	1.11713e-20	1.70008e-05	7.98226e-07	0.09
chr8	89508488	89508510	+	GATGTTCAGGAAGTATATGGTGG	GAAGATGATGGAGTAGATGGNGG	6	0	0	0.0245042	2.16518e-17	8.8057e-05	3.66096e-07	0
chr13	31317549	31317571	-	GGAGATACTGAGATGCCAAAGGG	GAAGAAACTGAGAAGCATGANGG	6	0	0.0256102	0.0013893	1.02112e-30	9.2908e-06	4.48993e-07	0
chr17	59578695	59578717	-	AATGTGGAGTACCTGCTTAATGG	GATGCAGAGACCCTGCTCAANGG	6	0	0.174036	0.0392998	2.84819e-25	0.000313935	0.00136333	0
chr2	111054629	111054652	+	CGTGTGGAAGGAGGGACGCCAGG	GGTGAGGGAGGAGAGATGCCNGG	5	10	0.0855615	0.0551866	4.16048e-12	0.00248896	0.0597423	1.29
chr4	54365835	54365857	+	TTCCCATGCAACTCAGAGTGCGG	GTCCCCTCCACCCCACAGTGNGG	6	0	0.0482143	0.0142122	1.75209e-12	0.000363049	2.13271e-06	0
chr20	17851190	17851212	+	GAAGAGGATGAGAAGGTGGAAGG	GAAGAAACTGAGAAGCATGANGG	6	0	0.0022409	0.00331447	3.9385e-09	1.81233e-06	1.17208e-08	0
chr11	68799612	68799634	+	GACATGGTGGTGCATGTCTGTGG	GTCAGGGTTCTGGATATCTGNGG	6	0	0.00494827	0.0235911	1.96623e-10	3.03765e-05	5.10499e-10	0
chr10	97276718	97276740	+	CCCGGCCAGTGGCCCCGTCCGGG	GCTGGGCAGGAGCCCCCTCCNGG	6	0	0.00648413	0.0753746	9.27333e-22	0.000399253	0.000224285	0
chr1	1416962	1416985	+	AATGGCGTGAACCCGGGAGGCGG	GGTGGTGTGGGCCCAGGAGGNGG	6	86	0.42	0.0521975	4.32555e-23	0.0113472	0.115762	0.96
chr15	31846022	31846044	-	GCAGAGCCAGCCAAGGGCAGGGG	GCCTCTCCAGCCAGGGGCTGNGG	6	0	0.0379009	0.0179766	1.21363e-11	0.000355912	0.00196309	0.01
chr1	37818614	37818637	+	AATGGTGTGAACCCGGGTGGTGG	GGTGGTGTGGGCCCAGGAGGNGG	6	76	0.231	0.0174089	8.22316e-26	0.00212492	0.0831389	0.93
chr7	138216403	138216425	-	GAACAGTAGAAATGGAAAAGAGG	GGACAGTAAGAAGGAAAAACNGG	6	0	0.00603922	0.0159367	2.81365e-22	2.86645e-05	3.58039e-06	0
chr3	1608226	1608248	-	GGTTAATCATCTTTTTCACATGG	GCATACTCATCTTTTTCAGTNGG	5	0	0.114976	0.0773396	3.58537e-20	3.93491e-05	0.000298089	0
chr8	110818492	110818514	+	GATGCATTTCTGCATGTAGGAGG	GATGCTATTCAGGATGCAGTNGG	6	0	0.00404541	0.00897396	6.39009e-22	4.45032e-06	5.32952e-09	0
chr19	23856062	23856084	+	GGTGGGGGAGGAGTAGGTGAAGG	GTTGGAGAAGCTGCAGGTGANGG	6	0	0.0645333	0.0152122	1.03144e-19	5.96314e-05	7.90758e-05	0
chr16	2612289	2612311	+	CTGGAGGGCTGGGGAAAGGCAGG	GAGCAGGGCTGGGGAGAAGGNGG	6	0	0.0445269	0.00929756	7.31485e-21	0.00138556	0.000142787	0.01
chr16	32302786	32302808	+	GCTGAGCCAGGCCAGAGTCAGGG	GCTGGTACACGGCAGGGTCANGG	6	0	0.0446078	0.0197185	2.59825e-18	8.57857e-05	1.33717e-05	0
chr14	93726320	93726342	+	TGTGGGGATGGAGGAGATGGAGG	GAAGATGATGGAGTAGATGGNGG	6	0	0	0.0554497	9.81155e-17	0.00196815	0.00549849	0.01
chr1	180963168	180963190	+	GGGAGTTGGGTGCAGGCAGTTGG	GTGAGTAGAGCGGAGGCAGGNGG	6	0	0.0222186	0.0244747	7.47621e-24	0.000448669	1.30737e-06	0
chr6	22973929	22973952	+	TCACTGCAGGGAAGCTGGACTGG	GGGCTGCAGGGGAGCTGGGCNGG	5	9130	0.346154	0.150826	1.2132e-17	0.044984	0.303671	34.93
chrX	57454810	57454832	+	GATACCAAATGTATGACTCATGG	GGCACCAACTGGATGGATCANGG	6	0	0.0338434	0.0124809	3.04304e-16	0.000248852	0.0137412	0
chr9	105013759	105013781	+	TCTCACACTGTTGGCCAGGCTGG	GCTGACCCCGCTGGGCAGGCNGG	6	0	0.0291547	0.0390928	3.65522e-16	0.000185951	1.66154e-06	0
chr3	9646281	9646303	-	GGAAGGCGGAGGCAGGAGAATGG	GTAGAGCGGAGGCAGGAGGCNGG	5	0	0.1944	0.129649	7.25862e-22	0.00583577	0.00711633	0.12
chr19	48303557	48303579	+	GTTCCCCAGGGCCAGAGCTGAGG	GGTCACCACGAGCAGGGCTGNGG	6	0	0.0677807	0.0180732	6.78662e-20	0.000605996	5.60293e-06	0
chr4	147148596	147148619	-	GTGCCACTGCACTGCAGCCTGGG	GTGGTACTGGCCAGCAGCCGNGG	6	26	0.0333529	0.0529638	1.86983e-26	0.000262029	5.16735e-07	1.95
chr4	57078120	57078142	-	GTGGCCACAGTTGGGTGGGGTGG	GGCCCCACTGTGGGGTGGAGNGG	6	0	0.0213068	0.0605369	1.30979e-12	0.000511409	4.83082e-05	0
chr14	72233787	72233809	+	CAGTAGGTGGGGCAGTGGCATGG	GAGAAGGTGGGGGGGTTCCANGG	6	0	0.00225162	0.00282124	5.77609e-22	1.1924e-05	1.67286e-11	0
chr6	122244528	122244551	+	AATGGCGTGAACCCGGGAGGCGG	GGTGGTGTGGGCCCAGGAGGNGG	6	160	0.42	0.0521975	4.32555e-23	0.0113472	0.115762	0.85
chr1	44240572	44240594	-	GAGGAAACTGAGGGTCCAGAAGG	GAAGAAACTGAGAAGCATGANGG	6	0	0.00312589	0.000731137	3.34631e-29	5.8065e-07	1.40344e-08	0
chr12	49341956	49341978	-	GGTCCGGGTGCGGTGGGTTGGGG	GGTCCCGGTGGTGTGGGCCCNGG	6	0	0.00186998	0.00267869	5.07642e-22	1.2758e-05	1.05499e-08	0.01
chr6	5243074	5243096	+	GATTTCTGCTCTTAAAGAGCTGG	GTTTGCGACTCTGACAGAGCNGG	6	0	0.00709158	0.0441924	5.08578e-18	1.76734e-05	3.46223e-07	0
chr1	208579758	208579780	-	TGGCAGTGCCACAGCACATTTGG	GGCCAGTACCACAGCAGGCTNGG	6	0	0.027567	0.0153469	4.19296e-20	3.04553e-05	0.0011544	0
chr8	11099842	11099864	-	TCTGCCCAGCCTGTCTAGAGTGG	GCTGCCCCGCCTGCCCAGCGNGG	5	0	0.0628571	0.00796798	1.17793e-13	0.000662816	3.73478e-05	0.05
chr8	58427178	58427200	+	GGATTCAAGGCCAAGGACGGTGG	GGACTGAGGGCCATGGACACNGG	6	0	0.00744843	0.00760269	3.37348e-15	4.25324e-05	1.84897e-06	0
chrX	104167107	104167129	-	GGGGGGCAGGGAAGGAGGCCGGG	GGGCTGCAGGGGAGCTGGGCNGG	6	0	0.00608568	0.00454268	1.5566e-17	1.41876e-05	2.27673e-07	0
chr1	2450572	2450594	-	GTGGGGAGTGAGGGGGAAGGTGG	GTGAGTAGAGCGGAGGCAGGNGG	6	0	0.035	0.00734205	8.16984e-21	5.68106e-05	1.18506e-08	0
chr11	63204161	63204183	+	TAAATATAAAAAGGAAAAACTGG	GGACAGTAAGAAGGAAAAACNGG	6	0	0.241835	0.334944	7.94244e-21	0.00119879	0.00211538	0.17
chr1	160211620	160211642	-	GCTGGGGATGTCTTCCTTGCAGG	GCTGGCGATGCCTCGGCTGCNGG	6	0	0	0.000543629	3.38194e-26	1.00554e-07	5.79487e-13	0
chr17	77430328	77430350	-	GGAGCCGCTGGGGGTGTGACAGG	GGAGAAGGTGGGGGGGTTCCNGG	6	0	0.00285429	0.00630469	1.15637e-16	1.12755e-05	9.98119e-09	0
chr16	83136396	83136419	+	AATGGCGTGAACCCAGGAGGCAG	GGTGGTGTGGGCCCAGGAGGNGG	6	90	0.167521	0.276505	1.30255e-19	0.0536185	0.329245	0.87
chr2	95831062	95831084	+	CAAGATGACTGACTAGAAGCAGG	GAAGATGATGGAGTAGATGGNGG	6	0	0.0644468	0.0117721	6.0905e-19	0.000515329	6.4363e-07	0
chr3	66457276	66457298	-	GGTGTTGAGGGGTGGGGAGGTGG	GGTGGTGTGGGCCCAGGAGGNGG	6	0	0	0.00461242	4.31104e-18	4.33672e-06	8.88764e-09	0
chr5	124857472	124857494	-	GACCACTGCGCCCAGCTCATGGG	GTCCCCTGAGCCCATTTCCTNGG	6	0	0.00394707	0.0057523	3.69199e-18	2.01666e-05	3.51718e-06	0
chr9	42852185	42852208	-	GGCGCGCAGCCAGCCAGGCCTGA	GGACCGCAGCCAGCCCGGCCNGG	4	190	0.014881	0.518881	3.08198e-06	0.0264167	0.0376016	10.2
chr11	1967266	1967289	+	GGCCCCGCTGCTGGGCACAGAGG	GGCCCCACTGTGGGGTGGAGNGG	6	12	0.0536283	0.00148207	5.22522e-19	2.77659e-05	1.48695e-06	0
chr17	74355321	74355344	-	GAGGTGAGAGAGCCAGTTCCAGG	GATGTGGGAGGCTCAGTTCCNGG	5	176	0.175439	0.0636299	9.66239e-16	0.000652179	0.479006	7.01
chr5	62621289	62621311	+	GGCAGACACTTTGAAGGGCGAGG	GGCAGAAACCCTGGTGGTCGNGG	6	0	0.0183377	0.00167299	2.96257e-21	3.75475e-07	1.54222e-08	0
chr15	28530584	28530606	+	CTCCCCACCACAGCACCCTGTGG	GTCCCCTCCACCCCACAGTGNGG	6	0	0.00511568	0.00636268	1.83197e-15	3.79842e-05	9.99607e-06	0
chr14	32998874	32998896	-	CAAGGGTGAGCAACGGGAGGAGG	GAAGGCTGAGATCCTGGAGGNGG	6	0	0.0021978	0.0107911	1.62805e-24	0.000147833	4.38053e-09	0.02
chr22	49727389	49727411	-	GTCCCATTCACCCCACGGAGGGG	GTCCCCTCCACCCCACAGTGNGG	4	0	0.0409664	0.112183	4.8382e-15	0.00223503	0.470659	1.54
chr11	71566358	71566380	-	GGAGTGAGGAGGCTGAAGGCAGG	GGAAGGAGGAGGCCTAAGGANGG	5	0	0.0015625	0.0160193	1.18304e-14	0.000275788	0.000156876	0.02
chr5	100916663	100916685	-	GGAAACAACAGGTGCTGAAGAGG	GCAAACATGCTGTCCTGAAGNGG	6	0	0	0.028759	2.97995e-17	4.38924e-07	1.39053e-07	0
chr15	30218511	30218533	-	CCAGATGGACTACTCCAGAAAGG	GCAGATGGAATCATCTAGGANGG	6	0	0.0170494	0.00622144	1.14706e-20	4.89704e-05	9.1862e-09	0
chr8	69766410	69766432	-	GACCAGTATGACTGGAGCCTAGG	GGCCAGTACCACAGCAGGCTNGG	6	0	0.00205662	0.00734483	3.41238e-27	2.9363e-06	5.17797e-08	0
chr8	141202426	141202448	-	GCCCGGCAGCCACCCCGTCCGGG	GCTGGGCAGGAGCCCCCTCCNGG	6	0	0.00199308	0.060126	3.27244e-22	9.17112e-05	1.22184e-05	0
chr7	72050905	72050927	+	CGCATGAACCCAGGAGGTGGAGG	GGCAGAAACCCTGGTGGTCGNGG	6	0	0.00886144	0.0164544	2.56687e-15	1.51658e-05	1.08889e-05	0
chr13	99386245	99386267	+	GGAGGACAGGATGCAGGTCAGGG	GTTGGAGAAGCTGCAGGTGANGG	6	0	0.0924569	0.0466411	7.31088e-18	0.000590053	2.93499e-05	0.01
chr16	80571030	80571052	+	GGAAGGAGGAAGGGAAAAAAGGG	GGAAGGAGGAGGCCTAAGGANGG	6	0	0	0.000315434	9.37392e-20	2.87123e-07	3.11312e-07	0
chr11	67494759	67494781	+	GGGGTGCTGGGGGGAGGGGCGGG	GGGCTGCAGGGGAGCTGGGCNGG	5	0	0.0107501	0.0163346	1.07123e-18	5.90777e-05	1.37384e-05	0
chr16	1001184	1001206	+	GCTGCCCCTCCCATTCAGTGGGG	GCTGCCCCGCCTGCCCAGCGNGG	6	0	0.0105238	0.00088773	8.10993e-16	3.13283e-06	7.79813e-08	0.06
chr12	124302812	124302834	+	GGGGCCGAGGTCAGGGGCCGAGG	GAGACCCTGCTCAAGGGCCGNGG	6	0	0.0341612	0.0579242	3.06654e-13	0.000340824	6.40968e-08	0
chr4	73490503	73490526	-	AATGGCGTGAACCCAGGAGGCGG	GGTGGTGTGGGCCCAGGAGGNGG	5	134	0.646154	0.276505	1.0353e-19	0.0536185	0.500225	0.88
chr9	33618620	33618642	+	GCTTTCCTGACTGAGACATCTGG	GCTGTCCTGAAGTGGACATANGG	6	0	0.00248763	0.00421571	1.06364e-10	2.50628e-06	1.26276e-06	0
chr12	123526396	123526418	-	AGCTAGTAAGCAGCAGAAACAGG	GGACAGTAAGAAGGAAAAACNGG	6	0	0.0101727	0.0089178	1.02077e-21	5.29522e-05	3.30144e-06	0
chr7	140239057	140239079	+	GATTGGCAGCAGCTCCCTAGAGG	GCTGGGCAGGAGCCCCCTCCNGG	6	0	0.00195569	0.0118034	5.0368e-31	0.000157529	2.85412e-06	0
chr10	126469154	126469176	-	CCTGGGCAGCTGTACCCTCCCGG	GCTGGGCAGGAGCCCCCTCCNGG	5	0	0.0215385	0.027318	5.30217e-17	0.000766122	0.00257416	0.32
chr3	5663241	5663263	-	GGAAGCAAAGTTAGGCCATTTGG	GGCAGCATAGTGAGCCCAGANGG	6	0	0.00533333	0.0110726	2.19271e-10	1.45978e-06	3.28887e-09	0
chr1	42511139	42511161	-	GTGCTGGGACCCAGGAACCAAGG	GCTCGGGGACACAGGATCCCNGG	6	0	0.0145455	0.0575285	1.11557e-16	0.000249482	0.000794202	0.01
chr6	34026814	34026836	-	CAGTGCTCCTGAGAGCTAGGGGG	GAGGGCTCACCAGAGGTAGGNGG	6	0	0	0.0341582	8.59692e-18	2.6273e-05	1.72728e-07	0
chr16	15636515	15636538	+	GGTCTGCAGGACATGAACACTGG	GGACTGAGGGCCATGGACACNGG	5	38	0.231618	0.0595825	3.0354e-08	0.0012508	0.0503084	0.14
chr3	125221057	125221079	-	TAATGGAAAATGCTCACTGCTGG	GTATGGAAAATGAGAGCTGCNGG	6	0	0.0129555	0.00169018	8.88441e-24	1.09231e-05	1.38255e-06	0
chr20	57190687	57190709	-	AGCGTGGTGGGGCCTGGAGGAGG	GGTGGTGTGGGCCCAGGAGGNGG	6	0	0.00587755	0.0495381	3.74228e-21	0.000133105	2.72427e-05	0
chr1	201678880	201678902	+	AGGCATCCAGTGGGGTGGAGAGG	GGCCCCACTGTGGGGTGGAGNGG	6	0	0.0970026	0.14829	1.51487e-18	0.00227302	0.000192561	0.29
chrX	41067367	41067389	+	TGGAACGGAGGGAGTGAGGGGGG	GGGAACCCAGCGAGTGAAGANGG	6	0	0.023134	0.0204906	1.09994e-12	2.1335e-05	1.13448e-07	0
chr1	43558743	43558765	+	GGGAGGGGGAGCCCTGGGGGAGG	GGAAGGAGGAGGCCTAAGGANGG	6	0	0.00592665	0.00593218	9.0862e-22	4.13247e-05	4.73937e-07	0
chr7	63745944	63745966	-	GGCAAGACCTGGGCCTGTCTAGG	GGGGGTTCCAGGGCCTGTCTNGG	6	0	0.132353	0.221527	1.0107e-18	0.00132719	0.00574849	0.45
chr9	126252037	126252059	-	GTGACTAGTGGCTACAATATTGG	GTCCCTAGTGGCCCCACTGTNGG	6	0	0.034386	0.00442715	4.3893e-13	3.15986e-05	4.03377e-06	0
chr5	77482902	77482924	-	GGAGTGGGGGTGGAGGTTCCGGG	GGAGAAGGTGGGGGGGTTCCNGG	5	0	0.0463822	0.0270141	2.48024e-11	0.00128821	0.0224041	0.38
chr20	17797625	17797647	+	GCTTTCCTCCTGCACCACAAGGG	GATTTCCTCCTCGACCACCANGG	4	0	0.0630147	0.098465	2.77384e-09	0.000138805	0.00481157	0.16
chr10	120791958	120791980	-	GATGGAGAGGGTGAAGGTGGTGG	GTTGGAGAAGCTGCAGGTGANGG	5	0	0.0377451	0.020796	5.44438e-29	0.000127165	0.000298146	0.03
chr22	33251648	33251670	+	GTAAATTAAGTTGGAAAAAGAGG	GGACAGTAAGAAGGAAAAACNGG	6	0	0.0021554	0.0451092	1.28296e-17	2.24441e-05	3.43176e-08	0
chr1	232590210	232590232	-	GCGTGGGAGGGCCCTGGAGGTGG	GGTGGTGTGGGCCCAGGAGGNGG	6	0	0.0115085	0.0997351	3.91047e-11	0.000785792	9.99417e-05	0.04
chr16	31008121	31008143	-	GGTGTGGGGGACCTGGAAACGGG	GGACTGAGGGCCATGGACACNGG	6	0	0.0211815	0.0180273	5.90391e-18	7.3868e-05	1.39129e-05	0
chr11	8560462	8560484	-	GCAATATGTTTGACAGAAGGAGG	GGAATCTGCCTAACAGGAGGNGG	6	0	0.356863	0.0410067	3.14159e-21	0.000431267	8.17353e-07	0
chr7	1931132	1931155	-	GAGGAGTTGGGGGTGTTCCCACA	GAGAAGGTGGGGGGGTTCCANGG	6	36	0	0.0684078	4.76715e-15	0.00195832	3.47576e-09	0.62
chr17	8915952	8915975	-	GGGTGGGGTTGGGGGGAAGGGGC	GAGCAGGGCTGGGGAGAAGGNGG	6	0	0.005824	0.151766	3.43225e-21	0.014858	0.000250265	0.23
chr8	64639617	64639639	+	TAGCAAGGATGAGGAGAAACTGG	GAGCAGGGCTGGGGAGAAGGNGG	6	0	0.244898	0.0158	2.88906e-23	0.00264464	0.00272383	0.26
chr5	508182	508204	+	GGGAGACGCAGGCCTCAGGATGG	GGAAGGAGGAGGCCTAAGGANGG	5	0	0	0.0396846	1.32222e-14	0.000197638	2.55911e-05	0.02
chr6	133894897	133894919	+	GCAGCTTACAGACGCCTGAACGG	GCAGCATAGTGAGCCCAGAANGG	6	0	0	0.00462762	1.21956e-16	6.01487e-07	9.84478e-12	0
chr10	124509318	124509340	-	GCAGCCTCATCTCCATCAATAGG	GCATACTCATCTTTTTCAGTNGG	6	0	0.0291495	0.00309539	1.72927e-18	1.14714e-07	1.15628e-05	0
chr6	162564398	162564420	+	GAAAATAAAGGACAAGATAGGGG	GAAGATGATGGAGTAGATGGNGG	6	0	0.155593	0.00481995	2.15832e-11	0.000182043	0.000107505	0.02
chr18	66892116	66892139	-	AATGGCGTGAACCCGGGAGGCGG	GGTGGTGTGGGCCCAGGAGGNGG	6	252	0.42	0.0521975	4.32555e-23	0.0113472	0.115762	0.77
chr13	30282865	30282888	+	AATGGCGTGAACCCGGGAGGTGG	GGTGGTGTGGGCCCAGGAGGNGG	6	242	0.42	0.0521975	4.47009e-24	0.0113472	0.0857369	0.94
chr10	75988792	75988814	-	GGAGGGAGCCAGGGCCAGGGAGG	GGGGGGTTCCAGGGCCTGTCNGG	6	0	0.00377451	0.0220817	3.21208e-24	7.85981e-06	1.16149e-05	0
chr3	123288076	123288098	-	GGCCCCGAGCACAGCCAGCTGGG	GGCCAGTACCACAGCAGGCTNGG	6	0	0	0.0103324	1.13634e-15	1.12303e-05	6.97735e-07	0
chrX	4045082	4045104	-	TCATGTTCTTTGCAGCAACATGG	GCATTTTCTTCACGGAAACANGG	6	0	0	0.00444985	7.1132e-16	8.45272e-08	6.78182e-10	0.03
chr2	171535750	171535772	+	GCCTCAGCCTGCTGAGTAGCTGG	GGCCCAGCCTGCTGTGGTACNGG	6	0	0.0200405	0.00413037	2.08801e-16	1.19664e-06	2.20073e-05	0.02
chr14	17563114	17563136	+	AGTATCCGGATGTGGACATTTGG	GCTGTCCTGAAGTGGACATANGG	6	0	0.0762863	0.153065	9.38057e-21	0.000845843	0.00869621	0
chr8	143975239	143975261	-	GCAGCGGAGCCGGCGCAGCGGGG	GCTGCCCCGCCTGCCCAGCGNGG	6	0	0.00273109	0.0332006	1.29674e-11	3.3756e-05	3.47726e-10	0
chr22	18528262	18528284	+	GAGCGGGAGCGGAGGTGCGCGGG	GGGCTGCAGGGGAGCTGGGCNGG	6	0	0.00242706	0.0212154	3.97697e-24	5.26323e-05	1.18156e-10	0
chr3	112933407	112933429	-	TGGTGAGTTTGTGGCAGCAGTGG	GGGGGATTGTGGGGCTGCAGNGG	6	0	0.0398888	0.0224558	5.45203e-13	0.00045651	6.21245e-07	0.01
chrX	139236631	139236653	-	GGGAAACAACAGATTGGAGACGG	GGGAACCCAGCGAGTGAAGANGG	6	0	0.00852101	0.0108617	2.35985e-13	5.11045e-06	1.29662e-07	0
chr18	21412301	21412323	+	ATTTGGGGAGCTGAGGCAGGAGG	GTGAGTAGAGCGGAGGCAGGNGG	6	0	0.0444262	0.122733	4.08931e-36	0.00169542	4.07026e-05	0.07
chr4	3858053	3858075	-	GGTGCAGACACACCGAGGGCTGG	GCTGCAGAAACAGCAAGCCCNGG	6	0	0.00181323	0.00253677	5.56352e-18	4.88241e-07	4.47609e-09	0
chr8	144699183	144699206	+	GGTGGTGTGGGAACTGAAGGTGG	GGTGGTGTGGGCCCAGGAGGNGG	4	0	0.0512821	0.0264107	7.53346e-13	0.000158154	0.00122703	0.09
chr12	77731242	77731265	+	GAGGAGAAGGGAGGATTCCAGGG	GAGAAGGTGGGGGGGTTCCANGG	5	144	0.439216	0.0814807	1.28688e-14	0.00471021	0.517579	4.24
chr1	205594202	205594225	+	GCTCCCATGGGCGAGGGCCCAGG	GGTCCCGGTGGTGTGGGCCCNGG	6	42	0.157089	0.0189063	6.89418e-17	0.000791954	9.07326e-06	0.22
chr6	117391734	117391757	+	TTCTTGTTCCAGGGCCTGTCTGG	GGGGGGTTCCAGGGCCTGTCNGG	5	38	0.0267006	0.823473	1.30535e-09	0.0145433	0.243652	19.83
chr2	158804524	158804546	+	GAGGGGTGGGGAAAGGTAGGTGG	GAGGGCTCACCAGAGGTAGGNGG	6	0	0.0192308	0.0431692	2.0545e-19	7.1605e-05	1.19107e-07	0.02
chr7	25180125	25180147	+	GGCCGGGGTGGGGTGGGGCTGGG	GGTCCCGGTGGTGTGGGCCCNGG	6	0	0.00257143	0.0155531	9.70583e-17	2.38e-05	1.4618e-08	0
chr18	13042838	13042860	+	TTGTATTGTTGATGAAATTTGGG	GGGTATTATTGATGCTATTCNGG	6	0	0.0282828	0.012713	1.63891e-09	7.50975e-09	0.002546	0
chrX	135438058	135438080	+	GCTGCAGTGGGCCGAGGCCGAGG	GGTGGTGTGGGCCCAGGAGGNGG	6	0	0	0.00360857	1.69249e-24	4.01156e-05	2.74448e-10	0
chr3	170683617	170683640	+	GAGAAGGTGAAAGGTTACCCAGG	GAGAAGGTGGGGGGGTTCCANGG	6	0	0.0150842	0.00656419	7.64855e-21	1.10352e-05	1.16534e-07	0.28
chrX	112815554	112815576	+	GCTGCTGCTGCTGCTGTTGTTGG	GCTGTTTCTGCAGCCGCTTTNGG	6	0	0.00152505	0.00687858	7.63873e-20	3.64573e-09	1.26655e-12	0
chr5	26046733	26046755	-	GTAGATTGCTTTGAGCAGTATGG	GGGGATTTCTATGACCTGTANGG	6	0	0.00287179	0.0359036	4.00436e-12	1.70339e-06	4.93746e-07	0
chr1	53045196	53045218	-	ATAGCAGGGGGGCAGGAGGGAGG	GTAGAGCGGAGGCAGGAGGCNGG	6	0	0.00692042	0.104959	7.37675e-29	0.00164731	0.000171545	0
chr8	15252368	15252390	+	TCTGACCCTGTCGTTCAGGCTGG	GCTGACCCCGCTGGGCAGGCNGG	6	0	0.0097166	0.00419592	1.25157e-09	2.70478e-05	5.04041e-08	0.03
chr12	122296915	122296937	+	GGGAGTACAGCGTAGACGAGTGG	GTGAGTAGAGCGGAGGCAGGNGG	6	0	0.0443077	0.0026646	7.43096e-26	7.48609e-05	5.18124e-05	0
chr9	70622585	70622607	+	GGAATGTGCAAAACAGGCACAGG	GGAATCTGCCTAACAGGAGGNGG	6	0	0.0189504	0.00501439	1.11539e-26	1.18955e-05	4.43299e-07	0
chr11	119909456	119909478	-	AAGTGGAAAGAGAGAGCTGGTGG	GTATGGAAAATGAGAGCTGCNGG	6	0	0.0114065	0.139	1.93484e-22	0.000600081	0.0140346	1.19
chr12	21231405	21231427	-	TGATTTCCTCATGGAACCCCAGG	GGATTTCCTCCTCGACCACCNGG	5	0	0.0194805	0.00705517	1.04185e-17	9.61089e-06	3.99821e-05	0
chr1	38754650	38754672	+	ATATTGCAAAGATTTGAAACAGG	GTCGAGAAAAGCTTTGAAACNGG	6	0	0.0322314	0.202865	2.26114e-27	2.78906e-06	5.86179e-05	0
chr1	67291983	67292005	+	GAATGCCTCATCCACCATCATGG	GATTTCCTCCTCGACCACCANGG	5	0	0.10724	0.0654376	2.44756e-18	6.80045e-05	0.000274238	0
chr10	71673767	71673789	+	GGGCTGTTGTGAGGGTGAAGGGG	GGGGGATTGTGGGGCTGCAGNGG	6	0	0.00285068	0.00984733	1.07515e-14	2.36525e-05	1.51379e-07	0
chr18	7605906	7605928	+	AGAGCATGACAGACAGGGAGAGG	GAAGCATGACGGACAAGTACNGG	6	0	0.00271493	0.00516014	2.3589e-22	7.85804e-05	0.000742416	0
chr11	70573302	70573324	+	GTGGTCACTCCAGCGGTGGGGGG	GAGGGCTCACCAGAGGTAGGNGG	6	0	0.00981818	0.00782499	2.90494e-16	0.00013676	3.30405e-07	0
chr6	21894992	21895015	+	AATGGCGTGGACCCAGGAGTCAG	GGTGGTGTGGGCCCAGGAGGNGG	6	166	0.125641	0.140018	7.11916e-25	0.0579283	0.289549	0.96
chr18	49066226	49066248	-	GGTGGTGATGGCCAGGGAGATGG	GGTGGTGTGGGCCCAGGAGGNGG	5	0	0.091	0.00931609	2.35943e-13	0.000432418	0.00605586	0
chr10	133251091	133251113	+	GAAGGCTGTGGGCCAGGCAGTGG	GAAGGCTGAGATCCTGGAGGNGG	6	0	0.0153598	0.00167468	3.15541e-19	4.73707e-06	8.05268e-11	0
chr10	114533748	114533770	+	GCATTGCAGCTTCGAACACCTGG	GGATTTCCTCCTCGACCACCNGG	6	0	0.0489796	0.0222241	6.30711e-09	3.52854e-05	2.44877e-07	0
chr11	100803069	100803091	+	AAAAATAATGGAGCTGGTGGGGG	GAAGATGATGGAGTAGATGGNGG	6	0	0.00816807	0.00674189	9.41336e-22	8.65485e-05	0.000109196	0
chr5	26646597	26646619	+	GTCTTTTTTTAATGCAATTCAGG	GGGTATTATTGATGCTATTCNGG	6	0	0.0346761	0.0592796	6.43472e-16	1.45974e-08	0.000160152	0
chr11	115862206	115862228	+	GCCCAGGGCAGCCTTCGAGGTGG	GCCCTGGCCAGTCGTCTGGGNGG	6	0	0.00661382	0.00345103	2.63327e-15	1.12549e-05	3.28775e-11	0
chr22	48508337	48508359	-	TAGCCACATTGGCCAGCTCTGGG	GAGCCACATTAACCGGCCCTNGG	5	0	0.284034	0.0139755	5.67674e-17	0.000365506	0.0308574	0.38
chr8	128195176	128195198	-	GCATCATCATCATCTCCATTAGG	GCATACTCATCTTTTTCAGTNGG	6	0	0.0471655	0.0015134	3.77628e-16	1.02053e-07	1.99421e-07	0
chr18	70935893	70935915	-	AAGTATAATAAATGCTATACGGG	GGGTATTATTGATGCTATTCNGG	6	0	0.163187	0.0720112	1.16266e-11	8.30677e-08	0.0222464	1.54
chr1	246145933	246145955	-	GTTTTGAAGTCAGACAGACCTGG	GTTTGCGACTCTGACAGAGCNGG	6	0	0.0333005	0.0246434	6.40367e-18	0.000106742	3.49693e-05	0
chr16	32340960	32340982	+	GCTGGGCCAGGGCTGAGCCAGGG	GCTGGTACACGGCAGGGTCANGG	6	0	0.0222222	0.00118141	3.29648e-23	1.19035e-05	2.36099e-07	0
chr11	64604214	64604236	+	GCCAGGCCAGCCAGACCCTGAGG	GCCTCTCCAGCCAGGGGCTGNGG	6	0	0	0.00669823	8.10622e-15	2.96084e-06	2.00614e-06	0
chr2	98831452	98831474	+	TGGCCCCTCGAGCAGGCCAGAGG	GGTCACCACGAGCAGGGCTGNGG	6	0	0.00720288	0.0783004	1.68265e-16	0.00013866	1.42771e-05	0
chr12	52764421	52764443	-	GCTTCAGAAATCTCAAGTCAGGG	GCTGCAGAAACAGCAAGCCCNGG	6	0	0.00283927	0.0055455	6.09263e-22	2.13597e-06	3.06896e-08	0.01
chr15	60733382	60733404	-	CACGCAAAAACTGCATGCCCTGG	GCTGCAGAAACAGCAAGCCCNGG	6	0	0	0.036238	3.32794e-12	0.000229922	0.00116713	0
chr19	10385311	10385333	-	GCATTTCCTTCTAGTTCCTTTGG	GCTTGTCCGTCTGGTTGCTGNGG	6	0	0.0173756	0.024269	1.06944e-22	1.74984e-06	4.05423e-10	0
chr1	175434841	175434863	-	GTGAGGTAAGGTGCATGTGATGG	GTTGGAGAAGCTGCAGGTGANGG	6	0	0	0.0242636	7.72426e-21	9.9949e-06	2.21957e-07	0
chr3	189516529	189516551	-	GTGTCTGAGAATTTTTTTCCAGG	GTGTGTGAGTATGCATCTCCNGG	6	0	0.0138286	0.00338646	7.23861e-27	1.30438e-07	1.3753e-10	0
chr1	47117738	47117760	-	GGATACCAAGAAAGAAAACATGG	GGACAGTAAGAAGGAAAAACNGG	6	0	0.035809	0.0134869	1.31352e-17	1.92211e-05	5.15602e-05	0.01
chr11	8100432	8100454	-	ACTGGAGAAGGTGGGGGGGACGG	GTTGGAGAAGCTGCAGGTGANGG	6	0	0	0.00281642	3.9833e-21	9.92995e-06	2.37122e-07	0
chr4	17559612	17559634	-	AGGGATGGTGGAGTAGACAGGGG	GAAGATGATGGAGTAGATGGNGG	6	0	0.0987755	0.039862	1.31052e-17	0.00433961	0.0510847	0.31
chr13	16182791	16182813	+	AAAAACTAGACAGAAGAATTCGG	GATAACTACACCGAGGAAATNGG	6	0	0.144058	0.0163849	3.00576e-17	3.01935e-05	0.00178559	0
chr19	10335336	10335358	+	GGGGGTCACGGGCAGGACTGGGG	GGTCACCACGAGCAGGGCTGNGG	6	0	0.1014	0.0802774	1.57546e-24	0.000569233	0.0139086	0.1
chr22	28663158	28663181	+	AATGGCGTGAACCCAGGAGGCAG	GGTGGTGTGGGCCCAGGAGGNGG	6	142	0.167521	0.276505	1.30255e-19	0.0536185	0.329245	0.89
chr1	25004309	25004331	-	GAAAATCAGTATCAGTGGCTGGG	GAGAATCAAAATCGGTGAATNGG	6	0	0.0273834	0.00327725	6.28645e-26	2.56703e-08	8.7831e-07	0
chr2	233288719	233288741	-	GCTGGGGATAACTGGGATGCCGG	GCTGGCGATGCCTCGGCTGCNGG	5	0	0	0.0160505	6.64843e-27	8.66104e-06	6.84209e-06	0.37
chr12	110780714	110780737	+	AGTTCTGAGGCTGCATCTCCGGG	GTGTGTGAGTATGCATCTCCNGG	6	0	0.0594	0.305746	4.97671e-19	0.000191874	0.013054	1.24
chr1	17401467	17401489	-	TGACAGTGGGCCATCCACGCTGG	GGACTGAGGGCCATGGACACNGG	6	0	0	0.00649397	2.33329e-17	8.53649e-06	2.08203e-08	0
chr11	76194767	76194789	+	GGAGGTGCAGGCCCGGGCGATGG	GGTGGTGTGGGCCCAGGAGGNGG	6	0	0.0532981	0.00855602	7.76225e-19	0.000340305	2.57992e-05	0
chr8	2727284	2727306	+	GGATAGAGGAGGCAGCAGCAAGG	GTAGAGCGGAGGCAGGAGGCNGG	6	0	0	0.0101044	3.46997e-20	4.34085e-05	1.22219e-08	0
chr5	146032387	146032409	+	GGGTGGTCTTGAAGCTCTTATGG	GGGTATTATTGATGCTATTCNGG	6	0	0.0107711	0.0239021	1.74313e-19	1.41865e-09	3.03482e-08	0
chr2	212690742	212690764	-	GGATAATCAGTTTTTTCAATGGG	GCATACTCATCTTTTTCAGTNGG	5	0	0.0709849	0.0949156	4.25456e-21	1.63305e-05	0.000751597	0
chr19	8882826	8882848	+	GCAGATGGCATCCACTCCGGTGG	GCAGATGGAATCATCTAGGANGG	6	0	0.00478564	0.00067879	3.68121e-24	5.22582e-07	1.01521e-10	0
chr11	120634413	120634435	+	ATCCCGTGGTGCCATTTCCCAGG	GTCCCCTGAGCCCATTTCCTNGG	6	0	0.00553977	0.0521115	1.54619e-20	0.000290251	0.000212582	0.04
chr1	223254114	223254136	-	CCTGGGCAGGTCGCCTGTCCCGG	GCTGGGCAGGAGCCCCCTCCNGG	6	0	0.000287176	0.00449301	4.66543e-29	4.5143e-06	5.03318e-09	0
chr17	42155972	42155994	-	GATGGAGAGGGCCGAGGCAGAGG	GGTGGTGTGGGCCCAGGAGGNGG	6	0	0	0.00360857	8.00616e-22	6.0098e-05	1.91431e-06	0
chr8	19523502	19523524	-	GGCCAAGGTGGGTGGATCGCTGG	GGAGAAGGTGGGGGGGTTCCNGG	6	0	0.00364646	0.00260173	1.18991e-33	9.9395e-06	5.51571e-07	0
chr6	93225235	93225257	+	GTGGGGTGGAGGGAGGGGGGAGG	GTAGAGCGGAGGCAGGAGGCNGG	6	0	0.000506055	0.0271289	2.92605e-19	1.53978e-05	1.47359e-07	0
chrX	137648599	137648622	-	GATTGCTTGAACCCTGGAGGTGG	GAAGGCTGAGATCCTGGAGGNGG	6	28	0.094568	0.164097	1.2818e-15	0.00140203	0.000125434	0.5
chr3	52435508	52435530	+	CCTGACCCCTCTGCCCTAGCTGG	GCTGACCCCGCTGGGCAGGCNGG	6	0	0.0062616	0.00179939	3.1307e-30	2.70611e-06	9.89682e-08	0
chr3	152917733	152917755	-	GGTGTGCAGTGGTGTGATCTTGG	GGTGCACAGTGGGGTCAGCANGG	6	0	0.00839161	0.00209296	1.55519e-25	1.12027e-05	2.05826e-11	0
chr13	44138287	44138309	+	TCTGATTCCGTTGCCCAGGCTGG	GCTGACCCCGCTGGGCAGGCNGG	6	0	0.0271336	0.00576763	7.56174e-22	5.17334e-05	1.70081e-08	0
chr13	25429341	25429364	-	AGTCACACTGTTATGGGCCCAGG	GGTCCCGGTGGTGTGGGCCCNGG	6	112	0.112361	0.0906605	2.33651e-16	0.00396592	0.000719548	0.28
chrY	11161388	11161410	+	GGACAGAGGGACGTGCTCAGGGG	GGACTGAGGGCCATGGACACNGG	6	0	0	0.0037714	1.37687e-20	6.67637e-07	1.04986e-11	0
chr3	120057882	120057904	-	GCTTCTGACTCTCTGAGAGCTGG	GTTTGCGACTCTGACAGAGCNGG	6	0	0.00702164	0.00583268	9.16064e-15	1.06423e-05	1.9957e-07	0
chr2	123911439	123911461	+	CCTATGGGACACAGGAGCTCTGG	GCTCGGGGACACAGGATCCCNGG	5	0	0.00979825	0.1197	2.62839e-16	0.00120909	0.0311115	0.33
chr2	143416515	143416537	+	GTTACTCTGTCATGCTTGCCTGG	GCTACTCTCTCTTTCTGGCCNGG	5	0	0	0.0163824	8.38709e-07	1.54018e-05	4.85077e-08	0
chr2	145958319	145958341	-	GCCCTAGCTGTGGGGAGGGGTGG	GGCCCCACTGTGGGGTGGAGNGG	6	0	0.0984443	0.0145158	1.78002e-21	0.000380888	0.000164173	0
chr16	54130903	54130925	-	GCAGGAGGATCAGTTGAGCCTGG	GCACAAGGCTCAGCTGAACCNGG	5	0	0.0905143	0.0167422	6.36312e-19	6.60734e-05	0.00499208	0
chr20	64173863	64173885	-	GAGAAGCCAGGGAGGGGAAATGG	GGGAACCCAGCGAGTGAAGANGG	6	0	0.000666613	0.00707589	3.92487e-28	1.94488e-06	5.8066e-08	0
chr12	57202022	57202044	+	TGGGCTTCCTGGGCCTGCTGTGG	GGGGGTTCCAGGGCCTGTCTNGG	6	0	0.0241997	0.0156823	3.87442e-29	0.00015101	2.07844e-05	0.01
chr9	123974536	123974558	+	CCATCAGAGCAAGCCCAGAGGGG	GCAGCATAGTGAGCCCAGAANGG	6	0	0.0623137	0.0962848	6.11783e-22	0.00108282	0.00010844	0
chr1	150558447	150558469	-	GAGGGGGCGAGGGGAATCCAGGG	GAGAAGGTGGGGGGGTTCCANGG	6	0	0.359358	0.0262371	1.6165e-16	0.00064102	0.0328911	0.42
chr15	33160256	33160278	+	CACTGCAAAAGCTTTGAAAATGG	GTCGAGAAAAGCTTTGAAACNGG	6	0	0.0539461	0.166855	4.56625e-15	7.49911e-06	0.000221681	0
chr12	43532699	43532721	-	TGTGGTGGGGTCGGGGGAGGGGG	GGTGGTGTGGGCCCAGGAGGNGG	6	0	0	0.00540172	8.27375e-19	1.12176e-05	1.07303e-08	0.01
chr11	11250228	11250251	-	GGAAAGGGGATAGAGATGCCAGG	GGTGAGGGAGGAGAGATGCCNGG	5	426	0.153846	0.269008	4.83062e-15	0.0071653	0.264345	5.46
chr15	53724457	53724479	+	GAAGCATGACTGGGAAGCCTCGG	GAAGCATGACGGACAAGTACNGG	6	0	0	0.000495279	4.15818e-32	1.04205e-07	4.39844e-08	0
chr13	89694512	89694534	+	TCACAGAAAATCTATGAAACTGG	GTCGAGAAAAGCTTTGAAACNGG	6	0	0.0936375	0.0508671	8.54908e-17	1.57958e-05	7.16373e-05	0
chr4	25130221	25130244	-	ATTCACAAATGTGACCACATTGG	GGTGACAAGTGTGATCACTTNGG	6	0	0.0151886	0.0337756	1.09351e-13	0.000106851	0.00116311	0.08
chr10	47093964	47093986	-	AGTGCTGTTGCCCCAGGTGAAGG	GGTGGTGTGGGCCCAGGAGGNGG	6	0	0.0757653	0.0183305	4.39617e-20	0.00127474	0.000111757	0
chr19	38100521	38100543	-	TGACCAGGGTCAGCCTGCTGGGG	GCACGTGGCCCAGCCTGCTGNGG	6	0	0.275997	0.20465	2.61666e-20	0.00340558	0.00175142	0.14
chr1	39514252	39514274	+	GATGCAGTGATTCTGTGCAGAGG	GATGCAGAGACCCTGCTCAANGG	6	0	0.00196556	0.0046599	9.36559e-20	2.14266e-06	9.62111e-12	0.01
chr4	1333732	1333754	-	TGGGCATGGGGTGGGTGCAGAGG	GGGGGATTGTGGGGCTGCAGNGG	6	0	0.00554029	0.0764833	9.07734e-19	3.34282e-05	1.0518e-08	0
chr19	42078867	42078889	-	TGGTGCTCCAGGAGCTGGCTGGG	GGGGGTTCCAGGGCCTGTCTNGG	6	0	0	0.00443338	1.22504e-19	8.35595e-05	0.000714879	0
chr10	88197815	88197837	+	GTGTAGGCATAGTGAGAAGGCGG	GAGCAGGGCTGGGGAGAAGGNGG	6	0	0.0920679	0.0803506	4.48626e-15	0.0021366	1.22754e-05	0.13
chr13	58543434	58543456	+	TGAGATGTTCAGGAGGCAGTTGG	GATGCTATTCAGGATGCAGTNGG	6	0	0.0115246	0.113668	1.73082e-14	0.000477029	7.54037e-05	0
chr3	71732208	71732230	-	GAGGAGAGAAGAAAGGTCTCAGG	GCGCCGAGAAGGAAGTGCTCNGG	6	0	0.0167832	0.020717	3.44177e-12	5.33991e-05	3.63514e-06	0.06
chr11	18096529	18096551	-	GGAGTGCAGTGGCGTGATCACGG	GGTGCACAGTGGGGTCAGCANGG	6	0	0.0140211	0.00494881	6.14326e-17	5.29877e-05	9.63603e-10	0
chr4	7054236	7054258	-	GATGTCCAGCGGGGGCAGCGGGG	GGTGCACAGTGGGGTCAGCANGG	6	0	0.00499109	0.0407757	3.58247e-20	0.000300638	0.000374522	0
chr5	58424624	58424646	+	TGAGAGCAGGAAGGAAAATATGG	GGACAGTAAGAAGGAAAAACNGG	6	0	0.0616987	0.0362541	7.48765e-18	7.317e-05	0.000117598	0
chr5	4287730	4287753	-	AATGGCATGAACCCAGGAGGTGG	GGTGGTGTGGGCCCAGGAGGNGG	6	36	0.646154	0.128133	3.61443e-18	0.0194391	0.137852	0.88
chr19	13183757	13183779	-	GAGCTGGGCAGGGATGGGGGAGG	GAGCAGGGCTGGGGAGAAGGNGG	6	0	0.00330023	0.00173132	3.26803e-32	1.32503e-06	2.58794e-06	0
chr7	118799105	118799127	+	GTTTCTGCAGGCTAAAAGTATGG	GCTTCGGCAGGCTGACAGCCNGG	6	0	0.104895	0.00133362	2.32612e-25	1.78403e-05	8.00578e-07	0
chr10	117217570	117217592	+	GGCCTGTCCTTCTGGGGCACTGG	GGCCCAGCCTGCTGTGGTACNGG	6	0	0.00214072	0.0075152	1.0325e-20	3.47778e-06	6.59037e-07	0
chrX	151398005	151398027	+	TTTGAAGAGGATGCAGTTGAGGG	GTTGGAGAAGCTGCAGGTGANGG	5	0	0.108333	0.125598	1.76492e-13	0.00214411	0.00489858	0.07
chr9	136991505	136991527	+	GCTGGAGGAATACCATGCGCGGG	GCTGCAGAAACAGCAAGCCCNGG	6	0	0	0.00732909	1.6807e-16	5.52068e-07	1.95131e-10	0
chr18	32907149	32907171	-	GTGCCTGTGTGAGGAGAAGGAGG	GAGCAGGGCTGGGGAGAAGGNGG	6	0	0.0875421	0.11033	1.43212e-14	0.00119672	4.23269e-06	0.01
chr7	144878214	144878236	+	GGAGGTTCCATGCTCTCTCTGGG	GGGGGTTCCAGGGCCTGTCTNGG	5	0	0.0209574	0.0113987	4.59205e-15	7.69146e-05	3.9378e-05	0
chr19	45890836	45890858	+	GGGGCCGGTGGGGGCAGGACAGG	GGGGCCACTAGGGACAGGATNGG	5	0	0.0106952	0.0362245	8.67312e-14	0.000425936	0.176745	0.13
chr7	86410623	86410645	-	GAAATTGTAGTTCTGAGGAATGG	GAAGTTGACTTACTGAAGAANGG	6	0	0.00972389	0.0664978	3.69793e-09	5.9543e-06	6.88277e-08	0
chr17	20397308	20397330	+	GTGCCACTGCACTGCAGCCCAGG	GTGGTACTGGCCAGCAGCCGNGG	6	0	0.0204202	0.0529638	2.45327e-27	0.00022519	3.43188e-08	0.02
chr17	6896578	6896600	-	GGGCAGAAAGAGCAGAGGTGGGG	GGTCACCACGAGCAGGGCTGNGG	6	0	0.0214286	0.00533644	2.38611e-18	6.87753e-05	1.39611e-05	0
chr6	116567572	116567595	-	AGGCAGTACCTAAACAGACTAGG	GGCCAGTACCACAGCAGGCTNGG	6	0	0.0513525	0.00509805	3.77448e-21	0.000160442	0.00467889	0.14
chr3	13500249	13500271	+	GTTGAGGGGTGATGGATCCCGGG	GGTGAGGGAGGAGAGATGCCNGG	6	0	0.0229798	0.00408351	3.01865e-23	0.00010553	9.12959e-06	0
chr22	39534697	39534719	+	GGTTGAGGCCCAGGAGGTCGTGG	GGCAGAAACCCTGGTGGTCGNGG	6	0	0.104892	0.054877	3.07386e-16	3.71147e-05	6.39379e-05	0
chr14	105679733	105679755	-	GGCCTGCCCGGGAGCCGGCTCGG	GGGCTGCAGGGGAGCTGGGCNGG	6	0	0.00795756	0.0088251	3.06627e-17	4.45885e-05	1.20016e-08	0.01
chr10	130291422	130291444	+	GGTGAGTAAGAAGGGGAACTTGG	GGACAGTAAGAAGGAAAAACNGG	6	0	0.00273834	0.00387091	3.07158e-25	2.22087e-06	3.0316e-07	0
chr11	121144026	121144048	+	GGGCCTGGGGTTAGGGGCCCTGG	GGTCCCGGTGGTGTGGGCCCNGG	6	0	0	0.0071418	2.26841e-14	0.000110779	1.08599e-06	0.05
chr5	1834060	1834082	+	GGAGCTGCTCCTGCCTCCCTGGG	GGGGCAGCTCCGGCGCTCCTNGG	6	0	0.012205	0.00328041	4.36503e-14	4.31177e-06	1.02976e-09	0
chr1	31585316	31585338	-	TTGGAGCCGAGGCGGTAGACAGG	GTAGAGCGGAGGCAGGAGGCNGG	6	0	0	0.00521217	6.06021e-20	0.000129934	2.90246e-06	0
chr6	149655420	149655442	+	CTGGAGTGCAGTGGTGATCTCGG	GTGGAGCGCAGTGGTCTCCGNGG	6	0	0.0214286	0.00244484	2.54435e-23	2.57376e-05	1.92992e-09	0
chr14	92151149	92151171	+	GGGAGGCAGAGGCAGGAGGATGG	GGAAGGAGGAGGCCTAAGGANGG	6	0	0.000899773	0.00288555	7.8612e-15	1.53183e-05	3.29708e-06	0.03
chr16	69101391	69101413	-	GCACGAGAATCCCTTGAACCCGG	GCACAAGGCTCAGCTGAACCNGG	6	0	0.0501464	0.0104198	2.03031e-11	4.80314e-06	3.02787e-07	0.11
chr2	127584246	127584268	-	GTCCAGGGTGGGCCGATTGTCGG	GTCCCTAGTGGCCCCACTGTNGG	6	0	0.00239029	0.0129637	6.81902e-22	6.13284e-06	1.45591e-09	0
chrX	71895611	71895633	+	GGAAGGAAAGAAGGAAGGAAGGG	GGACAGTAAGAAGGAAAAACNGG	6	0	0.0187245	0.0137992	2.87566e-14	4.69958e-06	7.67411e-08	0
chr17	10297291	10297313	+	TTATCTCCTCCTCAAACACTGGG	GGATTTCCTCCTCGACCACCNGG	6	0	0.143182	0.00706804	2.52646e-18	9.44188e-05	0.00433643	0
chr5	34844855	34844877	-	GGTCCCACCAGAGACAGGGAGGG	GGGGCCACTAGGGACAGGATNGG	6	0	0.0481052	0.0252439	6.78352e-16	0.000347746	0.0224236	0.84
chr11	78265778	78265800	-	AACATTCTCATCTTACTCATAGG	GGCATACTCATCTTTTTCAGNGG	6	0	0.146964	0.00769136	4.44039e-16	1.43751e-06	0.00018762	0
chr3	55715265	55715287	+	AGAATCCAGGGGACCTCGGCTGG	GGGCTGCAGGGGAGCTGGGCNGG	6	0	0.0390817	0.0219714	1.07136e-24	0.000474614	2.86799e-05	0.14
chr5	21467953	21467975	+	GGGGGACTGTGGTGGGGTCGGGG	GGTGGATGATGGTGCCGTCGNGG	6	0	0.00110176	0.0118327	1.22747e-17	1.59174e-05	6.28266e-10	0.01
chr4	175537570	175537592	+	GGACTCTTGATTTGTCACCCAGG	GGGCAATGGATTGGTCATCCNGG	6	0	0.00996163	0.0287722	5.21919e-17	1.73745e-05	0.000134048	0.03
chr10	6437735	6437758	-	AATGGTGTGAACCCGGGAGGCGG	GGTGGTGTGGGCCCAGGAGGNGG	5	424	0.462	0.128533	4.17343e-15	0.0339518	0.55762	0.97
chr3	37452740	37452762	+	GGGCCCGCTAAGGTCGGGGTCGG	GGGGCCACTAGGGACAGGATNGG	6	0	0.0143732	0.00194586	2.90722e-21	3.25765e-05	2.09577e-06	0
chr1	225867058	225867081	-	GATGGGTGAGATCAAGGAGAAGG	GAAGGCTGAGATCCTGGAGGNGG	5	42	0.0670472	0.00967851	2.80667e-23	0.000610573	0.000464881	0.4
chr11	39678280	39678302	-	GGTTTCGTGAAGTGTCCATTTGG	GCTGTCCTGAAGTGGACATANGG	6	0	0	0.00859678	6.12105e-23	3.3271e-06	5.81794e-10	0
chr6	33110221	33110243	-	TAAGTGAACTAACTCAGGAATGG	GAAGTTGACTTACTGAAGAANGG	6	0	0.0206264	0.015193	1.54761e-14	1.56047e-05	1.3369e-07	0
chr13	74903890	74903912	-	CAGTCCATCTTCAAGGGCAGGGG	GAGACCCTGCTCAAGGGCCGNGG	6	0	0.0740436	0.0792772	6.57438e-19	0.000564176	1.78998e-06	0
chr3	164239455	164239477	-	TTTTTTTCTTCTCGGTAAAATGG	GCATTTTCTTCACGGAAACANGG	6	0	0	0.0172106	1.73534e-15	6.08456e-07	3.98889e-06	0
chr4	160064854	160064876	+	TAGGTAGGTGGCTTTGTTCCTGG	GATGTGGGAGGCTCAGTTCCNGG	6	0	0.044	0.00916646	1.1404e-22	0.000242694	7.87165e-05	0.09
chr18	79867078	79867100	+	GCTGAGAGGTCTGGGTGCTGAGG	GCTTGTCCGTCTGGTTGCTGNGG	6	0	0.00746173	0.0678039	4.92602e-09	4.81499e-06	5.33803e-07	0
chr1	110455985	110456007	-	GGATTTGCACCCAGGCTACCTGG	GGATTTCCTCCTCGACCACCNGG	6	0	0.0482972	0.00497354	1.66519e-12	3.72268e-06	9.71434e-08	0
chr6	43206274	43206296	-	GGCCCTTGGGCTCCCTTCCTTGG	GTCCCCTGAGCCCATTTCCTNGG	6	0	0.0163636	0.00453068	8.17466e-17	7.66795e-05	6.61013e-08	0
chr3	10194709	10194731	-	TCTGAGCTGGGTGGACAGGCAGG	GCTGACCCCGCTGGGCAGGCNGG	6	0	0.0637255	0.0346283	2.48489e-17	0.000259658	4.7917e-07	0.05
chr5	95973366	95973388	-	GATGAATACACGATGGAACTAGG	GATAACTACACCGAGGAAATNGG	6	0	0.0262726	0.00343796	2.04095e-15	7.11666e-07	1.87294e-07	0
chr1	46279666	46279688	-	AGGGCCAACTGGGGCAGGAGGGG	GGGGCCACTAGGGACAGGATNGG	6	0	0.0392388	0.0231244	4.52739e-16	0.000900709	0.269995	0.04
chr17	33492312	33492334	+	GTGCTGCTACTCACAAGTTGTGG	GTGCGGCAACCTACATGATGNGG	6	0	0.0170356	0.0057428	1.79089e-19	4.09714e-06	9.35844e-08	0
chr3	127210487	127210509	+	AGAGGTGGGGACCCTGGGGGAGG	GGTGGTGTGGGCCCAGGAGGNGG	6	0	0.0377143	0.0186375	1.11988e-26	0.00027978	0.00056689	0
chr21	45995190	45995212	+	GTCTGGGCCGTTCGTCCACCTGG	GTCTGGGCGGTGCTACAACTNGG	6	0	0	0.00117996	5.62886e-13	7.17956e-08	6.94543e-15	0
chr10	98249364	98249387	+	AGGGTGGAAGGAGAGAGGCCGGA	GGTGAGGGAGGAGAGATGCCNGG	6	16	0.0013369	0.365194	8.41464e-18	0.00573212	0.00317496	1.07
chr4	169396814	169396837	-	GGGAAAAGGGAGAGTAAAGAAGG	GGGAACCCAGCGAGTGAAGANGG	6	34	0.223852	0.0146208	9.20178e-13	9.87844e-05	1.11255e-05	0
chr15	75694973	75694995	-	GCCGCTCCAGCAGGTGACGGTGG	GCCTCTCCAGCCAGGGGCTGNGG	6	0	0.00970497	0.00393509	2.12931e-19	1.41303e-06	3.54007e-05	0
chr8	47947811	47947833	+	GCACAAGAATCACTTGAACGTGG	GCACAAGGCTCAGCTGAACCNGG	5	0	0.0155683	0.0134527	1.68384e-11	2.20442e-05	6.37798e-05	0
chrX	18933573	18933595	+	GCCACCCTGGCCCAGGGCTGCGG	GAGACCCTGCTCAAGGGCCGNGG	6	0	0.00761272	0.0398362	1.62018e-23	5.58644e-05	9.63132e-07	0
chr21	40391672	40391694	-	GATGCTATGTGGGACACTGTAGG	GATGCTATTCAGGATGCAGTNGG	6	0	0.0516425	0.00169617	2.61386e-20	2.40143e-06	1.81315e-07	0
chr9	26813476	26813498	+	GAAGATGAGGACAGAGCTGGGGG	GAAGATGATGGAGTAGATGGNGG	6	0	0	0.00220635	8.77322e-22	4.38412e-06	2.17919e-07	0
chr11	61480472	61480494	+	GGGGATTTGGGGGCGTGAAGAGG	GGGGGATTGTGGGGCTGCAGNGG	6	0	0.00357143	0.00272065	3.65486e-25	2.52231e-06	2.4149e-10	0
chr9	113950964	113950986	+	GGACTATGTCTCTGAGGAGGAGG	GGAATCTGCCTAACAGGAGGNGG	6	0	0	0.00636196	5.15697e-18	4.64974e-06	5.2946e-09	0
chr15	81793939	81793961	+	GAGAGACTTGTACATGATCATGG	GCGTGACTTCCACATGAGCGNGG	6	0	0.0259	0.0273565	4.63866e-21	2.1794e-05	1.10429e-06	0
chr5	82810496	82810518	-	GAGAGTTGAGTGAAGCCAGGAGG	GTGAGTAGAGCGGAGGCAGGNGG	5	0	0	0.0236745	3.41796e-18	0.000225009	0.000111594	0
chr19	718988	719010	-	GTGTGGGGTGCGGGGGCAGCAGG	GTGAGTAGAGCGGAGGCAGGNGG	6	0	0.0308021	0.0100721	6.89102e-27	0.000178693	5.06592e-06	0
chr2	10365605	10365627	-	GGGGAGGGAGGTGTGCGGTCGGG	GGTGAGGGAGGAGAGATGCCNGG	6	0	0	0.000968071	3.67541e-20	4.72825e-07	5.67125e-11	0
chr3	79660962	79660984	-	GAGGGAAATTAGAAGGCTGAAGG	GAAGAAACTGAGAAGCATGANGG	6	0	0.00630882	0.0378733	5.71792e-18	2.62345e-05	7.8685e-09	0
chr8	74482037	74482059	+	GAGCAGTACGGTGGTGAAGGGGG	GAGCAGGGCTGGGGAGAAGGNGG	5	0	0.021978	0.072456	4.14363e-17	0.000163007	1.01961e-06	0
chr3	30303040	30303062	+	CATGTGCGAGTCACTGTGCCTGG	GATGTGGGAGGCTCAGTTCCNGG	6	0	0.00871724	0.00499623	1.81821e-19	1.42154e-05	2.7492e-11	0
chr16	7350850	7350872	+	GGTATTTTGTGTGGCTTCAGGGG	GGGGGATTGTGGGGCTGCAGNGG	6	0	0.00927198	0.0711648	1.33615e-17	0.000180097	1.49544e-05	0
chr20	32563438	32563460	+	GATTAGGGTTGGAGAGATGAAGG	GAGCAGGGCTGGGGAGAAGGNGG	6	0	0.151442	0.0123551	1.57703e-16	0.000656758	2.78434e-05	0
chr2	3462822	3462844	-	CAGGAGGGAAGTGGCCTCCCAGG	GTGGAGCGCAGTGGTCTCCGNGG	6	0	0.0284949	0.0308447	2.05006e-14	0.00149663	0.000201819	0.08
chr11	33023865	33023887	-	GTACAATGGTAAGGAAAAAAGGG	GGACAGTAAGAAGGAAAAACNGG	6	0	0.126389	0.0929626	5.85815e-15	0.000193505	1.52847e-05	0.16
chr19	42022366	42022388	+	AAGCCGGGCAGGGGTGGAGGGGG	GAGCAGGGCTGGGGAGAAGGNGG	5	0	0.0136134	0.0914201	1.64671e-23	0.000357214	0.00516476	0.02
chr16	61527885	61527907	+	GCTTTCCTGTGGTGGACTTAGGG	GCTGTCCTGAAGTGGACATANGG	4	0	0.104278	0.155858	7.70009e-18	0.000693816	0.0162628	0.04
chr17	4890602	4890624	-	GCTGCTGTTGCTGCTGCTGCAGG	GCTGGCGATGCCTCGGCTGCNGG	6	0	0.00627456	0.0187283	4.55935e-18	3.62014e-06	9.80106e-10	0
chr6	23202354	23202376	-	GTCACCAAAACATTTCCTGGAGG	GTCACCAATCCTGTCCCTAGNGG	6	0	0.00482857	0.00548724	8.25185e-10	7.92986e-07	1.53105e-07	0
chr17	13837780	13837803	+	TCCCACCCCACCCCACAGTAAGG	GTCCCCTCCACCCCACAGTGNGG	5	56	0.315689	0.284811	1.07435e-08	0.0315564	0.786394	11.32
chr4	183785721	183785744	+	GCCCCAGCCTCCTGAGTAGCTGG	GGCCCAGCCTGCTGTGGTACNGG	6	22	0.010736	0.00229235	1.15918e-18	4.79048e-07	5.49085e-06	0.86
chr6	30326253	30326275	-	TATCCCGCTGGAGTGGGAGCCGG	GGTCCCGGTGGTGTGGGCCCNGG	6	0	0.0280382	0.0198906	3.94669e-20	0.000638677	0.00215194	0.02
chr2	210629763	210629785	-	GAGCCACCGAGCCCGGCCCATGG	GAGCCACATTAACCGGCCCTNGG	6	0	0.0218803	0.0395994	4.17496e-13	6.72068e-05	6.63289e-05	0.02
chr9	85324947	85324969	-	GGTGCCCTCCCCACTTCTCTAGG	GGCGCCCTGGCCAGTCGTCTNGG	6	0	0.0045945	0.00344794	2.64676e-21	2.99042e-06	2.87958e-11	0.05
chr12	121924940	121924962	-	GAAGAAGAGGGAGAGGAAGCGGG	GAAGATGATGGAGTAGATGGNGG	6	0	0.0616802	0.000759831	4.62083e-17	4.23181e-05	2.28581e-09	0
chr5	168715479	168715501	-	GCCCCAGAAGTGTCTCTCCTTGG	GGCCGAGATGTCTCGCTCCGNGG	6	0	0.022449	0.0219985	1.05794e-11	2.64267e-06	2.72441e-11	0
chr2	109215612	109215634	+	CCTCGGTGACTCTGGATGCCAGG	GCTCGGGGACACAGGATCCCNGG	5	0	0.00502355	0.0280156	7.67982e-25	0.000281159	0.000120252	0
chr9	129283915	129283937	+	GACACCAGCAGCCGCAGACCCGG	GACACCTTCTTCCCCAGCCCNGG	6	0	0	0.00624251	3.52699e-15	2.41501e-06	7.88509e-08	0.01
chr7	151253141	151253163	+	GGAAGGAGGGGGACAGAGGGAGG	GGAAGGAGGAGGCCTAAGGANGG	5	0	0.0181922	0.00612582	8.99038e-24	3.37027e-05	0.000477053	0.05
chr20	24447030	24447052	-	GAAGTGAATGTGAGGGCTGCTGG	GTATGGAAAATGAGAGCTGCNGG	6	0	0.034375	0.0940841	3.9387e-19	0.000140664	0.00010284	0.02
chr11	119154160	119154182	+	GTGGAATGGAGGCAGGACTCAGG	GTAGAGCGGAGGCAGGAGGCNGG	5	0	0.157628	0.0241995	1.09636e-20	0.00231308	0.00291628	0.01
chr8	19715423	19715445	-	TGCAGCAACATTGGTGGAGGTGG	GGCAGAAACCCTGGTGGTCGNGG	6	0	0.010101	0.0125023	7.75517e-28	6.24917e-06	2.81235e-07	0
chr2	183151108	183151130	+	GGCATTCGGATTTTGTTCTGTGG	GGCATACTCATCTTTTTCAGNGG	6	0	0.00470085	0.00957829	1.14546e-06	3.19053e-08	8.91564e-11	0
chr17	68686221	68686243	-	GGGGAAGAGGCACCAGGTGAGGG	GTTGGAGAAGCTGCAGGTGANGG	6	0	0.0817404	0.0702325	1.45448e-17	0.000938951	0.00477086	0.09
chr12	92747853	92747875	+	GGAGATAGAGAGTAGGATGATGG	GAAGAAACTGAGAAGCATGANGG	6	0	0.0157434	0.0154968	3.09536e-13	4.13033e-05	2.66793e-08	0.01
chr3	111463735	111463757	+	GGAGTGCAGTGGGGTAATCTCGG	GGTGCACAGTGGGGTCAGCANGG	6	0	0.12987	0.00543725	1.73889e-23	0.000141908	7.71574e-07	0
chr13	100044088	100044110	-	GGCATAAACCCGGGAGGCGGAGG	GGCAGAAACCCTGGTGGTCGNGG	5	0	0.00465226	0.00763827	5.79652e-19	2.30639e-06	2.05518e-06	0
chr12	104229683	104229706	-	GCAGAAGAATCGGTTGAACCCGG	GCACAAGGCTCAGCTGAACCNGG	5	12	0.226984	0.0400486	2.8724e-12	8.7369e-05	0.000610719	0.07
chr3	196452856	196452878	-	GTGGGCAAAATGACCCCAGAGGG	GGCAGCATAGTGAGCCCAGANGG	6	0	0.0636364	0.0836211	2.73329e-09	0.000183195	0.000257304	0
chr5	133284549	133284571	-	GGTTGAGTGGGAAGAGGAAGAGG	GGTGGTGTGGGCCCAGGAGGNGG	6	0	0	0.00343796	1.28191e-19	1.65268e-05	1.56739e-07	0
chr10	121245717	121245739	+	GCAAACATCCTCTCCCTTTGAGG	GCAAACATGCTGTCCTGAAGNGG	6	0	0.0127915	0.00074558	2.15571e-18	3.27961e-08	4.49907e-12	0
chr18	57648700	57648723	+	ATGCTTCTGGATCTGCAAGGGGG	GGGACTCTACATCTGCAAGGNGG	6	68	0.0333495	0.338265	1.82886e-15	0.000667297	6.35276e-05	0.89
chr20	62725832	62725854	+	GTGAGGGGGAGGGAGGAGGAGGG	GTAGAGCGGAGGCAGGAGGCNGG	6	0	0.0127059	0.0704647	3.89383e-17	0.000161645	0.000128547	0
chrX	127647779	127647801	+	GAAGAAACTTATGGGTCTGATGG	GAAGAAACTGAGAAGCATGANGG	6	0	0.00516427	0.00102147	6.58549e-21	6.01111e-07	4.55553e-10	0
chr17	36624724	36624746	+	TGTCCCGGCCCTGGGGGTCCTGG	GGTCCCGGTGGTGTGGGCCCNGG	6	0	0	0.00591375	2.02387e-19	9.89531e-05	1.36013e-06	0.02
chr2	69222659	69222681	+	GAGCGAAAAGATGCTGGAGGAGG	GAAGGCTGAGATCCTGGAGGNGG	6	0	0.0358456	0.0956524	4.28617e-17	0.000284345	8.33624e-06	0.02
chr7	116433312	116433334	-	GTGACCAACTGGCTTACTCAAGG	GGCACCAACTGGATGGATCANGG	6	0	0.00168871	0.00430611	9.22051e-26	1.41806e-05	4.64147e-06	0
chr10	132523929	132523951	+	GCAAGGGAGCTGGAGACCTGCGG	GTCAGGGTTCTGGATATCTGNGG	6	0	0.0129844	0.0395263	8.54672e-11	0.000261308	0.00164762	0.03
chr2	178480950	178480972	+	GGGCTGCTGAGAAGGCGGGTCGG	GGGCTGCAGGGGAGCTGGGCNGG	6	0	0.00373333	0.00538291	7.77846e-20	5.83717e-06	1.10867e-07	0.02
chr5	31790037	31790059	-	GAGTTCCTTCCACCAGAGCAAGG	GCGTGACTTCCACATGAGCGNGG	6	0	0.0115345	0.00659673	3.16546e-21	2.76984e-05	8.49447e-08	0
chr4	53675803	53675825	-	GCAAATTGATGGATCTAGTATGG	GCAGATGGAATCATCTAGGANGG	6	0	0.0537815	0.034405	1.91965e-19	4.76612e-05	3.20095e-08	0
chr5	168054380	168054402	+	GGTTAAACAGAACCCTCAGATGG	GGTTTCACCGAGACCTCAGTNGG	6	0	0.043985	0.018663	1.55033e-10	6.09783e-05	0.000247305	0
chr22	19023145	19023167	+	AGGGGGTTCCATGGGGTGGGCGG	GGGGGGTTCCAGGGCCTGTCNGG	6	0	3.91577e-05	0.00197026	4.10782e-26	4.75794e-07	1.69073e-10	0
chr7	116580699	116580721	-	GGAAATATGAGGCCAGAAGAGGG	GGAAGGAGGAGGCCTAAGGANGG	6	0	0.027834	0.00341001	9.96397e-17	5.98884e-05	1.88068e-05	0.01
chr1	20415079	20415101	+	GATTTTAAAGAAAATGATCAAGG	GACATTAAAGATAGTCATCTNGG	6	0	0.0227163	0.00336139	2.66471e-16	9.12074e-07	1.52205e-07	0
chr9	129086299	129086321	+	GCCCTGTCCCCTCCTGTGGGTGG	GCCCTGGCCAGTCGTCTGGGNGG	5	0	0.00538237	0.00790684	1.63712e-16	7.15167e-05	1.75801e-09	0
chr17	2638983	2639006	-	AATGGCGTGAACCCAGGAGGCAG	GGTGGTGTGGGCCCAGGAGGNGG	6	116	0.167521	0.276505	1.30255e-19	0.0536185	0.329245	1.07
chr6	168665228	168665250	-	GAAAAAAGAGCTGAAGCAGGAGG	GTGAGTAGAGCGGAGGCAGGNGG	6	0	0.172549	0.0490696	1.17606e-13	0.00200076	0.00318728	0.06
chr15	54157480	54157502	+	TCCTTGCTCATGGTGATCAGAGG	GCCCTGCTCGTGGTGACCGANGG	6	0	0.190327	0.0308046	3.73451e-15	0.000321527	6.35978e-06	0
chr18	24404806	24404828	-	TCTCACTCTGCTGCTCAGGCTGG	GCTGACCCCGCTGGGCAGGCNGG	6	0	0.0230436	0.0104952	2.33549e-15	8.63212e-05	1.89466e-08	0.01
chr14	97724227	97724249	-	AGCTTCAGCGAGACCTGGGAAGG	GGTTTCACCGAGACCTCAGTNGG	6	0	0.00328181	0.02052	7.58334e-18	1.90209e-05	0.000478563	0
chr21	33266338	33266360	-	GGGCGGGGTGGGGAGGGGCCGGG	GGTCCCGGTGGTGTGGGCCCNGG	6	0	0.00619048	0.0054502	3.23121e-19	2.2691e-05	1.85584e-08	0
chr5	171041904	171041926	-	GATGCATACCAGGGCCTGTCGGG	GGGGGGTTCCAGGGCCTGTCNGG	5	0	0.265934	0.509396	4.65402e-11	0.00761138	0.130638	0.47
chr17	41740102	41740124	+	GGAGAGGATGGAGACCGGCCAGG	GGTGAGGGAGGAGAGATGCCNGG	6	0	0	0.00673363	5.63296e-13	7.09891e-06	1.69488e-08	0
chr4	35407949	35407971	+	GCACATTAAAGAAGCTAGGAGGG	GCAGATGGAATCATCTAGGANGG	6	0	0	0.0168576	3.88492e-15	1.82303e-05	1.62039e-08	0
chrX	53919693	53919715	-	AATGTGGCAAATTTATACTTTGG	GCCGTGGCAAACTGGTACTTNGG	6	0	0.0608145	0.0122003	1.06985e-13	0.000330278	0.00706355	2.77
chr10	104767651	104767673	-	GGAGAAGGGGAAGGGGAACGGGG	GGAGAAGGTGGGGGGGTTCCNGG	6	0	0.0120842	0.00321437	4.24639e-21	3.21868e-05	3.89618e-05	0.06
chr3	170812105	170812127	-	GAAGAGGAGAGGGGAGGAGGAGG	GAGCAGGGCTGGGGAGAAGGNGG	6	0	0.035114	0.134538	2.10361e-18	0.000347347	5.55416e-05	0.02
chr7	105683389	105683411	+	GAATTCAGGGCCAGGCACAGTGG	GGACTGAGGGCCATGGACACNGG	6	0	0	0.00423372	3.24356e-18	7.61825e-06	4.87052e-09	0
chr10	132153323	132153345	-	GGCTGGGTGGCCCCAGAAGGGGG	GGTGGTGTGGGCCCAGGAGGNGG	5	0	0.0356215	0.119595	1.59105e-19	0.00257447	0.0123122	0.14
chr19	1881272	1881294	+	GCGGTTGCCGCGGGCGCTCTTGG	GCTGTTTCTGCAGCCGCTTTNGG	6	0	0	0.00610071	7.70159e-12	2.90905e-08	1.7976e-10	0
chr18	28426140	28426162	-	GACGCTGATGCAAGAGGTGGAGG	GAAGATGATGGAGTAGATGGNGG	6	0	0	0.00765129	9.91021e-19	1.1658e-05	9.72249e-09	0
chr8	8396427	8396449	+	GAGGAGGAGGGGAGAGGAGGAGG	GAGCAGGGCTGGGGAGAAGGNGG	6	0	0.0252101	0.0523062	4.90363e-17	0.000166057	9.17794e-06	0
chr7	122022808	122022830	-	TTCAATTAAAGTTTTGCAACTGG	GTCGAGAAAAGCTTTGAAACNGG	6	0	0.0249434	0.0502552	1.37474e-20	2.50999e-06	5.01476e-07	0
chr9	113060790	113060812	-	GGGAGTGGGGGGCCCCGAGGGGG	GGTGGTGTGGGCCCAGGAGGNGG	6	0	0	0.0139504	8.88227e-14	6.15511e-06	2.97515e-09	0
chr10	124494737	124494759	-	GAACAGGGCGGGGGACAGGCTGG	GAGCAGGGCTGGGGAGAAGGNGG	5	0	0	0.0124387	2.41934e-19	4.39458e-05	2.37747e-05	0
chr14	91510930	91510952	+	CGTGGCCAGTGTGGAAACTTGGG	GGTGACAAGTGTGATCACTTNGG	6	0	0.0607895	0.00298293	9.68329e-21	1.12397e-05	8.59952e-05	0
chr16	83297776	83297798	-	GTCTACCTATTCCATTCCTTTGG	GTCTCCCTGATCCATCCAGTNGG	6	0	0.0126644	0.0037636	6.58205e-13	1.3818e-05	2.23693e-08	0
chr11	1101811	1101833	+	CACGGTGGAGATCGTGAAGGTGG	GAAGGCTGAGATCCTGGAGGNGG	6	0	0	0.0150065	2.46122e-25	0.000260376	1.42581e-07	0.02
chr2	129545820	129545842	-	GCACCAGGCTGAGCCAAAAACGG	GCACAAGGCTCAGCTGAACCNGG	6	0	0.00730519	0.00213686	3.22875e-18	1.99484e-07	5.54218e-10	0
chr7	113755939	113755962	-	AATGGCGTGAACCCGGGAGGTGG	GGTGGTGTGGGCCCAGGAGGNGG	6	262	0.42	0.0521975	4.47009e-24	0.0113472	0.0857369	0.9
chr9	27689418	27689440	-	AGCTAGAAAAGCTATTAAATAGG	GTCGAGAAAAGCTTTGAAACNGG	6	0	0	0.00706804	1.07084e-22	3.74254e-07	2.3073e-05	0
chr3	105591966	105591988	-	TTTTTGGTTGTGTCTCTGCCCGG	GCTGTGTTTGCGTCTCTCCCNGG	6	0	0.00797776	0.0481722	1.41684e-16	7.036e-06	1.01501e-05	0
chr5	18365819	18365841	+	GGCACATGCCTAGCTGGAGATGG	GGAATCTGCCTAACAGGAGGNGG	6	0	0.0486635	0.0167279	2.89064e-13	5.72676e-05	6.32633e-06	0
chr12	53944953	53944975	-	GAAGAAGTGAGGCAAGCGGCTGG	GTAGAGCGGAGGCAGGAGGCNGG	6	0	0.0413346	0.0271109	1.04087e-19	0.000787823	5.26358e-06	0.01
chr2	117609744	117609766	+	AGAGAGAAAGAAAGAAAGAAGGG	GGACAGTAAGAAGGAAAAACNGG	6	0	0.0726923	0.014288	2.62203e-21	3.64694e-05	2.99186e-05	0
chr8	65869342	65869365	+	GGTAGGAGGAAGCCAAAGATGGC	GGAAGGAGGAGGCCTAAGGANGG	6	14	0.00389208	0.0187703	1.88758e-28	0.000955399	1.29486e-06	1.09
chr20	17226062	17226084	+	GGCGACTTGGCCCGGCGCCTGGG	GGCGCCCTGGCCAGTCGTCTNGG	5	0	0.00209452	0.0128683	5.74897e-13	2.42372e-05	2.76567e-06	0
chr8	57347287	57347309	-	GGGAGCAGTAAGCCAAGGGAGGG	GGAAGGAGGAGGCCTAAGGANGG	6	0	0.0227038	0.0131453	1.67589e-20	0.000176179	2.32289e-06	0.02
chr19	32454484	32454507	+	AATGGCATGAACCCAGGAGGCGG	GGTGGTGTGGGCCCAGGAGGNGG	6	116	0.646154	0.128133	1.06393e-18	0.0194391	0.176434	1.08
chr5	172317799	172317821	+	GAATCTCCAGCAAAGGTCTAAGG	GCCTCTCCAGCCAGGGGCTGNGG	6	0	0.0791396	0.00759873	3.90624e-14	0.000135985	0.00503969	0
chr13	49625769	49625791	-	GCCAAGGTTGAGGGGCTCCTGGG	GAGAAGGTGGGGGGGTTCCANGG	6	0	0.0644689	0.0157033	5.98306e-17	0.00109611	2.55995e-05	0.43
chr1	211891502	211891524	+	GCAGGAACTGAGAAACTGAACGG	GAAGAAACTGAGAAGCATGANGG	6	0	0.0169028	0.00413037	5.04226e-24	3.41757e-06	4.11389e-07	0
chr11	67648930	67648952	-	GTGCCAGGAGGAGTGGCCCCTGG	GGTCCCGGTGGTGTGGGCCCNGG	6	0	0.0516425	0.0439008	4.44798e-12	0.000968748	0.000479288	0.13
chr16	69093627	69093650	-	GCAGAGGCAGGAGAAATGCCTGA	GGTGAGGGAGGAGAGATGCCNGG	5	98	0.0198896	0.404027	3.18308e-10	0.0426693	0.132307	1.21
chr15	62551144	62551166	+	GCCACCTGTCTGATAGGAGGCGG	GGAATCTGCCTAACAGGAGGNGG	6	0	0.1375	0.0272937	6.94609e-15	0.00027472	5.13858e-06	0.81
chr6	14962919	14962942	-	GAATGGTGTGAACCTGGAGGCGG	GAAGGCTGAGATCCTGGAGGNGG	4	242	0.0872727	0.256092	2.09606e-16	0.00992245	0.00118224	1.96
chr3	154561012	154561034	-	GTCATCTGCAAACCAGGAAGAGG	GGAATCTGCCTAACAGGAGGNGG	6	0	0.0266576	0.0398362	1.29691e-19	6.5471e-05	0.000305145	0
chr14	58396216	58396238	+	GCCCGGGCAGGCAGGACCACTGG	GCTCGGGGACACAGGATCCCNGG	6	0	0.0201681	0.0392446	3.95804e-14	4.41854e-05	2.7789e-05	0.01
chr6	30919705	30919727	-	GGCACCTGTGAGGGTTGGAAGGG	GGCCCCACTGTGGGGTGGAGNGG	6	0	0.0237899	0.0271997	3.88885e-18	9.42586e-05	0.000170058	0
chr6	39337262	39337284	-	GGGAAGGGAGGGGAGGCTGGAGG	GTGAGTAGAGCGGAGGCAGGNGG	6	0	0.0367059	0.0288605	1.0395e-18	0.000230581	3.6292e-05	0
chr12	74232184	74232206	+	GTACAAAGTGTGACCCATGAGGG	GAAGAAACTGAGAAGCATGANGG	6	0	0.00445086	0.0138259	1.97427e-15	6.34341e-06	3.39581e-10	0
chr18	44265254	44265276	-	GCTCTAGTCAGTCATCTTGCTGG	GCCCTGGCCAGTCGTCTGGGNGG	6	0	0.128906	0.00471018	2.88469e-15	0.000173062	8.70319e-07	0
chr14	96489264	96489286	-	GAAAGTTCTGGACTAGATAGTGG	GAAGATGATGGAGTAGATGGNGG	6	0	0.0477275	0.0529438	1.13657e-17	0.000360867	3.19366e-05	0
chr20	50111857	50111879	+	GTCCCTGCAGCCCCACAGTGGGG	GTCCCCTCCACCCCACAGTGNGG	4	0	0.260104	0.30795	2.85872e-12	0.0140939	0.269004	0.66
chr4	136935410	136935432	+	GAGTCAGGAATGACAAGGACTGG	GAAGCATGACGGACAAGTACNGG	6	0	0.0145243	0.0429022	6.12031e-12	3.01656e-05	3.98509e-07	0.04
chr5	160803384	160803406	+	GAGGCTACTTGGGCCAGGCACGG	GGGGCCACTAGGGACAGGATNGG	6	0	0.0172892	0.00714108	1.05111e-24	0.000112787	0.000164796	0
chr7	75099357	75099379	-	CACTGCAACTTCCCCATCCCGGG	GACACCTTCTTCCCCAGCCCNGG	6	0	0.0477273	0.168834	2.20413e-11	0.000411647	0.000531392	0
chr17	33292848	33292870	-	GCGGGCGCCTGGCAGGACTTAGG	GCTGCCGCCCAGTGGGACTTNGG	6	0	0.108669	0.0177939	1.52664e-19	0.000238705	1.27308e-05	0.09
chr10	93336830	93336852	+	GGGAAGGCAGGAAGAAAAGAAGG	GGGAACCCAGCGAGTGAAGANGG	6	0	0.0317853	0.00315522	3.42539e-22	3.9121e-06	1.91498e-06	0
chr11	2850185	2850207	-	GGTCCCGGGGTGGGCGGCCGGGG	GGTCCCGGTGGTGTGGGCCCNGG	6	0	0	0.00170098	2.40537e-16	6.99855e-07	4.12557e-09	0
chr11	62533198	62533220	+	ACCCCCAATTTGGGGAGCAGAGG	GGCCCCACTGTGGGGTGGAGNGG	6	0	0.142451	0.0201313	1.01707e-09	0.00143581	0.00500673	0
chr2	215448795	215448817	+	GGGTGATAGTGGTGAAGCACAGG	GGGGGATTGTGGGGCTGCAGNGG	6	0	0.00755608	0.00477628	2.32297e-15	9.98708e-06	1.23709e-09	0
chr11	41510399	41510421	-	ATTGCAGACTGACCAAGCCCTGG	GCTGCAGAAACAGCAAGCCCNGG	6	0	0.0434241	0.0746961	2.31942e-19	0.000129476	0.000765519	0.18
chr1	209301592	209301614	+	ACTGTCCGGGAGCCACCTCTGGG	GCTGGGCAGGAGCCCCCTCCNGG	6	0	0.009	0.0447172	4.21306e-17	0.000352555	0.00628511	0
chr19	36355937	36355959	-	GGGCTACTCTTTTTTTTGATCGG	GGCATACTCATCTTTTTCAGNGG	6	0	0.00782539	0.0236767	6.16385e-14	3.78535e-08	2.43267e-09	0
chr12	84427512	84427534	+	GCTGACACTCCTGAGCATCCCGG	GCTGACCCCGCTGGGCAGGCNGG	6	0	0.0588362	0.00218508	5.35845e-19	3.97976e-05	4.20217e-07	0
chr9	84530267	84530289	-	GGTCGTGGGGTGGGAGGAGGAGG	GGTGGTGTGGGCCCAGGAGGNGG	6	0	0	0.00955184	1.58532e-19	6.49649e-07	7.4145e-10	0.01
chr12	43405275	43405297	+	GTGATGGTGATGCACATCTGTGG	GTCAGGGTTCTGGATATCTGNGG	6	0	0.00924129	0.0355645	2.59751e-10	3.08103e-05	5.80313e-09	0
chr1	194070749	194070771	+	GGTGACGGAGTGTGTGAAGAGGG	GGGAACCCAGCGAGTGAAGANGG	6	0	0.00872657	0.0877472	2.82906e-25	4.08466e-05	1.85494e-07	0
chr9	121650276	121650298	-	GACCAGGGGGGAGGGGCAGGAGG	GAGCAGGGCTGGGGAGAAGGNGG	6	0	0.0127451	0.0177397	4.34506e-21	0.000142887	1.88797e-07	0
chrX	153294063	153294085	-	GGTGGGTGCCAGGGTCTCCGGGG	GGGGGGTTCCAGGGCCTGTCNGG	6	0	0.000188888	0.00441104	6.62862e-19	1.82342e-06	1.26634e-09	0
chr16	32845901	32845923	+	GGGCCCCAAGGGAGGTGTCCGGG	GGGCTGCAGGGGAGCTGGGCNGG	6	0	0.00654949	0.00385217	1.43049e-21	3.05825e-05	5.88047e-09	0.01
chr7	5519011	5519033	+	GAACAGTGCTTGGCAGTAGCAGG	GAGCAGGGCTGGGGAGAAGGNGG	6	0	0.00403678	0.00579696	1.66494e-25	1.95414e-05	2.83877e-11	0
chr8	74934393	74934415	-	CCAGAGACTGGGAAGCATACTGG	GAAGAAACTGAGAAGCATGANGG	6	0	0.0423001	0.0291705	1.50109e-19	0.000347465	0.00183829	0.06
chr1	201187458	201187480	+	GGGCTGGACTGGAGATAGGGAGG	GGGCTGCAGGGGAGCTGGGCNGG	6	0	0.00251185	0.0103165	8.42419e-14	2.19603e-05	1.38039e-10	0
chr2	234183929	234183951	+	GGGAGGGAGGGGAGCAAGGAAGG	GGGCTGCAGGGGAGCTGGGCNGG	6	0	0.107597	0.0121095	1.41792e-17	0.000114512	9.55491e-07	0
chr7	5630400	5630422	+	GACAGGGTCTTGCTCAGCCCAGG	GACACCTTCTTCCCCAGCCCNGG	5	0	0.0575163	0.0267696	2.66356e-13	0.000132918	9.39056e-07	0.01
chr6	168051629	168051651	+	GTGGGCAGAGTGAGGCCACACGG	GGCAGCATAGTGAGCCCAGANGG	6	0	0.00326868	0.0539696	9.36372e-15	1.72643e-05	7.81374e-07	0
chr12	69193578	69193601	-	AATGGCGTGAACCCGGGAGGTGG	GGTGGTGTGGGCCCAGGAGGNGG	6	242	0.42	0.0521975	4.47009e-24	0.0113472	0.0857369	1.02
chrY	26505409	26505431	+	GGCAGGAAAGATAGCCATGATGG	GGCAGCATAGTGAGCCCAGANGG	6	0	0.0269231	0.00770413	1.69741e-20	5.52009e-06	8.48658e-08	0
chr3	58431886	58431909	-	GAAGAAGTTGCCCAGTATGATGG	GAAGAAACTGAGAAGCATGANGG	6	10	0.00847261	0.00746234	8.18746e-22	4.48068e-06	3.08976e-09	0
chr3	37973426	37973448	-	GGGGCAGGTGGGAGCCATCCAGG	GGAGAAGGTGGGGGGGTTCCNGG	6	0	0	0.004265	8.25005e-21	5.22101e-06	7.49535e-07	0.01
chr12	122133363	122133385	-	GCTCACAGTGGGGAGGGCTGTGG	GGTCACCACGAGCAGGGCTGNGG	6	0	0.0295312	0.0548794	4.2058e-13	0.000183312	9.95777e-06	0.03
chr10	31551112	31551134	+	GCTTACTGACCCTTTTGGGTTGG	GCATACTCATCTTTTTCAGTNGG	6	0	0.0053948	0.0214384	5.57483e-23	8.21388e-08	7.62026e-09	0
chr12	54409350	54409372	+	GCCTGGGAGGGCCCAGGAGGAGG	GGTGGTGTGGGCCCAGGAGGNGG	5	0	0.0493221	0.509396	1.77526e-08	0.0100545	0.00834997	0.03
chr7	150778429	150778451	+	AAAGATGATGGAAAGGATCCAGG	GAAGATGATGGAGTAGATGGNGG	6	0	0.0642224	0.00134254	1.16548e-22	0.000100064	1.44817e-07	0
chr10	132805186	132805208	-	GGTGGCCTCTCTGGACAGGGTGG	GCTGACCCCGCTGGGCAGGCNGG	6	0	0.0197142	0.0673979	4.75191e-18	0.000330909	0.000153469	0
chr7	30995156	30995178	+	GACCATTGGCTTGGGCAGCCTGG	GGGCAATGGATTGGTCATCCNGG	6	0	0.00129144	0.0185294	5.97047e-16	8.81342e-06	2.09938e-06	0
chr6	39825099	39825121	+	CTTTGTCAGGCTGGGTGCGGTGG	GCTTGTCCGTCTGGTTGCTGNGG	6	0	0.00263799	0.0509121	1.17713e-23	4.48788e-06	1.76496e-09	0
chr2	33744072	33744094	+	TATGTCAGAGGGTAAGATCCTGG	GATGTGGGAGGCTCAGTTCCNGG	6	0	0.0565657	0.00748803	2.37264e-13	2.09192e-05	0.000125568	0
chrX	104577756	104577778	+	GAGGGATGGTAGCCTTGCAGGGG	GTGGGATCGGAGCAGTTCAGNGG	6	0	0.00159171	0.00900356	1.15865e-21	8.19338e-06	4.28383e-12	0
chr10	132307641	132307663	+	CCACTTGCTCCACTGAAACAGGG	GCATTTTCTTCACGGAAACANGG	5	0	0.0386664	0.0868693	2.22941e-09	1.45653e-05	7.08311e-05	0
chr4	183632339	183632361	-	GGTGGATCACCTGAGGTCAGAGG	GAGGGCTCACCAGAGGTAGGNGG	6	0	0.0168448	0.0117487	4.49466e-16	0.000201233	0.000683467	0.03
chr16	8558974	8558997	-	GCTGAGGTGGGTGGATTACAAGG	GAGAAGGTGGGGGGGTTCCANGG	6	28	0.0478594	0.0163611	1.60274e-14	0.000838633	0.0039847	0.56
chr19	55712889	55712911	+	GAGGAGGAGGGGGGAGGAGATGG	GAGCAGGGCTGGGGAGAAGGNGG	6	0	0.025604	0.0580065	2.19039e-12	0.000196712	3.099e-06	0
chr16	56705762	56705784	+	GTGAAAGTGGGGGCGTATCTTGG	GAGAAGGTGGGGGGGTTCCANGG	6	0	0.0641187	0.00185742	4.39758e-24	3.75527e-05	1.45412e-09	0.02
chr13	108123254	108123276	+	GGAAGGAGGAGATGGTAGGAGGG	GGAAGGAGGAGGCCTAAGGANGG	5	0	0	0.00109219	1.895e-17	1.43101e-06	6.66217e-06	0.01
chr1	46203307	46203329	-	GGGTCCCCGCCCGCGCGGCGCGG	GCTGCCCCGCCTGCCCAGCGNGG	6	0	0.00105728	0.0318281	2.93073e-15	8.36463e-05	1.34517e-06	0
chr10	71819056	71819079	-	GCTGATCGAGATCCTGGTGGAGG	GAAGGCTGAGATCCTGGAGGNGG	6	24	0.153429	0.051273	4.67791e-20	0.00301626	0.000338365	0.22
chr1	151226728	151226751	+	AGTACTCTTATTTTCTGGCCGGG	GCTACTCTCTCTTTCTGGCCNGG	5	498	0.144482	0.279247	2.55784e-11	0.00179774	0.0193524	2.47
chrX	141327556	141327578	-	GGAGCAGGTGGGCTGGTGCATGG	GGAGAAGGTGGGGGGGTTCCNGG	5	0	0.00935673	0.00447727	1.14444e-12	1.43123e-05	2.10909e-07	0
chr17	80315172	80315194	+	GATGGTGGTGGACGTGATGGTGG	GAAGATGATGGAGTAGATGGNGG	6	0	0	0.00941677	1.01971e-12	8.83582e-06	1.02657e-09	0
chr15	77986046	77986068	-	GCTGCAGGAGGCTCTGTGGCAGG	GATGTGGGAGGCTCAGTTCCNGG	6	0	0.00654762	0.00649058	1.00303e-35	9.80848e-06	7.53655e-09	0
chr5	61942606	61942628	+	GGGAGGGGAGGGGAGGGAGAAGG	GTGAGTAGAGCGGAGGCAGGNGG	6	0	0.00467128	0.0241092	2.02465e-21	5.24027e-05	1.19347e-07	0
chr11	27679266	27679288	-	GAAATTTCTATATGGAAACATGG	GCATTTTCTTCACGGAAACANGG	5	0	0.0639361	0.178977	4.68113e-07	1.5903e-05	0.000199679	1.76
chr3	123147851	123147873	+	GTGGGGCGGGGGATCTGGCCAGG	GGGCTGCAGGGGAGCTGGGCNGG	6	0	0.0178513	0.0304315	5.08312e-09	0.000253267	2.60883e-05	0.01
chr1	8217094	8217116	+	GGAGGCGAGGGAGCAGAAGGAGG	GGTGGTGTGGGCCCAGGAGGNGG	6	0	0.0472255	0.0275408	6.51342e-19	0.000180881	5.44067e-06	0
chr14	105097923	105097945	+	GGCCAGCTGGGGTGCAAGGCAGG	GGGCTGCAGGGGAGCTGGGCNGG	6	0	0.020979	0.0159142	4.33598e-19	0.000135027	3.55664e-07	0.01
chr1	3248880	3248902	+	GTTTCCTGGGTCCCTCCCGTGGG	GTCTCCCTGATCCATCCAGTNGG	6	0	0.00928878	0.0115179	1.22867e-16	9.94549e-06	3.49975e-08	0
chr8	118255022	118255044	-	GTGCAGGTGTCAGGATTCCAAGG	GAGAAGGTGGGGGGGTTCCANGG	6	0	0.0785153	0.0420468	1.45819e-16	0.00110461	3.46216e-05	0.14
chr17	1736817	1736839	-	GGCCTCCAGCCAAGCTGGGGAGG	GGGCTGCAGGGGAGCTGGGCNGG	6	0	0.00246812	0.0405614	6.49995e-24	0.000431101	1.96252e-08	0
chr7	27837652	27837674	+	TGGAGGCACTGGAGCTGTGCTGG	GGGCTGCAGGGGAGCTGGGCNGG	6	0	0.157193	0.0715128	1.16688e-14	0.001451	2.1845e-06	0
chr10	126929979	126930001	-	TTGGTGGTGGCCAGGAGCTGGGG	GTGGTACTGGCCAGCAGCCGNGG	5	0	0.00775695	0.0344306	1.09945e-17	0.00031417	0.00106709	0.02
chr4	91761861	91761884	-	GAAAGGAGAGGGCCAAAGGATGG	GGAAGGAGGAGGCCTAAGGANGG	4	1554	0.174957	0.230587	1.26801e-09	0.0154077	0.134899	36.31
chr3	125915140	125915162	-	GAAGGAGGAGTTAGCTCCTGGGG	GAAGGTGGCGTTGTCCCCTTNGG	6	0	0	0.000962865	6.90203e-13	2.94866e-06	6.95863e-12	0
chr19	55116981	55117003	+	GCAGAGTGGTCAGCACAGAGTGG	GCAGCATAGTGAGCCCAGAANGG	6	0	0.0217992	0.0238612	3.26038e-15	4.58132e-05	4.64638e-07	0
chr2	8355596	8355619	+	GGGCATGGTGGGAAAGTTCCTGG	GGAGAAGGTGGGGGGGTTCCNGG	6	12	0.150576	0.00569715	2.34613e-13	0.000598554	0.0486963	0.22
chr3	44773630	44773652	+	GAGCGATGAGGGGTAGAAGGGGG	GAGCAGGGCTGGGGAGAAGGNGG	6	0	0.0470204	0.0208267	3.45542e-21	0.000210743	1.01117e-05	0.01
chr9	66183961	66183983	+	GACTTTGAAGGTACTTTTCTTGG	GACATTAAAGATAGTCATCTNGG	6	0	0.00513369	0.0023333	1.57055e-20	5.2838e-08	2.41156e-13	0
chr7	74066053	74066075	-	GTCCCCACTGCTAGATGGACAGG	GGCCCCACTGTGGGGTGGAGNGG	6	0	0.0607537	0.00773314	4.52184e-23	0.000215405	0.00169399	0
chr10	116096431	116096453	-	GAAAGGCAGAGGCAGGAAGCGGG	GTAGAGCGGAGGCAGGAGGCNGG	5	0	0.379598	0.188557	3.4784e-14	0.0144369	0.0161757	0.13
chr17	38837834	38837856	-	GCCCAGAGAAGCTGTGTAATTGG	GTCGAGAAAAGCTTTGAAACNGG	6	0	0	0.0156639	7.61783e-21	2.25585e-08	1.56738e-09	0
chr18	59931177	59931199	+	AGCCCCCTGACCCGCCTTCTGGG	GGCGCCCTGGCCAGTCGTCTNGG	6	0	0.00638334	0.0236127	2.88108e-15	2.56668e-05	3.20349e-08	0
chr9	130276366	130276388	+	AAGCTGAGGTGGAGAGAAGCTGG	GAGCAGGGCTGGGGAGAAGGNGG	6	0	0.0801484	0.0445407	7.38842e-20	0.00290552	0.000183232	0.13
chr3	44015939	44015961	+	AAACTGAGGCAGATGGGCACAGG	GGACTGAGGGCCATGGACACNGG	6	0	0.0179186	0.0621667	1.07715e-17	0.000207977	0.00252867	0.11
chrX	13068844	13068866	+	GCCCAAGCTGTGATGTGGAGAGG	GGCCCCACTGTGGGGTGGAGNGG	6	0	0.0638286	0.0147254	8.50173e-17	0.000587869	5.88191e-05	0
chr2	225092583	225092606	-	AATGGTGTGAACCCGGGAGGCAG	GGTGGTGTGGGCCCAGGAGGNGG	6	56	0.119778	0.128533	5.80584e-16	0.0339518	0.198318	0.92
chr7	90596410	90596433	+	CCGCCCCCGCCCGCCCAGCTGCG	GCTGCCCCGCCTGCCCAGCGNGG	6	68	0.0134343	0.202292	7.09691e-14	0.0141363	0.00150521	5.64
chr1	74364478	74364500	+	GATGTTCAGTTCCTGTTCACTGG	GAGGTTCACTTGATTTCCACNGG	6	0	0.000804954	0.00745413	4.47437e-10	3.86904e-08	1.05698e-12	0
chr3	135500967	135500989	+	TGTGGTGAAGGACTTGGAGGCGG	GGTGGTGTGGGCCCAGGAGGNGG	6	0	0.0538776	0.00756022	5.35258e-19	0.000229141	1.2164e-06	0
chr1	51201559	51201581	-	GATGATGGCGGCTGGGTTCAGGG	GATGTGGGAGGCTCAGTTCCNGG	6	0	0	0.00391405	1.18887e-19	5.22962e-06	9.29019e-09	0
chr2	127060588	127060610	-	GCAGAAAGAAGAACAGGTACCGG	GAAGCATGACGGACAAGTACNGG	6	0	0.0611111	0.0335259	1.72144e-14	0.000148346	9.39004e-07	0.01
chr7	24797528	24797550	+	GGTGCTTTGGGGCCTGGGGAGGG	GGTGGTGTGGGCCCAGGAGGNGG	6	0	0.014966	0.00468043	1.22602e-17	5.72639e-06	2.46513e-08	0
chr8	43840233	43840255	-	TATTTCTTTCTAGGCCACAATGG	GATTTCCTCCTCGACCACCANGG	6	0	0.101563	0.00631015	1.38696e-09	1.91416e-05	6.85674e-06	0
chr16	35304986	35305008	+	GTGAGAAGGGACTATGCAGGAGG	GTGAGTAGAGCGGAGGCAGGNGG	6	0	0.00983193	0.00629299	5.41303e-27	2.86735e-05	8.27035e-08	0
chr14	106401782	106401804	+	GGCAGAGGCCGGGCCTGTCTGGG	GGGGGTTCCAGGGCCTGTCTNGG	6	0	0.0378151	0.221527	1.33124e-16	0.00113622	0.000105199	0.19
chr1	13726904	13726926	+	CTGGGAGACGCCAGCAGCTGGGG	GTGGTACTGGCCAGCAGCCGNGG	6	0	0.0427706	0.0860773	3.77881e-16	0.000752883	2.4069e-06	0.02
chr11	63449268	63449290	+	GTGGTACACTCCAGAAGATGGGG	GTGGTACTGGCCAGCAGCCGNGG	6	0	0.0193294	0.00570094	2.77671e-12	8.63836e-06	1.25417e-08	0
chr14	34187919	34187941	+	GCATGAGGCCCAGGGTGCCTAGG	GCACGTGGCCCAGCCTGCTGNGG	6	0	0	0.00203752	1.01575e-20	1.43279e-06	5.15384e-11	0
chr15	82830688	82830710	-	ACTGACACCGCGTGGGAAGCTGG	GCTGACCCCGCTGGGCAGGCNGG	6	0	0.010784	0.00284255	2.17484e-19	4.27919e-05	7.10374e-05	0.15
chr22	20210622	20210644	-	GTGAAGAGGTGACCCAGTTGTGG	GGGATCAGGTGACCCATATTNGG	6	0	0.00165146	0.0124659	1.24713e-24	3.98421e-05	2.71991e-05	0.02
chr7	2659449	2659471	+	GCCACCGCTCCAGTTCCCAGGGG	GTCACCAATCCTGTCCCTAGNGG	6	0	0.00592694	0.0113333	7.53311e-20	2.10536e-05	0.000181411	0
chr11	111413801	111413823	+	ACAGATGAGAGCAGGTAGGATGG	GCAGATGGAATCATCTAGGANGG	6	0	0	0.0085283	1.12454e-18	1.20103e-05	7.88689e-06	0
chr17	28405876	28405898	+	GCCCCGCTACCTGCATGGTGGGG	GTGCGGCAACCTACATGATGNGG	6	0	0.0289595	0.0480201	2.02551e-12	6.35121e-05	2.0363e-05	0.11
chr10	112242554	112242576	+	CCCTAGAGCCACCACAGCTAGGG	GAGTAGCGCGAGCACAGCTANGG	6	0	0.0342829	0.186838	3.39728e-12	0.00286628	0.00109613	0.78
chr21	37782985	37783007	-	GAGGTGGGCCGGGTGGCAGGAGG	GAGCAGGGCTGGGGAGAAGGNGG	6	0	0.00296613	0.00883328	4.14409e-25	2.21833e-05	1.19537e-08	0
chr2	108063244	108063266	-	AATATTTTAGATAGTCCTTTAGG	GACATTAAAGATAGTCATCTNGG	6	0	0.00944924	0.0534792	1.69666e-21	4.85658e-06	4.59692e-05	0.06
chr2	97415937	97415959	+	GAGCGATGATAAAACTGTTCTGG	GGGCGGTGCTACAACTGGGCNGG	6	0	0.230246	0.0072804	2.26618e-20	0.00043412	0.00102417	0
chr10	92291283	92291305	-	GGCGGCGGAGAGCGAGGAGGAGG	GAAGGCTGAGATCCTGGAGGNGG	6	0	0	0.008254	1.48508e-22	3.98243e-05	1.03797e-08	0
chr1	209251160	209251182	+	GGCCCCACTCCAGGCTTCAGGGG	GGCCCCACTGTGGGGTGGAGNGG	6	0	0.00808081	0.00302961	1.44176e-23	3.43588e-06	1.44295e-06	0
chr21	27511653	27511675	-	GCAGAATCTAAGAAGAGAGATGG	GAAGAAACTGAGAAGCATGANGG	6	0	0.0377451	0.00524209	8.89456e-23	1.58402e-05	8.83592e-08	0
chr22	50507970	50507992	-	GGCGAGCGGGCCGAGGAGGCGGG	GTAGAGCGGAGGCAGGAGGCNGG	6	0	0.00618793	0.0587556	7.5011e-20	0.000201789	1.79864e-06	0
chr19	21237305	21237327	+	GCTATTTCTTTATGGCACCAGGG	GCATTTTCTTCACGGAAACANGG	6	0	0	0.00453982	1.50454e-16	1.57406e-08	1.4089e-09	0
chr1	17194664	17194686	-	GGAGGAGAATGGGAGTGCAGGGG	GGGGGATTGTGGGGCTGCAGNGG	6	0	0.0085084	0.0101544	6.61969e-12	7.62524e-05	0.00532099	0.07
chr6	121854316	121854338	+	GCGGGGACAAAGGAGGCAGGAGG	GTGAGTAGAGCGGAGGCAGGNGG	6	0	0.131868	0.185894	1.92038e-16	0.00211048	1.26981e-05	0.19
chr17	76714493	76714515	-	AGGAGTGGAGTGGTGGCGGGTGG	GTGAGTAGAGCGGAGGCAGGNGG	6	0	0.0350291	0.00717766	1.1539e-28	0.00107593	0.000127145	0
chr4	141002393	141002415	-	AAGAAGGTGGGGGAGGCAGATGG	GAGAAGGTGGGGGGGTTCCANGG	6	0	0.0111012	0.000398895	1.04138e-28	8.4712e-06	6.99419e-08	0.01
chr17	80966472	80966494	-	GGTGGCCCTGGGGACAGCAGGGG	GGGGCCACTAGGGACAGGATNGG	6	0	0.00612745	0.0328682	1.45507e-16	8.44941e-05	6.48775e-06	0
chr21	46005468	46005490	-	GACTTCTTCCTCTGCCCCAAAGG	GATTTCCTCCTCGACCACCANGG	6	0	0.00368697	0.00302375	3.55428e-24	6.64586e-07	4.65389e-09	0
chr2	214657667	214657689	+	GCTTTTATTGCAATTGCTTTTGG	GCTGTTTCTGCAGCCGCTTTNGG	6	0	0.0125641	0.00646244	1.59918e-14	8.95229e-08	9.85007e-08	0.27
chr4	64442155	64442177	-	GAGCAGGGCTAGGCATACTGGGG	GAGCAGGGCTGGGGAGAAGGNGG	5	0	0	0.000767129	4.48402e-19	2.67157e-06	3.75143e-06	0
chr8	122555031	122555053	-	GTGTTGGGAGTGGAGGGAGGGGG	GTGAGTAGAGCGGAGGCAGGNGG	6	0	0.00139376	0.0550821	3.45713e-25	3.9799e-05	1.57114e-06	0.01
chr1	115722820	115722842	+	GAGGATCACCTGAGGTCAGCAGG	GAGGTTCACTTGATTTCCACNGG	6	0	0	0.00143006	2.3921e-21	3.09807e-09	7.19462e-10	0
chr7	1287456	1287478	-	ACTCAGGGACGCCGCCTCCCAGG	GCTCGGGGACACAGGATCCCNGG	6	0	0	0.00629564	9.04951e-20	8.74553e-06	1.28897e-06	0
chr7	53244132	53244154	-	AAAAAAACTTAGGAGCAAGTGGG	GAAGAAACTGAGAAGCATGANGG	6	0	0.171685	0.0192669	2.43956e-26	0.000124299	0.00205972	0
chr4	75033873	75033895	-	GGCGGCGATGCTGCCTGTGAAGG	GTTGGAGAAGCTGCAGGTGANGG	6	0	0	0.0105814	4.4824e-17	1.65954e-05	2.16418e-09	0
chr1	235297786	235297808	+	GTAATCAGCCAAACAGAATGTGG	GGAATCTGCCTAACAGGAGGNGG	5	0	0.259848	0.0447924	1.07894e-14	0.000971793	0.0178015	1.63
chr10	80304560	80304582	-	GTGGAGTCTACAGAGGCAGGTGG	GAGGGCTCACCAGAGGTAGGNGG	6	0	0.115679	0.083347	7.56276e-29	0.00070602	5.48244e-05	0.12
chr9	112970646	112970668	+	CACTATCGTGAGAACAGCAAGGG	GAGTAGCGCGAGCACAGCTANGG	6	0	0.0176106	0.0290945	5.37568e-16	0.000324454	2.80479e-06	0.03
chr15	34800138	34800160	+	GGAGGGCAGGGGAAGGAGGAAGG	GTAGAGCGGAGGCAGGAGGCNGG	6	0	0.0646154	0.0973246	1.95748e-19	0.000705815	0.000314336	0
chr16	30559876	30559898	-	GAATCCACAGGCAGACAGCCTGG	GCTTCGGCAGGCTGACAGCCNGG	5	0	0.245209	0.142659	4.39966e-07	0.00428219	0.0282023	1.33
chr7	144538681	144538703	-	GCTGGATTCTGTGTCCAGAATGG	GCAGCATAGTGAGCCCAGAANGG	6	0	0.0238914	0.0270404	2.43543e-14	3.73091e-05	2.06096e-08	0
chr13	79179157	79179180	-	GGAGAGGGTGGGTGGGTTGGGGA	GGAGAAGGTGGGGGGGTTCCNGG	5	16	0.000109419	0.0478445	8.01817e-23	0.000188351	1.75051e-06	0.08
chr14	105408958	105408980	-	GGAGGAGGAGGAGCAGGAGGAGG	GGTGGTGTGGGCCCAGGAGGNGG	6	0	0.0284257	0.0420999	3.71327e-15	0.000164443	1.8667e-05	0
chr18	74097394	74097416	+	GGGGGGTTGGGAGGATGAGGGGG	GGGGGATTGTGGGGCTGCAGNGG	6	0	0.0149573	0.00282984	1.34981e-19	4.35433e-06	3.25877e-08	0
chr12	49588372	49588394	-	GGTGACCAGCCTGGGGAGGTGGG	GCTGACCCCGCTGGGCAGGCNGG	6	0	0.0051677	0.026429	3.74956e-13	0.000157645	2.83996e-06	0
chr5	147418039	147418061	-	GAGCAGCGTGAATGGAGCTAAGG	GAGTAGCGCGAGCACAGCTANGG	6	0	0.00863105	0.00284434	6.80936e-13	5.41309e-06	1.87513e-08	0
chr20	31711404	31711426	+	CCTGGTGTGTCTGGCAGCTGAGG	GCTTGTCCGTCTGGTTGCTGNGG	6	0	0.0455761	0.0200197	3.77384e-15	1.37763e-05	1.2816e-06	0.03
chr6	57593043	57593065	-	CTCAAGAAAAACTGTAAAGCAGG	GTCGAGAAAAGCTTTGAAACNGG	6	0	0	0.00293383	7.56262e-12	2.55981e-07	6.6924e-08	0
chr2	229447475	229447497	+	GTTGTTCTGGCACGGAGACGAGG	GTGGTACTGGCCAGCAGCCGNGG	6	0	0.00144592	0.00379378	1.0491e-11	3.21081e-06	4.15902e-10	0
chr4	75630625	75630647	-	GAGCCCTAGGTGAAGGGGCGGGG	GAGACCCTGCTCAAGGGCCGNGG	6	0	0.00528686	0.038204	7.30467e-11	3.4509e-06	1.17505e-09	0
chr5	92163	92185	+	GCCCAGTGCACAGCGGGACCAGG	GCACAAGGCTCAGCTGAACCNGG	6	0	0.00132298	0.0243846	7.95953e-18	2.41276e-06	8.25776e-07	0.01
chr19	19151417	19151439	+	GCCCTGGTAGGGGTCCCAGAAGG	GCCCTGCTCGTGGTGACCGANGG	6	0	0	0.0012812	3.41816e-14	6.38359e-07	1.34108e-13	0
chr20	13291239	13291261	-	CCAGGAACTGAGAGGCAGAAAGG	GAAGAAACTGAGAAGCATGANGG	6	0	0.044898	0.00602378	2.50794e-23	9.43312e-05	0.000223332	0
chr2	204061898	204061920	-	GGGCCTGTTGGGGGGTGGGGGGG	GGCCCCACTGTGGGGTGGAGNGG	6	0	0.0430147	0.0457336	1.98342e-17	0.00021206	1.96726e-05	0
chr12	104704359	104704381	+	AGGCTGCAGGTGAGGGAGGAAGG	GGGCTGCAGGGGAGCTGGGCNGG	6	0	0.00279586	0.00271645	2.64946e-17	1.40279e-05	1.83125e-06	0.01
chr16	22102087	22102110	+	GCTCACACCTGTAATCACTTTGG	GGTGACAAGTGTGATCACTTNGG	5	26	0.0780744	0.213937	5.44895e-11	0.000317732	0.000294692	0.41
chr8	143716735	143716757	-	CGTCGTGTGCACCCGGGAAGCGG	GGTGGTGTGGGCCCAGGAGGNGG	6	0	0.0702281	0.0282562	8.46387e-24	0.00150134	4.42107e-06	0.2
chr2	112645806	112645828	-	TCGGCCCGGCGTGCCCAGCCGGG	GCTGCCCCGCCTGCCCAGCGNGG	5	0	0.0344388	0.228195	5.2338e-21	0.00237192	1.0871e-05	0.01
chr2	209852379	209852401	+	GGTGATGATGGTGGTGGTGGTGG	GAAGATGATGGAGTAGATGGNGG	6	0	0	0.00474239	8.38722e-23	4.19425e-06	8.60443e-10	0
chr8	10515960	10515982	+	ACAGGTGAAGCAGCAAGCACTGG	GCTGCAGAAACAGCAAGCCCNGG	6	0	0.0655977	0.113323	3.8096e-16	0.000431987	0.00019356	0
chr2	174881316	174881338	-	GACCCACATTTGCCTTCCCTTGG	GAGCCACATTAACCGGCCCTNGG	5	0	0	0.0115027	2.32906e-20	5.49372e-06	2.38556e-07	0.01
chr6	14003472	14003494	-	TGGTGGTTGGGGGGGTTCAGTGG	GGGGGATTGTGGGGCTGCAGNGG	6	0	0.00162338	0.0369139	7.65511e-23	3.88325e-05	6.3279e-09	0
chrX	75004369	75004391	-	GGAGTGCAGTGGTGTGAACATGG	GGTGCACAGTGGGGTCAGCANGG	6	0	0.0103742	0.00494881	3.19808e-16	8.01943e-05	1.90733e-07	0
chr4	770290	770312	-	GGGGAGGGCTGGGGTGAGGAAGG	GAGCAGGGCTGGGGAGAAGGNGG	5	0	0.03	0.0216197	4.06062e-23	0.000310019	0.00301015	0
chr18	67363233	67363256	-	GGACTTCAGGACAGCTGGAGGGG	GGGCTGCAGGGGAGCTGGGCNGG	6	24	0.0111221	0.0138728	1.22221e-23	0.000241724	0.00121974	0.06
chr22	21635101	21635123	-	GCTGGCTCAGAGCCCAGAGGCGG	GAAGGCTGAGATCCTGGAGGNGG	6	0	0.0465417	0.0140836	1.31702e-16	0.00070906	6.29096e-07	0.03
chr6	3891369	3891391	-	CCCTGGGGTCACAGGGTCCAGGG	GCTCGGGGACACAGGATCCCNGG	6	0	0.0141287	0.0285779	2.54301e-12	0.00071808	0.00407402	0.04
chr5	179587475	179587498	-	AATGGCGTGAACCCGGGAGGTGG	GGTGGTGTGGGCCCAGGAGGNGG	6	276	0.42	0.0521975	4.47009e-24	0.0113472	0.0857369	1.01
chr20	35526551	35526573	-	TTATTGCAGCCTCGACCTCCTGG	GGATTTCCTCCTCGACCACCNGG	6	0	0.0731602	0.0469764	1.22943e-09	0.000135228	0.000216909	0
chr5	157451789	157451811	+	CATGCCACTCAGGAGTGAGTGGG	GATGCTATTCAGGATGCAGTNGG	6	0	0	0.0068938	2.26413e-21	2.1678e-06	7.79138e-07	0
chr15	39142608	39142630	+	GCATTGAAGATGGGACCTGGTGG	GTATGGAAAATGAGAGCTGCNGG	6	0	0	0.0111054	4.92869e-17	6.48351e-06	1.20632e-08	0
chr6	51972455	51972477	+	CCTGAAGAATGAGGAAACCCAGG	GCTGCAGAAACAGCAAGCCCNGG	6	0	0	0.0188269	5.08399e-18	8.23653e-06	1.40964e-06	0.02
chr10	108734720	108734742	-	AGGCCTACTGGAAGGTGGAGTGG	GGCCCCACTGTGGGGTGGAGNGG	6	0	0.144	0.0389578	6.05499e-18	0.00218232	0.0135025	0
chr6	147255304	147255326	+	GGAGGGTGAGAGGCTAGGGGAGG	GAAGGCTGAGATCCTGGAGGNGG	6	0	0.0109091	0.00249342	2.64546e-21	3.62525e-05	3.85891e-07	0
chr15	31115623	31115645	-	GAATCTGCTGGAGTGCTTGGAGG	GAAGATGATGGAGTAGATGGNGG	6	0	0	0.0110715	3.37768e-17	5.79226e-06	5.22018e-10	0
chr2	159896808	159896830	-	CCTCTTCTCTGTTTCTGTCTGGG	GCTACTCTCTCTTTCTGGCCNGG	6	0	0.00802139	0.0300008	1.42537e-24	9.80174e-06	1.48387e-07	0
chr8	894740	894762	+	GGGGAGAGCGGAGTGGTGACTGG	GGTGAGGGAGGAGAGATGCCNGG	6	0	0.0125589	0.00213277	3.2831e-11	3.48181e-05	1.39923e-06	0
chr10	131831676	131831698	-	TTCTGGGCGGGGCTTGCTCTTGG	GTCTGGGCGGTGCTACAACTNGG	6	0	0.00108597	0.0012517	3.52376e-26	1.84685e-06	2.3199e-12	0
chr4	28445954	28445976	+	GCAGAGGCAGGAGAATTGCTTGG	GGTGAGGGAGGAGAGATGCCNGG	6	0	0	0.0124106	6.44971e-18	0.000183005	5.95322e-05	0.04
chr19	45228508	45228530	+	GCTCACACATGTAATCTCTTTGG	GGTGACAAGTGTGATCACTTNGG	6	0	0.0124282	0.0578876	5.42948e-12	1.69186e-05	2.07059e-06	0
chr6	32173706	32173728	-	TGTGAGGCAGGAGAAGAGACAGG	GGTGAGGGAGGAGAGATGCCNGG	6	0	0.0254587	0.00366059	3.0947e-16	6.16294e-05	4.0681e-06	0.02
chr1	3498628	3498650	-	GCAGCCCCGCCTGCAGGCCTAGG	GCTGCCCCGCCTGCCCAGCGNGG	6	0	0.00143647	0.000927299	7.05733e-23	1.28769e-06	1.57607e-06	0
chr3	127210182	127210204	-	GAGCTGCCAGGTAGCTTGACTGG	GGGCTGCAGGGGAGCTGGGCNGG	6	0	0.0160113	0.0236376	6.70844e-22	0.000292938	0.000216403	0.01
chr9	6096858	6096880	+	GGGGGCAGGAGGTAGAGAATGGG	GGGGCCACTAGGGACAGGATNGG	6	0	0.00247959	0.00774861	5.41746e-16	1.6942e-05	2.49666e-07	0
chrX	99178582	99178604	+	ACCTCTCCATCATGGGTCTTGGG	GCCTCTCCAGCCAGGGGCTGNGG	6	0	0.0274219	0.01862	9.06755e-20	8.0565e-05	0.000772547	0
chr2	54383019	54383042	-	GAGGGAGGGAGGGGAGAGGGAGG	GAGCAGGGCTGGGGAGAAGGNGG	6	0	0.0764082	0.0420261	1.07493e-25	0.00037985	0.000105244	0.08
chr12	66232592	66232614	-	GAGATTCAGGAGGGTAATCTAGG	GACATTAAAGATAGTCATCTNGG	6	0	0.0475543	0.00840667	6.04078e-17	1.11869e-06	6.33371e-08	0.01
chr13	51288513	51288535	-	GGAGGAGGAGATGGAGGAGGAGG	GAAGGCTGAGATCCTGGAGGNGG	6	0	0	0.00398372	1.24307e-19	1.39817e-05	5.04489e-09	0
chr7	35524619	35524641	+	GGTGGGTGAATGTGCAGCCTAGG	GGTGGATGATGGTGCCGTCGNGG	6	0	0.0706436	0.00273801	1.21658e-24	3.68126e-05	5.69548e-10	0
chr9	87666996	87667018	-	GGGGTACATCCTGGGCTCCCAGG	GGGGCAGCTCCGGCGCTCCTNGG	6	0	0	0.0132764	1.55044e-14	3.73966e-06	2.39793e-07	0
chr11	7358991	7359013	-	GTGGGGTGAGGGGAGGGGGGAGG	GTGAGTAGAGCGGAGGCAGGNGG	6	0	0.000919118	0.0108992	6.3296e-25	6.82165e-06	4.13131e-09	0
chr7	75891913	75891935	+	GGGAGAACAGAGAGCCAGGAGGG	GGCAGCATAGTGAGCCCAGANGG	6	0	0.065	0.015886	5.2905e-16	2.30936e-05	5.56283e-06	0
chr2	30885920	30885942	-	GAGGAATTCTGGGGCTCAAAGGG	GGGGGATTGTGGGGCTGCAGNGG	6	0	0.0469022	0.0125895	2.02717e-20	9.76522e-05	1.60667e-05	0.01
chr20	25034120	25034142	-	GCTGCACCGCCTGACGTCCAAGG	GCTGCCCCGCCTGCCCAGCGNGG	6	0	0.00297619	0.000307277	1.23255e-21	6.07187e-07	5.92699e-09	0
chr17	46776860	46776882	-	GGAAGGAGGAGGGCAGAGGAAGG	GGAAGGAGGAGGCCTAAGGANGG	3	0	0.0151822	0.0423151	7.34357e-13	0.000545405	0.130356	0.15
chr8	143570599	143570621	-	GGGCTGCGTGGGAGCCACGAGGG	GGGCTGCAGGGGAGCTGGGCNGG	6	0	0.0579424	0.00204369	1.06966e-17	2.17099e-05	2.40016e-08	0
chrY	24262267	24262289	+	GGGCAGGTGGAGGTGGTGCAGGG	GAGAAGGTGGGGGGGTTCCANGG	6	0	0.00347511	0.00178996	1.46243e-19	1.42191e-05	5.99542e-09	0.01
chr17	37490258	37490280	-	GGCCGAGGCTGCTGGAGCCCCGG	GGCCCAGCCTGCTGTGGTACNGG	6	0	0.00171006	0.00179241	4.28697e-18	2.85879e-07	2.64098e-09	0
chr4	61071791	61071813	-	GTGCAGAGAAGGGGAGAGTGTGG	GAGCAGGGCTGGGGAGAAGGNGG	6	0	0.142486	0.0153856	9.72858e-20	0.00068128	2.44409e-05	0.01
chr7	102538882	102538904	-	GGGGGCAGGAGGGGCAGGAGGGG	GGGGCCACTAGGGACAGGATNGG	5	0	0.0196639	0.0360651	1.41082e-05	0.000422923	0.00222722	0
chr10	6231321	6231344	-	GGACAGAGGGACATGCACCCAGG	GGACTGAGGGCCATGGACACNGG	4	0	0	0.046779	7.27086e-15	0.000185463	0.0399635	0.06
chr3	45000933	45000956	-	GGTCACAGTTGGCAGGGCTGTGG	GGTCACCACGAGCAGGGCTGNGG	5	0	0.25416	0.17815	3.46711e-11	0.00347798	0.0100948	0.87
chr3	186518410	186518432	-	GGTGCACATGGGAATCACCTGGG	GGTGCACAGTGGGGTCAGCANGG	6	0	0.0527473	0.00162381	3.95636e-20	1.38049e-05	2.03473e-06	0
chr12	131033641	131033663	+	GGACTGGAGCCGGCCCTGGAGGG	GGACCGCAGCCAGCCCGGCCNGG	6	0	0.00337938	0.010806	6.43981e-22	3.9341e-06	1.616e-09	0
chr8	97224642	97224664	+	GGTGGAGCAGCTGCAGGGAGGGG	GTTGGAGAAGCTGCAGGTGANGG	5	0	0.0655462	0.0254112	1.894e-24	0.000173415	0.0418799	0
chr1	218532656	218532679	-	AATGGTGTGAACCCGGGAGACGG	GGTGGTGTGGGCCCAGGAGGNGG	6	268	0.433125	0.0377808	4.05176e-19	0.0119078	0.231182	0.84
chr6	5261372	5261394	+	CCTGATCCTGGTCGGCAGGGTGG	GCTGACCCCGCTGGGCAGGCNGG	6	0	0.00359354	0.021897	7.07955e-22	0.000113033	1.18304e-08	0
chr4	51832861	51832883	-	GGGAGTTGAGTGGTAGGAGGGGG	GTGAGTAGAGCGGAGGCAGGNGG	6	0	0.00333883	0.00370568	1.19454e-22	1.71492e-05	3.67854e-09	0
chr19	55283006	55283028	+	GAGCCACCTTGCCCAGCCCTGGG	GAGCCACATTAACCGGCCCTNGG	4	0	0.068996	0.101441	6.0818e-16	0.000598287	0.0154831	8.5
chr19	52166221	52166243	-	GCTGAGGCAGGCGGATCACCAGG	GCTTCGGCAGGCTGACAGCCNGG	6	0	0.0035023	0.00316347	1.00915e-14	9.35288e-06	4.6806e-09	0
chr15	70520042	70520064	+	GAAGTCTCACCAGCTGGAGGTGG	GAGGGCTCACCAGAGGTAGGNGG	5	0	0.000810324	0.0142229	2.11209e-22	3.8629e-05	1.24179e-05	0.05
chr20	46099048	46099070	-	GTGGAGTGCAGTGCAACCCAGGG	GTGGAGCGCAGTGGTCTCCGNGG	6	0	0.13341	0.000469838	6.55034e-21	4.01024e-06	2.02906e-07	0.01
chr15	22408427	22408449	+	TGCAGCAGAGGAACCCCACAGGG	GGCAGCATAGTGAGCCCAGANGG	6	0	0.0525977	0.00839211	7.25161e-16	1.10555e-05	5.33035e-06	0
chr18	21998756	21998778	+	GGTCTGGGTGTAGGGATGGCAGG	GGTGAGGGAGGAGAGATGCCNGG	6	0	0.00259153	0.0101205	3.41382e-19	2.22213e-05	6.08996e-07	0
chr3	138099724	138099747	-	AGTAAGGGGAGAGGAATGCCAGG	GGTGAGGGAGGAGAGATGCCNGG	6	372	0.221365	0.0141524	2.44832e-12	0.00160476	0.467119	1.72
chr14	90278275	90278297	-	GTTGCCCACCCTGCGGAGCTAGG	GCTGCCCCGCCTGCCCAGCGNGG	6	0	0.00171329	0.00769054	1.80217e-15	2.57118e-05	3.06917e-09	0
chr1	43963636	43963658	-	TGCCCAGCATGCTCTGGAGATGG	GGCCCAGCCTGCTGTGGTACNGG	6	0	0.0459184	0.00155017	4.628e-20	9.14729e-07	8.15858e-05	0
chr15	84626030	84626052	-	GCAGGGAGGAGGCCTCCTGGAGG	GGAAGGAGGAGGCCTAAGGANGG	6	0	0	0.00354403	8.36257e-26	1.52354e-05	2.81922e-07	0
chr2	118578956	118578978	+	GTAAAAATGCTTTTGTGAATAGG	GCAAACATGCTGTCCTGAAGNGG	6	0	0.00833333	0.00324559	1.74738e-20	3.88484e-07	1.64714e-10	0
chr10	7521506	7521528	-	GAAGGAAGGGAAAAGAAGGAAGG	GAAGAAACTGAGAAGCATGANGG	6	0	0.0891429	0.00632225	3.91659e-18	2.05238e-05	2.96837e-09	0
chr19	17617988	17618010	-	GTGGGTTCTGAGGAATGCATAGG	GTGGGATCGGAGCAGTTCAGNGG	6	0	0.00402642	0.00387656	4.04934e-20	4.43193e-06	1.20241e-11	0
chr19	18533328	18533350	-	ACAGGTGCTGGCCCAGCAGGGGG	GGTGGTGTGGGCCCAGGAGGNGG	6	0	0.05585	0.148922	6.87166e-16	0.00378993	0.00461649	0.01
chr21	32484314	32484336	+	GGTGGATCACCTTAGGGTCAAGG	GCTGGTACACGGCAGGGTCANGG	6	0	0.0304348	0.0267355	3.47236e-18	0.000556762	4.38121e-07	0
chr10	125319884	125319906	+	TATGTGTGTGGATCTGTTTCTGG	GATGTGGGAGGCTCAGTTCCNGG	6	0	0.022606	0.0113498	3.94791e-24	3.40205e-05	1.52823e-06	0
chr5	175161609	175161631	-	TGATTTCATTCTCTTCCACTGGG	GGATTTCCTCCTCGACCACCNGG	6	0	0.00978824	0.010143	1.13413e-12	1.7047e-06	8.2553e-07	0
chr6	43014363	43014386	+	TAGAAGGGCAAGGGAGAATTAGG	GAGCAGGGCTGGGGAGAAGGNGG	6	96	0.336842	0.0444066	2.86847e-25	0.0030004	0.000250421	0.83
chr9	85307770	85307792	+	GATGCAGATTTCCTCCAAAAAGG	GATGCAGAGACCCTGCTCAANGG	6	0	0.0113407	0.00379666	1.39008e-27	1.08836e-06	2.19377e-09	0.02
chr16	30876991	30877013	+	GAGAAGGTGAGCAGAGGCCAAGG	GAGAAGGTGGGGGGGTTCCANGG	6	0	0.0174819	0.00183727	3.3616e-25	8.69363e-06	1.96895e-07	0.02
chr14	38514728	38514750	+	AAATTCTAGGCCCAGCATGGTGG	GATTTCTATGACCTGTATGGNGG	6	0	0.0656948	0.00544877	8.14485e-21	0.000139923	6.79267e-06	0.49
chr2	239410354	239410376	+	GCAGGAGGAGAGAATGGAGGAGG	GAAGGCTGAGATCCTGGAGGNGG	6	0	0.0288866	0.00724489	4.13587e-20	0.000136983	2.12406e-07	0
chr8	134243637	134243659	+	GAAGGAGAAGGGGAAGGGGAAGG	GTTGGAGAAGCTGCAGGTGANGG	6	0	0.0088141	0.00504843	2.89565e-11	6.3408e-06	9.58557e-09	0
chr20	23421230	23421252	+	GGGGTCAGCCTGAAAGGAAGGGG	GGAATCTGCCTAACAGGAGGNGG	6	0	0.0603419	0.00998479	1.72739e-13	4.70737e-05	1.27592e-06	0
chr6	33398881	33398903	+	GGGCAACTGTGTGTTCTTCCAGG	GGGCAATGGATTGGTCATCCNGG	6	0	0.00539216	0.0121493	4.22946e-20	7.21331e-07	1.6697e-10	0.15
chr18	45144209	45144231	+	GACAAGGAGGGACTCTTCCACGG	GAGAAGGTGGGGGGGTTCCANGG	6	0	0.00879401	0.00463305	9.06892e-15	1.62658e-05	8.7277e-07	0.05
chr4	64389258	64389280	+	AGATATTATTGATGAAGTTGAGG	GGGTATTATTGATGCTATTCNGG	6	0	0.00141554	0.00482598	1.8409e-19	9.56206e-10	1.62023e-05	0
chr2	156690759	156690781	+	GGTGGTTCCAGGTCTATTTTCGG	GGGGGTTCCAGGGCCTGTCTNGG	6	0	0.00104895	0.00136963	6.3763e-23	1.55143e-06	3.25743e-10	0
chr2	48656957	48656979	-	GGTAACAAGACCATTCAATGTGG	GGAAACTTGGCCACTCTATGNGG	6	0	0.180371	0.0224084	5.24311e-12	8.77516e-06	3.5902e-06	0
chr8	40282113	40282136	-	AATGGTGTGAACCCGGGAGGCGG	GGTGGTGTGGGCCCAGGAGGNGG	5	242	0.462	0.128533	4.17343e-15	0.0339518	0.55762	0.74
chr9	41844655	41844677	+	TCAGTTTCTGCAGAGGCTTCAGG	GCTGTTTCTGCAGCCGCTTTNGG	5	0	0.00113636	0.0164185	1.67118e-20	8.06182e-07	3.65062e-05	0
chr11	66618484	66618506	-	GACTTGTATAACCTGAGTTGAGG	GATTTCTATGACCTGTATGGNGG	6	0	0.0213904	0.00735819	5.45834e-21	1.05785e-05	3.00228e-06	0.02
chr9	36124849	36124871	+	TTAAGGACAGAGAGAGCTTCAGG	GTATGGAAAATGAGAGCTGCNGG	6	0	0.0566893	0.105434	1.59369e-11	0.000134713	0.000629868	0
chr18	37529526	37529548	+	GTGGGTGGAACAGAGGCTGGGGG	GTGAGTAGAGCGGAGGCAGGNGG	5	0	0.192157	0.0569154	6.96728e-19	0.00146114	0.00903579	0.22
chr5	77767523	77767545	+	GTCCAATAAAAAAGCAAAACTGG	GGACAGTAAGAAGGAAAAACNGG	6	0	0.0640814	0.0355483	3.52894e-17	7.66986e-05	6.55633e-06	0
chrX	40970520	40970543	-	GATGGCTTGAGCCCAGAAGGCAG	GGTGGTGTGGGCCCAGGAGGNGG	6	14	0.0992719	0.139194	2.013e-22	0.0117287	0.00124805	0.92
chr7	102205696	102205718	+	GATCTGAGCCTGGGAGCAGGTGG	GAGCAGGGCTGGGGAGAAGGNGG	6	0	0.00658165	0.0834676	5.99499e-22	0.000310422	2.92744e-08	0
chr10	130835768	130835790	-	GGTGGGGTGCTCCCTGCTGGTGG	GGTGGTGTGGGCCCAGGAGGNGG	6	0	0.00206852	0.00386503	2.12409e-31	1.91992e-06	3.82744e-12	0
chr7	139097518	139097541	-	AATGGCGTGAACCCAGGAGGTGG	GGTGGTGTGGGCCCAGGAGGNGG	5	28	0.646154	0.276505	3.96576e-20	0.0536185	0.504261	1.05
chr2	224863536	224863559	-	AATGGCGTGAACCCGGGAGGCGG	GGTGGTGTGGGCCCAGGAGGNGG	6	396	0.42	0.0521975	4.32555e-23	0.0113472	0.115762	0.99
chr1	160756572	160756594	-	GTTCTGGAGGCTGCATGTAATGG	GTTGGAGAAGCTGCAGGTGANGG	6	0	0	0.0127353	7.66728e-20	1.5959e-05	2.47659e-08	0
chr4	5399954	5399976	+	GGTCTGGAAGGCTGGGTTCCAGG	GATGTGGGAGGCTCAGTTCCNGG	5	0	0	0.0370101	2.09814e-19	0.000469695	0.00432813	0.04
chr17	79957731	79957753	+	ACATGTGTCCCACTCTGGTGGGG	GCACGTGGCCCAGCCTGCTGNGG	6	0	0.0185263	0.00732791	5.89256e-21	3.04894e-05	6.72426e-06	0
chr19	19226696	19226719	-	GGTCCCCAGGGGTAGGGCTGAGG	GGTCACCACGAGCAGGGCTGNGG	4	0	0.140833	0.18479	1.73517e-11	0.00608066	0.270278	0.44
chr7	118883747	118883769	+	GATATATATGACCTTTCAGATGG	GATTTCTATGACCTGTATGGNGG	6	0	0.00696707	0.00327584	1.43035e-26	2.73277e-06	5.12131e-07	0
chrX	120333924	120333946	-	TAAGATGACTGCCTGAAGTGTGG	GAAGTTGACTTACTGAAGAANGG	6	0	0.0216718	0.0237221	6.38287e-17	1.77198e-05	1.33466e-05	0
chr4	97378249	97378271	+	GGACCTAGATGACAAAAAGGAGG	GAAGCGTGATGACAAAGAGGNGG	5	0	0.230588	0.151133	1.85139e-25	0.00326432	0.00232308	0.02
chr1	150274513	150274535	+	GGCATGAACCCGGGAGGCAGAGG	GGCAGAAACCCTGGTGGTCGNGG	6	0	0.0113933	0.00310191	5.52229e-16	1.87891e-06	5.57543e-07	0
chr15	28046134	28046156	-	GTGTGGAAGAAGAGAGAGGGAGG	GTATGGAAAATGAGAGCTGCNGG	6	0	0.00279593	0.00682167	8.38571e-16	4.46813e-06	3.56252e-09	0
chr12	113582715	113582737	+	TAAGAGGAAGGGGAAGATGAGGG	GAAGATGATGGAGTAGATGGNGG	6	0	0.222404	0.00747364	1.67783e-12	0.000818918	0.000753088	0
chr6	44700419	44700441	+	GAACAGAGATGCTGACAAGGTGG	GAGCAGGGCTGGGGAGAAGGNGG	6	0	0	0.00840667	9.70916e-18	4.54882e-05	9.02079e-10	0
chr2	242030957	242030979	-	GTGGGTGTGGGGCCAGGCTGGGG	GGTGGTGTGGGCCCAGGAGGNGG	5	0	0.0179574	0.0291828	2.7869e-20	0.000433643	0.00524195	0.01
chr2	43864593	43864615	+	GGAACTCTCACTATCTGTCTAGG	GCTACTCTCTCTTTCTGGCCNGG	6	0	0.0589721	0.0188086	7.15429e-24	1.72832e-05	1.59745e-05	0
chr1	156391233	156391255	-	GGGCCTGAGGTGAGCTGGCCGGG	GGGCTGCAGGGGAGCTGGGCNGG	5	0	0.0540906	0.067781	2.07655e-19	0.00214119	0.00184847	0.07
chr5	3229496	3229518	-	GAATATACTGAGTAACATGGTGG	GAAGAAACTGAGAAGCATGANGG	5	0	0.0560823	0.0251723	3.24173e-22	0.00012083	0.0157253	0.02
chr6	3065621	3065643	+	GGAACTGCAGCCTGGGGGTGGGG	GCCTCTCCAGCCAGGGGCTGNGG	6	0	0.00540413	0.0327977	2.10424e-26	5.16827e-05	7.65746e-05	0.01
chrX	100881481	100881503	-	GCCTTTACAAGGTGCTACTTTGG	GCCGTGGCAAACTGGTACTTNGG	6	0	0.0191001	0.0185145	3.65159e-15	1.63901e-06	1.15429e-07	0
chr8	108205778	108205800	-	GGCCATTACTAAGTAAAAAATGG	GGACAGTAAGAAGGAAAAACNGG	6	0	0.0176871	0.0135233	0.000740636	3.50654e-06	3.33416e-07	0
chr21	13846683	13846705	+	TGTTATCCCCCTTCACCACCTGG	GGATTTCCTCCTCGACCACCNGG	6	0	0.0977376	0.0216719	2.79041e-11	0.000107265	0.00124168	0
chr9	87093334	87093356	+	GGGGTGGGTGGCAGCAGGGCAGG	GGGCTGCAGGGGAGCTGGGCNGG	6	0	0.0442907	0.0218247	1.60441e-16	0.000179387	1.17116e-06	0
chr15	67274984	67275006	-	GTCCCCTTGGCACAAACCCTTGG	GTCCCCTGAGCCCATTTCCTNGG	6	0	0.110571	0.00320691	5.25616e-21	1.73822e-05	1.01738e-05	0
chr3	127685100	127685122	-	GGGGTTGGGGGCACAGCAGAGGG	GGTGGTGTGGGCCCAGGAGGNGG	6	0	0.00933258	0.0397202	1.44733e-12	6.68529e-05	2.93272e-05	0
chr15	21714791	21714813	-	GAAGGCAGTGAACCACGATGTGG	GAAGGCTGAGATCCTGGAGGNGG	6	0	0	0.00184244	9.67306e-15	7.56865e-06	6.34939e-10	0.01
chr6	32459690	32459712	-	GGAATTAGGAGGGCTCAGGTAGG	GGAAGGAGGAGGCCTAAGGANGG	5	0	0	0.0159534	1.15029e-18	1.47885e-05	7.69841e-07	0
chr15	77184843	77184865	-	GCAGTGGCACAATGCAACCTCGG	GCCGTGGCAAACTGGTACTTNGG	6	0	0.0141134	0.00416538	2.61868e-23	1.31794e-06	8.73498e-07	0
chr14	75413642	75413665	+	GCACAAGAATCAACTGAACCCGG	GCACAAGGCTCAGCTGAACCNGG	3	1526	0.791209	0.587279	9.92439e-06	0.0185181	0.298908	137.94
chr16	280434	280456	+	GGGGTCCTGGCACGCCGGCGGGG	GTGGTACTGGCCAGCAGCCGNGG	6	0	0	0.00249342	8.28692e-13	1.19909e-06	5.41764e-11	0
chr22	38224198	38224221	-	AATGGTGTGAATCCAGGAGGCGG	GGTGGTGTGGGCCCAGGAGGNGG	5	1536	0.382722	0.227537	3.74283e-19	0.0440517	0.66516	0.86
chr10	130039708	130039730	-	GCAGCGTATGAATGAGAAACAGG	GGACAGTAAGAAGGAAAAACNGG	6	0	0.00599112	0.0256146	9.12287e-15	1.63104e-05	1.72757e-07	0
chr1	84428029	84428051	+	CTTAAGCCAAGGCAGGAGGATGG	GTAGAGCGGAGGCAGGAGGCNGG	6	0	0.089759	0.166151	1.08174e-16	0.00629904	6.32374e-05	0.07
chr10	20596027	20596049	+	TTTGAGAAAAAGTTTAAGACGGG	GTCGAGAAAAGCTTTGAAACNGG	6	0	0.122222	0.005885	9.03901e-15	7.42846e-07	1.14158e-07	0
chr9	123725573	123725596	+	GTTAACCACGAGCAGAACTGCAG	GGTCACCACGAGCAGGGCTGNGG	5	142	0.129671	0.104848	8.93448e-17	0.0288315	0.216586	29.02
chr5	88667588	88667610	+	GGTCTGAAAGAAGGAGAAAAGGG	GGACAGTAAGAAGGAAAAACNGG	5	0	0.0215961	0.0470632	1.5885e-16	8.85948e-05	3.39537e-05	0
chr2	193571440	193571462	+	GCCATTGAAGGGGGTCAACTAGG	GACATTAAAGATAGTCATCTNGG	6	0	0.0783705	0.00908291	9.77451e-21	2.55924e-06	4.54591e-07	0
chr3	181066574	181066596	+	TCCAATATGCTGTCTTGAATGGG	GCAAACATGCTGTCCTGAAGNGG	5	0	0.0185714	0.0666658	3.09938e-18	8.32544e-05	0.000367694	0
chr7	112484935	112484957	+	TCTGTTCCGTATGTGTGCTGGGG	GCTTGTCCGTCTGGTTGCTGNGG	6	0	0.001875	0.0139579	7.007e-11	3.2821e-06	2.8531e-08	0.13
chr15	74612631	74612653	+	GGATGGCACCATCGCCCACCAGG	GGATTTCCTCCTCGACCACCNGG	6	0	0.0448831	0.0333546	1.57233e-14	1.00848e-05	1.14854e-05	0
chr4	38298469	38298491	-	GCTGAGGTAGGCCTAGTGCCTGG	GATGTGGGAGGCTCAGTTCCNGG	6	0	0.0473841	0.00725659	2.06087e-11	9.55763e-05	2.2787e-05	0
chr3	124183383	124183406	+	TGAGAGTGGGAGCAAGAGGCTGG	GTAGAGCGGAGGCAGGAGGCNGG	6	16	0.356863	0.0589271	1.85096e-18	0.0043505	0.0397124	1.47
chr9	129237602	129237625	+	TATGTGAATGTATCTCTCCCTGG	GCTGTGTTTGCGTCTCTCCCNGG	6	74	0.1462	0.114189	8.12732e-13	0.000169036	0.0764757	8.22
chr11	81496696	81496718	-	GCATTTACATGTTGGTAACAGGG	GCATTTTCTTCACGGAAACANGG	6	0	0	0.00455949	2.43421e-17	1.11833e-08	1.08161e-08	0
chr7	152473944	152473966	-	CACACCATCATGCACGGCCCAGG	GACACCTTCTTCCCCAGCCCNGG	6	0	0.0160256	0.00504351	1.14738e-12	9.2192e-06	2.78526e-07	0
chr2	127996863	127996886	-	GGAGTATAGTGGTGCAGTCATGG	GGTGGATGATGGTGCCGTCGNGG	6	16	0.133929	0.0280162	1.72875e-14	0.000534084	1.79447e-05	0.33
chr6	21092405	21092427	-	GGGAGTGGGGGGCAAAAGGAGGG	GGAAGGAGGAGGCCTAAGGANGG	6	0	0.032374	0.00926034	3.97799e-18	7.85678e-05	0.000428146	0.05
chr6	143765574	143765596	-	GGTGCTGGAGCCACAGGGGGTGG	GGTGGTGTGGGCCCAGGAGGNGG	6	0	0.0244225	0.0160466	5.05525e-21	0.000185674	4.92276e-07	0
chr7	91579400	91579422	+	GTAGCCAATCCTGTTCTTAAGGG	GTCACCAATCCTGTCCCTAGNGG	5	0	0.0157986	0.0413359	7.82186e-12	0.000134714	6.76582e-05	0
chr22	44596691	44596713	-	GGAGAAGGTGCACTGGGTCCTGG	GGAGAAGGTGGGGGGGTTCCNGG	5	0	0.0052838	0.00517654	2.38004e-14	1.93128e-05	7.18478e-05	0.03
chr17	4595603	4595625	-	GGCGGCACCAGAGACAGGACAGG	GGGGCCACTAGGGACAGGATNGG	5	0	0.0180742	0.120431	1.05621e-17	0.00303294	0.0203242	0.48
chr16	35420076	35420098	-	GCATTTCCTGGAGCCAAACAGGG	GCATTTTCTTCACGGAAACANGG	6	0	0.00136972	0.00321383	3.92889e-17	5.87831e-10	1.78729e-10	0
chr5	59066249	59066271	-	TGTGTTCCTGCATGTGCTTTTGG	GCTGTTTCTGCAGCCGCTTTNGG	6	0	0	0.00664752	5.53026e-23	1.19001e-07	2.00287e-06	0
chr14	105239119	105239141	+	GCTGGGGGCGGGGGACAGCCTGG	GCTTCGGCAGGCTGACAGCCNGG	6	0	0.0159716	0.0699317	4.31271e-17	8.04278e-06	2.21017e-07	0
chr5	26236368	26236390	+	GGGCAGGTGTGGTGGTGGGCGGG	GGGCTGCAGGGGAGCTGGGCNGG	6	0	0.00122899	0.0395784	1.27939e-23	2.60578e-05	6.84916e-10	0.01
chrY	3827533	3827555	+	GAATGCTTATACACTGGTGGTGG	GAAGGCTGAGATCCTGGAGGNGG	6	0	0.0336423	0.0216471	2.04305e-22	7.73448e-05	3.68149e-08	0.01
chr11	125322703	125322726	-	GGGGGATCTGGGGGACACAGGGG	GGGGGATTGTGGGGCTGCAGNGG	6	52	0.0368724	0.00600318	2.11684e-16	2.51774e-05	8.47906e-07	0.13
chrX	17452174	17452196	+	GCAGTAGGTGAAAGGGTTTCGGG	GGAGAAGGTGGGGGGGTTCCNGG	6	0	0.100103	0.0215827	9.18544e-24	0.000595532	0.00306519	0.87
chr1	155615602	155615624	+	GAGATGATGCTGAAGGTCTGTGG	GAGACCCTGCTCAAGGGCCGNGG	6	0	0.0122378	0.0155281	2.14197e-18	1.61033e-05	1.69467e-09	0
chr1	92486544	92486567	-	GGTGGTGCAGCCCTAGGAGGCGG	GGTGGTGTGGGCCCAGGAGGNGG	4	50	0.202041	0.068966	8.31528e-17	0.0107763	0.15747	0.89
chr19	40381484	40381506	-	GTGGAGCTGTGGCAGTAAGAGGG	GTAGAGCGGAGGCAGGAGGCNGG	6	0	0	0.00827721	2.3087e-12	1.17592e-05	2.28872e-09	0
chr3	131899217	131899239	+	GTAGGGCAAGTGAGTGAAGCAGG	GTATGGAAAATGAGAGCTGCNGG	6	0	0.00945216	0.00801196	2.64384e-20	5.05922e-07	2.01597e-09	0
chr22	41905862	41905884	+	GGCGTGAGAGGATAGGTGGCAGG	GGTGAGGGAGGAGAGATGCCNGG	6	0	0.00112388	0.00906623	2.67786e-22	1.6135e-05	3.6247e-07	0
chr3	121978952	121978974	+	GCCCATGAAATCAGCTAGGAGGG	GCAGATGGAATCATCTAGGANGG	4	0	0	0.217171	0.155478	0.00157825	0.0039795	0.57
chr5	78772421	78772443	+	GGTCTGAGGTGGGGCTGGGAGGG	GGGCTGCAGGGGAGCTGGGCNGG	6	0	0.0728601	0.0648979	1.29839e-15	0.000369454	1.1655e-05	0
chr1	8357185	8357207	-	AATGTGCCAGGCACAGTTGTAGG	GATGTGGGAGGCTCAGTTCCNGG	6	0	0.00988536	0.0229629	2.96963e-27	4.32747e-05	0.000115323	0
chr8	15161184	15161206	-	GGAGTAGGTGGGTATATTCAAGG	GGAGAAGGTGGGGGGGTTCCNGG	6	0	0.00584416	0.000704806	6.05193e-30	3.68651e-06	0.000944179	0.01
chr7	157840744	157840766	-	GCTGAGCAGCAGCAACCCACTGG	GCTGGGCAGGAGCCCCCTCCNGG	6	0	0.00495238	0.00143006	5.63641e-25	2.34469e-06	7.3091e-07	0.01
chr17	45243448	45243470	+	GGAAACTTGTCCCCATTTTAAGG	GGAAACTTGGCCACTCTATGNGG	6	0	0.0142832	0.000814625	8.95004e-23	4.25182e-08	4.23892e-11	0
chr10	33430943	33430965	+	TCCGATGAAACTGCAAGCCCTGG	GCTGCAGAAACAGCAAGCCCNGG	5	0	0.058309	0.265541	2.32937e-07	0.00154244	0.00144904	0.98
chr16	50712268	50712290	+	GCAGCACCTCCGGCGGCCCGTGG	GGGGCAGCTCCGGCGCTCCTNGG	6	0	0.00684108	0.012177	4.95179e-17	3.29652e-05	2.2857e-08	0.01
chr6	5705444	5705466	+	GGTGGGTTGAGAGTCTGAAGAGG	GGGGGATTGTGGGGCTGCAGNGG	6	0	0.0410256	0.00501964	5.62237e-16	4.74443e-05	9.07892e-07	0.03
chr1	240165924	240165946	-	GTTTGTGGACACATTATCCGGGG	GCTCGGGGACACAGGATCCCNGG	6	0	0.0010865	0.00659673	5.46509e-13	5.13207e-05	7.6798e-05	0
chr8	120462817	120462839	-	GGTGCTGCTCTGGTTGCAGTAGG	GATGCTATTCAGGATGCAGTNGG	5	0	0.0926697	0.0517173	1.05098e-16	0.000739374	5.93343e-05	0
chr13	54127590	54127613	+	GGGCAGGTGTGGGGGTCACAAGG	GAGAAGGTGGGGGGGTTCCANGG	5	42	0.0871972	0.0668595	1.47296e-24	0.00189278	0.000733003	0.9
chr16	11174800	11174822	+	CCATTTCCCTCATAGACACATGG	GCATTTTCTTCACGGAAACANGG	6	0	0.0419966	0.00594839	4.90423e-10	1.42604e-06	3.73308e-06	0
chr10	55980071	55980093	+	TGTGACAACAGTGAACTCTGTGG	GGTGACAAGTGTGATCACTTNGG	6	0	0.00628721	0.0160133	2.37228e-15	2.57538e-06	1.14105e-07	0
chr6	138665656	138665678	-	GTATAGTAATAATGGAAAAAAGG	GGACAGTAAGAAGGAAAAACNGG	6	0	0.0403295	0.026083	5.92332e-14	4.43964e-05	1.25512e-07	0
chr1	90500093	90500115	+	GGAGATAATGTAGGAGAGGGAGG	GAAGATGATGGAGTAGATGGNGG	5	0	0	0.0106498	3.57478e-16	0.000202079	5.32157e-06	0
chr3	12643001	12643024	+	AAGAGAAGAACAGAAGCAGGAGG	GTGAGTAGAGCGGAGGCAGGNGG	6	12	0.541114	0.0462724	2.8275e-20	0.00655367	0.118732	5.71
chr17	79877866	79877888	+	GGAAGGACCTGGTGGAAGGAAGG	GGAAGGAGGAGGCCTAAGGANGG	6	0	0	0.00513389	4.66467e-20	3.9148e-06	4.29388e-09	0
chr16	12904803	12904825	+	GTCACCAGGGGTCCCACCCTAGG	GTCCCTAGTGGCCCCACTGTNGG	6	0	0.0490254	0.00714005	3.56938e-21	0.000434537	6.50685e-06	0.02
chr7	41570904	41570926	-	GATGATAAAGGAGGTGATAGAGG	GAAGATGATGGAGTAGATGGNGG	6	0	0	0.00332315	3.1459e-20	1.65414e-05	1.70607e-08	0
chrX	49993855	49993878	+	GGGCAGCTGGGAAGCAGGGCAGG	GGGCTGCAGGGGAGCTGGGCNGG	4	204	0.181818	0.125093	3.21635e-12	0.00585915	0.199186	5.5
chrY	343389	343411	-	GTCTCCCTCCCGCCTCCCGTTGG	GTCTCCCTGATCCATCCAGTNGG	6	0	0.00217067	0.00269748	3.92092e-19	7.11073e-07	6.35023e-10	0
chr9	70889261	70889283	-	GTGGGAGAGCAGCAGTTTCCTGG	GTGGGATCGGAGCAGTTCAGNGG	6	0	0.00871797	0.0101033	7.46461e-17	3.66644e-05	3.9888e-09	0
chr16	7929022	7929044	+	GACCACAACTGGTTGGGTCCTGG	GGCACCAACTGGATGGATCANGG	6	0	0.00205331	0.040684	5.80946e-22	3.12421e-05	0.000260871	0
chr9	19033934	19033956	-	GCTGAAGAAACACTATTCCAGGG	GCTGCAGAAACAGCAAGCCCNGG	6	0	0	0.0010125	4.82765e-15	2.63664e-07	2.26876e-11	0
chr2	240571194	240571216	-	CCTGGCCCTGCTGGGCAGCAAGG	GCTGACCCCGCTGGGCAGGCNGG	5	0	0.100862	0.0802579	6.74151e-22	0.00226988	0.00261432	0.01
chr3	193490199	193490222	-	GTGATTAAAAGTAAGTGCTCTGG	GCGCCGAGAAGGAAGTGCTCNGG	6	62	0.124915	0.180573	1.94218e-17	0.000433884	0.000221784	0.23
chrX	65218623	65218645	-	GGGGATGGGGGTGTGGTTCCTGG	GGAGAAGGTGGGGGGGTTCCNGG	5	0	0.0277148	0.0241746	1.49721e-07	0.000445369	0.00364396	0.05
chr6	102799373	102799395	+	GTCCTGCGAGGGAGGTGGGCAGG	GGGCTGCAGGGGAGCTGGGCNGG	5	0	0.00576923	0.149642	5.53602e-07	0.00123617	0.000257023	0.06
chr1	168136949	168136971	-	GGGCGTGGGGGGGGCGGGGCGGG	GGGCTGCAGGGGAGCTGGGCNGG	6	0	0.0332402	0.0168407	1.16587e-17	0.000146842	9.69969e-06	0
chr5	143823968	143823990	+	GGGCAGTGCTGGGGAAGAGAGGG	GAGCAGGGCTGGGGAGAAGGNGG	5	0	0.0756303	0.0186152	2.49328e-15	0.00142477	0.0129188	0.09
chr12	68777776	68777798	-	GACCCTACCTTGAGTGGTACTGG	GGCCCAGCCTGCTGTGGTACNGG	6	0	0.0715261	0.0267355	8.06488e-18	9.08878e-06	0.000246104	0
chr11	69751261	69751283	+	CACCAGGACTGGGGAGAGAGTGG	GAGCAGGGCTGGGGAGAAGGNGG	5	0	0.0784929	0.060085	5.31963e-17	0.00473921	0.0320677	0.31
chr2	38396116	38396138	-	GGAGAGGGAGGAGGGCTGTGAGG	GGTGAGGGAGGAGAGATGCCNGG	5	0	0	0.00323413	7.19994e-20	8.31255e-06	7.21557e-06	0
chr15	76671680	76671703	+	AATGGTGTGAACCCGGGAGGCGG	GGTGGTGTGGGCCCAGGAGGNGG	5	296	0.462	0.128533	4.17343e-15	0.0339518	0.55762	0.95
chr2	129374642	129374664	-	CCAGGTGGCCTAGCAGGATGTGG	GCACGTGGCCCAGCCTGCTGNGG	6	0	0.00455166	0.00325116	2.03279e-20	1.88249e-05	3.06708e-08	0
chr16	10665095	10665117	+	GGGAGGCTGGACCAAGGAGGAGG	GGTGGTGTGGGCCCAGGAGGNGG	6	0	0.061875	0.0206289	2.37893e-25	0.000569835	0.00153043	0.05
chr12	128887982	128888004	+	AAATGTTCATCAAGGAAGCAGGG	GCATTTTCTTCACGGAAACANGG	6	0	0.0598442	0.0300493	3.60734e-15	6.11955e-06	3.11908e-05	0
chr20	61237602	61237624	+	GTTGGGTTTTCGTTTGTCTCAGG	GCTGTGTTTGCGTCTCTCCCNGG	6	0	0.0246154	0.00482072	6.62048e-21	1.73915e-06	6.19315e-12	0
chr7	2913088	2913110	+	GAGGAGTGAGAAGTTGGAGGAGG	GAAGGCTGAGATCCTGGAGGNGG	6	0	0.0211852	0.0103619	1.5448e-15	0.000116638	7.11721e-05	0
chr20	29848119	29848141	+	CGGTGTGTGCATTCATCTCACGG	GTGTGTGAGTATGCATCTCCNGG	6	0	0.0205714	0.0983003	7.40374e-14	4.99472e-05	0.0082471	0
chr16	376347	376369	+	GGTCCTGGTGGTCGGGGCTCGGG	GGTCCCGGTGGTGTGGGCCCNGG	4	0	0	0.016802	1.65169e-12	0.000187898	0.0162199	0.02
chr16	28112076	28112098	-	GTGCAGCCAGCGGGTGCTGAAGG	GGGAACCCAGCGAGTGAAGANGG	6	0	0.00646225	0.0113439	1.24165e-21	2.77626e-05	2.1581e-08	0
chr10	96283631	96283653	-	GCTCCTGTTTTTTTCTGGCTTGG	GCTACTCTCTCTTTCTGGCCNGG	5	0	0.013415	0.0929132	1.46068e-10	0.000111742	2.82861e-06	0
chr1	160362692	160362714	+	GAGGGAAGAGAAGAGGTTGGGGG	GAGGGCTCACCAGAGGTAGGNGG	6	0	0.0761719	0.0255846	3.97592e-14	0.000105472	3.5272e-05	0.01
chr8	59047300	59047323	-	AATGGCATGAACCCAGGAGGTGG	GGTGGTGTGGGCCCAGGAGGNGG	6	56	0.646154	0.128133	3.61443e-18	0.0194391	0.137852	1.14
chr8	78696118	78696141	-	AATGGCGTGAACCCAGGAGGCGG	GGTGGTGTGGGCCCAGGAGGNGG	5	88	0.646154	0.276505	1.0353e-19	0.0536185	0.500225	0.92
chr3	183576114	183576136	-	GAGCATTACAATCACCTGGATGG	GGGGATTTCTATGACCTGTANGG	6	0	0.0323342	0.0727961	2.88859e-16	9.81674e-06	1.80904e-05	0
chr9	106780803	106780825	+	GCCAACAGTTTGTCCTGAGTTGG	GCAAACATGCTGTCCTGAAGNGG	6	0	0.0414118	0.0472554	1.38535e-22	1.54649e-06	5.51898e-07	0
chr11	14232427	14232449	-	GCATGTGGGTTGGGTTGCTGGGG	GCTTGTCCGTCTGGTTGCTGNGG	5	0	0.0332441	0.162507	1.28368e-20	3.45831e-05	2.05741e-07	0
chr2	6673984	6674006	-	CTTGCTCTTCAGCTTGCAGATGG	GATGCTATTCAGGATGCAGTNGG	6	0	0.0287081	0.0108618	3.68677e-10	7.19972e-05	1.56379e-06	0
chrX	76409742	76409764	+	GTTCTAGAGGCTGTCAGTGAAGG	GTTGGAGAAGCTGCAGGTGANGG	6	0	0.0211765	0.00259349	1.73797e-15	2.40551e-05	1.53941e-08	0.02
chr3	9320007	9320029	-	CCAGTTGGCATGAACTAGGTTGG	GCAGATGGAATCATCTAGGANGG	6	0	0.0245016	0.0123531	2.59804e-11	3.19355e-05	1.99996e-08	0
chr12	129704649	129704671	-	GGGGGACGGTGAGGATGCTCTGG	GGGGGATTGTGGGGCTGCAGNGG	6	0	0.0241311	0.00737986	1.26042e-16	1.70936e-05	6.24335e-09	0
chr16	53277866	53277888	-	CAGTTCTAGGAGCTTTTTGGAGG	GATTTCTATGACCTGTATGGNGG	6	0	0.00187165	0.0196362	3.02366e-17	4.64939e-06	1.22858e-09	0
chr1	46176581	46176603	+	TGGGCCCTGGCCCCTCCTCATGG	GGCGCCCTGGCCAGTCGTCTNGG	6	0	0.00597081	0.00603697	3.44362e-21	5.13403e-06	8.6006e-09	0
chr16	66601146	66601168	+	GGAGGAGATGGAAGTGTTACAGG	GGAGAAGGTGGGGGGGTTCCNGG	6	0	0.037978	0.0101234	2.18946e-18	4.11509e-05	0.00121427	0
chr22	50550622	50550644	-	CGAGAAGTGGGGTGGGCTTCTGG	GGAGAAGGTGGGGGGGTTCCNGG	6	0	0.0270108	0.0187776	3.15446e-23	0.000125566	3.1738e-05	0
chr1	221601370	221601392	+	GGGGGATCCAATGATCTGAAAGG	GGGGATTTCTATGACCTGTANGG	6	0	0.0101878	0.0296256	3.98408e-18	5.54671e-06	3.06366e-05	0
chr5	86369874	86369896	-	GTGGTTAACTTTCTGGAGATGGG	GAAGTTGACTTACTGAAGAANGG	6	0	0.017094	0.0155612	1.65337e-17	2.82185e-05	4.62184e-07	0
chr15	93070462	93070484	-	GGTCTGATGGAGAGCAAGGCGGG	GGGCTGCAGGGGAGCTGGGCNGG	6	0	0.136364	0.0155879	8.06329e-15	0.000308946	2.16545e-05	0.02
chr1	20476115	20476137	-	AGGGCACCTGCAGCCCTGCTTGG	GGGGCAGCTCCGGCGCTCCTNGG	6	0	0.00816667	0.0105405	5.9212e-20	2.45575e-06	1.43555e-08	0
chr7	29756894	29756916	+	GTTGACCAGCCTGGCCAACATGG	GCTGCCCCGCCTGCCCAGCGNGG	6	0	0	0.00797433	1.00652e-10	9.10476e-05	1.12355e-05	0
[truncated: 166,466 more rows]

## Sheet: GUIDE-Seq
chrom	chromStart	chromEnd	strand	offtarget_sequence	target	distance	GUIDE-Seq Reads	CFD	MIT	CNNCrispr	MOFF	CRISPR-Net	crispAI
chr15	65637530	65637553	-	GGATGGAGGGAGTTTGCTCCTGG	GGGTGGGGGGAGTTTGCTCCTGG	2	3237	0.75	4.04915	0.161743	0.239059	0.97322	490.29
chr6	43737290	43737313	-	GGGTGGGGGGAGTTTGCTCCTGG	GGGTGGGGGGAGTTTGCTCCTGG	0	2685	1	100	0.999974	1	0.509149	774.58
chr17	39796321	39796344	-	TAGTGGAGGGAGCTTGCTCCTGG	GGGTGGGGGGAGTTTGCTCCTGG	4	1935	0.668016	0.397318	4.91878e-11	0.129558	0.975188	401.34
chr1	99347644	99347667	-	GGGGAGGGGAAGTTTGCTCCTGG	GGGTGGGGGGAGTTTGCTCCTGG	3	819	0.505556	2.34257	0.886446	0.0886624	0.9801	263.12
chr12	131690181	131690204	+	GGGAGGGTGGAGTTTGCTCCTGG	GGGTGGGGGGAGTTTGCTCCTGG	2	597	0.297619	6.01266	0.0208189	0.0784035	0.94984	131.01
chr12	1988059	1988082	+	CGGGGGAGGGAGTTTGCTCCTGG	GGGTGGGGGGAGTTTGCTCCTGG	3	375	0.446429	1.73722	4.30832e-10	0.163906	0.989316	162.34
chr17	47317532	47317555	-	CTGGTGGGGGAGCTTGCTCCAGG	GGGTGGGGGGAGTTTGCTCCTGG	5	324	0.0672847	0.354361	5.92151e-09	0.0350585	0.848738	202.46
chr22	37215258	37215281	+	GGGTGGGGGGAGTTTGCCCCAGG	GGGTGGGGGGAGTTTGCTCCTGG	1	249	0.428571	19.6	0.982277	0.582375	0.337246	362.37
chr5	32945257	32945280	+	GCGTGGGGGGTGTTTGCTCCCGG	GGGTGGGGGGAGTTTGCTCCTGG	2	246	0.213018	4.46822	0.326235	0.187407	0.855209	719.34
chr6	14316366	14316389	-	GTGGGGGTAGAGTTTGCTCCAGG	GGGTGGGGGGAGTTTGCTCCTGG	4	241	0.159801	0.84696	3.80187e-12	0.0242859	0.748563	3.08
chr5	7067141	7067164	+	GAGGGTGGGGAGTTTACTCCTGG	GGGTGGGGGGAGTTTGCTCCTGG	4	115	0.352564	0.161884	9.75172e-21	0.026787	0.855351	65.9
chr1	233157336	233157359	+	GGAGGAGGGGAGTCTGCTCCAGG	GGGTGGGGGGAGTTTGCTCCTGG	4	58	0.133929	0.131388	1.7186e-13	0.0182408	0.831438	127.6
chr5	56172072	56172095	-	GGTGGGGGTGGGTTTGCTCCTGG	GGGTGGGGGGAGTTTGCTCCTGG	4	50	0.108333	0.47081	2.19937e-18	0.0117952	0.660297	11.03
chr22	19698456	19698479	-	GAGGGGGAGCAGTTTGCTCCAGG	GGGTGGGGGGAGTTTGCTCCTGG	4	47	0.211538	1.29686	2.03832e-10	0.0468637	0.861878	46.18
chr4	8453785	8453808	+	GAGTGGGTGGAGTTTGCTACAGG	GGGTGGGGGGAGTTTGCTCCTGG	3	24	0.226648	1.09016	3.95238e-05	0.030041	0.635381	21.97
chr3	128284314	128284337	-	AGGTGGTGGGAGCTTGTTCCTGG	GGGTGGGGGGAGTTTGCTCCTGG	4	16	0.189474	0.164042	5.74317e-17	0.020531	0.459163	52.13
chr11	117481201	117481224	-	GGGCAAGGGGAGGTTGCTCCTGG	GGGTGGGGGGAGTTTGCTCCTGG	4	14	0.146292	0.334982	1.27653e-08	0.0105081	0.829156	53.26
chr3	195871257	195871280	-	GGTGGGGGAGAGCTAGCTCCGGG	GGGTGGGGGGAGTTTGCTCCTGG	5	11	0.0918208	0.0572136	4.2052e-07	0.00334363	0.541137	6.11
chr11	67574244	67574267	+	AGGAAGGAGGAGTTAGCTCCTGG	GGGTGGGGGGAGTTTGCTCCTGG	5	0	0.215038	0.251457	3.04698e-09	0.00749636	0.868995	47.91
chr13	26202794	26202817	+	GGTTGAGGGGAGTCTGCTCCAGG	GGGTGGGGGGAGTTTGCTCCTGG	3	0	0.142857	0.257044	5.936e-08	0.037533	0.741843	220.51
chr16	8763206	8763229	-	AAGTAAGGGAAGTTTGCTCCTGG	GGGTGGGGGGAGTTTGCTCCTGG	5	0	0.616	0.492414	1.0743e-18	0.0407142	0.93557	112.78
chr3	125633985	125634008	-	AGGAAGGAGGAGTTAGCTCCTGG	GGGTGGGGGGAGTTTGCTCCTGG	5	0	0.215038	0.251457	3.04698e-09	0.00749636	0.868995	62.03
chr5	6715101	6715124	+	CTACCCCTCCACCCCGCCTCCGG	GACCCCCTCCACCCCGCCTCCGG	3	1925	0.450216	2.28742	0.983527	0.451658	0.961991	318.03
chr9	103599642	103599665	-	ACACCCCCCCACCCCGCCTCAGG	GACCCCCTCCACCCCGCCTCCGG	4	1178	0.612857	1.36678	0.00481626	0.166771	0.975521	256.53
chr16	56963422	56963445	-	TGCCCCCCCCACCCCACCTCTGG	GACCCCCTCCACCCCGCCTCCGG	4	1107	0.8	0.272333	0.00836943	0.121375	0.930589	184.73
chr4	38537610	38537633	+	CTCCCCCCCCACCCCGCCTCAGG	GACCCCCTCCACCCCGCCTCCGG	3	1054	0.519481	2.60631	0.993221	0.343324	0.971738	407.61
chr11	71948787	71948810	+	GCTTCCCTCCACCCCGCATCCGG	GACCCCCTCCACCCCGCCTCCGG	4	919	0.232692	0.311527	1.63336e-08	0.0421793	0.862721	63.99
chr17	4358745	4358768	-	TACCCCCCACACCCCGCCTCTGG	GACCCCCTCCACCCCGCCTCCGG	3	803	0.857143	1.63277	0.0189604	0.177194	0.965108	171.15
chr17	40044750	40044773	-	TGCCCCTCCCACCCCGCCTCTGG	GACCCCCTCCACCCCGCCTCCGG	4	791	0.65	0.946766	7.47685e-05	0.0785183	0.94358	61.16
chr9	27338857	27338880	+	GACCCCTCCCACCCCGACTCCGG	GACCCCCTCCACCCCGCCTCCGG	3	767	0.379167	0.74017	4.65535e-07	0.0279944	0.783534	34.66
chr8	144822944	144822967	+	GTACCCCACCACCCCGCCCCAGG	GACCCCCTCCACCCCGCCTCCGG	4	728	0.139101	0.509897	1.1504e-15	0.0204622	0.872228	49.49
chr10	116294249	116294272	-	CCCCACCCCCACCCCGCCTCAGG	GACCCCCTCCACCCCGCCTCCGG	4	704	0.3207	1.38619	0.589832	0.0727129	0.942891	91.92
chr11	76495782	76495805	-	CACCCCCCCCCCCCCACCTCCGG	GACCCCCTCCACCCCGCCTCCGG	4	627	0.285714	0.151145	1.17271e-07	0.028485	0.766729	161.58
chr1	151031868	151031891	+	CCTCCCCCACACCCCGCATCCGG	GACCCCCTCCACCCCGCCTCCGG	6	625	0.178081	0.0765598	6.55758e-13	0.0074679	0.691852	25.99
chr8	145008398	145008421	-	CCCCCTCCCCGCCCCGCCCCCGG	GACCCCCTCCACCCCGCCTCCGG	6	603	0.0934453	0.0692588	2.71959e-19	0.00279205	0.353341	2.02
chr6	43738555	43738578	-	GACCCCCTCCACCCCGCCTCCGG	GACCCCCTCCACCCCGCCTCCGG	0	540	1	100	0.999977	1	0.603985	9.86
chr11	31817476	31817499	-	GGGCCCCTCCACCCCGCCTCTGG	GACCCCCTCCACCCCGCCTCCGG	2	483	0.4	5.1467	0.993061	0.457486	0.880197	183.89
chr2	12744758	12744781	+	GACACACCCCACCCCACCTCAGG	GACCCCCTCCACCCCGCCTCCGG	4	414	0.781955	0.156419	1.15442e-08	0.0175149	0.802853	71.84
chr15	33286100	33286123	-	GACCCCCCCCACCCCGCCCCCGG	GACCCCCTCCACCCCGCCTCCGG	2	391	0.275862	2.93382	1.05369e-05	0.102589	0.528697	592.25
chr13	26626225	26626248	+	TCCCCCCCACCCCCCACCTCAGG	GACCCCCTCCACCCCGCCTCCGG	6	365	0.269388	0.0370882	1.28494e-14	0.00518304	0.45598	4.66
chr11	63391083	63391106	-	GACACCTTCCACCCCGTCTCTGG	GACCCCCTCCACCCCGCCTCCGG	3	362	0.319298	0.804532	7.28929e-05	0.0173067	0.837541	104.78
chr18	21359552	21359575	-	GCCCCCACCCACCCCGCCTCTGG	GACCCCCTCCACCCCGCCTCCGG	3	357	0.589286	1.73722	0.470667	0.11971	0.947922	139.48
chr11	46141848	46141871	-	CATCCCCCCCACCCCACCCCGGG	GACCCCCTCCACCCCGCCTCCGG	5	336	0.135468	0.0527277	4.74938e-20	0.00574855	0.782006	86.33
chrX	149932511	149932534	+	CTGCCCCCCCACCCCGCCACTGG	GACCCCCTCCACCCCGCCTCCGG	5	330	0.0742115	0.306556	4.10827e-07	0.0188816	0.870739	61.42
chr13	100546982	100547005	-	CCCCCCCCCCCCCCCGCCTCAGG	GACCCCCTCCACCCCGCCTCCGG	4	303	0.22449	0.807015	0.0025808	0.0775646	0.925819	77.38
chr19	13122171	13122194	+	GCCCCCCACCACCCCACCTCGGG	GACCCCCTCCACCCCGCCTCCGG	3	291	0.628571	0.541957	0.0908751	0.129343	0.847783	143.75
chr16	82734564	82734587	+	CCCCCCCCCCCCCCCGCCCCGGG	GACCCCCTCCACCCCGCCTCCGG	5	278	0.0619282	0.172555	1.02331e-12	0.00861218	0.516312	53.37
chrX	129040623	129040646	+	TGCCCCCCCCACCCCGCCCCCGG	GACCCCCTCCACCCCGCCTCCGG	4	263	0.22069	0.526849	5.44493e-11	0.0458002	0.859727	128.93
chr3	31458651	31458674	-	CTTCCCCCACACCCCGCCCCAGG	GACCCCCTCCACCCCGCCTCCGG	6	256	0.0844476	0.124264	1.73949e-20	0.00499041	0.614219	20.41
chr11	374660	374683	-	AGGCCCCCCCGCCCCGCCTCAGG	GACCCCCTCCACCCCGCCTCCGG	5	252	0.234	0.489288	1.05199e-11	0.0289708	0.803531	1.12
chr11	13948353	13948376	+	TACCCCCCCCACCCCGCCACAGG	GACCCCCTCCACCCCGCCTCCGG	3	246	0.285714	1.12712	0.0298789	0.0911987	0.799364	252.45
chr4	8841910	8841933	-	CATACCCCCCACCCCGCCCCGGG	GACCCCCTCCACCCCGCCTCCGG	5	235	0.114078	0.306556	9.42012e-15	0.011783	0.7925	47.21
chr19	14142968	14142991	-	GAGCTCCCCCACCCCGCCCCGGG	GACCCCCTCCACCCCGCCTCCGG	4	192	0.0877743	0.500668	2.24392e-12	0.00667298	0.820844	41.99
chr7	95319670	95319693	-	GACCCCTCACACCCCGCCCCTGG	GACCCCCTCCACCCCGCCTCCGG	4	179	0.192118	0.197596	3.89481e-10	0.00610837	0.793046	50.51
chr8	18041539	18041562	-	CCCCCCCACCACCCCGCCCCGGG	GACCCCCTCCACCCCGCCTCCGG	4	160	0.123856	0.526849	1.5797e-10	0.043095	0.871337	140.18
chr17	16954845	16954868	-	CTCCCCCGCCACCCCGCCCCAGG	GACCCCCTCCACCCCGCCTCCGG	4	141	0.10509	0.526849	3.89771e-09	0.0227302	0.841649	60.15
chr20	10913954	10913977	-	CCACCCCCCCACCCCGCCCCTGG	GACCCCCTCCACCCCGCCTCCGG	5	138	0.134178	0.306556	5.10653e-13	0.0198224	0.895423	191.6
chr1	875320	875343	+	GACCCTGTCCACCCCACCTCAGG	GACCCCCTCCACCCCGCCTCCGG	3	135	0.436975	0.200057	2.21408e-08	0.0334238	0.878721	44.31
chr7	104933938	104933961	+	TCCACCCCCCACCCCGCCCCGGG	GACCCCCTCCACCCCGCCTCCGG	5	135	0.182525	0.310909	4.04405e-14	0.0168134	0.727299	53.83
chr9	126138174	126138197	-	CACTCCCCCCACCCCGCCCCAGG	GACCCCCTCCACCCCGCCTCCGG	4	128	0.157635	0.526849	1.04793e-12	0.0285025	0.92191	198.52
chr12	26025088	26025111	-	CATTCCCCCCACCCCACCTCAGG	GACCCCCTCCACCCCGCCTCCGG	5	123	0.392857	0.161112	3.67974e-11	0.0271627	0.873861	88.27
chr5	14457486	14457509	+	CCCCCCCCCCGCCCCGCCCCCCG	GACCCCCTCCACCCCGCCTCCGG	6	122	0.0107821	0.172555	2.76488e-16	0.00877993	0.0692015	10.7
chr11	12308917	12308940	+	ATCCCCCTCCACCCCACCCCTGG	GACCCCCTCCACCCCGCCTCCGG	4	121	0.180564	0.090618	6.51828e-16	0.0281819	0.614229	209.05
chr3	140398783	140398806	+	CAACCCCCCCACCCCGCTTCAGG	GACCCCCTCCACCCCGCCTCCGG	4	111	0.397959	0.317269	0.000205383	0.0311931	0.873869	143.75
chr2	129244195	129244218	-	CCCCCCCCCCACCCCGCCCCCGG	GACCCCCTCCACCCCGCCTCCGG	4	108	0.154821	0.526849	6.1301e-12	0.046414	0.87397	185.24
chr2	170573333	170573356	+	CCACCCCCCCACCCCGCCCCAGG	GACCCCCTCCACCCCGCCTCCGG	5	98	0.134178	0.306556	2.9229e-16	0.0198224	0.908809	136.63
chr2	11699947	11699970	+	CTCCCTCCCCACCCCACCTCTGG	GACCCCCTCCACCCCGCCTCCGG	5	95	0.482375	0.098857	9.28556e-11	0.0301975	0.849476	32.03
chr4	1496240	1496263	+	AGGCCCCCACACCCCGCCTCAGG	GACCCCCTCCACCCCGCCTCCGG	5	92	0.308571	0.526275	1.34976e-10	0.0341658	0.846785	14.06
chr2	24857576	24857599	+	ACCCCCCCCCCCCCCGCCCCCGG	GACCCCCTCCACCCCGCCTCCGG	5	87	0.0780296	0.172555	1.69465e-13	0.00931782	0.566273	92.65
chr4	7329529	7329552	+	GCCCCCCCCAACCCCGCCCCCGG	GACCCCCTCCACCCCGCCTCCGG	4	87	0.187849	0.476283	1.31508e-12	0.00977972	0.725025	46.31
chr10	72538200	72538223	+	CAGTCCCCCCACCCCACCTCTGG	GACCCCCTCCACCCCGCCTCCGG	5	75	0.285714	0.161112	5.19501e-06	0.0203405	0.874751	98.95
chr22	45134887	45134910	-	CACCCACTACTCCCCGCCTCAGG	GACCCCCTCCACCCCGCCTCCGG	4	75	0.174927	0.298317	0.000759609	0.0194864	0.75262	50.43
chr19	45952037	45952060	+	AAGACCCCCCACCCCGCCCCAGG	GACCCCCTCCACCCCGCCTCCGG	5	74	0.104537	0.306556	4.49768e-18	0.00954656	0.831734	70.32
chr5	170878052	170878075	+	CCGCCCCCCCACCCCGCCGCCGG	GACCCCCTCCACCCCGCCTCCGG	5	71	0.0701531	0.306556	6.53625e-14	0.00918254	0.593513	96.82
chr5	139028239	139028262	+	CTCCCCCCCCTCCCCGCCTCGGG	GACCCCCTCCACCCCGCCTCCGG	4	65	0.15984	0.807015	0.0020936	0.0621509	0.922275	54.57
chr7	50765511	50765534	+	AACCACCCCCACCCCACCCCAGG	GACCCCCTCCACCCCGCCTCCGG	5	65	0.141872	0.0534764	7.23374e-21	0.00354831	0.62591	53.13
chr11	83433593	83433616	-	GTCACTCCCCACCCCGCCTCTGG	GACCCCCTCCACCCCGCCTCCGG	4	65	0.568694	0.82579	0.00235632	0.0467144	0.846154	12.58
chrX	118865476	118865499	-	GTCCTCCACCACCCCGCCTCTGG	GACCCCCTCCACCCCGCCTCCGG	3	63	0.370248	2.54351	0.980583	0.0885222	0.929318	29.34
chr5	156321124	156321147	+	GACCCCACCTACCCCACCTCAGG	GACCCCCTCCACCCCGCCTCCGG	4	59	0.705882	0.154798	0.000218835	0.0120533	0.822149	35.75
chr22	47511238	47511261	+	GCCCCCCACCACCCCACCCCCGG	GACCCCCTCCACCCCGCCTCCGG	4	52	0.173399	0.0889476	7.33229e-20	0.00819135	0.567861	113.98
chr2	105990820	105990843	-	GGGCCCTCCCACCTCGCCCCTGG	GACCCCCTCCACCCCGCCTCCGG	6	45	0.0657471	0.0204937	7.98583e-13	0.000503802	0.162681	0.21
chr11	2686242	2686265	-	CTCACCCCCCACCCCACCTCTGG	GACCCCCTCCACCCCGCCTCCGG	5	40	0.437457	0.1634	1.83648e-07	0.040329	0.8785	46.44
chr16	85338199	85338222	-	ATGCCCCACCCCCCCGCCCCCGG	GACCCCCTCCACCCCGCCTCCGG	6	37	0.0288903	0.112875	2.50543e-17	0.00302004	0.33649	1.91
chrX	152837111	152837134	+	GTCCCCCTCCTCCCCACCTCCGG	GACCCCCTCCACCCCGCCTCCGG	3	37	0.223776	0.300786	9.75405e-05	0.0439097	0.639447	129.96
chr22	40102383	40102406	+	GTCCCTCCCCACCCCGCCTTGGG	GACCCCCTCCACCCCGCCTCCGG	4	36	0.202597	0.421956	3.73759e-14	0.0224004	0.70268	36.58
chr17	65632973	65632996	+	AACACCCTCCACCCCACCACAGG	GACCCCCTCCACCCCGCCTCCGG	4	35	0.216541	0.090618	1.39861e-19	0.0163822	0.672709	189.43
chr4	143767366	143767389	-	GCCGCCCCCCACTCCGCCTCCGG	GACCCCCTCCACCCCGCCTCCGG	4	34	0.275	0.57207	0.902933	0.0219382	0.849271	25.44
chr10	102821500	102821523	+	CTACCCCCACTCCCCGCCTCCGG	GACCCCCTCCACCCCGCCTCCGG	6	32	0.118738	0.202835	1.84343e-11	0.00667203	0.550541	6.58
chr19	42806794	42806817	-	TTCTCCCTCCTCCCCGCCTCGGG	GACCCCCTCCACCCCGCCTCCGG	4	32	0.179021	0.807015	0.000292016	0.0571661	0.794331	187.67
chr17	55740522	55740545	-	CCGCCCCTCCACCCCGCCACTGG	GACCCCCTCCACCCCGCCTCCGG	4	31	0.0801749	0.519473	1.16315e-08	0.0594186	0.870397	110.26
chr16	57974231	57974254	-	TATCCTCCCCACCCCGCCCCGGG	GACCCCCTCCACCCCGCCTCCGG	5	30	0.176108	0.185467	1.59932e-17	0.00956132	0.693388	61.59
chr5	132860358	132860381	+	TGCACCCCCCACCCCGCCCCTGG	GACCCCCTCCACCCCGCCTCCGG	5	29	0.185844	0.310909	1.61853e-14	0.0164704	0.783446	109.29
chr11	45796049	45796072	-	ATCCCTCTCCACCCCACCCCAGG	GACCCCCTCCACCCCGCCTCCGG	5	29	0.167667	0.0323532	7.17261e-21	0.00842474	0.694994	65.63
chr17	62167047	62167070	-	ACTCCCCTCCACCCCGGCTCGGG	GACCCCCTCCACCCCGCCTCCGG	4	29	0.0285977	0.611928	1.87377e-12	0.0247985	0.57748	131.57
chr1	237195674	237195697	-	AACCCCACCCACCCCATCTCAGG	GACCCCCTCCACCCCGCCTCCGG	5	25	0.315	0.0435107	5.02102e-11	0.00697538	0.752206	42.85
chr9	131706575	131706598	-	AGCCAACCCCACCCCGCCTCTGG	GACCCCCTCCACCCCGCCTCCGG	5	25	0.382041	0.5225	3.58501e-07	0.0253969	0.683976	16.82
chr22	43684478	43684501	+	AGCCCCCACCTCCCCGCCTCGGG	GACCCCCTCCACCCCGCCTCCGG	4	25	0.177231	0.807015	8.62846e-05	0.0600937	0.771196	124.56
chr15	78857718	78857741	-	TCCCCACCCCGCCCCGCCTCTGG	GACCCCCTCCACCCCGCCTCCGG	5	24	0.474235	0.300222	3.37677e-08	0.0216631	0.727862	7.89
chr19	36759127	36759150	-	TCCCACCCCCACCCCGCCACGGG	GACCCCCTCCACCCCGCCTCCGG	5	24	0.12828	0.310909	7.63043e-08	0.0119616	0.673611	41.74
chr2	221535825	221535848	-	ACACCCCCCCACCCCACCCCAGG	GACCCCCTCCACCCCGCCTCCGG	6	23	0.169064	0.034981	2.83285e-21	0.00449843	0.782089	54.3
chr3	49850170	49850193	-	GACCCCTACCACCCCATCTCAGG	GACCCCCTCCACCCCGCCTCCGG	4	23	0.303333	0.0657656	2.86384e-06	0.00518876	0.809124	27.19
chr2	101437450	101437473	+	CCGCCCCCCCACCCCAACTCCGG	GACCCCCTCCACCCCGCCTCCGG	6	22	0.130952	0.0419223	1.42304e-18	0.00487665	0.665203	16.54
chr14	90403304	90403327	+	GTCCCCTCCCACCCCGCCTCCAG	GACCCCCTCCACCCCGCCTCCGG	4	21	0.153199	1.73722	3.0209e-07	0.103593	0.809735	58.83
chr17	46103840	46103863	-	AACCTCCCCCACCCCACCCCAGG	GACCCCCTCCACCCCGCCTCCGG	5	21	0.157994	0.0534764	3.55936e-24	0.00373084	0.765334	31.63
chr1	1294255	1294278	+	TGGCCCCTCCGCCCCACCTCTGG	GACCCCCTCCACCCCGCCTCCGG	5	19	0.26	0.0894174	2.53671e-06	0.0204349	0.582604	27.71
chr11	61321432	61321455	-	CACCCCCTCCCCTCCGCCTCAGG	GACCCCCTCCACCCCGCCTCCGG	3	19	0.2	0.638641	0.0380399	0.0702456	0.798263	180.89
chr9	37465347	37465370	+	CCCCCCTCCCACCCCGCCTCTAG	GACCCCCTCCACCCCGCCTCCGG	5	18	0.118221	0.946766	1.99418e-06	0.0795706	0.822565	7.31
chr18	55101343	55101366	+	CTACCCCTCCACCCCGACTCGGA	GACCCCCTCCACCCCGCCTCCGG	5	18	0.0145903	0.611928	1.98547e-05	0.0667349	0.733568	40.06
chr20	35991126	35991149	-	AGACCCCCCCACCCCACCCCAGG	GACCCCCTCCACCCCGCCTCCGG	6	18	0.172138	0.034981	6.51383e-22	0.00440667	0.753819	78.61
chr2	150391396	150391419	+	ACGCCCCCCCACCCCACGTCTGG	GACCCCCTCCACCCCGCCTCCGG	6	17	0.0471429	0.021552	8.34481e-11	0.000885062	0.488848	4.37
chr7	44253549	44253572	-	GGCCCACTCCACTCCGTCTCCGG	GACCCCCTCCACCCCGCCTCCGG	4	17	0.242667	0.142725	0.000119386	0.0121505	0.596114	26.47
chr8	39839068	39839091	+	CACACCCACCACCCCGCCTCAGA	GACCCCCTCCACCCCGCCTCCGG	4	17	0.0334169	2.60631	0.55943	0.183536	0.901464	79.9
chr11	32184478	32184501	-	CACCCCCCGCACCCCGCCCCAGG	GACCCCCTCCACCCCGCCTCCGG	4	16	0.12198	0.321904	5.23271e-16	0.0185939	0.815898	12.98
chr17	58404851	58404874	+	CGCCCACCCCACCCCACCTCAGG	GACCCCCTCCACCCCGCCTCCGG	5	16	0.530612	0.098857	2.50769e-12	0.0282592	0.851282	61.15
chr3	38141258	38141281	-	CCCCACCCCCACCCCGCCCCCGG	GACCCCCTCCACCCCGCCTCCGG	5	15	0.0884689	0.310909	2.77609e-15	0.0103621	0.778217	24.68
chr6	41543432	41543455	+	GCCACCCCCCACCCCACCCCAGG	GACCCCCTCCACCCCGCCTCCGG	5	15	0.182525	0.0527908	1.40724e-21	0.00333303	0.624587	24.89
chr6	43337319	43337342	+	GACACACCCCCCCCCGCCTCCGG	GACCCCCTCCACCCCGCCTCCGG	4	15	0.312782	0.465447	0.00601554	0.0162207	0.63131	12.88
chr7	101150781	101150804	+	AACCTCCACCTCCCCGCCTCAGG	GACCCCCTCCACCCCGCCTCCGG	4	15	0.140979	0.807015	1.33548e-08	0.024695	0.731719	32.85
chr8	122367946	122367969	+	CCACCATCCCACCCCGCCTCTGG	GACCCCCTCCACCCCGCCTCCGG	6	15	0.366967	0.240529	5.86458e-09	0.00834357	0.415926	6.12
chr11	133777440	133777463	+	TCTCCCCTCCACCCCGCCCTCGG	GACCCCCTCCACCCCGCCTCCGG	5	14	0.0447044	0.129516	7.12241e-22	0.00757869	0.466972	92.94
chr12	3200959	3200982	+	CACCTCCACAACTCCGCCTCTGG	GACCCCCTCCACCCCGCCTCCGG	5	14	0.220606	0.326367	0.0058668	0.00567873	0.456574	1.98
chr16	67289430	67289453	+	AGGCCCTCCCACCCCGCATCAGG	GACCCCCTCCACCCCGCCTCCGG	6	14	0.1575	0.0855816	1.29274e-12	0.00504036	0.512585	2.05
chr1	23762244	23762267	-	ACTCCCCTCCACCCCACCTCTGA	GACCCCCTCCACCCCGCCTCCGG	5	13	0.0337612	0.268521	4.09759e-12	0.197721	0.78095	39.75
chr1	52217902	52217925	+	TCCCCCCTCCACCCCCGCCCCCG	GACCCCCTCCACCCCGCCTCCGG	6	13	0	0.0205884	3.20131e-23	7.8897e-05	0.000219476	6.36
chr2	43608521	43608544	+	TACTCCCCCCACCCAGCCTCAGG	GACCCCCTCCACCCCGCCTCCGG	4	13	0.177778	0.416921	0.381025	0.0158657	0.915447	180.75
chr17	79881136	79881159	+	CACCCCCCCCCCCCCGCCCCCGG	GACCCCCTCCACCCCGCCTCCGG	4	13	0.0788177	0.292401	2.35774e-08	0.0139945	0.596115	62.99
chr6	36853818	36853841	-	GCCTCCCCCCACCCAGCCTCGGG	GACCCCCTCCACCCCGCCTCCGG	4	12	0.139683	0.409764	0.544894	0.0121653	0.839062	34.53
chr9	2666721	2666744	+	AGCCGCCCCCACCCCGCCCCCGG	GACCCCCTCCACCCCGCCTCCGG	5	12	0.119172	0.310909	2.90734e-19	0.00984162	0.55555	7.89
chr9	100732568	100732591	+	TCCCCCCACCACCCCACCCCCGG	GACCCCCTCCACCCCGCCTCCGG	5	12	0.173399	0.0534764	3.30816e-20	0.00873279	0.774569	65.18
chr19	51915512	51915535	-	AACACCCCCCACCCCACCCCGGG	GACCCCCTCCACCCCGCCTCCGG	5	12	0.209074	0.0534764	2.5444e-18	0.00508945	0.653521	39.03
chr7	130791558	130791581	+	GGCCCCACCCACCCCGCCTTCTG	GACCCCCTCCACCCCGCCTCCGG	5	10	0.00701299	0.476356	2.45113e-14	0.0174957	0.152757	14.54
chr9	130663069	130663092	+	CCCCCACCCCACCCCGCCTCCAG	GACCCCCTCCACCCCGCCTCCGG	5	10	0.13511	0.838643	1.80451e-08	0.0982296	0.84238	23.59
chr7	1478602	1478625	-	CCCCCTCCCCACCCCGCCGCAGG	GACCCCCTCCACCCCGCCTCCGG	5	0	0.130284	0.1881	1.97669e-18	0.00869115	0.48452	4.85
chr8	37251177	37251200	+	CACCCCGCCCACCCCGCCCCTGG	GACCCCCTCCACCCCGCCTCCGG	4	0	0.0927267	0.359838	2.50764e-09	0.0196214	0.817439	82.53
chr19	1028243	1028266	-	ACCCCACCCCACCCCGTCTCCGG	GACCCCCTCCACCCCGCCTCCGG	5	0	0.306429	0.22408	6.14343e-12	0.021941	0.790827	5.4
chr19	18633476	18633499	-	AGTCCCATCCACCCCGCCTAAGG	GACCCCCTCCACCCCGCCTCCGG	5	0	0.185625	0.280824	4.84291e-14	0.0165308	0.6669	25.1
chr20	62575810	62575833	-	CCGCCCCCCCATCCCGCCCCAGG	GACCCCCTCCACCCCGCCTCCGG	6	0	0.0416825	0.100062	1.25731e-15	0.00358245	0.624484	14.86
chr3	13187295	13187318	-	GACCCCCCCCCCCCGCCCCCGGG	GACCCCCTCCACCCCGCCTCCGG	5	0	0	0.00729123	9.9454e-18	2.93586e-06	9.61194e-05	0
chr6	31462820	31462843	-	CTCCCCCTCCACCCCACCTCCAG	GACCCCCTCCACCCCGCCTCCGG	4	0	0.13468	0.558632	1.68309e-11	0.349113	0.586277	88.47
chr2	223731480	223731503	+	CCCCCCCCCCCCCCCGCCCCGGG	GACCCCCTCCACCCCGCCTCCGG	5	0	0.0619282	0.172555	1.02331e-12	0.00861218	0.516312	113.58
chr11	65479762	65479785	-	GGCTCCCTCCGCCCCGCCCCGGG	GACCCCCTCCACCCCGCCTCCGG	4	0	0.114759	0.287011	4.75211e-11	0.0105422	0.566692	48.38
chr12	86681281	86681304	+	TAGCCCCTCCACCCCACCACAGG	GACCCCCTCCACCCCGCCTCCGG	4	0	0.142857	0.0893493	6.4729e-20	0.01499	0.750783	133.94
chr12	132529349	132529372	+	GACCCCACCCACCCCGCCGCAGG	GACCCCCTCCACCCCGCCTCCGG	3	0	0.1875	0.639711	7.82527e-09	0.0172108	0.636195	29.7
chr16	69166704	69166727	-	AGTAGCCCCCACCCCGCCTCGGG	GACCCCCTCCACCCCGCCTCCGG	6	0	0.250105	0.58209	5.12324e-08	0.0134198	0.372981	28.36
chr12	57604315	57604338	+	GCCACCCACCACCCCACCTCAGG	GACCCCCTCCACCCCGCCTCCGG	4	0	0.529323	0.267576	7.37389e-08	0.041062	0.826968	26.22
chr17	72656670	72656693	-	TTCCCCTTCCACCCAGCCTCTGG	GACCCCCTCCACCCCGCCTCCGG	4	0	0.131313	0.284757	0.627293	0.0147817	0.820078	63.09
chr8	137500395	137500418	-	AACCCTCTCCACCCAGTCTCAGG	GACCCCCTCCACCCCGCCTCCGG	4	0	0.0866667	0.100627	5.09789e-15	0.00524648	0.694037	40.72
chr1	178738720	178738743	-	GGCCCTCTCCACTCCACCTCAGG	GACCCCCTCCACCCCGCCTCCGG	4	0	0.52	0.062649	1.2326e-09	0.0165197	0.777065	169.24
chr3	55857478	55857501	+	GTCCCCCTCCTCCCCGTCTCAGG	GACCCCCTCCACCCCGCCTCCGG	3	0	0.104429	0.693987	2.85229e-16	0.026914	0.616871	142.59
chr6	26470606	26470629	+	GACCCCCCCCACCCCACCCCAGG	GACCCCCTCCACCCCGCCTCCGG	3	0	0.275862	0.156685	3.93134e-15	0.0113977	0.36646	59.26
chr6	110521017	110521040	+	TGCCCCCTCCACCCCACCTCTGA	GACCCCCTCCACCCCGCCTCCGG	4	0	0.0555556	0.558632	2.45579e-05	0.338484	0.61871	78.28
chr9	37990358	37990381	+	GGCTCACCCCACCCCACCTCTGG	GACCCCCTCCACCCCGCCTCCGG	5	0	0.594286	0.0976365	2.13996e-05	0.0111613	0.647514	9.35
chr17	7147463	7147486	+	TTTCCCCCCCACCCCAACTCAGG	GACCCCCTCCACCCCGCCTCCGG	6	0	0.233333	0.0419223	2.15182e-13	0.0066765	0.697815	38.71
chr19	18131306	18131329	-	CCCCACCCCCACCCCACCTCTGG	GACCCCCTCCACCCCGCCTCCGG	5	0	0.3207	0.1634	4.08961e-05	0.0248969	0.843928	23.94
chr19	45324564	45324587	+	CCCCCCCCTCACCCCGCCCCTGG	GACCCCCTCCACCCCGCCTCCGG	5	0	0.135468	0.189965	6.04869e-17	0.0134139	0.86579	23.64
chr2	85515486	85515509	-	TCCTCCTTCCACTCCGCCTCTGG	GACCCCCTCCACCCCGCCTCCGG	5	0	0.3575	0.242029	4.28943e-06	0.0180412	0.673307	23.75
chr5	122565809	122565832	+	CTCCCCCTACACCCCGCAACAGG	GACCCCCTCCACCCCGCCTCCGG	5	0	0.0685029	0.0372332	1.35936e-12	0.004678	0.81834	34.18
chr9	33202607	33202630	+	GTCCCCTCCCTCCCCGCCTCTGG	GACCCCCTCCACCCCGCCTCCGG	4	0	0.181818	0.542337	1.31486e-08	0.0162872	0.810811	3.7
chr9	100931285	100931308	-	CCACCCCTCCACCCCGTCCCAGG	GACCCCCTCCACCCCGCCTCCGG	5	0	0.0626163	0.118024	3.02815e-23	0.00697906	0.679294	61.15
chr12	123893655	123893678	+	TTCCCCCCCAACCCCACCTCGGG	GACCCCCTCCACCCCGCCTCCGG	5	0	0.630303	0.150491	9.2218e-09	0.0177671	0.787586	26.78
chr19	1494313	1494336	+	CCTGCCCCCCACCCCGCCCCAGG	GACCCCCTCCACCCCGCCTCCGG	6	0	0.0532196	0.203378	1.10784e-16	0.00420141	0.582565	17.93
chr22	23260187	23260210	+	GACCCCCTTCACCCCACCTATGG	GACCCCCTCCACCCCGCCTCCGG	3	0	0.4375	0.126734	2.4338e-06	0.0135199	0.519389	37.22
chr3	65075641	65075664	+	CCCCCCCTCCACCCCACTTCAGG	GACCCCCTCCACCCCGCCTCCGG	4	0	0.360787	0.0553452	7.41546e-05	0.0366127	0.770613	149.99
chr14	104601191	104601214	+	AGCCCCCCCCTCCCCGCCCCAGG	GACCCCCTCCACCCCGCCTCCGG	5	0	0.0611141	0.172555	4.72133e-15	0.00718623	0.531728	52.26
chr14	65569152	65569175	-	AGTGAGTGAGTGTGTGTGTGGGG	GGTGAGTGAGTGTGTGCGTGTGG	2	3125	0.42	5.89919	1.72847e-08	0.199889	0.914024	229.64
chr5	89440962	89440985	-	AGAGAGTGAGTGTGTGCATGAGG	GGTGAGTGAGTGTGTGCGTGTGG	3	2559	0.445055	0.668828	4.8888e-09	0.0776995	0.855268	423.35
chr6	43737453	43737476	+	GGTGAGTGAGTGTGTGCGTGTGG	GGTGAGTGAGTGTGTGCGTGTGG	0	2440	1	100	0.999875	1	0.591049	292.59
chr5	115434658	115434681	+	TGTGGGTGAGTGTGTGCGTGAGG	GGTGAGTGAGTGTGTGCGTGTGG	2	2200	0.72	6.01266	9.37836e-07	0.209637	0.851166	296.41
chr22	37662817	37662840	-	GCTGAGTGAGTGTATGCGTGTGG	GGTGAGTGAGTGTGTGCGTGTGG	2	1997	0.519231	1.50585	0.0853412	0.193293	0.733085	346.21
chr11	68851125	68851148	+	GGTGAGTGAGTGTGTGCGGGTGG	GGTGAGTGAGTGTGTGCGTGTGG	1	1535	0.25	31.5	0.00716927	0.167347	0.437749	43.04
chr10	98760581	98760604	-	GTTGAGTGAATGTGTGCGTGAGG	GGTGAGTGAGTGTGTGCGTGTGG	2	1437	0.593939	6.94405	0.00298168	0.20452	0.796856	667.62
chr3	193993877	193993900	-	AGTGAATGAGTGTGTGTGTGTGG	GGTGAGTGAGTGTGTGCGTGTGG	3	1315	0.42	0.780525	3.55144e-11	0.0479749	0.89267	188.68
chr14	62078766	62078789	-	TGTGAGTAAGTGTGTGTGTGTGG	GGTGAGTGAGTGTGTGCGTGTGG	3	1170	0.466667	1.29012	0.126689	0.0568437	0.86086	151.49
chr19	40561860	40561883	-	ACTGTGTGAGTGTGTGCGTGAGG	GGTGAGTGAGTGTGTGCGTGTGG	3	796	0.226573	2.42656	1.03631e-13	0.0628111	0.539488	70.89
chr14	74353479	74353502	+	AGCGAGTGGGTGTGTGCGTGGGG	GGTGAGTGAGTGTGTGCGTGTGG	3	790	0.257143	1.60991	2.92976e-13	0.0700893	0.722959	159.01
chr20	20178277	20178300	-	AGTGTGTGAGTGTGTGCGTGTGG	GGTGAGTGAGTGTGTGCGTGTGG	2	686	0.327273	6.01266	2.52428e-11	0.17208	0.895842	380.65
chr9	23824547	23824570	-	TGTGGGTGAGTGTGTGCGTGAGA	GGTGAGTGAGTGTGTGCGTGTGG	3	643	0.05	6.01266	1.02697e-11	0.209637	0.801228	24.76
chr3	71632802	71632825	-	CGCGAGTGAGTGTGTGCGCGGGG	GGTGAGTGAGTGTGTGCGTGTGG	3	215	0.0844476	1.11134	1.38364e-10	0.0343556	0.537722	128.47
chr14	106029014	106029037	+	GGTGAGTGAGTGTGTGTGTGAGG	GGTGAGTGAGTGTGTGCGTGTGG	1	199	0.466667	38.5	5.58647e-06	0.372122	0.568711	256.1
chr19	47732485	47732508	-	CTGGAGTGAGTGTGTGTGTGTGG	GGTGAGTGAGTGTGTGCGTGTGG	4	193	0.106061	0.611928	4.25214e-16	0.0287489	0.498888	70.43
chr9	18733628	18733651	-	AGCGAGTGAGTGTGTGTGTGGGG	GGTGAGTGAGTGTGTGCGTGTGG	3	149	0.18	1.27206	2.28734e-13	0.0481515	0.877315	36.15
chr2	73317043	73317066	-	GGTGAGTCAGTGTGTGAGTGAGG	GGTGAGTGAGTGTGTGCGTGTGG	2	122	0.287179	3.09958	0.996233	0.0616431	0.471236	80.81
chr22	49739983	49740006	+	GGTGTGTGAGTGTGTGTGTGTGG	GGTGAGTGAGTGTGTGCGTGTGG	2	115	0.169697	3.89096	1.23591e-10	0.0390277	0.83996	93
chr8	22932496	22932519	-	TGTGAGTGAGTGTGTGTGTGTGA	GGTGAGTGAGTGTGTGCGTGTGG	3	111	0.0324074	5.89919	5.46143e-06	0.186104	0.603338	13.3
chr5	29367372	29367395	-	TGTGAGTGAGTGTGTGTATGGGG	GGTGAGTGAGTGTGTGCGTGTGG	3	103	0.323077	0.261155	1.06293e-11	0.0240291	0.804133	96.57
chr4	58326590	58326613	+	AGTGAGTGAGTGAGTGAGTGAGG	GGTGAGTGAGTGTGTGCGTGTGG	3	97	0.290769	0.499278	5.38629e-15	0.0169412	0.389805	117.06
chr8	48997788	48997811	+	GTAGAGTGAGTGTGTGTGTGTGG	GGTGAGTGAGTGTGTGCGTGTGG	3	82	0.212121	1.23292	8.96675e-14	0.0405526	0.70867	57.75
chr12	6937038	6937061	+	GGTGGATGAGTGTGTGTGTGGGG	GGTGAGTGAGTGTGTGCGTGTGG	3	61	0.336	0.692578	5.36316e-16	0.0158283	0.72579	27.34
chr16	80016313	80016336	+	TGTGAGTGAGTGTGTGCGTGTGA	GGTGAGTGAGTGTGTGCGTGTGG	2	50	0.0694444	100	0.890653	0.708058	0.619285	273.68
chr19	1716774	1716797	+	CATGAGTGAGTGTGTGGGTGGGG	GGTGAGTGAGTGTGTGCGTGTGG	3	45	0.0355527	1.29012	2.14357e-10	0.0219952	0.422595	52.87
chr10	5749650	5749673	-	AGTGAGTATGTGTGTGTGTGGGG	GGTGAGTGAGTGTGTGCGTGTGG	4	41	0.252	0.379197	4.52784e-12	0.00980009	0.560769	31.93
chr6	157078320	157078343	-	GATGAGTGAGTGAGTGAGTGGGG	GGTGAGTGAGTGTGTGCGTGTGG	3	37	0.273373	0.483915	3.99553e-17	0.0125871	0.389553	152.9
chr14	58118426	58118449	+	TGTGAGTGAGTGTGTGTGTGTGA	GGTGAGTGAGTGTGTGCGTGTGG	3	37	0.0324074	5.89919	5.46143e-06	0.186104	0.603338	11.47
chr5	130857595	130857618	-	GGAGAGTGAGTGTGTGTGTGAGA	GGTGAGTGAGTGTGTGCGTGTGG	3	35	0.0231481	4.62346	1.27448e-15	0.0752625	0.229939	35.03
chr2	177463419	177463442	-	GGTGAGTGTGTGTGTGCATGTGG	GGTGAGTGAGTGTGTGCGTGTGG	2	33	0.415385	0.964137	0.952072	0.0812036	0.690242	334.13
chr18	74103157	74103180	+	GGTGAGTAAGTGTGAGCGTAAGG	GGTGAGTGAGTGTGTGCGTGTGG	3	33	0.542763	0.332295	0.127022	0.00870107	0.307501	74.29
chr11	79178505	79178528	+	AGTGAGTGAGTGAGTGAGTGGGG	GGTGAGTGAGTGTGTGCGTGTGG	3	32	0.290769	0.499278	9.73483e-16	0.0169412	0.44132	60.71
chr4	62067612	62067635	-	GATGAGTGTGTGTGTGTGTGAGG	GGTGAGTGAGTGTGTGCGTGTGG	3	29	0.236923	0.764011	9.69551e-13	0.0212126	0.789384	71.09
chr16	84032639	84032662	-	GGTGAATGAGTGTGTGCTCTGGG	GGTGAGTGAGTGTGTGCGTGTGG	4	26	0.128736	0.0242313	2.41791e-19	0.000406964	0.100586	0
chr10	130228336	130228359	+	AGGGAGTGACTGTGTGCGTGTGG	GGTGAGTGAGTGTGTGCGTGTGG	3	24	0.18	2.48976	1.77666e-05	0.072452	0.727331	288.08
chr3	5104933	5104956	-	AGTGAGTGAGTGTGTGTGTGAGA	GGTGAGTGAGTGTGTGCGTGTGG	3	22	0.0291667	5.89919	1.45297e-12	0.199889	0.325369	18.36
chr2	230506234	230506257	-	GGTGAGCAAGTGTGTGTGTGTGG	GGTGAGTGAGTGTGTGCGTGTGG	3	20	0.320833	0.74017	1.28026e-08	0.0211747	0.700205	36.52
chr20	50724387	50724410	+	CGTGAGTGAGTGTGTACCTGGGG	GGTGAGTGAGTGTGTGCGTGTGG	3	19	0.340136	0.116672	1.85251e-13	0.0228732	0.420288	40.69
chr11	75147762	75147785	+	GGTGGATGACTGTGTGTGTGGGG	GGTGAGTGAGTGTGTGCGTGTGG	4	18	0.1344	0.322465	2.25575e-14	0.00247442	0.33073	4.7
chr1	48305031	48305054	-	TGTGGGTGAGTGTGTGTGTGTGG	GGTGAGTGAGTGTGTGCGTGTGG	3	17	0.336	1.29012	7.18704e-14	0.0302459	0.794646	59.71
chr7	51294261	51294284	+	AGTGAGTAAGTGAGTGAGTGAGG	GGTGAGTGAGTGTGTGCGTGTGG	4	17	0.290769	0.240179	6.53682e-12	0.00485559	0.308192	35.03
chr8	143890809	143890832	+	GGTGTATGAGTGTGTGTGTGAGG	GGTGAGTGAGTGTGTGCGTGTGG	3	17	0.169697	0.692578	1.03539e-16	0.0120967	0.789814	26.84
chr17	33323251	33323274	+	TGTGAGTGAGTATGTACATGTGG	GGTGAGTGAGTGTGTGCGTGTGG	4	17	0.646154	0.0272298	3.53216e-16	0.0065149	0.62493	362.88
chr19	17594216	17594239	+	TGTGAGTGGGTGTGTGTGTGGGG	GGTGAGTGAGTGTGTGCGTGTGG	3	16	0.311111	0.788265	1.13173e-06	0.0408023	0.799842	73.99
chr16	73585908	73585931	+	AATGAGTGAGTGTGTGTGTGTGA	GGTGAGTGAGTGTGTGCGTGTGG	4	13	0.0246795	1.29012	1.39805e-12	0.0959107	0.732433	24.88
chr16	74898113	74898136	-	GGTGAGAGAGTGTGTGCGTAGGA	GGTGAGTGAGTGTGTGCGTGTGG	3	11	0.0569661	3.14617	2.75012e-07	0.121037	0.388808	39.07
chr17	78954423	78954446	+	TGTGAGTGAGTGTGTGTGTGTGA	GGTGAGTGAGTGTGTGCGTGTGG	3	11	0.0324074	5.89919	5.46143e-06	0.186104	0.603338	13.81
chr2	18696207	18696230	+	AGTGAGAAAGTGTGTGCATGCGG	GGTGAGTGAGTGTGTGCGTGTGG	4	0	0.545192	0.219772	5.25361e-11	0.0161051	0.711996	114.43
chr8	67579420	67579443	-	AGTGAGTGAGTGTGAGTGCGGGG	GGTGAGTGAGTGTGTGCGTGTGG	4	0	0.067078	0.0543602	1.05047e-21	0.000671526	0.0830949	0.24
chr16	12264595	12264618	+	AGTGAGTGAGTGTGTGTGTGTGA	GGTGAGTGAGTGTGTGCGTGTGG	3	0	0.0291667	5.89919	7.74143e-07	0.199889	0.486655	14.75
chr19	6109015	6109038	+	TGTGAGTGAGTGTGTGTGTGTGA	GGTGAGTGAGTGTGTGCGTGTGG	3	0	0.0324074	5.89919	5.46143e-06	0.186104	0.603338	2.5
chr1	181557186	181557209	+	GGAGAGTGAGTGTGTGCATGTGC	GGTGAGTGAGTGTGTGCGTGTGG	3	0	0.010989	2.62276	9.61201e-09	0.113732	0.0633239	13.2
chr18	14871043	14871066	-	GGTGTGTGGGTGGGGGTGTGTGG	GGTGAGTGAGTGTGTGCGTGTGG	5	0	0.00147563	0.02234	4.45226e-17	1.3576e-05	1.56197e-07	0
chr6	144458273	144458296	+	AGGGAGTGAGTGTGAGAGTGCGG	GGTGAGTGAGTGTGTGCGTGTGG	4	0	0.121579	0.163997	1.35546e-18	0.00480259	0.294597	40.2
chr22	43939279	43939302	+	GGTGAGAGAGTGTGTGCACGGGG	GGTGAGTGAGTGTGTGCGTGTGG	3	0	0.167109	0.125383	4.35654e-09	0.00538636	0.39521	21.2
chr1	32738746	32738769	+	GGGGGGTGAGTGTGTGTGTGGGG	GGTGAGTGAGTGTGTGCGTGTGG	3	0	0.168	1.19612	3.2138e-15	0.0131528	0.554743	22.64
chr1	47690887	47690910	-	TGTGAGAGAGAGTGTGCGTGTGG	GGTGAGTGAGTGTGTGCGTGTGG	3	0	0.65625	1.067	0.364758	0.0461263	0.816154	235.36
chr2	73160981	73161004	+	GAGTCCGAGCAGAAGAAGAAGGG	GAGTCCGAGCAGAAGAAGAAGGG	0	4521	1	100	0.999995	1	0.799623	545.71
chr5	45359060	45359083	-	GAGTTAGAGCAGAAGAAGAAAGG	GAGTCCGAGCAGAAGAAGAAGGG	2	3123	0.590909	3.15797	0.999837	0.229622	0.918468	313.98
chr15	44109746	44109769	+	GAGTCTAAGCAGAAGAAGAAGAG	GAGTCCGAGCAGAAGAAGAAGGG	3	1445	0.240741	2.15689	0.443404	0.252093	0.942643	164.21
chr2	219845055	219845078	+	GAGGCCGAGCAGAAGAAAGACGG	GAGTCCGAGCAGAAGAAGAAGGG	3	700	0.16226	0.200523	0.0092849	0.00815842	0.675947	19
chr8	128801241	128801264	+	GAGTCCTAGCAGGAGAAGAAGAG	GAGTCCGAGCAGAAGAAGAAGGG	3	390	0.0966184	1.76834	1.68954e-05	0.105599	0.761068	70.02
chr5	9227145	9227168	+	AAGTCTGAGCACAAGAAGAATGG	GAGTCCGAGCAGAAGAAGAAGGG	3	258	0.442437	0.860813	4.86032e-05	0.0870618	0.894646	576.4
chrX	53467704	53467727	-	GAGTCCGGGAAGGAGAAGAAAGG	GAGTCCGAGCAGAAGAAGAAGGG	3	216	0.414493	0.885244	1.24636e-13	0.0115473	0.831042	20.98
chr5	146833183	146833206	-	GAGCCGGAGCAGAAGAAGGAGGG	GAGTCCGAGCAGAAGAAGAAGGG	3	143	0.121324	0.618962	5.45167e-09	0.0158426	0.788494	69.21
chr1	23720611	23720634	-	AAGTCCGAGGAGAGGAAGAAAGG	GAGTCCGAGCAGAAGAAGAAGGG	3	102	0.163333	0.419863	0.999857	0.0139013	0.86997	116.19
chr3	5031597	5031620	+	GAATCCAAGCAGGAGAAGAAGGA	GAGTCCGAGCAGAAGAAGAAGGG	4	67	0.0339674	0.733598	2.14104e-07	0.0409801	0.947512	83.53
chr6	9118792	9118815	-	ACGTCTGAGCAGAAGAAGAATGG	GAGTCCGAGCAGAAGAAGAAGGG	3	38	0.656633	1.50261	5.55625e-05	0.187354	0.896445	165.74
chr13	27769640	27769663	+	GAGTAGGAGCAGGAGAAGAAGGA	GAGTCCGAGCAGAAGAAGAAGGG	4	0	0.01294	0.625677	1.86111e-08	0.0368332	0.652231	7.78
chr15	100292461	100292484	+	AAGTCCCGGCAGAGGAAGAAGGG	GAGTCCGAGCAGAAGAAGAAGGG	4	0	0.21175	0.155599	8.85343e-06	0.0079853	0.657426	1.67
chr3	95690179	95690202	-	TCATCCAAGCAGAAGAAGAAGAG	GAGTCCGAGCAGAAGAAGAAGGG	5	0	0.152778	0.919204	0.00659551	0.0760428	0.770135	160.23
chr2	218378101	218378124	-	GAGTCTAAGCAGGAGAATAAAGG	GAGTCCGAGCAGAAGAAGAAGGG	4	0	0.403727	0.047114	9.92399e-17	0.00456016	0.695663	3.63
chr10	58848711	58848734	+	GAGCACGAGCAAGAGAAGAAGGG	GAGTCCGAGCAGAAGAAGAAGGG	4	0	0.225064	0.272415	1.67321e-05	0.00682675	0.625467	40.7
chr11	22647331	22647354	-	GGAATCCCTTCTGCAGCACCTGG	GGAATCCCTTCTGCAGCACCTGG	0	4816	1	100	0.996089	1	0.483183	2906.54
chr18	8707521	8707544	-	GGAACCCCGTCTGCAGCACCAGG	GGAATCCCTTCTGCAGCACCTGG	2	2099	0.619048	3.67373	0.785289	0.0660091	0.812913	498.18
chr10	43410013	43410036	+	GGAGTCCCTCCTACAGCACCAGG	GGAATCCCTTCTGCAGCACCTGG	3	524	0.307692	0.977217	3.06094e-07	0.0130447	0.636862	340.29
chr17	78923960	78923983	+	AGAGGCCCCTCTGCAGCACCAGG	GGAATCCCTTCTGCAGCACCTGG	4	150	0.332308	0.860351	1.05752e-13	0.00675077	0.580924	1.66
chrX	86355162	86355185	+	ACCATCCCTCCTGCAGCACCAGG	GGAATCCCTTCTGCAGCACCTGG	4	125	0.142418	1.29925	4.72833e-07	0.00998556	0.595695	359.33
chr6	143382079	143382102	-	GGATTGCCATCCGCAGCACCTGG	GGAATCCCTTCTGCAGCACCTGG	4	101	0.279904	0.256092	3.45169e-16	0.00188641	0.178987	1.74
chr10	73463118	73463141	+	TGAATCCCATCTCCAGCACCAGG	GGAATCCCTTCTGCAGCACCTGG	3	78	0.390977	0.70308	0.983378	0.0215396	0.672109	422.62
chr10	37953182	37953205	+	GGAGTCCCTCCTACAGCACCAGG	GGAATCCCTTCTGCAGCACCTGG	3	77	0.307692	0.977217	3.06094e-07	0.0130447	0.636862	1377.24
chr16	49671018	49671041	-	GGAGTCCCTCCTGCAGCACCTGA	GGAATCCCTTCTGCAGCACCTGG	3	0	0.0231481	6.16162	0.000495499	0.0785296	0.501689	156.43
chr1	185056766	185056789	-	GTCATCTTAGTCATTACCTGAGG	GTCATCTTAGTCATTACCTGAGG	0	6643	1	100	0.999968	1	0.609119	2542.86
chr9	110103687	110103710	+	GGGAAAGACCCAGCATCCGTGGG	GGGAAAGACCCAGCATCCGTGGG	0	1975	1	100	0.99986	1	0.726784	1567.22
chr1	201992423	201992446	+	GGGAAAGTCCCAGCATCCTTTGG	GGGAAAGACCCAGCATCCGTGGG	2	781	0.285714	2.93382	0.983419	0.0468844	0.74865	387.73
chr10	123094929	123094952	+	GGGAAAAGCCCAGCATCCCTTGG	GGGAAAGACCCAGCATCCGTGGG	3	265	0.328736	0.639711	4.71305e-08	0.0184925	0.694205	61.48
chr8	21121517	21121540	-	GGGAAGGACCCAGCATCCTGGGG	GGGAAAGACCCAGCATCCGTGGG	3	116	0.0840336	0.250402	1.56942e-11	0.006427	0.571986	22.78
chr9	129621070	129621093	+	GGGAAATACCCAGCATCCAATGG	GGGAAAGACCCAGCATCCGTGGG	3	37	0.229592	0.274492	4.70457e-12	0.00732802	0.632862	61.43
chr19	10362655	10362678	-	CAAGAAGACCCAGCTTCCGTAGG	GGGAAAGACCCAGCATCCGTGGG	5	13	0.0566621	0.247936	2.01429e-19	0.00397123	0.293316	102.19
chr8	48879609	48879632	+	GAGAAAAGCCCAGCATCCTTAGG	GGGAAAGACCCAGCATCCGTGGG	4	0	0.413675	0.353205	3.96493e-07	0.00751826	0.59145	126.06
chr22	47970507	47970530	+	GGAAAAGACCAAGCATCAGTGGG	GGGAAAGACCCAGCATCCGTGGG	3	0	0.302885	0.348356	3.16242e-07	0.0148154	0.713994	314.04
chr13	31633471	31633494	-	ATGAAAGACCCAGCATCCATTGA	GGGAAAGACCCAGCATCCGTGGG	4	0	0.0284091	1.12712	1.24802e-05	0.127615	0.409211	269.03
chr22	43689582	43689605	+	GGGAAGGACCCAGCATTCCTGGG	GGGAAAGACCCAGCATCCGTGGG	3	0	0.149425	0.224486	2.93707e-14	0.00616896	0.267365	13.37
chr5	87240596	87240619	+	GAACACAAAGCATAGACTGCGGG	GAACACAAAGCATAGACTGCGGG	0	1670	1	100	0.999125	1	0.612648	2995.94
chr4	90522166	90522189	+	GAACACAATGCATAGATTGCCGG	GAACACAAAGCATAGACTGCGGG	2	99	0.28	1.7736	4.60585e-05	0.0540884	0.506668	521.96
chr10	87125358	87125381	-	AAACATAAAGCATAGACTGCAAA	GAACACAAAGCATAGACTGCGGG	4	0	0	3.83167	7.05335e-15	0.285557	0.164031	142.27
chr9	110184619	110184642	+	GGCCCAGACTGAGCACGTGATGG	GGCCCAGACTGAGCACGTGATGG	0	2074	1	100	0.99693	1	0.838221	64.14
chr15	79749913	79749936	+	CACCCAGACTGAGCACGTGCTGG	GGCCCAGACTGAGCACGTGATGG	3	327	0.137363	1.54444	2.08605e-15	0.093213	0.899501	246.97
chr7	66968035	66968058	-	GACACAGACTGGGCACGTGAGGG	GGCCCAGACTGAGCACGTGATGG	3	306	0.51462	1.38489	0.954382	0.0528861	0.954413	199.71
chr1	47005698	47005721	-	AGCTCAGACTGAGCAAGTGAGGG	GGCCCAGACTGAGCACGTGATGG	3	136	0.72	0.558632	0.000291245	0.0935372	0.930848	639.37
chrX	114764142	114764165	-	AGACCAGACTGAGCAAGAGAGGG	GGCCCAGACTGAGCACGTGATGG	4	10	0.52	0.0545703	1.05604e-05	0.0103344	0.63626	42.82
chr10	131593103	131593126	+	GAGCCAGAATGAGCACGTGAGGG	GGCCCAGACTGAGCACGTGATGG	3	0	0.362637	1.57016	3.35746e-07	0.0692472	0.843246	101.2
chr20	60010545	60010568	+	TGCACTGCGGCCGGAGGAGGTGG	GGCACTGCGGCTGGAGGTGGGGG	3	2475	0.631579	0.333736	8.26651e-07	0.0747696	0.959618	100.96
chr19	33382074	33382097	-	GGCTCTGCGGCTGGAGGGGGTGG	GGCACTGCGGCTGGAGGTGGGGG	2	2020	0.212121	2.38718	0.869179	0.0465043	0.931054	175.07
chr10	126694857	126694880	+	GGCACGACGGCTGGAGGTGGGGG	GGCACTGCGGCTGGAGGTGGGGG	2	1375	0.571429	2.15689	0.985301	0.254987	0.953085	104.31
chr10	77103102	77103125	+	GGCATCACGGCTGGAGGTGGAGG	GGCACTGCGGCTGGAGGTGGGGG	3	1097	0.578512	0.958618	1.03181e-05	0.0934447	0.873661	140.62
chr20	31349755	31349778	+	GGCACTGCGGCTGGAGGTGGGGG	GGCACTGCGGCTGGAGGTGGGGG	0	1054	1	100	0.999956	1	0.964556	595.04
chr15	41044235	41044258	-	GGCGCTGCGGCGGGAGGTGGAGG	GGCACTGCGGCTGGAGGTGGGGG	2	1002	0.3125	3.70952	0.479064	0.116894	0.926657	445
chr19	38616179	38616202	-	GGCACTGAGACTGGGGGTGGGGG	GGCACTGCGGCTGGAGGTGGGGG	3	982	0.394333	0.64331	9.3404e-07	0.0292363	0.923827	50.67
chr13	39262911	39262934	+	AGCAGTGCGGCTAGAGGTGGTGG	GGCACTGCGGCTGGAGGTGGGGG	3	981	0.498462	1.1507	3.53962e-09	0.178321	0.912574	172
chr6	160517874	160517897	-	GGCACTGCTGCTGGGGGTGGTGG	GGCACTGCGGCTGGAGGTGGGGG	2	789	0.346667	1.0955	0.993957	0.119745	0.965583	110.3
chr10	13692619	13692642	+	GGCACTGGGGCTGGGGGAGGGGG	GGCACTGCGGCTGGAGGTGGGGG	3	712	0.278571	0.147857	2.76192e-13	0.00678159	0.828264	8.3
chr13	27629403	27629426	-	GGCACTGGGGTTGGAGGTGGGGG	GGCACTGCGGCTGGAGGTGGGGG	2	664	0.197802	3.1762	1.34493e-17	0.103861	0.941052	157.49
chr7	54561420	54561443	+	AGGACTGCGGCTGGGGGTGGTGG	GGCACTGCGGCTGGAGGTGGGGG	3	656	0.2925	0.832622	4.58552e-08	0.244018	0.926771	303.09
chr20	45342993	45343016	+	GGCACTGAGGGTGGAGGTGGGGG	GGCACTGCGGCTGGAGGTGGGGG	2	650	0.1625	3.1762	9.65523e-12	0.0503994	0.850601	78.41
chr17	75429273	75429296	-	GACACCACGGCTGGAGATGGTGG	GGCACTGCGGCTGGAGGTGGGGG	4	644	0.717949	0.251889	5.47649e-14	0.0345025	0.865848	172.25
chr20	1151847	1151870	-	GGCACTGTGGCTGCAGGTGGAGG	GGCACTGCGGCTGGAGGTGGGGG	2	539	0.375	0.996831	2.86183e-08	0.0549458	0.932955	91.18
chr16	50300329	50300352	+	AGCACTGTGGCTGGGGGAGGGGG	GGCACTGCGGCTGGAGGTGGGGG	4	536	0.34125	0.0862355	2.56278e-16	0.0115544	0.911675	8.38
chr19	41220518	41220541	-	GGCAATGTGGCTGAAGGTGGGGG	GGCACTGCGGCTGGAGGTGGGGG	3	445	0.375	0.408514	6.61077e-12	0.0293375	0.897112	7.66
chr20	60895664	60895687	-	GGCACAGCAGCTGGAGGTGCTGG	GGCACTGCGGCTGGAGGTGGGGG	3	369	0.238776	0.485701	1.19083e-10	0.074485	0.843893	24.22
chr1	171018453	171018476	-	GCCACTGGGGCTGGGGGTGGGGG	GGCACTGCGGCTGGAGGTGGGGG	3	361	0.289286	0.819968	1.37158e-05	0.0685832	0.86722	12.66
chr17	176295	176318	-	TGCACTGTGGCTGGAGATGGGGG	GGCACTGCGGCTGGAGGTGGGGG	3	352	0.816667	1.29012	1.20645e-10	0.176459	0.949912	96.17
chr3	51725445	51725468	-	GGCTCTGTGGCTGGAGGAGGTGG	GGCACTGCGGCTGGAGGTGGGGG	3	316	0.371212	0.617579	2.678e-06	0.0180772	0.884005	6.7
chr7	110143133	110143156	+	GCCACTGCAGCTAGAGGTGGAGG	GGCACTGCGGCTGGAGGTGGGGG	3	297	0.41082	0.683818	0.000119484	0.13112	0.938848	262.51
chr18	37194551	37194574	-	GGCACTGCGGGTGGAGGCGGGGG	GGCACTGCGGCTGGAGGTGGGGG	2	249	0.107143	0.771201	2.80839e-12	0.026219	0.904361	154.7
chr20	37471336	37471359	-	AGCACTGTGCCTGGGGGTGGGGG	GGCACTGCGGCTGGAGGTGGGGG	4	241	0.20475	0.383985	7.47552e-10	0.0271631	0.879198	10.27
chr4	56815181	56815204	+	GGCAATGCGGCTGGAGGCGGAGG	GGCACTGCGGCTGGAGGTGGGGG	2	240	0.244898	2.16512	1.59806e-09	0.162926	0.933576	205.73
chr19	46887167	46887190	-	GAGGCTGCGGCTGGGGGTGGAGG	GGCACTGCGGCTGGAGGTGGGGG	4	227	0.171875	0.404027	2.1295e-15	0.0710438	0.542791	25.03
chr3	10418949	10418972	-	GGCTCCGCAGCTGGAGGTGGGGG	GGCACTGCGGCTGGAGGTGGGGG	3	201	0.371901	0.918097	9.39373e-09	0.0530685	0.801843	3.44
chr7	134872025	134872048	-	AGCACTGTGGCTGGGGGAGGCGG	GGCACTGCGGCTGGAGGTGGGGG	4	198	0.34125	0.0862355	5.16215e-16	0.0115544	0.878075	22.86
chr9	133039158	133039181	+	GTCACTGCAGCTGGAGGAGGGGG	GGCACTGCGGCTGGAGGTGGGGG	3	194	0.272727	0.401299	1.08507e-05	0.073395	0.842163	68.42
chr3	53375988	53376011	-	GGCTCTGAGGCCAGAGGTGGTGG	GGCACTGCGGCTGGAGGTGGGGG	4	192	0.361722	0.272415	7.21824e-12	0.0112439	0.552207	5
chr16	88716116	88716139	+	AGCACGGCAGCTGGAGGAGGGGG	GGCACTGCGGCTGGAGGTGGGGG	4	192	0.220408	0.118945	5.97532e-08	0.0272736	0.672648	9.64
chr7	1397381	1397404	+	AGCACTGCAGCTGGGAGTGGAGG	GGCACTGCGGCTGGAGGTGGGGG	4	179	0.376071	0.044594	7.16481e-14	0.043624	0.920463	148.99
chr3	49055357	49055380	-	GGGACTGCGGCTGGAGGTGGGAA	GGCACTGCGGCTGGAGGTGGGGG	3	165	0	98.6	0.000148258	0.665349	0.465957	44.88
chr1	201067360	201067383	+	GGCACTGCTGCTAGAGGTGCAGG	GGCACTGCGGCTGGAGGTGGGGG	3	163	0.210989	0.285152	9.08144e-17	0.0225844	0.799197	15.04
chr22	30130847	30130870	+	GGCTGTGCGGCCAGAGGTGGAGG	GGCACTGCGGCTGGAGGTGGGGG	4	138	0.333898	0.272415	4.32245e-12	0.0129448	0.735923	12.39
chr19	1295069	1295092	+	GACACTGAGGCAGGAGGTGGGGG	GGCACTGCGGCTGGAGGTGGGGG	3	127	0.44	1.38489	9.49472e-11	0.113907	0.93637	56.75
chr8	119227128	119227151	+	GGCACAATGGCTGGAGGTGAAGG	GGCACTGCGGCTGGAGGTGGGGG	4	123	0.710938	0.26806	2.42928e-10	0.0299055	0.872989	24.25
chr14	88773013	88773036	+	AGCACTGGGGCTGGGGGAGGGGG	GGCACTGCGGCTGGAGGTGGGGG	4	119	0.250714	0.0862355	2.52126e-15	0.00934127	0.775348	4.29
chr2	45247397	45247420	-	GACACCGTGACTGGAGGTGGAGG	GGCACTGCGGCTGGAGGTGGGGG	4	116	0.628205	0.784602	5.12667e-15	0.039112	0.607926	12.29
chr14	24740253	24740276	+	GGCACTGCCACTGGGGGTGAGGG	GGCACTGCGGCTGGAGGTGGGGG	4	116	0.30625	0.0929629	2.65248e-10	0.00552258	0.848916	15.2
chr13	88900985	88901008	-	CACACTGCAGCTGGAGGTGGTGG	GGCACTGCGGCTGGAGGTGGGGG	3	108	0.38854	1.63277	0.00602853	0.343855	0.913521	321.96
chr20	60080536	60080559	+	AGCACTGCAGATGGAGGAGGCGG	GGCACTGCGGCTGGAGGTGGGGG	4	102	0.289286	0.109115	4.67891e-11	0.0254996	0.853109	49.55
chr5	1832931	1832954	-	GGCTCTGTGGCCGGAGGAGGCGG	GGCACTGCGGCTGGAGGTGGGGG	4	99	0.351675	0.150017	1.8191e-12	0.00479251	0.664293	0.51
chr2	152827908	152827931	-	GGCACTTCGGTTGGGGGTGGGGG	GGCACTGCGGCTGGAGGTGGGGG	3	91	0.114286	0.271477	2.70725e-16	0.0138299	0.816576	15.91
chr7	139244389	139244412	+	GCCACTGCGACTGGAGGAGGGGG	GGCACTGCGGCTGGAGGTGGGGG	3	90	0.430769	0.604904	1.01577e-11	0.034631	0.955369	136.48
chr17	29815556	29815579	-	GGCGCTGCGGCCGGAGGTGGGGC	GGCACTGCGGCTGGAGGTGGGGG	3	89	0.0131579	3.70952	6.3048e-10	0.26287	0.916238	35.44
chr6	36761673	36761696	-	CCCACTGGGGCTGGAGGTGGGGG	GGCACTGCGGCTGGAGGTGGGGG	3	83	0.317896	2.60631	4.14781e-10	0.188085	0.692774	14.86
chr10	126752481	126752504	-	GGCACTGCAGCCTGGGGGTGGGG	GGCACTGCGGCTGGAGGTGGGGG	6	78	0.026391	0.00116775	4.01572e-17	7.47934e-06	0.00075055	0
chr17	72251115	72251138	-	GGTACTCTGGCTGGAGGTGGTGG	GGCACTGCGGCTGGAGGTGGGGG	3	78	0.413574	1.67259	2.45464e-08	0.0525241	0.515724	1.57
chr2	25348460	25348483	-	GGAACTGTGGCTGGAGGTGGCAG	GGCACTGCGGCTGGAGGTGGGGG	3	67	0.196605	6.24467	1.66935e-07	0.191453	0.904733	16.22
chr5	177676319	177676342	-	GCCACTGTGGCTGGAGGTGGGGA	GGCACTGCGGCTGGAGGTGGGGG	3	64	0.0420673	6.69014	1.33077e-11	0.275173	0.979878	29.09
chr3	184289218	184289241	-	GGCACGGAGGCTGGAAGTGGGGG	GGCACTGCGGCTGGAGGTGGGGG	3	62	0.371429	0.29291	0.00364652	0.0372868	0.56832	66.06
chr9	136602363	136602386	-	GGCACTGGGGCAGGAGATGGGGG	GGCACTGCGGCTGGAGGTGGGGG	3	61	0.48	0.519333	3.75348e-16	0.0307955	0.901808	17.07
chr3	52035825	52035848	-	GGCACTGAATCTGGAGGTGGGGG	GGCACTGCGGCTGGAGGTGGGGG	3	60	0.339509	1.30548	5.18057e-05	0.088911	0.765478	34.34
chr20	61810732	61810755	-	GTCACTGCGGCTGCAGATGGCGG	GGCACTGCGGCTGGAGGTGGGGG	3	59	0.254545	0.186314	2.70469e-16	0.0204917	0.694099	54.89
chr16	28266961	28266984	-	GGCTCTTCGGCTGGAGGTAGCGG	GGCACTGCGGCTGGAGGTGGGGG	3	53	0.25974	0.698762	2.47197e-14	0.0325695	0.662926	2.19
chr12	53453539	53453562	+	TGGACTGCGGCTGGAGAGGGAGG	GGCACTGCGGCTGGAGGTGGGGG	4	49	0.155556	0.122149	1.13464e-16	0.0117715	0.406349	15.48
chr14	21993448	21993471	-	GGTACAGCGGCTGGGGGAGGCGG	GGCACTGCGGCTGGAGGTGGGGG	4	49	0.258194	0.049613	7.96902e-14	0.0067866	0.733316	13.63
chr3	52321866	52321889	+	GGCACCGCGGCCGGAGCTGTGGG	GGCACTGCGGCTGGAGGTGGGGG	4	47	0.141852	0.0743424	1.4563e-12	0.00156252	0.545337	2.01
chr3	23651512	23651535	+	GGCACAGCAGGTGGAGGTGGAGG	GGCACTGCGGCTGGAGGTGGGGG	3	40	0.139286	0.509544	3.46829e-13	0.0176218	0.649635	104.12
chr15	34081528	34081551	+	AGCACTGTAGCAAGAGGTGGAGG	GGCACTGCGGCTGGAGGTGGGGG	5	39	0.373846	0.106525	1.84746e-16	0.0128563	0.718809	53.45
chr20	24376039	24376062	+	GGCACTGAGACCAGAGGTGGTGG	GGCACTGCGGCTGGAGGTGGGGG	4	38	0.530526	0.235746	3.59718e-15	0.013888	0.688734	47.64
chr8	144781294	144781317	-	GACACTGCAGCTGGAGGTGGGGT	GGCACTGCGGCTGGAGGTGGGGG	3	37	0.00877348	4.33172	3.16358e-07	0.416278	0.901028	48.11
chr5	3606812	3606835	+	GACACAACGGCAGGAGGTGGCGG	GGCACTGCGGCTGGAGGTGGGGG	4	36	0.586667	0.295617	3.93195e-12	0.0448185	0.880746	51.87
chr1	204463904	204463927	-	GGCGCTGCGGCTGGAGCCGGCGG	GGCACTGCGGCTGGAGGTGGGGG	3	33	0.0630252	0.237768	8.77426e-13	0.00421715	0.689639	13.7
chr17	16982368	16982391	+	CAGACTGCGGCAGGGGGTGGCGG	GGCACTGCGGCTGGAGGTGGGGG	5	33	0.157143	0.121985	1.36123e-16	0.0318089	0.524628	28.43
chr6	51500455	51500478	+	GACACAGTGGCTGGAGGTGTGGG	GGCACTGCGGCTGGAGGTGGGGG	4	32	0.449167	0.421956	2.36666e-16	0.0343522	0.847252	43.97
chr10	73435241	73435264	-	GTAACTGCGGCTGGCGGTGGTGG	GGCACTGCGGCTGGAGGTGGGGG	3	32	0.150413	0.808488	2.01503e-06	0.0705643	0.484629	54.92
chr14	95761242	95761265	-	GGCACTCTGGCTGGAGCTGGGGG	GGCACTGCGGCTGGAGGTGGGGG	3	31	0.141544	0.74017	4.43133e-11	0.0101583	0.866226	5.29
chr5	96338741	96338764	+	AGCACTGGGGATGGAGGTGTAGG	GGCACTGCGGCTGGAGGTGGGGG	4	29	0.30375	0.394491	4.39191e-22	0.0292506	0.789139	18.61
chr13	41969951	41969974	-	AACACTGTGGCCGGGGGTGGTGG	GGCACTGCGGCTGGAGGTGGGGG	5	27	0.410329	0.123717	3.40403e-13	0.0228894	0.759516	22.88
chr17	64544859	64544882	+	GGCAGGGCGGCTGGAGGAGGTGG	GGCACTGCGGCTGGAGGTGGGGG	3	25	0.228571	0.362805	9.76076e-14	0.0344746	0.530623	21.86
chr2	241640847	241640870	-	GGGGCTGCGGCCGGAGGTGGTGG	GGCACTGCGGCTGGAGGTGGGGG	3	24	0.296053	1.33003	0.000472655	0.0953946	0.875701	121.15
chr16	1029960	1029983	+	GGCACTGCAGACGGAGGTGTGGG	GGCACTGCGGCTGGAGGTGGGGG	4	24	0.319737	0.102843	1.56135e-14	0.0122293	0.752112	43.12
chr4	183980130	183980153	-	GGCACTGTGGCAAGAGGTGGGAG	GGCACTGCGGCTGGAGGTGGGGG	4	22	0.167521	0.472899	2.33476e-13	0.0351527	0.828863	30.72
chr5	54469264	54469287	+	GCCACCGCGGCAGGAGGCGGAGG	GGCACTGCGGCTGGAGGTGGGGG	4	22	0.215784	0.0940457	2.09239e-14	0.0170833	0.921101	47.39
chr6	33611477	33611500	-	GGCACTGGGGCTGGGGGTGCAGG	GGCACTGCGGCTGGAGGTGGGGG	3	22	0.179082	0.332295	3.54338e-09	0.0157781	0.687881	1.31
chr16	89469234	89469257	+	GGCACTGCGGGAGGAGGTGGGCG	GGCACTGCGGCTGGAGGTGGGGG	3	21	0.0214286	1.42531	6.79872e-19	0.031817	0.719147	29.83
chr15	101714906	101714929	+	GGCGCAGCGGCTGGAGGAGGTGC	GGCACTGCGGCTGGAGGTGGGGG	4	20	0.00802469	0.373635	1.01262e-17	0.0403782	0.490595	2.81
chr12	113935443	113935466	+	GGCCCTGCGGCTGGAGATATGGG	GGCACTGCGGCTGGAGGTGGGGG	4	19	0.164706	0.0815211	3.74506e-10	0.00167314	0.608738	3.97
chr12	48045639	48045662	-	AGCACAGCGGCTGGAGAAGGCAG	GGCACTGCGGCTGGAGGTGGGGG	5	18	0.125827	0.0749493	2.14129e-21	0.0220072	0.481205	12.14
chr9	5020573	5020596	+	TGCACTGCAGCTGCAGGTGGAGG	GGCACTGCGGCTGGAGGTGGGGG	3	17	0.27551	0.278541	1.25877e-07	0.0548066	0.832009	101.22
chr9	74103948	74103971	-	GGCACTGCAGCAGGGGATGGGGG	GGCACTGCGGCTGGAGGTGGGGG	4	17	0.312	0.0436753	6.69518e-08	0.00361444	0.783635	44.46
chr22	43768257	43768280	+	AGCACTGCGCTTGGGGGTGGGGG	GGCACTGCGGCTGGAGGTGGGGG	4	17	0.072	0.213111	2.9601e-15	0.0117858	0.671143	37.09
chr12	131356920	131356943	-	GGAACGGCGGCCGGAGGTGTAGG	GGCACTGCGGCTGGAGGTGGGGG	4	16	0.328421	0.200923	1.45916e-15	0.0162503	0.547052	37.98
chr8	20854493	20854516	-	GGCACTGGGGCTGGAGACGGGGG	GGCACTGCGGCTGGAGGTGGGGG	3	13	0.257143	0.212406	3.31103e-12	0.016658	0.760991	24.84
chr12	55427935	55427958	+	GGCACTGAGAAAGGAGGTGGAGG	GGCACTGCGGCTGGAGGTGGGGG	4	13	0.364	0.333058	6.9401e-17	0.010785	0.585442	30.63
chr22	35746276	35746299	-	GACACTAGGGCAGGAGGTGGAGG	GGCACTGCGGCTGGAGGTGGGGG	4	13	0.435165	0.488624	4.15874e-17	0.0313278	0.768406	9.48
chr1	160016378	160016401	-	GGCACTACAGCTGGAGGTGGCAA	GGCACTGCGGCTGGAGGTGGGGG	4	12	0	2.27843	2.85554e-05	0.342983	0.461356	23.59
chr3	130508518	130508541	-	GACACTGTGGCTGGAAGTGGAAG	GGCACTGCGGCTGGAGGTGGGGG	4	12	0.191952	0.541957	1.59961e-08	0.118358	0.813859	76.44
chr7	157443375	157443398	+	GGCACTGGGTCTGAAGGTGGAGG	GGCACTGCGGCTGGAGGTGGGGG	3	12	0.391741	0.349043	6.51628e-18	0.0218963	0.73001	3.63
chr9	111305496	111305519	+	GGCACAGGGGCTGAAGGTGATGG	GGCACTGCGGCTGGAGGTGGGGG	4	12	0.391741	0.0584786	1.88855e-11	0.0072544	0.45837	2.65
chr20	60174553	60174576	+	CCCACTGTGGCTGGAGGTGTGGG	GGCACTGCGGCTGGAGGTGGGGG	4	12	0.302885	0.710795	9.82946e-14	0.0693647	0.849551	54.54
chr15	71686921	71686944	-	TGCTCTGCGGCAGGAGGAGGAGG	GGCACTGCGGCTGGAGGTGGGGG	4	11	0.339394	0.158313	2.54167e-08	0.014549	0.842987	50.63
chr2	96016372	96016395	+	AGCACAGAGGCTGGAGGTGGGGT	GGCACTGCGGCTGGAGGTGGGGG	4	10	0.00817742	1.57682	1.02956e-14	0.174592	0.704468	24.1
chr3	142741798	142741821	-	GGCAGTCCGGATGGAGGTGGGGG	GGCACTGCGGCTGGAGGTGGGGG	3	10	0.309375	0.964155	1.148e-15	0.0276017	0.279691	4.27
chr4	82962276	82962299	+	AAGACTGGGGCTGGAGGTGGGGG	GGCACTGCGGCTGGAGGTGGGGG	4	10	0.24478	1.36678	2.17119e-18	0.0992473	0.311071	0.99
chr14	63796581	63796604	-	GACACTAAGGCTGGAGGTGGGGA	GGCACTGCGGCTGGAGGTGGGGG	4	10	0.0381944	1.73722	1.87836e-07	0.13615	0.948203	25.74
chr19	15302529	15302552	-	GGCACTGCGGCCAGAGGGAGCGG	GGCACTGCGGCTGGAGGTGGGGG	4	10	0.208213	0.0162954	4.19136e-15	0.000649588	0.505297	12.85
chr1	1956134	1956157	+	GGCACTGAGGCCGGAGGAGGAAG	GGCACTGCGGCTGGAGGTGGGGG	4	0	0.106433	0.271438	3.70526e-13	0.0231113	0.391974	2.84
chr2	98637975	98637998	-	GGCACTGGGAATGGAGGTTGGGG	GGCACTGCGGCTGGAGGTGGGGG	4	0	0.3	0.238013	1.06891e-15	0.00640649	0.468513	1.53
chr3	66705557	66705580	+	GGCACTGGGGCAGGAGTTGGGGG	GGCACTGCGGCTGGAGGTGGGGG	3	0	0.128571	0.519333	4.71856e-13	0.0146976	0.83203	10.32
chr6	158452371	158452394	+	AGCTCTGTGGCTGGAGGTGTGAG	GGCACTGCGGCTGGAGGTGGGGG	5	0	0.090947	0.710795	1.90811e-19	0.0304978	0.669642	15.92
chr7	95064063	95064086	-	GGCCCTGCGGCCGGGGGTGGAGA	GGCACTGCGGCTGGAGGTGGGGG	4	0	0.0150929	0.381319	3.28443e-17	0.0213609	0.897859	9.93
chr16	67742842	67742865	+	AGCACTGGGGCCAGAGGTGAGGG	GGCACTGCGGCTGGAGGTGGGGG	5	0	0.474335	0.0793985	2.84238e-17	0.00706308	0.679323	18.7
chr22	49132885	49132908	+	AGCACAGCAGCTGCAGGTGGGGG	GGCACTGCGGCTGGAGGTGGGGG	4	0	0.214898	0.0842135	4.6464e-12	0.0183655	0.59721	23.91
chrX	123096960	123096983	+	AGCACCGCTGCTGGGGGCGGGGG	GGCACTGCGGCTGGAGGTGGGGG	5	0	0.121558	0.0189194	9.23243e-20	0.0043061	0.514345	0.91
chr1	12259801	12259824	-	AGCACTGCAGCGGGAGGTGAGAG	GGCACTGCGGCTGGAGGTGGGGG	5	0	0.0703125	0.213674	0.000283405	0.0281533	0.483461	37.26
chr7	139624	139647	-	TGCACCGCGGCTGGGGCTGGAGG	GGCACTGCGGCTGGAGGTGGGGG	4	0	0.139037	0.100627	1.92084e-14	0.00757915	0.913463	6.28
chr13	48891647	48891670	-	GGCACCGAGGCCGGAGGTGCTGG	GGCACTGCGGCTGGAGGTGGGGG	4	0	0.239918	0.193097	9.16096e-11	0.0136497	0.501911	1.85
chr17	38478441	38478464	-	GGCACCTTGGCTGAAGGTGGGGG	GGCACTGCGGCTGGAGGTGGGGG	4	0	0.340909	0.0866955	1.5958e-13	0.0128547	0.463149	2.54
chr1	44397925	44397948	-	AGAACTGCTGCTGGAGGTGGTGG	GGCACTGCGGCTGGAGGTGGGGG	3	0	0.416	1.60991	4.38312e-06	0.165657	0.740167	51.6
chr6	10416014	10416037	-	GGCGCTGCGGCCCGAGGGGGTGG	GGCACTGCGGCTGGAGGTGGGGG	4	0	0.0831025	0.0580566	9.13212e-14	0.0015223	0.346244	1.32
chr6	13588028	13588051	-	AGCACAGCGACTGAAGGTGAGGG	GGCACTGCGGCTGGAGGTGGGGG	5	0	0.511875	0.0346208	1.05523e-17	0.00999781	0.812251	29.43
chr6	40975962	40975985	-	AGCACCATGGCTAGAGGTGTGGG	GGCACTGCGGCTGGAGGTGGGGG	6	0	0.462587	0.0441033	8.69717e-15	0.00434891	0.368906	5.33
chr7	29233949	29233972	-	GCCACTGGGGCTGGAGGGGGAGG	GGCACTGCGGCTGGAGGTGGGGG	3	0	0.148352	0.65679	8.83761e-11	0.0210152	0.688881	2.42
chr22	27650930	27650953	-	GGCACCAGGCCTGGAGGTGTGGG	GGCACTGCGGCTGGAGGTGGGGG	5	0	0.163636	0.148902	1.64739e-14	0.00539416	0.190078	0.51
chr5	139284040	139284063	-	GGCACTGAGGCTGCAGGCGGCGG	GGCACTGCGGCTGGAGGTGGGGG	3	0	0.119388	0.0822039	8.16421e-12	0.00513581	0.336631	3.55
chr7	150498852	150498875	-	GCTGCTGCGGCTGGAGGTGGGGA	GGCACTGCGGCTGGAGGTGGGGG	4	0	0.0206581	2.28742	3.67474e-07	0.224004	0.771906	26.08
chr17	1007813	1007836	+	GCCACTGGGCCTGGGGGTGGGGG	GGCACTGCGGCTGGAGGTGGGGG	4	0	0.115714	0.377393	2.38135e-12	0.0124957	0.362398	0.12
chrX	152805646	152805669	-	GCCACTGAGGCCGGAGGTGGAGA	GGCACTGCGGCTGGAGGTGGGGG	4	0	0.0296053	1.38489	9.338e-16	0.111689	0.836375	6.4
chr1	150530471	150530494	-	GGCACTGCAGCTGGCGGTGCTGG	GGCACTGCGGCTGGAGGTGGGGG	3	0	0.0751391	0.19747	0.0445285	0.00846625	0.275314	0.04
chr6	41374167	41374190	+	GGGCACGCGGCTGGAGGAGGGGG	GGCACTGCGGCTGGAGGTGGGGG	5	0	0.0611154	0.111074	7.94834e-15	0.00261384	0.0729645	0.09
chr15	60790544	60790567	+	GGCACTGCAACTGGAAGTGATGG	GGCACTGCGGCTGGAGGTGGGGG	4	0	0.5625	0.0596627	7.72618e-06	0.0122447	0.739741	66.88
chr19	12721957	12721980	-	CACACTGCGGCCGGAGGTGACCG	GGCACTGCGGCTGGAGGTGGGGG	5	0	0.0575141	0.349711	6.96612e-17	0.111784	0.317961	20.61
chr20	22805407	22805430	-	AGCACTGTTACAGGAGGTGGGGG	GGCACTGCGGCTGGAGGTGGGGG	5	0	0.3136	0.250496	1.90972e-12	0.0118774	0.483983	3.26
chr3	195550465	195550488	-	GGCACAGGGGCTGGAGGTGGGGC	GGCACTGCGGCTGGAGGTGGGGG	3	0	0.012381	3.30316	5.19792e-14	0.190786	0.823137	8.38
chr22	41620055	41620078	+	GGGCATGCGGCTGGAAGTGGTGG	GGCACTGCGGCTGGAGGTGGGGG	4	0	0.10084	0.259301	8.45019e-08	0.014952	0.439012	10.88
chr12	54977717	54977740	+	GACACTGCCTCTGGGGGTGGGGG	GGCACTGCGGCTGGAGGTGGGGG	4	0	0.240625	0.230587	2.47026e-15	0.0140384	0.712092	11.31

## Sheet: SITE-Seq
chrom	chromStart	chromEnd	strand	offtarget_sequence	target	distance	SITE Seq Reads	CFD	MIT	CNNCrispr	MOFF	CRISPR-Net	crispAI
chr6	43769553	43769576	-	GGGTGGGGGGAGTTTGCTCCTGG	GGGTGGGGGGAGTTTGCTCCTGG	0	49	1	100	0.999974	1	0.509149	545.2
chr6	14316135	14316158	-	GTGGGGGTAGAGTTTGCTCCAGG	GGGTGGGGGGAGTTTGCTCCTGG	5	62	0.159801	0.84696	3.80187e-12	0.0242859	0.748563	4.89
chr20	57600293	57600316	-	AGGGAGGAGGAATTTGCTCCAGG	GGGTGGGGGGAGTTTGCTCCTGG	6	73	0.455	0.445143	5.2803e-13	0.0250996	0.883549	113.13
chr17	41640069	41640092	-	TAGTGGAGGGAGCTTGCTCCTGG	GGGTGGGGGGAGTTTGCTCCTGG	4	42	0.668016	0.397318	4.91878e-11	0.129558	0.975188	263.4
chr15	65345192	65345215	-	GGATGGAGGGAGTTTGCTCCTGG	GGGTGGGGGGAGTTTGCTCCTGG	2	40	0.75	4.04915	0.161743	0.239059	0.97322	347.07
chr22	19710933	19710956	-	GAGGGGGAGCAGTTTGCTCCAGG	GGGTGGGGGGAGTTTGCTCCTGG	5	55	0.211538	1.29686	2.03832e-10	0.0468637	0.861878	61.73
chr16	8669349	8669372	-	AAGTAAGGGAAGTTTGCTCCTGG	GGGTGGGGGGAGTTTGCTCCTGG	5	38	0.616	0.492414	1.0743e-18	0.0407142	0.93557	141.73
chr17	49240170	49240193	-	CTGGTGGGGGAGCTTGCTCCAGG	GGGTGGGGGGAGTTTGCTCCTGG	6	71	0.0672847	0.354361	5.92151e-09	0.0350585	0.848738	142.59
chr6	50517951	50517974	+	ATGTGTGGGGAATTTGCTCCAGG	GGGTGGGGGGAGTTTGCTCCTGG	5	87	0.356364	0.440006	1.0169e-09	0.0865115	0.91166	231.45
chr5	139883421	139883444	+	TTGGGGGGGCAGTTTGCTCCTGG	GGGTGGGGGGAGTTTGCTCCTGG	4	30	0.159091	1.3177	7.31265e-14	0.103344	0.881305	94.83
chr5	7067028	7067051	+	GAGGGTGGGGAGTTTACTCCTGG	GGGTGGGGGGAGTTTGCTCCTGG	4	59	0.352564	0.161884	9.75172e-21	0.026787	0.855351	64.48
chr22	17971839	17971862	+	GGAAAGGAGGAGCTTGCTCCAGG	GGGTGGGGGGAGTTTGCTCCTGG	6	95	0.244361	0.341179	2.44758e-06	0.00654639	0.854949	34.07
chr12	1878893	1878916	+	CGGGGGAGGGAGTTTGCTCCTGG	GGGTGGGGGGAGTTTGCTCCTGG	3	25	0.446429	1.73722	4.30832e-10	0.163906	0.989316	91.84
chr5	95884959	95884982	-	GGGAGCAGGGAATTTGCTCCAGG	GGGTGGGGGGAGTTTGCTCCTGG	5	63	0.30303	0.28627	1.85405e-13	0.0166954	0.786443	107.77
chr2	208572857	208572880	+	AGGGAGGGAGAATTTGCTCCTGG	GGGTGGGGGGAGTTTGCTCCTGG	5	50	0.2925	0.271982	1.43132e-15	0.0260656	0.857612	137.3
chr6	90655529	90655552	-	CCCGGGGGGAAGCTTGCTCCAGG	GGGTGGGGGGAGTTTGCTCCTGG	7	118	0.0875895	0.21719	1.55695e-15	0.0138081	0.660768	84.39
chr5	32945151	32945174	+	GCGTGGGGGGTGTTTGCTCCCGG	GGGTGGGGGGAGTTTGCTCCTGG	3	27	0.213018	4.46822	0.326235	0.187407	0.855209	640.97
chr11	67806773	67806796	+	AGGAAGGAGGAGTTAGCTCCTGG	GGGTGGGGGGAGTTTGCTCCTGG	5	41	0.215038	0.251457	3.04698e-09	0.00749636	0.868995	41.27
chrX	129363237	129363260	-	AGGGGTAGGGAGATTGCTCCTGG	GGGTGGGGGGAGTTTGCTCCTGG	5	125	0.259615	0.146427	1.46847e-12	0.0103491	0.7648	41.9
chr12	131205636	131205659	+	GGGAGGGTGGAGTTTGCTCCTGG	GGGTGGGGGGAGTTTGCTCCTGG	2	24	0.297619	6.01266	0.0208189	0.0784035	0.94984	121.37
chr11	71786066	71786089	-	AGGAAGGAGGAGTTAGCTCCTGG	GGGTGGGGGGAGTTTGCTCCTGG	5	37	0.215038	0.251457	3.04698e-09	0.00749636	0.868995	37.29
chr5	56876245	56876268	-	GGTGGGGGTGGGTTTGCTCCTGG	GGGTGGGGGGAGTTTGCTCCTGG	4	27	0.108333	0.47081	2.19937e-18	0.0117952	0.660297	12.75
chr1	98882088	98882111	-	GGGGAGGGGAAGTTTGCTCCTGG	GGGTGGGGGGAGTTTGCTCCTGG	3	32	0.505556	2.34257	0.886446	0.0886624	0.9801	245.13
chr7	17779455	17779478	+	ACAACTGGGGAGTTTGCTCCTGG	GGGTGGGGGGAGTTTGCTCCTGG	6	12	0.116562	0.345973	5.60388e-20	0.00485646	0.41901	14.97
chr17	34659299	34659322	-	GGGGGTGGGGACTTTGCTCCAGG	GGGTGGGGGGAGTTTGCTCCTGG	4	68	0.220588	0.795435	4.3964e-08	0.0427174	0.914512	119.87
chr3	36317424	36317447	+	AGTGGGGGAGAGTATGCTCCGGG	GGGTGGGGGGAGTTTGCTCCTGG	6	41	0.111926	0.0831963	5.51334e-19	0.0143678	0.722692	73.85
chr12	52572347	52572370	-	GAGATGGGGGAGTATGCACCAGG	GGGTGGGGGGAGTTTGCTCCTGG	6	62	0.0498866	0.028095	1.01681e-20	0.00151378	0.382495	3.07
chr11	117610486	117610509	-	GGGCAAGGGGAGGTTGCTCCTGG	GGGTGGGGGGAGTTTGCTCCTGG	4	27	0.146292	0.334982	1.27653e-08	0.0105081	0.829156	89.62
chr8	37487000	37487023	-	AGGCAGAGGGAGATTGCTCCAGG	GGGTGGGGGGAGTTTGCTCCTGG	6	47	0.349412	0.242029	4.61958e-05	0.0117584	0.89578	139.9
chr12	26488351	26488374	+	AGTTTGGGGGAGTTTGCCCCAGG	GGGTGGGGGGAGTTTGCTCCTGG	5	98	0.0578571	0.317269	5.99447e-20	0.0311151	0.944195	69.56
chr11	3423956	3423979	+	AGGAAGGAGGAGTTAGCTCCTGG	GGGTGGGGGGAGTTTGCTCCTGG	5	33	0.215038	0.251457	3.04698e-09	0.00749636	0.868995	47.13
chr3	125915142	125915165	-	AGGAAGGAGGAGTTAGCTCCTGG	GGGTGGGGGGAGTTTGCTCCTGG	5	26	0.215038	0.251457	3.04698e-09	0.00749636	0.868995	41.62
chr2	128442225	128442248	+	TCCTGAGGGCAGTTTGCTCCAGG	GGGTGGGGGGAGTTTGCTCCTGG	6	61	0.106509	0.48552	1.23434e-15	0.0234756	0.607316	14.24
chr1	233021590	233021613	+	GGAGGAGGGGAGTCTGCTCCAGG	GGGTGGGGGGAGTTTGCTCCTGG	5	96	0.133929	0.131388	1.7186e-13	0.0182408	0.831438	122.06
chrX	82872733	82872756	-	AGAGGGGGAGAGTTTGCCCCTGG	GGGTGGGGGGAGTTTGCTCCTGG	5	152	0.116231	0.115052	6.43882e-17	0.0169478	0.862697	24.58
chr15	79502209	79502232	+	GAGGGGCAGGAATTTGCTCCAGG	GGGTGGGGGGAGTTTGCTCCTGG	6	77	0.339343	0.300456	5.64915e-18	0.0128049	0.447024	12.85
chr10	122971882	122971905	+	AGCTGGAGGGAGTTTGCCCCAGG	GGGTGGGGGGAGTTTGCTCCTGG	5	74	0.148352	0.216695	6.02764e-10	0.0381321	0.876565	108.56
chr19	33505379	33505402	-	CCTGTGAGGAAGCTTGCTCCGGG	GGGTGGGGGGAGTTTGCTCCTGG	9	71	0.0341599	0.0808453	1.31968e-22	0.000858126	0.997911	1.19
chr11	11802033	11802056	+	GGCTGGAGGGGATTTGCTCCTGG	GGGTGGGGGGAGTTTGCTCCTGG	4	76	0.233333	0.263094	2.75722e-20	0.0126435	0.678259	98.13
chr15	101272812	101272835	-	AAGGAGGCGGAGCTTGCTCCTGG	GGGTGGGGGGAGTTTGCTCCTGG	6	64	0.200405	0.239169	1.71208e-11	0.013447	0.504028	5.16
chr5	168175787	168175810	-	GAGCAGGAGAAGCTTGCTCCGGG	GGGTGGGGGGAGTTTGCTCCTGG	7	48	0.349639	0.21823	1.05222e-12	0.00385673	0.58441	17.11
chr3	13538652	13538675	+	ATGGGGGAGAAACTTGCTCCTGG	GGGTGGGGGGAGTTTGCTCCTGG	7	69	0.246172	0.0781581	1.84903e-21	0.00475504	0.607589	2.13
chr22	41280740	41280763	+	AGTGCAGGGGAGCTTGCTCCTGG	GGGTGGGGGGAGTTTGCTCCTGG	6	65	0.17446	0.142671	1.50187e-25	0.00811027	0.691176	47.96
chr22	36819214	36819237	+	GGGTGGGGGGAGTTTGCCCCAGG	GGGTGGGGGGAGTTTGCTCCTGG	2	34	0.428571	19.6	0.982277	0.582375	0.337246	171.02
chr12	107438841	107438864	+	TCTTGGGGGGAAGTTGCTCCAGG	GGGTGGGGGGAGTTTGCTCCTGG	6	49	0.0842809	0.171905	4.07641e-13	0.0156405	0.551927	148.35
chr21	35744354	35744377	-	AAGTGGGAAGAGTTTGTTCCAGG	GGGTGGGGGGAGTTTGCTCCTGG	6	33	0.228462	0.226302	4.56816e-10	0.0325002	0.676702	36.46
chr18	366707	366730	-	GGGGGCAGGGAGATTGCTCCTGG	GGGTGGGGGGAGTTTGCTCCTGG	4	71	0.295017	0.228793	1.47011e-06	0.0151461	0.746709	55.14
chr18	13983468	13983491	-	GGGTGAAAGAAGTTTACTCCTGG	GGGTGGGGGGAGTTTGCTCCTGG	5	70	0.933333	0.0585273	8.67485e-20	0.00661067	0.569285	69.26
chr11	119848361	119848384	-	ACGTGAGGTCAGTTTGCTCCTGG	GGGTGGGGGGAGTTTGCTCCTGG	5	25	0.132923	0.300865	3.88493e-22	0.0203824	0.525493	24.82
chr20	63016447	63016470	+	GCTCTGGGGTAGTTTGCTCCAGG	GGGTGGGGGGAGTTTGCTCCTGG	6	40	0.0545956	0.793288	1.28998e-16	0.007839	0.467143	21.69
chr11	122712785	122712808	+	AGAAGAGGGGATTTTGCTCCTGG	GGGTGGGGGGAGTTTGCTCCTGG	5	64	0.123626	0.265541	3.4448e-24	0.00997922	0.673741	44.94
chr3	196144386	196144409	-	GGTGGGGGAGAGCTAGCTCCGGG	GGGTGGGGGGAGTTTGCTCCTGG	6	37	0.0918208	0.0572136	4.2052e-07	0.00334363	0.541137	9.8
chr15	83378615	83378638	+	GGAGTCAGGGAATTTGCTCCTGG	GGGTGGGGGGAGTTTGCTCCTGG	6	42	0.0894886	0.120497	6.11821e-25	0.00210496	0.339533	10.43
chr5	137428004	137428027	-	AAGTAAAGGGAGCTTACTCCTGG	GGGTGGGGGGAGTTTGCTCCTGG	7	62	0.521053	0.0125474	6.91997e-21	0.00337943	0.446972	22.72
chr1	29823788	29823811	-	AAGGAGGGTGAGCTTGCTCCAGG	GGGTGGGGGGAGTTTGCTCCTGG	7	69	0.173684	0.146132	4.01946e-09	0.0112517	0.636515	9.34
chr13	25628656	25628679	+	GGTTGAGGGGAGTCTGCTCCAGG	GGGTGGGGGGAGTTTGCTCCTGG	4	45	0.142857	0.257044	5.936e-08	0.037533	0.741843	194.65
chr8	139702077	139702100	-	GGGAGGAGAGAGTTTGCTCTCTG	GGGTGGGGGGAGTTTGCTCCTGG	6	18	0.00357805	0.280518	6.00242e-11	0.00850768	0.153195	9.15
chr7	29041406	29041429	-	GGAGTGGGTGAGCTTGCTCCTGG	GGGTGGGGGGAGTTTGCTCCTGG	5	62	0.0592105	0.20846	2.62996e-10	0.00525906	0.748834	5.65
chr9	91162901	91162924	-	GGGGGTGGGGAGCATGCTCCAGG	GGGTGGGGGGAGTTTGCTCCTGG	5	54	0.203634	0.0507273	6.76763e-13	0.00626798	0.660316	61.7
chr6	164327313	164327336	-	TTGTGGAGAAAGTTTGCTCCTGG	GGGTGGGGGGAGTTTGCTCCTGG	5	80	0.381818	0.339654	2.47864e-18	0.0421674	0.657281	46.82
chr17	65039583	65039606	-	AGGAGGGGGAAGAATGCTCCAGG	GGGTGGGGGGAGTTTGCTCCTGG	6	89	0.171429	0.0492217	1.04101e-15	0.002786	0.706694	80.32
chr1	4462713	4462736	-	GTGTGGGTGGCGTTTGCTCCAGG	GGGTGGGGGGAGTTTGCTCCTGG	4	53	0.159091	1.52165	4.20979e-06	0.0495024	0.477025	57.8
chr19	10905427	10905450	+	AGGCAGGAAGAGTTTGCTCAGGG	GGGTGGGGGGAGTTTGCTCCTGG	7	42	0.162227	0.16851	1.75364e-14	0.00264752	0.418177	5.94
chr6	45586312	45586335	-	GGGGTGGGAGAGTTTGCTCTCTG	GGGTGGGGGGAGTTTGCTCCTGG	6	66	0.00140886	0.410714	8.68751e-18	0.0104714	0.23902	18.24
chr1	228635545	228635568	-	TGGGGGAGTGGATTTGCTCCTGG	GGGTGGGGGGAGTTTGCTCCTGG	6	374	0.202222	0.0697692	1.35273e-28	0.00313404	0.236978	0.26
chr19	50807645	50807668	+	GTGCAGGGGGAATTTGCTTCCGG	GGGTGGGGGGAGTTTGCTCCTGG	6	51	0.153725	0.151006	1.11091e-11	0.00493237	0.425992	29.12
chr3	128565471	128565494	-	AGGTGGTGGGAGCTTGTTCCTGG	GGGTGGGGGGAGTTTGCTCCTGG	4	34	0.189474	0.164042	5.74317e-17	0.020531	0.459163	26.67
chr9	5336067	5336090	+	TCGTGGTGGGAATTTACTCCTGG	GGGTGGGGGGAGTTTGCTCCTGG	5	61	0.369231	0.0549083	9.35694e-22	0.024331	0.492446	167.1
chrX	19167476	19167499	-	GGGAGGGGAGAGTTTGTTCCAGG	GGGTGGGGGGAGTTTGCTCCTGG	4	39	0.142857	0.719721	0.995771	0.0219817	0.742956	51.17
chr21	15494513	15494536	+	TCCACAGGGGAGTTTTCTCCAGG	GGGTGGGGGGAGTTTGCTCCTGG	8	74	0	0.0468058	1.81177e-23	0.000163818	0.223432	0.35
chr10	122717557	122717580	-	TGGGGAGGGGAGAAAGCTCCTGG	GGGTGGGGGGAGTTTGCTCCTGG	6	132	0.155075	0.00588836	8.01779e-20	0.000718005	0.537086	8.98
chr7	147685842	147685865	+	TCTGTGGGGAAGATTGCTCCAGG	GGGTGGGGGGAGTTTGCTCCTGG	8	107	0.0419379	0.156634	9.57826e-20	0.00226682	0.889127	10.28
chr11	19827807	19827830	+	AAGTGGGAAGTGTTTGCTCCTGG	GGGTGGGGGGAGTTTGCTCCTGG	5	36	0.150634	0.3032	2.4102e-14	0.0284801	0.58006	87.99
chr14	60653294	60653317	+	GGAGGGAGGAAGTTTTCTCCTGG	GGGTGGGGGGAGTTTGCTCCTGG	5	32	0	0.0988748	1.6597e-20	0.00056346	0.65086	1.78
chr16	68771132	68771155	+	GGTTGGTGGAAGTTAGCTCCTGG	GGGTGGGGGGAGTTTGCTCCTGG	4	81	0.154386	0.249861	2.02266e-16	0.00517458	0.507509	19.66
chrX	105628046	105628069	+	GGATGGGAGGAGTATTCTCCAGG	GGGTGGGGGGAGTTTGCTCCTGG	5	84	0	0.0386359	8.86543e-14	0.000900692	0.473412	15.78
chr13	97070242	97070265	+	CTCTGAGGGCAATTTGCTCCCGG	GGGTGGGGGGAGTTTGCTCCTGG	7	44	0.0652681	0.165501	4.90277e-17	0.0106361	0.339583	32.82
chr12	117519289	117519312	+	TTGTAAAGGCAGTTTGCTCCAGG	GGGTGGGGGGAGTTTGCTCCTGG	7	48	0.220606	0.228766	9.01346e-22	0.0100691	0.164644	3.93
chr2	71869858	71869881	-	AGGGAAGTAGAGTTTGCTCCTGG	GGGTGGGGGGAGTTTGCTCCTGG	6	20	0.195871	0.220198	3.10343e-21	0.00420081	0.453546	0.98
chr7	150472241	150472264	+	AGGAAGTGGGACTTTGCTCCAGG	GGGTGGGGGGAGTTTGCTCCTGG	6	84	0.112365	0.304033	3.34005e-16	0.00783143	0.521511	54.97
chr5	156257	156280	+	TGCTCGGGGGAGTTTGCACCAGG	GGGTGGGGGGAGTTTGCTCCTGG	5	77	0.201465	0.317269	4.39983e-12	0.0228516	0.540658	13.81
chr1	160020722	160020745	+	CAGTGGGGGGAGCTTTCTCCTGG	GGGTGGGGGGAGTTTGCTCCTGG	4	47	0	0.105393	3.13722e-08	0.010284	0.817303	54.08
chr6	97122975	97122998	-	AGGGTGGAGGAGCATGCTCCAGG	GGGTGGGGGGAGTTTGCTCCTGG	7	94	0.0824718	0.0359731	1.49542e-15	0.00204671	0.623843	25.47
chr9	130263121	130263144	+	GGAGGGGAGGGCTTTGCTCCAGG	GGGTGGGGGGAGTTTGCTCCTGG	6	79	0.161305	0.237931	4.13637e-21	0.0040322	0.546971	9.12
chr1	55466176	55466199	+	AGGAGGGAGGAAGTTGCTCCAGG	GGGTGGGGGGAGTTTGCTCCTGG	6	72	0.104348	0.174346	1.04032e-16	0.00424758	0.690617	64.06
chr10	107871642	107871665	+	GGTGGGGACCAGTTTGCTCCAGG	GGGTGGGGGGAGTTTGCTCCTGG	6	51	0.0673077	0.479191	4.23439e-11	0.00365627	0.266056	0.68
chr1	19839929	19839952	+	GTGGGAGGATAGCTTGCTCCTGG	GGGTGGGGGGAGTTTGCTCCTGG	6	40	0.164006	0.0806698	1.85283e-19	0.00489586	0.3248	0.55
chr9	1125893	1125916	+	GGGGGAGAAGAATTTTCTCCAGG	GGGTGGGGGGAGTTTGCTCCTGG	7	139	0	0.0193323	9.04811e-16	0.000201943	0.10928	0.07
chr1	223225512	223225535	+	GGAAAGGAGGAGCTTGCTCCGAG	GGGTGGGGGGAGTTTGCTCCTGG	7	106	0.0633528	0.341179	1.74055e-08	0.00654639	0.55389	8.66
chr2	9816163	9816186	+	AGAGGAAGGGAGCTAGCTCCAGG	GGGTGGGGGGAGTTTGCTCCTGG	8	75	0.192824	0.0191269	2.3888e-24	0.00133044	0.339562	1.44
chr4	139761823	139761846	+	AGTCAGGGAGAGTTTTCTCCGGG	GGGTGGGGGGAGTTTGCTCCTGG	7	53	0	0.06589	4.03891e-12	0.000586901	0.345385	1.45
chr16	24954079	24954102	-	GCATGCAGGGAGTTTACTCCAGG	GGGTGGGGGGAGTTTGCTCCTGG	6	34	0.354021	0.0657522	3.16118e-20	0.00892794	0.498245	17.42
chr4	151709919	151709942	-	ATTGGAGGGGAGCTTTCTCCCGG	GGGTGGGGGGAGTTTGCTCCTGG	8	41	0	0.0181138	1.40626e-29	0.000461118	0.78401	1.43
chr6	64021317	64021340	+	GACTGGGGGGAGTTTGCTTCCTG	GGGTGGGGGGAGTTTGCTCCTGG	5	11	0.00585214	1.0749	2.17547e-09	0.0633985	0.0482604	18.76
chr12	118911304	118911327	+	GAATGAGGGAAGAATGCTCCTGG	GGGTGGGGGGAGTTTGCTCCTGG	6	61	0.253846	0.0195786	1.15483e-13	0.0014208	0.517552	36
chrX	148782348	148782371	-	AGATAGGGGTAGTTTGCTACAGG	GGGTGGGGGGAGTTTGCTCCTGG	6	104	0.203705	0.282338	1.12222e-19	0.0108655	0.654581	36.23
chr19	8085302	8085325	-	GAAACGGGGGAGTTTGCTCAGGG	GGGTGGGGGGAGTTTGCTCCTGG	6	52	0.118721	0.405822	4.75022e-19	0.00569755	0.496015	4.16
chr14	33490809	33490832	-	CTAGGAGAGGAGCTTGCTCCTGG	GGGTGGGGGGAGTTTGCTCCTGG	7	14	0.168212	0.102892	8.58155e-17	0.00679672	0.558942	5.87
chr10	25930752	25930775	+	ACAAGGTGGAAGTTTGCTCCTGG	GGGTGGGGGGAGTTTGCTCCTGG	6	19	0.118681	0.372833	1.6889e-26	0.00749466	0.128495	1.41
chr5	146856689	146856712	+	TCTTTGGGAGAGTTTGCTCCAGG	GGGTGGGGGGAGTTTGCTCCTGG	6	39	0.0667582	0.526275	2.44482e-15	0.0240167	0.522999	10.25
chr6	20911935	20911958	+	TTGGGTGGAGGAGTTTCTCCAGG	GGGTGGGGGGAGTTTGCTCCTGG	10	157	0	0.00180117	5.06211e-17	2.9686e-06	1	0
chr9	93049774	93049797	+	GGGAGTGAGGACTTTGCTCCTGG	GGGTGGGGGGAGTTTGCTCCTGG	4	56	0.168067	0.419136	7.39914e-11	0.00816275	0.655212	34.48
chr15	27728166	27728189	-	ATGAAGGGGAATTTTGCTCCAGG	GGGTGGGGGGAGTTTGCTCCTGG	7	35	0.0848485	0.27744	7.61438e-20	0.00455668	0.250566	10.57
chr15	92597164	92597187	-	GGGGGAGGGAAGTTTCCTCCAGG	GGGTGGGGGGAGTTTGCTCCTGG	5	59	0	0.144062	2.49611e-23	0.00198496	0.780853	38.17
chr17	6324056	6324079	-	GGCCAGAGGGAGTTTGCTCAGGG	GGGTGGGGGGAGTTTGCTCCTGG	6	28	0.107843	0.273623	8.47738e-12	0.00254071	0.529153	2.41
chr15	76212233	76212256	-	GAGAGGAGGCAGTTTGCCCCAGG	GGGTGGGGGGAGTTTGCTCCTGG	6	156	0.0690738	0.11861	1.59107e-22	0.00337197	0.617247	16.46
chr6	107448942	107448965	-	TCATGGGGGTAGTTTTCTCCAGG	GGGTGGGGGGAGTTTGCTCCTGG	6	65	0	0.148385	1.17151e-13	0.00399935	0.540951	26.33
chr4	54100963	54100986	-	GGAGGTGGAAAGTTTGCTCCAGG	GGGTGGGGGGAGTTTGCTCCTGG	6	31	0.1875	0.289911	7.22155e-12	0.00536216	0.356798	0.84
chr8	34462733	34462756	+	GGAGAGGAGGAGTTAACTCCAGG	GGGTGGGGGGAGTTTGCTCCTGG	7	37	0.235197	0.0283544	1.34715e-14	0.00109946	0.597182	8.51
chr1	228640012	228640035	-	TGGGGGAGTGGATTTGCTCCTGG	GGGTGGGGGGAGTTTGCTCCTGG	6	237	0.202222	0.0697692	1.35273e-28	0.00313404	0.236978	0.16
chr21	25383883	25383906	+	CAGTGGAAGGAGATTACTCCAGG	GGGTGGGGGGAGTTTGCTCCTGG	7	158	0.418428	0.028909	1.76358e-13	0.00686897	0.603396	76.51
chr19	40446045	40446068	+	GGGAGGAGGCAGTTTTCTCCAGG	GGGTGGGGGGAGTTTGCTCCTGG	5	107	0	0.162635	6.2483e-15	0.000761323	0.425824	13.58
chr6	108963779	108963802	-	TGGAGAGGGGAGTTGGCTCCTGG	GGGTGGGGGGAGTTTGCTCCTGG	4	86	0.0238095	0.252237	1.09794e-13	0.0123011	0.554074	43.25
chr6	74342337	74342360	+	TAGATTGGGGAAGTTTCTCCTGG	GGGTGGGGGGAGTTTGCTCCTGG	8	113	0	0.00680575	1.04931e-21	9.41849e-06	0.999996	0
chr19	8723273	8723296	-	AGAGGAGGGAAGTTTATTCCAGG	GGGTGGGGGGAGTTTGCTCCTGG	8	82	0.18375	0.0167278	2.84549e-27	0.000835726	0.354856	1.64
chr2	172359786	172359809	-	AAAAAGGGGGAATTTACTCCGGG	GGGTGGGGGGAGTTTGCTCCTGG	8	39	0.22	0.0380635	5.92308e-26	0.00445568	0.667453	49.26
chr4	184325000	184325023	+	GGAGGGGGGGCTTTTGCTCCAGG	GGGTGGGGGGAGTTTGCTCCTGG	5	56	0.0721154	0.385204	4.43239e-21	0.0100205	0.450948	23.08
chr11	72764846	72764869	-	TTTCCAGGGGGAGTTTCTCCGGG	GGGTGGGGGGAGTTTGCTCCTGG	11	39	0	0.00233216	2.03491e-31	1.22493e-06	1	0
chr2	3688734	3688757	+	TTTGGGGGGGATCTTGCTCCTGG	GGGTGGGGGGAGTTTGCTCCTGG	6	43	0.0603837	0.116024	5.22305e-21	0.0101885	0.579583	36.53
chr10	24778992	24779015	-	AGGGGGGAAGGAGTTTCTCCTGG	GGGTGGGGGGAGTTTGCTCCTGG	8	54	0	0.00381465	1.21687e-17	6.8599e-06	0.999857	0
chr1	228644484	228644507	-	TGGGGGAGTGGATTTGCTCCTGG	GGGTGGGGGGAGTTTGCTCCTGG	6	176	0.202222	0.0697692	1.35273e-28	0.00313404	0.236978	0.26
chr16	63121401	63121424	-	AGATGGGGGGAAGTTTCTCCTGG	GGGTGGGGGGAGTTTGCTCCTGG	5	119	0	0.0306764	3.94076e-18	0.000478116	0.378272	0.24
chr2	152565323	152565346	+	GGGTAAGGAAAGGTTGCTCCAGG	GGGTGGGGGGAGTTTGCTCCTGG	6	66	0.135652	0.115096	1.20202e-11	0.00275075	0.403941	35.42
chr6	159959634	159959657	+	GAAGGGGAAGAATTTGCTCCAGG	GGGTGGGGGGAGTTTGCTCCTGG	7	104	0.237981	0.179811	1.3069e-13	0.00809824	0.488975	4.81
chr2	180306216	180306239	+	TGGGGAGGGGAAATTGCTCCTGG	GGGTGGGGGGAGTTTGCTCCTGG	5	87	0.403846	0.105479	3.79859e-18	0.0153319	0.774675	111.43
chr22	49304570	49304593	+	GGTGGAGGGGACATTGCTCCAGG	GGGTGGGGGGAGTTTGCTCCTGG	6	60	0.114536	0.101555	3.5493e-17	0.00396386	0.578879	29.77
chr4	44248835	44248858	-	GGGAGGAGGGAATCTGCTCCAGG	GGGTGGGGGGAGTTTGCTCCTGG	5	31	0.126984	0.0728049	2.38139e-16	0.00493582	0.559813	166.36
chr14	44897566	44897589	+	AGGTACGAGGAGTTTGCTTCCTG	GGGTGGGGGGAGTTTGCTCCTGG	7	21	0.00956316	0.1881	2.27294e-20	0.00854054	0.0117497	4.14
chr1	228619907	228619930	-	TGGGGGAGTGGATTTGCTCCTGG	GGGTGGGGGGAGTTTGCTCCTGG	6	204	0.202222	0.0697692	1.35273e-28	0.00313404	0.236978	0.27
chr1	228633306	228633329	-	TGGGGGAGTGGATTTGCTCCTGG	GGGTGGGGGGAGTTTGCTCCTGG	6	177	0.202222	0.0697692	1.35273e-28	0.00313404	0.236978	0.3
chr15	89174529	89174552	+	ATATAAGGGGAGTTTACCCCAGG	GGGTGGGGGGAGTTTGCTCCTGG	8	142	0.159545	0.00932013	1.1512e-27	0.00266399	0.593273	5.25
chr3	45888247	45888270	-	AGGGGAGGGAACATTGCTCCAGG	GGGTGGGGGGAGTTTGCTCCTGG	7	49	0.192421	0.0655668	1.19922e-22	0.0030152	0.421498	41.42
chr5	57735037	57735060	-	CTCTGAGGGGAGTTTGCTCTGGG	GGGTGGGGGGAGTTTGCTCCTGG	6	98	0.0524476	0.248753	3.20997e-28	0.0198439	0.555965	57.22
chr22	50327579	50327602	-	GGGAGGGAAGAGTTCGCTCCAGG	GGGTGGGGGGAGTTTGCTCCTGG	5	59	0.0834879	0.242055	0.0853966	0.00585257	0.542037	24.36
chr7	32294105	32294128	-	GAAGGGAGGAGGTTTGCTCCTGG	GGGTGGGGGGAGTTTGCTCCTGG	6	32	0.240625	0.206922	2.60265e-28	0.00360062	0.463302	3.22
chr1	145784630	145784653	-	CTGGGAGGGGAGCTTGTTCCTGG	GGGTGGGGGGAGTTTGCTCCTGG	6	67	0.104665	0.057877	1.35376e-15	0.00679231	0.437845	7.11
chr9	86042837	86042860	-	GGATGGAGGTAGTTTGTTCCTGG	GGGTGGGGGGAGTTTGCTCCTGG	4	30	0.284375	0.371482	2.7998e-17	0.0102368	0.486474	57.84
chr13	30676858	30676881	+	TGTAGAGGGAGTTTTGCTCCCGG	GGGTGGGGGGAGTTTGCTCCTGG	8	25	0.0555556	0.0663549	3.08762e-28	0.000413051	0.65831	0.12
chr17	82667693	82667716	-	CTGACGGGGGGAGTTTGCTCTGG	GGGTGGGGGGAGTTTGCTCCTGG	11	195	0	7.72678e-05	1.05329e-31	1.20773e-09	1	0
chr1	228624342	228624365	-	TGGGGGAGTGGATTTGCTCCTGG	GGGTGGGGGGAGTTTGCTCCTGG	6	175	0.202222	0.0697692	1.35273e-28	0.00313404	0.236978	0.08
chr17	3927115	3927138	-	GAGTGAGGGGGAGTTTCTCCAGG	GGGTGGGGGGAGTTTGCTCCTGG	7	94	0	0.00692564	2.10853e-23	3.70469e-05	0.0100274	0.03
chr1	228613184	228613207	-	TGGGGGAGTGGATTTGCTCCTGG	GGGTGGGGGGAGTTTGCTCCTGG	6	157	0.202222	0.0697692	1.35273e-28	0.00313404	0.236978	0.44
chr1	228615425	228615448	-	TGGGGGAGTGGATTTGCTCCTGG	GGGTGGGGGGAGTTTGCTCCTGG	6	158	0.202222	0.0697692	1.35273e-28	0.00313404	0.236978	0.3
chr9	120006567	120006590	-	CATCTGGAGGAAGTTTGCCCAGG	GGGTGGGGGGAGTTTGCTCCTGG	12	240	0	0.000433808	1.56746e-30	2.32189e-08	1	0
chr1	228556748	228556771	-	TGGGGGAGTGGATTTGCTCCTGG	GGGTGGGGGGAGTTTGCTCCTGG	6	191	0.202222	0.0697692	1.35273e-28	0.00313404	0.236978	0.52
chr10	79603505	79603528	-	ACACTGAGGGGAGTTTGCCCAGG	GGGTGGGGGGAGTTTGCTCCTGG	13	202	0	0.000137215	1.42517e-37	3.53111e-09	1	0
chr1	228610943	228610966	-	TGGGGGAGTGGATTTGCTCCTGG	GGGTGGGGGGAGTTTGCTCCTGG	6	156	0.202222	0.0697692	1.35273e-28	0.00313404	0.236978	0.14
chr1	228628823	228628846	-	TGGGGGAGTGGATTTGCTCCTGG	GGGTGGGGGGAGTTTGCTCCTGG	6	166	0.202222	0.0697692	1.35273e-28	0.00313404	0.236978	0.25
chr1	228608702	228608725	-	TGGGGGAGTGGATTTGCTCCTGG	GGGTGGGGGGAGTTTGCTCCTGG	6	185	0.202222	0.0697692	1.35273e-28	0.00313404	0.236978	0.29
chr1	228631065	228631088	-	TGGGGGAGTGGATTTGCTCCTGG	GGGTGGGGGGAGTTTGCTCCTGG	6	213	0.202222	0.0697692	1.35273e-28	0.00313404	0.236978	0.13
chr1	228617666	228617689	-	TGGGGGAGTGGATTTGCTCCTGG	GGGTGGGGGGAGTTTGCTCCTGG	6	181	0.202222	0.0697692	1.35273e-28	0.00313404	0.236978	0.17
chr1	101657088	101657111	-	ATGCTGAGGGGAATTTGCCCAGG	GGGTGGGGGGAGTTTGCTCCTGG	12	225	0	0.000166776	2.8121e-36	1.73532e-08	1	0
chr19	15500165	15500188	-	AGGGAGGGGAGAGAAGCTCCCGG	GGGTGGGGGGAGTTTGCTCCTGG	10	139	0.0258076	0.00103594	5.20459e-27	2.06739e-06	0.999977	0.02
chr1	64187627	64187650	-	CATGTGGGCAGAGTTTGCCCTGG	GGGTGGGGGGAGTTTGCTCCTGG	13	176	0	9.57735e-05	8.81868e-30	6.10935e-10	1	0
chr1	228626584	228626607	-	TGGGGGAGTGGATTTGCTCCTGG	GGGTGGGGGGAGTTTGCTCCTGG	6	156	0.202222	0.0697692	1.35273e-28	0.00313404	0.236978	0.4
chr15	67890113	67890136	+	CAGGTGAAGGGAATTTGCTCTGG	GGGTGGGGGGAGTTTGCTCCTGG	13	282	0	3.72754e-05	0	4.91973e-10	1	0
chr1	228637771	228637794	-	TGGGGGAGTGGATTTGCTCCTGG	GGGTGGGGGGAGTTTGCTCCTGG	6	120	0.202222	0.0697692	1.35273e-28	0.00313404	0.236978	0.47
chr10	97616764	97616787	-	GTATGAGGGGGAGTTTGCCCAGG	GGGTGGGGGGAGTTTGCTCCTGG	10	111	0	0.000220595	9.63465e-30	4.91622e-08	1	0
chr12	5072316	5072339	+	TTGTAGGTGGAGTTAGCTCCAGG	GGGTGGGGGGAGTTTGCTCCTGG	6	97	0.199561	0.251457	3.39697e-11	0.0102708	0.516838	18.18
chr1	244125688	244125711	+	AGGAGGTGGAAATTTGCTCCAGG	GGGTGGGGGGAGTTTGCTCCTGG	6	107	0.213333	0.280014	1.04728e-20	0.0123439	0.573732	85.47
chr2	136745424	136745447	-	CTTGTGAAGGGAGTTAGCCCAGG	GGGTGGGGGGAGTTTGCTCCTGG	14	178	0.000170019	0.000116243	1.97661e-36	1.38972e-08	1	0
chr2	204272731	204272754	-	AGGCTAGAGGGAGTTTGCCCTGG	GGGTGGGGGGAGTTTGCTCCTGG	11	139	0	0.00014773	5.57884e-33	4.38687e-09	1	0
chr1	228642243	228642266	-	TGGGGGAGTGGATTTGCTCCTGG	GGGTGGGGGGAGTTTGCTCCTGG	6	118	0.202222	0.0697692	1.35273e-28	0.00313404	0.236978	0.28
chr20	2750206	2750229	-	TGTGGGGGGGACTTTGCCCCGGG	GGGTGGGGGGAGTTTGCTCCTGG	6	200	0.0709034	0.092644	6.25823e-22	0.0084606	0.635427	31.78
chr1	228622122	228622145	-	TGGGGGAGTGGATTTGCTCCTGG	GGGTGGGGGGAGTTTGCTCCTGG	6	135	0.202222	0.0697692	1.35273e-28	0.00313404	0.236978	0.3
chr2	186975416	186975439	-	TTGAAGGGGAAGTTTGCTCTGGG	GGGTGGGGGGAGTTTGCTCCTGG	7	144	0.0735354	0.254006	2.24179e-14	0.00433147	0.196881	2.49
chr3	53067537	53067560	+	AGGGTGAGGAAGTTTGCTCGGGG	GGGTGGGGGGAGTTTGCTCCTGG	7	95	0.00926471	0.173486	3.38966e-24	0.0019489	0.252077	1.29
chr19	19042569	19042592	+	CAGGTGGGAAGAATTTCTCCAGG	GGGTGGGGGGAGTTTGCTCCTGG	11	149	0	0.00220002	1.26389e-18	2.03931e-06	1	0
chr3	8711400	8711423	+	TTTTGGAGGGAATTTGCTCCGGT	GGGTGGGGGGAGTTTGCTCCTGG	7	93	0.00478983	0.299776	4.94198e-18	0.0501212	0.160902	35.07
chr20	22385430	22385453	-	CAGGAGTGGGGAGTTTGCCCAGG	GGGTGGGGGGAGTTTGCTCCTGG	12	155	0	0.000166776	8.87878e-33	1.25356e-08	1	0
chr22	48540161	48540184	+	ACGGGAGGGTGAGTTTGCCCAGG	GGGTGGGGGGAGTTTGCTCCTGG	12	162	0	0.00013606	0	1.03842e-08	1	0
chr7	91540578	91540601	-	GCTGGAGGGGAATTTGCCCCAGG	GGGTGGGGGGAGTTTGCTCCTGG	7	73	0.0865385	0.0369345	5.6374e-30	0.00290254	0.558347	22.17
chr6	164224931	164224954	-	ATCATGGGGGCAGTTTCTCCTGG	GGGTGGGGGGAGTTTGCTCCTGG	9	95	0	0.00480435	6.76099e-25	2.68829e-06	1	0
chr9	13536095	13536118	+	TCAGTGGGAGCAGTTTCTCCTGG	GGGTGGGGGGAGTTTGCTCCTGG	10	102	0	0.00235529	8.91981e-21	1.46121e-06	1	0
chrX	64023474	64023497	-	GGGTAGATGGAGCTTGATCCAGG	GGGTGGGGGGAGTTTGCTCCTGG	6	202	0.199561	0.0931811	5.59842e-08	0.00104408	0.252517	4.8
chr9	9028806	9028829	+	ATGACTGGGGAAGTTTGCCCAGG	GGGTGGGGGGAGTTTGCTCCTGG	11	112	0	0.000324861	1.91182e-32	3.37358e-08	1	0
chr4	156496792	156496815	-	GTGATGGGGAAAGTTTGCTCAGG	GGGTGGGGGGAGTTTGCTCCTGG	11	120	0	0.00015578	2.3741e-31	1.31194e-09	1	0
chr18	73989311	73989334	-	AGGAGGGGAGGAGTATGCTCAGG	GGGTGGGGGGAGTTTGCTCCTGG	12	161	0	1.26524e-05	2.57324e-26	1.0691e-10	1	0
chr15	78565005	78565028	-	AGTGGTGGGGGACTTGCTCCAGG	GGGTGGGGGGAGTTTGCTCCTGG	8	76	0.0898026	0.0280957	4.36574e-25	0.000913875	0.784531	0.49
chr6	75205143	75205166	+	TCGGAGAGGGGACTTTCTCCCGG	GGGTGGGGGGAGTTTGCTCCTGG	10	86	0	0.00332796	1.87536e-32	1.18976e-05	1	0
chr7	26159206	26159229	-	GGATGAAGAAAGTTTTCTCCTGG	GGGTGGGGGGAGTTTGCTCCTGG	6	81	0	0.0246016	7.96675e-19	0.000182101	0.0762264	0.08
chr11	35704347	35704370	-	TAGATTGGGGAAGTTTCTCCTGG	GGGTGGGGGGAGTTTGCTCCTGG	8	68	0	0.00680575	1.04931e-21	9.41849e-06	0.999996	0
chr21	36635447	36635470	-	GAGGAGAGGGAGATTGCCCCCGG	GGGTGGGGGGAGTTTGCTCCTGG	7	82	0.135989	0.0332634	1.35292e-11	0.00180247	0.552807	6
chr7	73839788	73839811	+	GAGGAGGGTGGAGTTGCTCCTGG	GGGTGGGGGGAGTTTGCTCCTGG	7	62	0.038686	0.0285584	6.54056e-26	0.00020032	0.383044	0.1
chr11	86984048	86984071	+	AGGGAAGGGGAATTTGCACCTGG	GGGTGGGGGGAGTTTGCTCCTGG	6	48	0.303333	0.0378271	2.62123e-27	0.00454001	0.53638	36.62
chr12	99099560	99099583	-	AGAAGGAGGGAGAATGCTCCAGG	GGGTGGGGGGAGTTTGCTCCTGG	7	75	0.137755	0.0242257	2.59008e-15	0.00181651	0.613702	32.78
chr6	3131735	3131758	-	ATGAGGGGGAAGCTTGTTCCAGG	GGGTGGGGGGAGTTTGCTCCTGG	7	93	0.0937799	0.088107	1.27234e-17	0.00364752	0.30125	1.52
chr17	66897291	66897314	-	GAAGTGGGGGTGTTAGCTCCCGG	GGGTGGGGGGAGTTTGCTCCTGG	7	55	0.0211967	0.0914925	6.14274e-21	0.00138267	0.409777	2.07
chr20	5030905	5030928	-	AGGGATAGGGGAGTATCTCCAAG	GGGTGGGGGGAGTTTGCTCCTGG	12	129	0	0.00043295	4.6402e-27	1.30141e-07	1	0
chr2	149457515	149457538	-	AGGGAAGAGGGAATTGCTCCTGG	GGGTGGGGGGAGTTTGCTCCTGG	8	88	0.20475	0.0215333	2.86733e-30	0.000329964	0.981428	0.19
chr7	32362453	32362476	-	TAGTGGGGATATTTTGCTCCTGG	GGGTGGGGGGAGTTTGCTCCTGG	5	78	0.169986	0.250496	6.18317e-22	0.0231821	0.461927	101.42
chr9	98617905	98617928	-	GTGGTAAGGGGACTTGCTCCAGG	GGGTGGGGGGAGTTTGCTCCTGG	9	65	0.0571471	0.0146125	1.67726e-31	0.00021588	0.996889	0.22
chr12	42911084	42911107	+	CCCAGAGGGGAAGTTTCTCCAGG	GGGTGGGGGGAGTTTGCTCCTGG	9	93	0	0.00671047	5.23815e-21	1.79836e-05	0.999994	0.03
chr5	24464896	24464919	-	GGGTGGGTAGGAGATTCTCCAGG	GGGTGGGGGGAGTTTGCTCCTGG	8	85	0	0.000715569	2.28454e-09	4.15667e-07	0.00620225	0
chr17	21400214	21400237	+	GGGGGTGGGGAGCAAGCTCCTGG	GGGTGGGGGGAGTTTGCTCCTGG	5	95	0.117893	0.00845905	2.14481e-16	0.000551818	0.326049	1.6
chr10	117524500	117524523	-	GGGTGGGTAGGAGTTTACTCAGG	GGGTGGGGGGAGTTTGCTCCTGG	10	81	0	6.91849e-05	8.99321e-20	2.61975e-09	1	0
chr17	56531035	56531058	-	AGGGTTTGGAGAGTTTGTCCTGG	GGGTGGGGGGAGTTTGCTCCTGG	11	255	0	0.000471985	3.85792e-28	5.47974e-09	1	0
chr8	127290999	127291022	-	GTCTTGGGGAGAGTTTGCCCAGG	GGGTGGGGGGAGTTTGCTCCTGG	11	149	0	0.000269259	7.08511e-31	5.61246e-09	1	0.01
chr5	148382068	148382091	-	ATAGTGGTTGGAGTTTGCTCAGG	GGGTGGGGGGAGTTTGCTCCTGG	15	108	0	2.82036e-05	6.31778e-32	3.87065e-11	1	0
chr15	96321947	96321970	+	GGATGGGTAGAGATTTCTCCGGG	GGGTGGGGGGAGTTTGCTCCTGG	6	69	0	0.037167	6.31116e-05	0.000162359	0.198616	0.17
chr22	35681957	35681980	+	GGGTGGGTCGGAGTTTCTCCAGG	GGGTGGGGGGAGTTTGCTCCTGG	7	97	0	0.0066154	5.2514e-11	3.91163e-06	0.000136393	0
chr4	39037470	39037493	+	CAGTGGGCAGAGTTTGCCCCAGG	GGGTGGGGGGAGTTTGCTCCTGG	6	57	0.102472	0.116685	7.88138e-15	0.0223659	0.54094	17.75
chr11	120069581	120069604	-	GCGTGGAGGAAGCTTTCTCCTGG	GGGTGGGGGGAGTTTGCTCCTGG	5	76	0	0.039287	2.8703e-17	0.000531118	0.103398	0.97
chr6	108749561	108749584	-	GGTGGGGGAAAGTTTGCTCCTGA	GGGTGGGGGGAGTTTGCTCCTGG	5	55	0.0130208	0.76913	2.41017e-18	0.0247732	0.619178	14.51
chrX	153706203	153706226	-	GCAGTGGGAGGAGTATGCCCGGG	GGGTGGGGGGAGTTTGCTCCTGG	13	158	0	3.27629e-05	7.42615e-24	3.12866e-10	1	0
chr1	164719880	164719903	-	TGGGAAGAGTGAGTTTGCCCAGG	GGGTGGGGGGAGTTTGCTCCTGG	13	152	0	0.000113532	0	1.85339e-09	1	0
chr1	228646715	228646738	-	TGGGGGAGTGGATTTGCTCCTGG	GGGTGGGGGGAGTTTGCTCCTGG	6	63	0.202222	0.0697692	1.35273e-28	0.00313404	0.236978	0.44
chr1	154182616	154182639	-	AGGGTGGGAGAACTTTGCTCTGG	GGGTGGGGGGAGTTTGCTCCTGG	10	123	0	0.000103874	3.07384e-24	1.45379e-08	1	0
chr19	24285577	24285600	+	AGGTGTGGGATGTTTTCTCCTGG	GGGTGGGGGGAGTTTGCTCCTGG	5	90	0	0.0505312	2.48225e-21	0.0003438	0.0422594	0.12
chr2	66333948	66333971	+	AGGGGTGGGGCAGTTTGTCCGGG	GGGTGGGGGGAGTTTGCTCCTGG	9	103	0	0.0014639	9.74825e-24	2.9945e-07	0.975151	0
chr11	62221092	62221115	-	AGTTTGAGGGAGTTTTCTCCTGG	GGGTGGGGGGAGTTTGCTCCTGG	5	88	0	0.11004	1.82392e-11	0.00126196	0.504319	0.35
chr7	100132890	100132913	-	GGGAAAGGGGGATTTACTCCAGG	GGGTGGGGGGAGTTTGCTCCTGG	7	94	0.25037	0.0175604	2.27823e-24	0.000665247	0.417353	24.3
chr14	61439693	61439716	+	GGATTTGGGGGAGTTTGCTCAGG	GGGTGGGGGGAGTTTGCTCCTGG	11	52	0	5.57156e-05	1.91996e-30	4.80908e-10	1	0
chr18	50775332	50775355	-	AGGCTGGTGGGAGTTTCTCCAGG	GGGTGGGGGGAGTTTGCTCCTGG	9	60	0	0.00624329	1.68309e-17	1.81563e-06	0.999971	0.03
chr2	113232727	113232750	+	TGGGAGTAGGGAGTTTGCCCTGG	GGGTGGGGGGAGTTTGCTCCTGG	11	201	0	0.000166776	9.44411e-32	5.35352e-09	1	0
chr10	131246967	131246990	+	GTAGGGAGGGGAGTATGCCCAGG	GGGTGGGGGGAGTTTGCTCCTGG	12	132	0	4.38714e-05	8.37981e-35	1.18801e-09	1	0
chr12	12995109	12995132	-	AGGCAGGAGGAGAATGCTCCAGG	GGGTGGGGGGAGTTTGCTCCTGG	7	95	0.216303	0.0359731	5.17295e-11	0.00153095	0.681447	47.26
chr19	56969989	56970012	-	CATGAGAGGGAAGTTTCTCCCGG	GGGTGGGGGGAGTTTGCTCCTGG	10	110	0	0.00591238	9.93315e-26	1.18951e-05	1	0
chr21	42269761	42269784	-	GGCCCAGGGGAGTTTGCTCCCAG	GGGTGGGGGGAGTTTGCTCCTGG	6	41	0.0506955	0.778439	5.46833e-17	0.0162288	0.62267	33.48
chr14	39536420	39536443	-	CTGGTGGGGAGAGTTTCCCCTGG	GGGTGGGGGGAGTTTGCTCCTGG	10	73	0	0.00071291	7.12777e-28	3.08999e-07	1	0
chr10	124015871	124015894	-	GGGTCGGGGAGACTTGCTCCAGG	GGGTGGGGGGAGTTTGCTCCTGG	6	98	0.351228	0.0850204	1.98911e-29	0.00201065	0.244314	4.68
chr7	116231161	116231184	-	GAGGAGGGATAATTTGCTCCTGG	GGGTGGGGGGAGTTTGCTCCTGG	6	73	0.223438	0.167957	1.14602e-22	0.00553513	0.420959	25.95
chr22	21919531	21919554	-	GCAAGGGGGAGCTTTGCTCCAGG	GGGTGGGGGGAGTTTGCTCCTGG	7	77	0.0794118	0.150427	5.8017e-24	0.00142776	0.120346	1.11
chr20	41832609	41832632	+	GAGTAAGTGGAGATTGCTCCAGG	GGGTGGGGGGAGTTTGCTCCTGG	6	72	0.317308	0.211836	1.01688e-06	0.00618456	0.633425	26.42
chr20	10507386	10507409	+	AAGGTGGGAAGAGATTGCTCAGG	GGGTGGGGGGAGTTTGCTCCTGG	15	237	0	3.9253e-06	5.44573e-30	1.22252e-11	1	0
chr13	109506833	109506856	+	TAGATTGGGGAAGTTTCTCCTGG	GGGTGGGGGGAGTTTGCTCCTGG	8	72	0	0.00680575	1.04931e-21	9.41849e-06	0.999996	0
chr4	22039727	22039750	+	TAGGTTGGGGAATTTTCTCCTGG	GGGTGGGGGGAGTTTGCTCCTGG	7	52	0	0.0233554	4.15449e-17	0.00018621	0.9168	0.12
chr1	237676362	237676385	+	GGTGGGGAGAATCTTGCTCCAGG	GGGTGGGGGGAGTTTGCTCCTGG	7	89	0.0885628	0.104893	2.01593e-18	0.00104537	0.157083	0.63
chrX	19076287	19076310	+	GGGAAGAGGGAGGTAGCTCCGGG	GGGTGGGGGGAGTTTGCTCCTGG	6	63	0.0623297	0.0640915	4.67533e-09	0.000534419	0.385652	8.14
chr18	73927016	73927039	-	CCTGTGGGACAAGTTTGCTCTGG	GGGTGGGGGGAGTTTGCTCCTGG	13	155	0	5.45615e-05	3.14354e-28	3.02854e-10	1	0
chr19	41303791	41303814	+	TGGGACAGGGGAGTATGCCCGGG	GGGTGGGGGGAGTTTGCTCCTGG	13	182	0	2.25639e-05	1.07173e-34	4.06232e-10	1	0
chr6	90992303	90992326	+	AAGGGAGTGGAGTTTGTTCCAGG	GGGTGGGGGGAGTTTGCTCCTGG	7	41	0.138822	0.149553	2.27076e-23	0.00463423	0.361705	0.8
chr8	48571894	48571917	-	AGTGGAGAAGAGCTTGCTCCTGG	GGGTGGGGGGAGTTTGCTCCTGG	7	42	0.14274	0.062867	3.21274e-19	0.00260161	0.269597	0.68
chr19	4944499	4944522	+	TTTCTGGGGGCAGTTTCTCCTGG	GGGTGGGGGGAGTTTGCTCCTGG	9	79	0	0.00480435	3.57259e-24	3.57449e-06	1	0
chr2	55128457	55128480	-	AAGTGGAGTGAGTTTGCTCTGGG	GGGTGGGGGGAGTTTGCTCCTGG	6	114	0.121846	0.17402	9.87203e-19	0.0171579	0.53793	54.36
chr12	131834689	131834712	+	GCAGTGGGGGGGTTTGCCCCAGG	GGGTGGGGGGAGTTTGCTCCTGG	7	88	0.0271205	0.0688661	4.18085e-25	0.0015645	0.344938	1.53
chr15	45201743	45201766	+	GGTGAGAGGGGGTTTTCTCCTGG	GGGTGGGGGGAGTTTGCTCCTGG	6	35	0	0.0401051	2.37516e-22	0.000104729	0.087147	0.01
chr6	42261854	42261877	-	AGGGGCAAGGGAGTTTGCTCAGG	GGGTGGGGGGAGTTTGCTCCTGG	13	47	0	2.663e-05	0	3.67288e-10	1	0
chrX	17558732	17558755	+	AGGTGAGGAAAGTTTCCTCCAGG	GGGTGGGGGGAGTTTGCTCCTGG	6	71	0	0.0556299	2.36515e-22	0.00202688	0.561496	34.97
chr9	114208774	114208797	+	TGGGGGGGAGAGATTGCTTCCGG	GGGTGGGGGGAGTTTGCTCCTGG	6	70	0.128381	0.0735166	1.9139e-15	0.00353313	0.370624	3.65
chr10	93992823	93992846	+	TGTGTGGGAGGAGATGCTCCAGG	GGGTGGGGGGAGTTTGCTCCTGG	10	50	0.0059045	0.00251419	1.97995e-21	9.65687e-06	1	0
chr7	53857154	53857177	+	ACTGTGGTGGCAGTTTGCTCAGG	GGGTGGGGGGAGTTTGCTCCTGG	14	137	0	5.38119e-05	1.0574e-36	1.26268e-10	1	0
chr1	234092135	234092158	+	ACCCAGAGGGAAGTTTCTCCTGG	GGGTGGGGGGAGTTTGCTCCTGG	9	85	0	0.00591238	5.82208e-22	6.98415e-06	1	0
chr11	17373842	17373865	-	AGGGGAGGCGGAGTTTGTCCTGG	GGGTGGGGGGAGTTTGCTCCTGG	9	85	0	0.000697436	4.88009e-29	9.4149e-08	1	0
chr22	45913522	45913545	-	GGTGTGGGGGGACTTTCTCCAGG	GGGTGGGGGGAGTTTGCTCCTGG	8	48	0	0.00804921	9.8232e-24	1.6394e-05	0.960461	0
chr17	21687663	21687686	+	AGGGGTGGGGAGCAAGCTCCTGG	GGGTGGGGGGAGTTTGCTCCTGG	6	97	0.106104	0.00588836	9.87052e-19	0.000696231	0.288412	0.96
chrX	47707232	47707255	+	CTGTGGAGGGAGTTTTCCCCAGG	GGGTGGGGGGAGTTTGCTCCTGG	6	89	0	0.0224349	1.41153e-11	0.00179254	0.521074	3.73
chr9	38346037	38346060	-	GGGAAGGAGGGCTTTGCTCCGGG	GGGTGGGGGGAGTTTGCTCCTGG	6	37	0.142017	0.238535	8.26737e-22	0.00207402	0.456216	17.24
chr19	1177833	1177856	+	AAAGTGGGGGCAGTTTGCCCAGG	GGGTGGGGGGAGTTTGCTCCTGG	12	107	0	0.000240764	6.80915e-35	1.91036e-08	1	0
chr19	41957761	41957784	+	CCCCTGGGGGGAATTTCCCCTGG	GGGTGGGGGGAGTTTGCTCCTGG	10	132	0	0.000763224	1.2949e-28	7.26038e-07	1	0
chr9	103150107	103150130	+	ACCATGGGGAAAGTTTCTCCAGG	GGGTGGGGGGAGTTTGCTCCTGG	10	62	0	0.00797263	8.45551e-23	3.66308e-06	1	0
chr5	81087693	81087716	+	GGGGGAGGGGAGAATGCCCCAGG	GGGTGGGGGGAGTTTGCTCCTGG	6	46	0.114796	0.0064156	5.27207e-19	0.00069495	0.587127	10.79
chr22	45232664	45232687	-	GTAGGGGGGCAGTTTGCTCCCAG	GGGTGGGGGGAGTTTGCTCCTGG	6	74	0.0309343	1.27871	9.44879e-16	0.0576792	0.605059	30.98
chr4	184185197	184185220	+	GTCATGGGTGGAGTTTGCCCAGG	GGGTGGGGGGAGTTTGCTCCTGG	12	102	0	0.000146442	1.39247e-26	1.3846e-09	1	0
chr2	118070070	118070093	-	CAGATGAGGGGAGTTAGCCCTGG	GGGTGGGGGGAGTTTGCTCCTGG	11	115	0.000344486	0.000166776	8.42878e-32	6.54683e-08	1	0
chr17	14440806	14440829	+	CAGGCAGGGCAGTTTTCTCCTGG	GGGTGGGGGGAGTTTGCTCCTGG	7	43	0	0.0437202	3.00076e-29	0.000228902	0.0890611	0
chr6	159936541	159936564	+	TTAGTGGATGGAGTTTCTCCTGG	GGGTGGGGGGAGTTTGCTCCTGG	11	83	0	0.00193194	9.80483e-30	3.46271e-07	1	0
chr2	4042533	4042556	-	ATGGAGGTGGGAGTTGCTCCTGG	GGGTGGGGGGAGTTTGCTCCTGG	8	61	0.0306855	0.0355923	5.13668e-21	0.000142615	0.999843	0.02
chr4	21367683	21367706	+	CTCCATGGGGGAGTTTGCTCTGG	GGGTGGGGGGAGTTTGCTCCTGG	13	31	0	3.25562e-05	4.33307e-34	1.866e-10	1	0
chr14	29688425	29688448	+	GTGGGGGCGGGAGTTTCTCCTGG	GGGTGGGGGGAGTTTGCTCCTGG	7	19	0	0.00822703	1.0136e-21	1.06209e-05	0.236508	0.01
chr16	52985626	52985649	-	GAAAGAGGGGAGTTTGCTTCTGG	GGGTGGGGGGAGTTTGCTCCTGG	5	63	0.139476	0.183089	2.26386e-23	0.00653237	0.45151	6.34
chrX	23506015	23506038	+	GCCAAGGGGGAGTTTTCTCCTGG	GGGTGGGGGGAGTTTGCTCCTGG	5	88	0	0.159123	1.01701e-07	0.000884673	0.375477	6.03
chr1	103906470	103906493	+	TTCTGAGGGGAGATTGCCCCTGG	GGGTGGGGGGAGTTTGCTCCTGG	6	61	0.0726197	0.0293377	1.94274e-14	0.00520377	0.369747	21.82
chr22	46094085	46094108	+	GGTGGGGGAGGAATTTCTCCAGG	GGGTGGGGGGAGTTTGCTCCTGG	8	94	0	0.00491807	3.32776e-19	1.33329e-05	0.669148	0
chr9	135878691	135878714	+	CGGGTGAGAGAGTTTGCTCGGGG	GGGTGGGGGGAGTTTGCTCCTGG	7	96	0.00506453	0.115092	1.42425e-21	0.00193602	0.0352491	0
chr6	10826225	10826248	-	GGGGTGGGGGGAAATGCTCCAGG	GGGTGGGGGGAGTTTGCTCCTGG	7	100	0.04875	0.00955184	3.00581e-21	0.000140131	0.0958474	0.29
chr13	60698306	60698329	-	CACTAAGGGGAGCTTGCCCCTGG	GGGTGGGGGGAGTTTGCTCCTGG	7	40	0.0681649	0.0209703	2.95244e-20	0.00285573	0.380157	8.37
chr6	78674056	78674079	+	AGGCTGGTGGAAGTTTCTCCAGG	GGGTGGGGGGAGTTTGCTCCTGG	8	92	0	0.0149397	1.26167e-17	1.11606e-05	0.0590272	0
chr8	72467462	72467485	-	GGTATGGAGGGAGTATCTCCAGG	GGGTGGGGGGAGTTTGCTCCTGG	10	74	0	0.00127302	9.79637e-24	8.26379e-08	1	0.01
chr22	24617206	24617229	+	GGGTCAGGGGAGTTATCTCCTGG	GGGTGGGGGGAGTTTGCTCCTGG	4	65	0	0.0412246	1.45635e-17	0.000699942	0.621859	2.37
chr17	28684329	28684352	-	TGGGGGAGGGGAGAAGCTCCTGG	GGGTGGGGGGAGTTTGCTCCTGG	8	126	0.03545	0.000983479	5.40425e-27	6.51645e-06	0.985913	0.01
chr22	42306466	42306489	-	AGGGCAAAGGAAGTTTCTCCTGG	GGGTGGGGGGAGTTTGCTCCTGG	9	81	0	0.00362778	4.24815e-29	3.74839e-06	0.999989	0
chr6	68187333	68187356	+	GGGTGGGGTGGGGTTTCTCCAGG	GGGTGGGGGGAGTTTGCTCCTGG	5	45	0	0.0312893	2.33555e-11	0.000108461	0.00577598	0.1
chrX	8837583	8837606	-	TAGGTGGGGATAGTTTCTCCTGG	GGGTGGGGGGAGTTTGCTCCTGG	9	55	0	0.00448764	1.5455e-25	2.27284e-06	1	0.02
chr3	23078088	23078111	-	GTATGGGGGAAGTGTGCTCCAGG	GGGTGGGGGGAGTTTGCTCCTGG	5	33	0	0.20339	3.84731e-07	0.00666809	0.537652	164.8
chr21	44861621	44861644	-	AGATGTGGGGAGAGTGCTCCAGG	GGGTGGGGGGAGTTTGCTCCTGG	6	83	0	0.0318808	2.52239e-14	0.00123866	0.362486	10.6
chr12	72725401	72725424	-	GGTAGGGGGGAAATTGCCCCTGG	GGGTGGGGGGAGTTTGCTCCTGG	5	72	0.0659341	0.0349569	2.97623e-15	0.00131516	0.604924	27.38
chr2	91777301	91777324	+	GGGTCAGGGGAGTTATCTCCTGG	GGGTGGGGGGAGTTTGCTCCTGG	4	44	0	0.0412246	1.45635e-17	0.000699942	0.621859	4.89
chr2	224957139	224957162	-	GAGGGCGGGGAGTTTGCTACTGG	GGGTGGGGGGAGTTTGCTCCTGG	4	36	0.154533	0.312868	6.79844e-19	0.0222428	0.47617	10.19
chrX	3732844	3732867	+	ACAGTGGTTGGAGTTTCTCCGGG	GGGTGGGGGGAGTTTGCTCCTGG	12	48	0	0.00193194	2.3481e-23	1.60846e-07	1	0
chr19	9086744	9086767	+	AGACAGGGAGAGTTTGTTCCTGG	GGGTGGGGGGAGTTTGCTCCTGG	6	27	0.113559	0.148922	3.95862e-15	0.00336554	0.437978	9.97
chr4	177775781	177775804	-	TTGATGGTGGGAATTTCCCCTGG	GGGTGGGGGGAGTTTGCTCCTGG	10	60	0	0.000774061	1.05402e-23	2.82567e-07	1	0
chr12	45254262	45254285	+	GGCCAGGGGAAGCTTACTCCAGG	GGGTGGGGGGAGTTTGCTCCTGG	7	59	0.158927	0.03771	3.27469e-14	0.000957166	0.401581	15.43
chr2	26456773	26456796	+	TCATGAGGGGACTTTGCCCCAGG	GGGTGGGGGGAGTTTGCTCCTGG	7	79	0.117809	0.0372975	2.33022e-25	0.00563534	0.50426	30.23
chr7	89978929	89978952	+	TGGGGTGAGAGGTTTGCTCCAGG	GGGTGGGGGGAGTTTGCTCCTGG	7	33	0.252778	0.187603	4.89981e-21	0.00293742	0.0193086	0.19
chr1	172288300	172288323	+	GGAGAAGGGGAGATTGTTCCAGG	GGGTGGGGGGAGTTTGCTCCTGG	7	50	0.13125	0.0559772	8.23775e-21	0.000998697	0.350718	1.07
chr8	132298231	132298254	-	AATGCAGAGGGAGTTTGCCCAGG	GGGTGGGGGGAGTTTGCTCCTGG	14	38	0	0.000102967	0	1.96126e-09	1	0
chr12	105280419	105280442	+	ATCCCTGGGGAAGTTTCTCCTGG	GGGTGGGGGGAGTTTGCTCCTGG	9	67	0	0.00523718	5.31444e-24	4.30087e-06	1	0
chr9	37769412	37769435	-	AGGTACGGGGAGCATGCTCCAGG	GGGTGGGGGGAGTTTGCTCCTGG	6	61	0.259911	0.0323335	1.21493e-15	0.00786602	0.643459	138.42
chr19	30296452	30296475	+	ATGGGCAGGGAGGTTCCTCCTGG	GGGTGGGGGGAGTTTGCTCCTGG	7	75	0	0.0125474	6.71929e-24	9.67906e-05	0.00495922	0
chr5	2536522	2536545	-	GTGGGGGGTGATTTTGCCCCCGG	GGGTGGGGGGAGTTTGCTCCTGG	6	76	0.034965	0.0566825	2.81226e-16	0.00267061	0.208834	0.16
chr22	37642233	37642256	-	GAGGGCAGGGAGCTTGCCCCAGG	GGGTGGGGGGAGTTTGCTCCTGG	7	62	0.122	0.0201244	1.39548e-23	0.00229657	0.249263	1.03
chr17	13589811	13589834	+	CGAGGGGAGCAGTTAGCTCCGGG	GGGTGGGGGGAGTTTGCTCCTGG	7	91	0.0775376	0.153278	5.29251e-19	0.00306451	0.337283	1.02
chrX	43814066	43814089	+	TCTGGAGGGGAGAATGCTCCAGG	GGGTGGGGGGAGTTTGCTCCTGG	8	73	0.0927198	0.0154493	6.23248e-21	0.00185442	0.701088	6.67
chr6	39939331	39939354	-	AGCAAGGGGAAGTTTGTTCCTGG	GGGTGGGGGGAGTTTGCTCCTGG	6	71	0.0622222	0.224479	2.48416e-12	0.00180645	0.324594	7.12
chr17	50913313	50913336	-	GAGGGGAGGTAACTTGCTCCAGG	GGGTGGGGGGAGTTTGCTCCTGG	7	93	0.316612	0.0733331	5.69722e-24	0.00426288	0.456133	9.54
chr9	93724792	93724815	+	GGAGGGAAGGAGAATGCTCCAGG	GGGTGGGGGGAGTTTGCTCCTGG	7	62	0.200893	0.023776	2.99805e-14	0.000742745	0.429384	1.69
chr19	50517216	50517239	-	GGGAGAGAGGAGCTTTCTCCAGG	GGGTGGGGGGAGTTTGCTCCTGG	6	48	0	0.0368749	2.3666e-12	0.000273062	0.399057	0.51
chr2	127062297	127062320	-	GGGAAAGAGGAGCTTGTTCCTGG	GGGTGGGGGGAGTTTGCTCCTGG	6	40	0.152047	0.0562351	8.86721e-11	0.000738907	0.154581	0.39
chr2	16248873	16248896	-	AGGCAGAGGGTGTTTTCTCCTGG	GGGTGGGGGGAGTTTGCTCCTGG	6	45	0	0.0414586	3.69779e-21	0.000185564	0.0505685	0.11
chr1	171941505	171941528	-	CCTGAGGGGGAGTATTCTCCAGG	GGGTGGGGGGAGTTTGCTCCTGG	8	63	0	0.0115274	2.16741e-20	0.000268817	0.730262	0.27
chr2	156399974	156399997	-	CGGGGCAGGGGACTTGCTCCAGG	GGGTGGGGGGAGTTTGCTCCTGG	8	55	0.145783	0.0194618	3.83207e-34	0.000929747	0.038035	0.39
chr7	66074105	66074128	-	AAGATGGGGGGAATTTGCCCAGG	GGGTGGGGGGAGTTTGCTCCTGG	11	120	0	0.000298013	1.66803e-32	4.87268e-08	1	0.02
chr16	77514935	77514958	-	AGGTTTGGGGAGTTTGCTACAGG	GGGTGGGGGGAGTTTGCTCCTGG	5	55	0.0771429	0.318743	1.92167e-15	0.0181035	0.760814	27.19
chr17	76402518	76402541	-	AGGAGGAGGGTGTTTCCTCCTGG	GGGTGGGGGGAGTTTGCTCCTGG	5	81	0	0.0619392	1.0924e-23	0.000546772	0.304225	0.22
chr17	68838084	68838107	+	TGGAAGGGGGGAGTTTGTCCTGG	GGGTGGGGGGAGTTTGCTCCTGG	8	52	0	0.00241967	1.22566e-22	2.91812e-07	0.998985	0
chrX	144963602	144963625	+	GGCTGGGAGGAGTCTGCCCCTGG	GGGTGGGGGGAGTTTGCTCCTGG	4	86	0.0470958	0.0455923	1.18563e-16	0.00284359	0.137412	19.69
chr2	76397545	76397568	-	TTGTGGGGGTGAGTTTCTCCAGG	GGGTGGGGGGAGTTTGCTCCTGG	8	77	0	0.00763652	3.34734e-26	2.90983e-05	0.186058	0
chrX	20484484	20484507	+	ATGGGGAGGGGGTTTGCTCCCAG	GGGTGGGGGGAGTTTGCTCCTGG	7	26	0.060322	0.338929	3.93144e-24	0.0248914	0.469402	19.15
chr20	57321815	57321838	-	CATTTGGGGGCAGTTGCTCCTGG	GGGTGGGGGGAGTTTGCTCCTGG	7	43	0.00882943	0.0464391	9.15276e-20	0.00068701	0.96478	0.04
chr12	21527606	21527629	-	GGGAGGGGGCAGGTTGCTCCAGG	GGGTGGGGGGAGTTTGCTCCTGG	4	25	0.0496894	0.977217	4.81463e-07	0.0121779	0.530019	48.78
chr9	83397573	83397596	+	TGGTGGGAACAGTTTGCTCTGGG	GGGTGGGGGGAGTTTGCTCCTGG	6	161	0.0771429	0.234659	1.24655e-13	0.0117736	0.250961	12.07
chr13	27500880	27500903	-	ATGAGGAGGGAGTTTGCACCAGG	GGGTGGGGGGAGTTTGCTCCTGG	6	42	0.181818	0.130435	5.43476e-14	0.01301	0.6775	10.73
chr7	69600567	69600590	+	GGGAAGGGGGCGTTTTCTCCTGG	GGGTGGGGGGAGTTTGCTCCTGG	4	58	0	0.143492	7.17154e-10	0.000716255	0.183599	1.12
chr2	11982416	11982439	-	GGTCTGGGGAGCTTTGCTCCAGG	GGGTGGGGGGAGTTTGCTCCTGG	7	35	0.031173	0.149057	7.92759e-26	0.00054403	0.0478945	0.11
chr11	116863182	116863205	+	AGGGGAAGGAAGTTTGATCCTGG	GGGTGGGGGGAGTTTGCTCCTGG	6	38	0.245	0.0940753	2.77091e-27	0.00267665	0.419439	17.72
chrX	105711713	105711736	-	CAGATGGAGGAATTTGCCCCAGG	GGGTGGGGGGAGTTTGCTCCTGG	8	85	0.0345369	0.0446916	3.59884e-25	0.00109155	0.0832031	1.15
chr19	32140796	32140819	+	AGGTAGGGAGAGTTTGCCCACAG	GGGTGGGGGGAGTTTGCTCCTGG	7	51	0.0278571	0.0499383	2.5336e-21	0.00476139	0.0100047	11.11
chr4	179017702	179017725	-	GTGGGAGGGTAGTTTTCTCCTGG	GGGTGGGGGGAGTTTGCTCCTGG	5	54	0	0.0899233	7.73209e-23	0.001072	0.373267	0.28
chr7	131558088	131558111	+	TGGGTGGAGGGGTTTTCTCCAGG	GGGTGGGGGGAGTTTGCTCCTGG	7	63	0	0.0607008	5.68329e-21	0.000234902	0.0418445	0.07
chr6	40872444	40872467	-	AGGGATAAGGGAGTTTCTCCTGG	GGGTGGGGGGAGTTTGCTCCTGG	10	17	0	0.00161548	3.84534e-30	5.03471e-07	1	0
chrX	130995716	130995739	-	GCTGGGCAGGGATTTGCTCCTGG	GGGTGGGGGGAGTTTGCTCCTGG	7	96	0.0902344	0.0807214	1.07484e-28	0.000659997	0.0767903	0.25
chr17	50266818	50266841	+	CAGGCAGAGGGAGTTTATCCTGG	GGGTGGGGGGAGTTTGCTCCTGG	11	96	0	0.000750323	9.23041e-30	1.20653e-07	1	0
chr2	85810771	85810794	-	GGGGTTGGGGGATTTTCTCCAGG	GGGTGGGGGGAGTTTGCTCCTGG	7	59	0	0.0175604	1.92209e-17	4.53061e-05	0.0279894	0.04
chr2	56295782	56295805	-	GGAGGGAGGGAGATTCCTCCAGG	GGGTGGGGGGAGTTTGCTCCTGG	6	32	0	0.0415467	1.83443e-17	0.000421719	0.458526	0.04
chr21	29409154	29409177	+	TGGGTCGGGGGAGTTGGCCCTGG	GGGTGGGGGGAGTTTGCTCCTGG	9	118	0.000510056	0.00130826	5.48958e-28	8.19072e-07	1	0
chr5	149449655	149449678	-	GGGGTGGGGGAGAGTGCTCCAGG	GGGTGGGGGGAGTTTGCTCCTGG	5	117	0	0.0838467	1.22668e-05	0.00122224	0.58927	28.05
chr8	73796858	73796881	-	GTTGGGGGGTGAGTTTGTCCTGG	GGGTGGGGGGAGTTTGCTCCTGG	9	60	0	0.00170355	6.35313e-33	1.05942e-07	1	0
chr5	169851848	169851871	-	TCATGGGGGTAGTTTTCCCCAGG	GGGTGGGGGGAGTTTGCTCCTGG	7	46	0	0.0198494	5.10306e-24	0.000451919	0.148715	0.15
chr19	58366377	58366400	+	ACTGTGAGGTGAGTTTCTCCTGG	GGGTGGGGGGAGTTTGCTCCTGG	11	48	0	0.00198899	6.40539e-30	2.9606e-07	1	0
chr17	31388827	31388850	-	AGGGTGAAGGGGGTTGCTCCAGG	GGGTGGGGGGAGTTTGCTCCTGG	8	28	0.0286141	0.0653827	2.03024e-18	0.00031227	0.232787	0.04
chr15	38885935	38885958	+	AGAGGGGTTGATTTTGCTCCCGG	GGGTGGGGGGAGTTTGCTCCTGG	7	28	0.0540865	0.181479	4.03922e-20	0.00172865	0.0395749	0.14
chr5	142101225	142101248	-	TCTTGGGGGCAGTTTCCTCCAGG	GGGTGGGGGGAGTTTGCTCCTGG	6	41	0	0.148385	8.93326e-21	0.00358754	0.334978	0.54
chr7	4581060	4581083	-	TCTGGGGGGAAGTTAACTCCAGG	GGGTGGGGGGAGTTTGCTCCTGG	8	54	0.116903	0.0190958	4.43931e-29	0.00169059	0.49748	8.33
chr17	27857293	27857316	+	GGGTGGGGGAAGTAGGCTCCCGG	GGGTGGGGGGAGTTTGCTCCTGG	4	34	0.0288889	0.0913425	3.27215e-21	0.00196451	0.337804	73.11
chr8	38450558	38450581	-	CACGGAGGGGTGTTTGCTCCTGG	GGGTGGGGGGAGTTTGCTCCTGG	6	14	0.0447038	0.200843	9.03273e-24	0.0071794	0.486248	12.42
chr14	22126880	22126903	+	AGGAAAGAGGAGTTTGATCCTGG	GGGTGGGGGGAGTTTGCTCCTGG	6	70	0.173333	0.149553	2.01362e-21	0.00204106	0.363435	10.12
chr3	97591804	97591827	+	AGTGTGGGAAGAGTTTGTCCTGG	GGGTGGGGGGAGTTTGCTCCTGG	11	56	0	0.00068813	1.70692e-21	1.25544e-08	1	0
chr20	12247738	12247761	-	GTGATGGAGGAAATTGCTCCAGG	GGGTGGGGGGAGTTTGCTCCTGG	7	53	0.0587413	0.116579	4.20633e-14	0.00138773	0.0529537	0.31
chr6	6260791	6260814	+	AAGGAAGGAGAATTTGCTCCTGG	GGGTGGGGGGAGTTTGCTCCTGG	7	49	0.2475	0.0804423	1.06329e-27	0.00600996	0.455472	12.23
chr11	126416112	126416135	+	GGGTGGGGATAGCTTTCTCCAGG	GGGTGGGGGGAGTTTGCTCCTGG	5	47	0	0.0519233	1.41544e-05	0.000815587	0.115234	1.57
chr1	33177669	33177692	+	GGGTGGGTGGAGTTTGCTACTGG	GGGTGGGGGGAGTTTGCTCCTGG	2	36	0.267857	2.93382	0.298706	0.0516144	0.346383	46.44
chr1	205515010	205515033	+	GTGTGAGTGGAGTTTGCTCTGGG	GGGTGGGGGGAGTTTGCTCCTGG	5	42	0.119318	0.421956	1.68832e-12	0.0127835	0.561241	23.31
chr19	19213270	19213293	+	CAGGGAGGGGGAGTATGCCCAGG	GGGTGGGGGGAGTTTGCTCCTGG	12	135	0	3.95917e-05	2.08607e-32	3.92501e-09	1	0
chr2	71612329	71612352	-	CGGGCGAGGGGAGTTGGCCCGGG	GGGTGGGGGGAGTTTGCTCCTGG	10	119	0.00139947	0.00147693	7.78795e-31	8.81354e-07	1	0
chr7	4245210	4245233	-	GAATTGGGGAAGTTTGCACCAGG	GGGTGGGGGGAGTTTGCTCCTGG	6	45	0.118462	0.17123	1.17151e-17	0.00457691	0.644843	1.24
chr19	33111775	33111798	+	TGAGCGGGATGAGTTTGCCCGGG	GGGTGGGGGGAGTTTGCTCCTGG	13	154	0	0.000113053	1.09496e-32	1.58621e-09	1	0
chr2	225691802	225691825	-	CCTTTAAGGGAAGTTTCTCCAGG	GGGTGGGGGGAGTTTGCTCCTGG	10	71	0	0.00357699	1.36904e-25	6.02181e-06	1	0
chr10	80890611	80890634	+	AAAGAAGGGGGAATTGCTCCTGG	GGGTGGGGGGAGTTTGCTCCTGG	9	41	0.129937	0.0166142	9.19919e-32	0.000337503	0.999953	0.83
chr1	44626462	44626485	-	GGAGAGGAGGAGTTAGCACCGGG	GGGTGGGGGGAGTTTGCTCCTGG	7	56	0.156798	0.0329337	1.16838e-12	0.000458398	0.377383	0.14
chr10	128614196	128614219	-	GAGTTGGGGGAATTTGCTCTCTG	GGGTGGGGGGAGTTTGCTCCTGG	6	23	0.00276923	0.343144	4.51313e-17	0.0152237	0.0437706	25.17
chr6	64549554	64549577	-	TGGGCAGGAGAAGTTTATCCCGG	GGGTGGGGGGAGTTTGCTCCTGG	10	78	0	0.00125664	2.30871e-26	8.85448e-07	1	0
chr21	37962176	37962199	-	TGGGAGGTGTGAGTTTCTCCAGG	GGGTGGGGGGAGTTTGCTCCTGG	10	63	0	0.00448764	4.12679e-27	8.51251e-07	1	0
chr13	111031890	111031913	+	TCTTGGGGAGAATTAGCTCCTGG	GGGTGGGGGGAGTTTGCTCCTGG	6	37	0.120243	0.0500294	1.40778e-12	0.00634366	0.386641	41.67
chr7	55270993	55271016	-	AGGGGTGGGGTGTTTGTTCCAGG	GGGTGGGGGGAGTTTGCTCCTGG	6	50	0.0538462	0.124364	2.85268e-17	0.00314914	0.308528	0.37
chr7	131878630	131878653	-	AGTTTGGGGGAAATTGCTCCAGG	GGGTGGGGGGAGTTTGCTCCTGG	6	34	0.0872308	0.171905	6.64341e-11	0.0114789	0.733542	40.44
chr3	194298530	194298553	-	CCTGCGGGGGAGCTTGCCCCAGG	GGGTGGGGGGAGTTTGCTCCTGG	8	47	0.0410815	0.0346616	7.16303e-23	0.002211	0.598034	13.08
chr11	58067753	58067776	+	GAGGTGGGGTGATTTGCTCCAGG	GGGTGGGGGGAGTTTGCTCCTGG	7	30	0.0782031	0.152563	3.24428e-23	0.00215222	0.372038	1.66
chr22	37823308	37823331	+	AGGTCGGGGGAGTTAGATCCCGG	GGGTGGGGGGAGTTTGCTCCTGG	5	26	0.191053	0.166325	7.20319e-10	0.00814354	0.555194	28.22
chr2	120552364	120552387	+	GGGGAGGGGGACCTTTCTCCTGG	GGGTGGGGGGAGTTTGCTCCTGG	5	49	0	0.0299875	8.00176e-16	0.00023934	0.213412	0.14
chr6	137866998	137867021	+	CGGGGCGAGGGAGTTTCTCCGGG	GGGTGGGGGGAGTTTGCTCCTGG	9	23	0	0.00377719	1.32934e-24	4.86719e-06	0.999652	0
chr17	56290561	56290584	-	GATGGTGGGGGAGAATGCCCTGG	GGGTGGGGGGAGTTTGCTCCTGG	12	137	0	4.83373e-06	6.57263e-26	5.76745e-11	1	0
chr11	126808375	126808398	-	AGGGGAGGGGGAGTTAGCCCTGG	GGGTGGGGGGAGTTTGCTCCTGG	9	65	0.00224425	0.000225021	4.13135e-31	5.71929e-07	1	0
chr17	74808777	74808800	+	AGGTGGGTGGAGTTTGCTGCCTG	GGGTGGGGGGAGTTTGCTCCTGG	5	48	0.00273945	1.12712	5.21975e-15	0.0174827	0.0246731	6.37
chr7	76393068	76393091	-	AGGGTGGGGCCGTTTGCTCCCGG	GGGTGGGGGGAGTTTGCTCCTGG	6	23	0.027	0.457033	7.77121e-16	0.00803736	0.438919	12.79
chr9	113375869	113375892	+	GCCTTGGAGGAAGTTTGTCCAGG	GGGTGGGGGGAGTTTGCTCCTGG	9	145	0	0.0042703	2.40538e-22	4.1864e-07	0.443965	0
chrX	104335320	104335343	+	AGGGGAGGGGAACTTGCACCAGG	GGGTGGGGGGAGTTTGCTCCTGG	7	53	0.276316	0.0146391	5.74644e-23	0.00285869	0.53987	14.3
chrX	140234148	140234171	+	TCATGGGGGCAGTTTTCCCCAGG	GGGTGGGGGGAGTTTGCTCCTGG	7	59	0	0.0198494	3.53243e-24	0.000388512	0.113433	0.04
chr4	65075992	65076015	-	GGGCTGGTGGGAGTTTCTCCAGG	GGGTGGGGGGAGTTTGCTCCTGG	8	24	0	0.00810095	3.31408e-15	1.512e-06	0.0219199	0
chr9	26082926	26082949	-	TGAAGGGGGGAAGTTGCTCCTGG	GGGTGGGGGGAGTTTGCTCCTGG	5	33	0.0869565	0.171905	1.06755e-12	0.00620331	0.553303	63.84
chr1	6176997	6177020	-	GGGGAGGGGGAGGTTTGCCCTGG	GGGTGGGGGGAGTTTGCTCCTGG	6	133	0	0.00316347	4.56988e-19	1.16657e-06	9.78799e-07	0
chr2	230658606	230658629	-	CTGGAGGAGGGAGTATGTCCAGG	GGGTGGGGGGAGTTTGCTCCTGG	12	90	0	0.000332374	4.27394e-25	1.26449e-08	1	0
chr4	64180963	64180986	+	TGGGTAAGGGAAGTTTGCTCTGG	GGGTGGGGGGAGTTTGCTCCTGG	11	50	0	5.75283e-05	4.34109e-37	1.99856e-09	1	0
chr1	163534965	163534988	-	ATGGGTAGAGGAAGTGCTCCAGG	GGGTGGGGGGAGTTTGCTCCTGG	11	82	0	0.000846551	4.36175e-24	2.82361e-06	1	0
chr10	91214422	91214445	+	GGGGAGGGGAAATTTCCTCCAGG	GGGTGGGGGGAGTTTGCTCCTGG	6	60	0	0.0713656	2.57468e-15	0.000620233	0.391323	6.91
chrX	13211286	13211309	-	ATGTGGGGGGAATTTAATCCAGG	GGGTGGGGGGAGTTTGCTCCTGG	6	75	0.249455	0.031343	9.31641e-22	0.0126325	0.469956	125.48
chr2	88127148	88127171	-	GGGGGCAGGGAGCATGCTCCAGG	GGGTGGGGGGAGTTTGCTCCTGG	6	31	0.208262	0.0213043	8.21248e-17	0.00233882	0.383783	18.02
chr20	61538897	61538920	+	GGGGGTGGGGAGGTTGCCCCAGG	GGGTGGGGGGAGTTTGCTCCTGG	5	42	0.0465839	0.0713907	5.94599e-19	0.00270559	0.516786	4.54
chr6	96189197	96189220	+	GAGAGGAGGGAATCTGCTCCAGG	GGGTGGGGGGAGTTTGCTCCTGG	6	81	0.107448	0.0458466	5.99971e-19	0.0037994	0.491701	88.09
chr15	67092660	67092683	+	GTGGTGGAGGGAGTTTGTCCAGG	GGGTGGGGGGAGTTTGCTCCTGG	10	66	0	0.00187594	2.50624e-24	8.08899e-08	1	0
chr16	12645171	12645194	-	GAGGAAGAGGAGTTTGCTCAAGG	GGGTGGGGGGAGTTTGCTCCTGG	7	26	0.229167	0.165199	2.21537e-16	0.00270522	0.282254	0.5
chr3	144372658	144372681	+	CTTTGGGGTTAGTTTGCTCCTGG	GGGTGGGGGGAGTTTGCTCCTGG	5	22	0.0984848	0.490335	2.0591e-17	0.0282998	0.435432	20.11
chr1	208107607	208107630	+	AAGGAAAGGGAGCTTTCTCCTGG	GGGTGGGGGGAGTTTGCTCCTGG	8	31	0	0.00944782	2.55119e-22	0.000118196	0.971807	0.15
chr1	40509503	40509526	+	TCATGGAGAGAGTTTGCCCCAGG	GGGTGGGGGGAGTTTGCTCCTGG	7	52	0.143053	0.0522904	4.14872e-17	0.00953188	0.489675	6.24
chr1	177347160	177347183	-	CCTTGGAGGGTGTTTACTCCTGG	GGGTGGGGGGAGTTTGCTCCTGG	6	23	0.0760778	0.0408782	1.16394e-25	0.00475315	0.306201	10.53
chr16	23927247	23927270	+	AAGAAGGGGGAGAGTGCTCCAGG	GGGTGGGGGGAGTTTGCTCCTGG	7	23	0	0.0359731	3.2944e-09	0.000875669	0.263608	23.27
chr22	20729332	20729355	+	TAGGTAGGGAGAGATGCTCCAGG	GGGTGGGGGGAGTTTGCTCCTGG	11	45	0.0145072	0.00186832	4.97046e-28	5.89146e-06	1	0
chr14	72244647	72244670	-	GGTATGGGGGAGCTTGCTCTAGG	GGGTGGGGGGAGTTTGCTCCTGG	6	36	0.0169173	0.15504	1.7825e-16	0.00186801	0.425863	6.99
chr16	28570465	28570488	+	GATGGTGGGGAATTTGCCCCAGG	GGGTGGGGGGAGTTTGCTCCTGG	7	45	0.0705128	0.0369345	8.59162e-23	0.00216798	0.454645	3.09
chr7	157520238	157520261	+	AGGAAACGGGAGTTTTCTCCTGG	GGGTGGGGGGAGTTTGCTCCTGG	6	24	0	0.0451937	3.44939e-23	0.000261129	0.0238648	0.04
chr9	132630745	132630768	+	AGGTGGGGGTAAATTTCTCCAGG	GGGTGGGGGGAGTTTGCTCCTGG	6	122	0	0.0286542	2.39492e-20	0.00047445	0.0945935	0.6
chr3	58176144	58176167	-	GGGTTGAGGAAAGTTTGCCCAGG	GGGTGGGGGGAGTTTGCTCCTGG	9	106	0	0.000527003	7.57227e-26	3.79763e-08	0.748858	0
chr1	65159036	65159059	-	AAGTAAGGGATGCTTGCTCCTGG	GGGTGGGGGGAGTTTGCTCCTGG	7	41	0.149636	0.0533405	8.17795e-27	0.00218039	0.0994192	0.95
chr12	114574933	114574956	+	AGAGAGGGAGAATTTACTCCTGG	GGGTGGGGGGAGTTTGCTCCTGG	7	29	0.219375	0.0232568	1.09367e-21	0.00273458	0.54347	48.88
chr5	64980322	64980345	+	ATGGCAGGAGGAATTTGCCCAGG	GGGTGGGGGGAGTTTGCTCCTGG	13	153	0	7.53182e-05	4.11063e-33	9.97278e-09	1	0.01
chr6	17938403	17938426	+	GAGGGTGGAGACATTGCTCCTGG	GGGTGGGGGGAGTTTGCTCCTGG	6	66	0.0830702	0.043094	4.88732e-15	0.00146603	0.0148308	0.58
chr10	6332425	6332448	-	CTGGGGGAGGGAGTTGCCCCTGG	GGGTGGGGGGAGTTTGCTCCTGG	8	58	0.0192688	0.00720979	3.55635e-26	0.000110859	0.999785	0
chr20	48468228	48468251	+	AGGCAAAGGGAGTTTGCCCTGGG	GGGTGGGGGGAGTTTGCTCCTGG	8	30	0.0648908	0.0159056	2.4211e-32	0.000538389	0.0236634	0.22
chr1	4625531	4625554	-	GGGAGGGGCAGGTTTGCTCCGGG	GGGTGGGGGGAGTTTGCTCCTGG	5	15	0.155556	0.432928	5.47868e-14	0.00522236	0.485924	44.39
chr20	61690636	61690659	+	AGGACGGGGGGAGTTTCTCCAGG	GGGTGGGGGGAGTTTGCTCCTGG	8	42	0	0.00829156	1.31864e-21	9.62926e-06	0.953499	0.02
chr13	30151649	30151672	-	GAGGGGAAGGAGTTTGCTCAAGG	GGGTGGGGGGAGTTTGCTCCTGG	6	21	0.264423	0.281112	8.31309e-17	0.00712722	0.564814	1.14
chr12	33053201	33053224	-	GGAGTGGGGGGTGTTTCTCCAGG	GGGTGGGGGGAGTTTGCTCCTGG	8	27	0	0.00804921	9.31133e-21	2.99055e-06	0.729583	0
chr5	66329833	66329856	+	AAGGTTGGGGAACTTTGCCCAGG	GGGTGGGGGGAGTTTGCTCCTGG	11	148	0	0.000324861	3.52102e-28	1.70138e-07	1	0
chr9	120391946	120391969	-	CAGGGTGAGGGGCTTGCTCCAGG	GGGTGGGGGGAGTTTGCTCCTGG	8	46	0.129229	0.0579159	3.07436e-19	0.00200507	0.383568	0.15
chr18	38513318	38513341	+	GGCCAAGGGAAGTTTTCTCCAGG	GGGTGGGGGGAGTTTGCTCCTGG	7	38	0	0.0589523	1.24959e-17	0.000123932	0.0548049	0.41
chr11	33660703	33660726	-	AGCTGAGGGGAGCTTGCTCTGGG	GGGTGGGGGGAGTTTGCTCCTGG	6	24	0.0819838	0.0962674	7.56477e-23	0.00853192	0.510314	15.16
chr5	87956000	87956023	-	AAGGTGGGGTAAATTTCTCCTGG	GGGTGGGGGGAGTTTGCTCCTGG	8	45	0	0.0103605	2.46648e-23	4.15421e-05	0.999932	0
chr1	157159057	157159080	-	GAGCGGGAGGAGCCTGCTCCAGG	GGGTGGGGGGAGTTTGCTCCTGG	6	62	0.123499	0.0527999	5.77681e-14	0.00455158	0.533841	52.76
chr1	30488062	30488085	-	TCGTGGGGGCAGTTTTCCCCAGG	GGGTGGGGGGAGTTTGCTCCTGG	6	52	0	0.0302526	8.52645e-23	0.000816459	0.0501881	0.37
chr4	14893566	14893589	-	TGGGAGGGGAAGTTTGCACCAGG	GGGTGGGGGGAGTTTGCTCCTGG	6	43	0.337037	0.175887	4.62434e-10	0.00793394	0.625633	17.76
chr7	130987547	130987570	-	GGGAAGTGAGAGTTAGCTCCAGG	GGGTGGGGGGAGTTTGCTCCTGG	6	34	0.0877704	0.101188	6.34439e-13	0.00168953	0.361244	4.4
chr11	66986201	66986224	+	GGGAGGAAGGAGCTTTCTCCCGG	GGGTGGGGGGAGTTTGCTCCTGG	6	35	0	0.041629	1.03374e-10	0.000241277	0.519683	0.7
chr3	122080705	122080728	+	GAATAAGGGGGATTTGCTCCAAG	GGGTGGGGGGAGTTTGCTCCTGG	8	36	0.0865062	0.0988149	1.78495e-25	0.00445004	0.0157064	12.92
chr10	16599746	16599769	-	GAGGTGGAAGGAGTTGGCCCTGG	GGGTGGGGGGAGTTTGCTCCTGG	10	117	0.000406924	0.00105329	2.47176e-25	2.20525e-07	1	0
chr8	119552788	119552811	+	TGGGTATGAGGAGTTTACTCGGG	GGGTGGGGGGAGTTTGCTCCTGG	14	77	0	1.3779e-05	9.39772e-38	2.84412e-10	1	0
chr2	1543141	1543164	-	GGAGGGAGTGAGTTTCCTCCGGG	GGGTGGGGGGAGTTTGCTCCTGG	6	49	0	0.0655944	1.48467e-17	0.00059881	0.410192	0
chr10	7177022	7177045	+	GGATGGTGAAAGATTGCTCCAGG	GGGTGGGGGGAGTTTGCTCCTGG	6	29	0.178022	0.131131	4.63793e-15	0.00421938	0.370283	10.08
chr1	38835934	38835957	-	AGGGAGGGCGAGTTTGCTCACTG	GGGTGGGGGGAGTTTGCTCCTGG	7	58	0.00511364	0.254787	1.91221e-16	0.00599393	0.00687824	10.49
chr12	109622915	109622938	+	CAGGTGAAGGAGTTTGCTCCTGA	GGGTGGGGGGAGTTTGCTCCTGG	7	52	0.00786973	0.403213	4.9147e-23	0.00846048	0.0300785	2.35
chr9	69317388	69317411	-	GGGTAAGGAGGAGTTTATCCTGG	GGGTGGGGGGAGTTTGCTCCTGG	8	95	0	0.000871247	2.41722e-22	4.50482e-07	0.962932	0.01
chr10	103709416	103709439	-	AAGGTGGGAGGGTTTGCCCCTGG	GGGTGGGGGGAGTTTGCTCCTGG	7	29	0.0255708	0.0308032	1.43604e-26	0.00131584	0.0580101	0.08
chr1	46600063	46600086	-	CCTTGGAGGGAGTTTATTCCTGG	GGGTGGGGGGAGTTTGCTCCTGG	6	46	0.115385	0.0286329	4.19804e-19	0.00509117	0.380356	6.35
chr20	26265333	26265356	+	TGATCAGGGGAGATTGCTCTGGG	GGGTGGGGGGAGTTTGCTCCTGG	7	58	0.12239	0.0636689	4.89278e-21	0.00207416	0.0990789	0.07
chr1	9700689	9700712	+	CCACCTGGGGAGTTTGCCCCTGG	GGGTGGGGGGAGTTTGCTCCTGG	7	15	0.0538732	0.0541868	9.59057e-23	0.00113322	0.0893209	1.29
chr22	18785418	18785441	-	GGGTCAGGGGAGTTATCTCCTGG	GGGTGGGGGGAGTTTGCTCCTGG	4	23	0	0.0412246	1.45635e-17	0.000699942	0.621859	2.18
chr7	148551749	148551772	-	AAAGATGGGGAGAGTACTCCCGG	GGGTGGGGGGAGTTTGCTCCTGG	10	96	0	0.00158606	4.93751e-26	2.7014e-05	0.999923	0.01
chrX	6266180	6266203	+	CCCAGAGGGGGAATTTCTCCAGG	GGGTGGGGGGAGTTTGCTCCTGG	10	93	0	0.00290663	1.15803e-28	5.94545e-06	1	0
chr5	159951246	159951269	+	TTTTGGAGGGATCTTGCTCCTGG	GGGTGGGGGGAGTTTGCTCCTGG	6	54	0.0966139	0.0792441	3.82378e-14	0.00748763	0.368221	14.96
chr7	104780032	104780055	-	TGGATGAAGGGAGTTCCTCCTGG	GGGTGGGGGGAGTTTGCTCCTGG	9	68	0	0.00332796	9.3136e-30	1.07069e-06	1	0
chr16	69593897	69593920	+	TAATGGGGTGAATTTACTCCAGG	GGGTGGGGGGAGTTTGCTCCTGG	7	61	0.315897	0.0324179	3.10913e-15	0.0127864	0.470359	79.55
chr11	135000228	135000251	-	GAAGTAGGGGAATTTCCTCCTGG	GGGTGGGGGGAGTTTGCTCCTGG	7	40	0	0.0228492	2.87347e-30	0.000176454	0.407947	0.28
chr10	6747124	6747147	-	AAATGGGGGGAGTTTGCCCCCCG	GGGTGGGGGGAGTTTGCTCCTGG	6	24	0.0262265	0.317269	1.06007e-23	0.124495	0.379915	40.68
chr14	90080831	90080854	-	AGGTGGAGAAACCTTGCTCCAGG	GGGTGGGGGGAGTTTGCTCCTGG	7	24	0.225697	0.0452263	3.75696e-19	0.00411027	0.211497	16.8
chr11	84935571	84935594	-	AGGGTGGGTGAGATTACTCCTGG	GGGTGGGGGGAGTTTGCTCCTGG	6	55	0.0623077	0.0258615	4.66333e-16	0.00156827	0.425565	1.39
chr7	57671272	57671295	-	TGATCAGGGGAGATTGCTCTCGG	GGGTGGGGGGAGTTTGCTCCTGG	7	55	0.12239	0.0636689	4.91252e-21	0.00207416	0.0990633	1.39
chr2	119066830	119066853	+	AGGATGAGGGAGTGAGCTCCAGG	GGGTGGGGGGAGTTTGCTCCTGG	7	34	0	0.0171771	6.42296e-21	0.00015244	0.157398	1.36
chr1	26745129	26745152	+	GGAGTGAGGGAGCTTGCTCTAGG	GGGTGGGGGGAGTTTGCTCCTGG	7	44	0.0333059	0.0704647	7.34013e-19	0.00089626	0.33865	0.98
chr7	4226176	4226199	+	GGTGGGGTGTGGTTTGCTCCAGG	GGGTGGGGGGAGTTTGCTCCTGG	6	16	0.103149	0.440275	8.80378e-18	0.00242323	0.157713	0.61
chr4	8452058	8452081	+	GAGTGGGTGGAGTTTGCTACAGG	GGGTGGGGGGAGTTTGCTCCTGG	4	23	0.226648	1.09016	3.95238e-05	0.030041	0.635381	27.97
chr12	13258236	13258259	+	GAGATGGAGGCAGTTGCTCCAGG	GGGTGGGGGGAGTTTGCTCCTGG	8	77	0.0117726	0.0467404	4.2239e-21	0.000123317	0.0167478	0
chr10	1638024	1638047	+	TGGCTGGGAGGAGATGCTCCAGG	GGGTGGGGGGAGTTTGCTCCTGG	9	74	0.0122258	0.00326143	2.47216e-17	1.71019e-05	0.936634	0.02
chr20	50365012	50365035	+	AGGGGGTAGGGGTTAGCTCCTGG	GGGTGGGGGGAGTTTGCTCCTGG	6	66	0.120959	0.0639817	2.04692e-24	0.00151548	0.184803	0.39
chr7	111499141	111499164	-	CACGAGGGAGTTTTTGCTCCTGG	GGGTGGGGGGAGTTTGCTCCTGG	8	49	0.00957939	0.0550499	2.17417e-21	0.000395015	0.998857	0.01
chr12	6870639	6870662	+	GGCGTGGTGGGATTTGCTCCTGG	GGGTGGGGGGAGTTTGCTCCTGG	6	42	0.0273438	0.161842	4.21691e-20	0.000509029	0.0869096	0.34
chr12	58161034	58161057	+	GGTGGTCTGGAGTTTGCACCTGG	GGGTGGGGGGAGTTTGCTCCTGG	6	32	0.0596788	0.0507788	8.7158e-16	0.000253263	0.00131295	0.04
chr13	101002790	101002813	+	AATGTGGGGGGCTTTGCTCCAGG	GGGTGGGGGGAGTTTGCTCCTGG	8	31	0.024568	0.119085	2.76862e-28	0.00190166	0.864442	2.17
chr22	36948902	36948925	+	CCGGGGGGGAAGTTATCTCCGGG	GGGTGGGGGGAGTTTGCTCCTGG	7	23	0	0.0269958	2.34723e-22	0.000392817	0.214252	0.35
chr17	45093587	45093610	+	GGGACAGGAGGAATTTGCTCTGG	GGGTGGGGGGAGTTTGCTCCTGG	11	163	0	2.81773e-05	4.31246e-30	3.42576e-10	1	0
chr22	26373858	26373881	+	CCAGAGGGAAGAGTTTGCCCTGG	GGGTGGGGGGAGTTTGCTCCTGG	13	72	0	9.57735e-05	2.98475e-28	1.59782e-09	1	0
chr16	82514937	82514960	+	ATGGAGAGGAATTTTGCTCCAGG	GGGTGGGGGGAGTTTGCTCCTGG	8	26	0.111364	0.136889	7.70829e-24	0.00216105	0.247731	0.44
chr4	23114377	23114400	+	CAGGGGGAGAGATTTGCTCCAGG	GGGTGGGGGGAGTTTGCTCCTGG	8	41	0.213889	0.111235	3.58227e-29	0.00320651	0.794287	1.62
chr22	21219755	21219778	-	GGGTCAGGGGAGTTATCTCCTGG	GGGTGGGGGGAGTTTGCTCCTGG	4	13	0	0.0412246	1.45635e-17	0.000699942	0.621859	3.06
chrX	16640291	16640314	-	GGAATGGGAGGAGATTGTCCAGG	GGGTGGGGGGAGTTTGCTCCTGG	11	137	0	0.000134435	3.02293e-23	1.9505e-09	1	0
chr1	47848689	47848712	+	AGGGCAGGGAAAGTTTGTCCAGG	GGGTGGGGGGAGTTTGCTCCTGG	10	99	0	0.00189422	2.66764e-30	2.4566e-07	0.999999	0
chr18	51845427	51845450	-	TGGACAAGGGGAATTTCTCCTGG	GGGTGGGGGGAGTTTGCTCCTGG	9	59	0	0.00201342	1.93823e-33	2.15075e-06	0.999999	0
chr16	49015175	49015198	+	CTGGGTGGGGAAGAAGCTCCCGG	GGGTGGGGGGAGTTTGCTCCTGG	9	61	0.0165268	0.00156966	1.95715e-17	3.33228e-05	0.999072	0.01
chr18	28129592	28129615	+	CAAGGTGGGAGGATTGCTCCAGG	GGGTGGGGGGAGTTTGCTCCTGG	9	57	0.0793269	0.039745	1.7879e-22	0.000489254	0.999187	0.08
chr1	11791174	11791197	+	GGGCGGGGCAAGCTTGCCCCCGG	GGGTGGGGGGAGTTTGCTCCTGG	6	58	0.110026	0.0400494	2.07766e-16	0.000888846	0.314418	0.99
chr13	112876438	112876461	+	AGGTGTGAGGACTTAGCTCCCGG	GGGTGGGGGGAGTTTGCTCCTGG	6	44	0.183901	0.0748486	6.46385e-16	0.00341419	0.347964	16.41
chr5	141263183	141263206	+	CAAGGTGGGAGGATTGCTCCAGG	GGGTGGGGGGAGTTTGCTCCTGG	9	42	0.0793269	0.039745	1.7879e-22	0.000489254	0.999187	0.14
chr3	9403636	9403659	-	TGGGGGAGGGAGTAATCTCCAGG	GGGTGGGGGGAGTTTGCTCCTGG	7	40	0	0.00298293	5.6597e-24	8.03418e-05	0.268554	0.09
chr10	129811798	129811821	+	GAAAGAGGGGAGCTTCCTCCTGG	GGGTGGGGGGAGTTTGCTCCTGG	6	53	0	0.025008	1.45338e-18	0.000410071	0.16475	0.03
chr22	26544482	26544505	+	CCAGCCAGGGGAGTTTGCCCAGG	GGGTGGGGGGAGTTTGCTCCTGG	14	18	0	7.03268e-05	0	1.23676e-09	1	0
chr8	10852766	10852789	+	GGATGGGGAGAGTTTGCATCTGG	GGGTGGGGGGAGTTTGCTCCTGG	4	23	0.148352	0.059958	3.1069e-11	0.00300049	0.181102	2.11
chr1	63971795	63971818	+	TGAGTAGGAGGAGTTGGCTCAGG	GGGTGGGGGGAGTTTGCTCCTGG	13	200	0.000166469	0.000136565	1.8989e-37	1.03035e-08	1	0
chr2	39136117	39136140	-	TATGGGTGGAGGGAAGCTCCCGG	GGGTGGGGGGAGTTTGCTCCTGG	11	60	0.00857034	0.0011385	1.19015e-26	2.69604e-06	1	0.01
chr16	88379543	88379566	-	CCTGGGGGCAGCTTTGCTCCAGG	GGGTGGGGGGAGTTTGCTCCTGG	9	53	0.0267251	0.0507009	6.96598e-27	0.000311634	0.99974	0
chr4	186464236	186464259	+	AAAGGAGGGGGGTTTTCTCCAGG	GGGTGGGGGGAGTTTGCTCCTGG	8	27	0	0.0259772	3.55477e-27	0.000344989	0.194208	0.14
chr16	34030487	34030510	+	ACTGGGGGAGAGTTTTCCCCAGG	GGGTGGGGGGAGTTTGCTCCTGG	8	28	0	0.00941256	4.97299e-26	0.000229671	0.091896	0.08
chr4	115932151	115932174	+	AAAGGGGGGAACTTTGCTCCAGG	GGGTGGGGGGAGTTTGCTCCTGG	7	28	0.176386	0.273556	1.74313e-25	0.0161956	0.669168	48.93
chr6	867034	867057	-	GGGGTAGAGGAGTTTGCGCCAGG	GGGTGGGGGGAGTTTGCTCCTGG	6	44	0.0625	0.11126	4.50044e-19	0.00190672	0.447138	1.38
chr13	46074384	46074407	-	CTTGAGGGAGTTTTTGCTCTGGG	GGGTGGGGGGAGTTTGCTCCTGG	10	17	0.00280969	0.0188198	1.44062e-22	6.71512e-05	0.999991	0
chr19	33715353	33715376	+	TGGGTGGTAGCAGTTTCTCCTGG	GGGTGGGGGGAGTTTGCTCCTGG	9	135	0	0.00297714	1.87005e-12	7.36024e-07	1	0
chr6	77962812	77962835	+	GCAATGGGGGAAATTTCTCCAGG	GGGTGGGGGGAGTTTGCTCCTGG	8	93	0	0.014616	2.9684e-22	3.89287e-05	0.565842	0
chrX	47566659	47566682	-	CAGGGAAGGGGAAGTGCTCCGGG	GGGTGGGGGGAGTTTGCTCCTGG	10	59	0	0.00172447	2.03206e-33	1.48775e-05	0.999873	0
chr5	159245796	159245819	+	ACAACAGGGAGAGTTTCTCCTGG	GGGTGGGGGGAGTTTGCTCCTGG	11	30	0	0.00176184	5.81746e-32	2.71434e-07	1	0
chr9	109959796	109959819	-	CAATGAGGGAAATTTTCTCCTGG	GGGTGGGGGGAGTTTGCTCCTGG	7	31	0	0.0212092	5.50126e-25	0.000411503	0.679915	1.26
chr11	116348215	116348238	-	GGTGAAGGGGAGTTTATTCCTGG	GGGTGGGGGGAGTTTGCTCCTGG	6	24	0.126389	0.0248787	1.96557e-31	0.000864161	0.35	2.69
chr13	67958272	67958295	+	AGGAAGAGGAAAGTTTGCTCAGG	GGGTGGGGGGAGTTTGCTCCTGG	12	121	0	8.75762e-05	0	1.0812e-09	1	0
chr10	47285456	47285479	-	AGAGTTAGGGAATTTGCTCCAGG	GGGTGGGGGGAGTTTGCTCCTGG	8	20	0.07875	0.0886627	2.9204e-20	0.00149577	0.699946	8.19
chr1	53340210	53340233	+	AGTGGGGGGAAGAGTGCTCCGGG	GGGTGGGGGGAGTTTGCTCCTGG	7	51	0	0.0326674	2.76166e-21	0.000500109	0.152711	3.09
chr3	146394837	146394860	+	TCATGGGGGCAGTTTCCTCCAGG	GGGTGGGGGGAGTTTGCTCCTGG	6	39	0	0.148385	1.87534e-21	0.00423868	0.427116	5.37
chr1	82161957	82161980	-	ACGGTGGGGGAATTTGCTCCTGA	GGGTGGGGGGAGTTTGCTCCTGG	6	24	0.00757212	0.445143	1.21404e-18	0.029983	0.598129	42.13
chr9	36924906	36924929	+	TTATGTGGGGAGTTTCCTCCAGG	GGGTGGGGGGAGTTTGCTCCTGG	6	20	0	0.097473	2.47272e-23	0.00347071	0.354934	1.4
chr8	48924428	48924451	+	TGGATGGGTGGGGTTTCTCCCGG	GGGTGGGGGGAGTTTGCTCCTGG	8	13	0	0.010297	2.07879e-17	7.3262e-06	0.128677	0
chr20	52973429	52973452	+	CTTTCGGGGGAGTTTGCGCCGGG	GGGTGGGGGGAGTTTGCTCCTGG	6	26	0.0595238	0.188301	6.63993e-14	0.00982203	0.195823	1.02
chr14	50833052	50833075	+	AAGTGGGGTGGAGTTAGCCCTGG	GGGTGGGGGGAGTTTGCTCCTGG	9	119	0.00162046	0.000227252	9.31284e-26	9.66555e-07	1	0.02
chr20	57844637	57844660	+	AGGGATGGGGAGAGTGCTCCAGG	GGGTGGGGGGAGTTTGCTCCTGG	7	71	0	0.0217637	6.14329e-16	0.000407689	0.0638072	2.51
chr11	20038022	20038045	+	AGGTAGGAGAAGCTTGCTCCTGA	GGGTGGGGGGAGTTTGCTCCTGG	6	67	0.0399123	0.326367	1.37637e-18	0.0198642	0.603246	19.04
chr10	84607711	84607734	+	CGGGAGGAGGAGTTTTCCCCAGG	GGGTGGGGGGAGTTTGCTCCTGG	7	53	0	0.021858	2.81074e-13	0.000269589	0.157619	0.01
chr6	169880965	169880988	+	GGGGTGAAAGGAATTTCTCCAGG	GGGTGGGGGGAGTTTGCTCCTGG	10	43	0	0.00199912	1.84055e-25	9.59698e-07	0.999993	0
chr20	38342496	38342519	+	AGAGGGGTGGAGTTTGTTCCAGG	GGGTGGGGGGAGTTTGCTCCTGG	6	27	0.123047	0.365194	9.7765e-18	0.00820578	0.569244	2.77
chr9	129009394	129009417	-	TGGGGAGGGGAGTTTGCCTCTGG	GGGTGGGGGGAGTTTGCTCCTGG	5	24	0.123626	0.0368676	9.15198e-29	0.00457849	0.400346	0.47
chr8	28625818	28625841	+	AAGTGGGAGGAGACTGCTCCAGG	GGGTGGGGGGAGTTTGCTCCTGG	6	28	0.150634	0.0534438	2.04741e-19	0.0117338	0.633915	154.86
chr11	112860008	112860031	+	GGGTTAGGGAAGGTTTCTCCAGG	GGGTGGGGGGAGTTTGCTCCTGG	6	28	0	0.0335574	4.6159e-14	8.0704e-05	0.0156666	0.05
chr3	38275173	38275196	-	AACCTGGGGGGGCTTGCTCCTGG	GGGTGGGGGGAGTTTGCTCCTGG	7	22	0.0291766	0.0943885	2.44398e-18	0.00216184	0.404472	5.74
chrX	26822685	26822708	+	CCTGTAGGGGGAGTTCCTCCTGG	GGGTGGGGGGAGTTTGCTCCTGG	10	80	0	0.00233216	4.45065e-30	1.58377e-06	1	0
chr2	127070407	127070430	+	GAGGGAGGGCAGCTTGCCCCAGG	GGGTGGGGGGAGTTTGCTCCTGG	7	60	0.0715732	0.027137	1.48562e-23	0.00178604	0.377476	0.38
chr16	33665640	33665663	-	CAGTGAGGGGAGTGAACTCCGGG	GGGTGGGGGGAGTTTGCTCCTGG	7	35	0	0.00264227	8.3159e-28	0.000569895	0.356606	6.58
chr2	169127854	169127877	+	GTGAGGGGAGAAATTGCTCCAGG	GGGTGGGGGGAGTTTGCTCCTGG	6	34	0.125874	0.105257	9.26284e-09	0.00614351	0.528167	45.59
chr12	124969318	124969341	+	GGGGGGTGGGAGAGAGCTCCCGG	GGGTGGGGGGAGTTTGCTCCTGG	6	11	0	0.00954964	1.25873e-19	7.75228e-05	0.22315	0.34
chr22	23126243	23126266	+	CCCTGGAGGGAGGTTTCTCCCGG	GGGTGGGGGGAGTTTGCTCCTGG	7	32	0	0.0285043	6.98876e-13	0.000266276	0.029561	0.1
chr6	167714049	167714072	-	GGGCAGGGGGGAGTTGCCCCTGG	GGGTGGGGGGAGTTTGCTCCTGG	6	132	0.0380358	0.0130446	6.89315e-26	0.000127793	0.0771559	0.14
chr6	2428675	2428698	+	TGGTGAGAAGAGTTTGGTCCTGG	GGGTGGGGGGAGTTTGCTCCTGG	5	179	0.0378151	0.136913	8.96258e-11	0.00375846	0.23116	3.59
chr6	111454172	111454195	-	TAAGGCAGGAGGATTGCTCCAGG	GGGTGGGGGGAGTTTGCTCCTGG	10	45	0.113582	0.021242	1.32999e-30	0.000176629	0.999996	0
chr5	170175662	170175685	+	ACCAGAGGGAAGTTTTCTCCAGG	GGGTGGGGGGAGTTTGCTCCTGG	8	31	0	0.0431081	1.27259e-26	0.000187205	0.0926834	0.05
chr1	105370638	105370661	-	TAGTGGGAGCAGTTTCCTCCAGG	GGGTGGGGGGAGTTTGCTCCTGG	6	53	0	0.150491	2.9754e-15	0.00414466	0.308183	5.77
chr1	167241186	167241209	-	AGGAGAGGAGAGTTATCTCCTGG	GGGTGGGGGGAGTTTGCTCCTGG	6	60	0	0.0108351	2.06701e-21	0.000171014	0.252278	0.14
chr10	116722886	116722909	+	GGGTGGGGGAAGGTAGCTCCAGG	GGGTGGGGGGAGTTTGCTCCTGG	4	25	0.140961	0.237245	6.51228e-19	0.00356793	0.396077	61.44
chr10	77477488	77477511	-	AGATGGGGTTCATTTGCTCCTGG	GGGTGGGGGGAGTTTGCTCCTGG	6	33	0.1092	0.092764	1.16886e-26	0.00339951	0.105976	4.19
chr2	211333915	211333938	-	GGGGAGGGAGATTTTTCTCCTGG	GGGTGGGGGGAGTTTGCTCCTGG	5	33	0	0.0473446	1.99025e-09	0.000302532	0.153584	0.02
chr6	33362381	33362404	+	CTGGTGAGGGAAGTTTCTCCAGG	GGGTGGGGGGAGTTTGCTCCTGG	9	23	0	0.00768319	2.32282e-23	1.85104e-05	0.999995	0
chr2	52471669	52471692	+	ATATGGGGGCAGTTTTCCCCAGG	GGGTGGGGGGAGTTTGCTCCTGG	7	37	0	0.0198494	2.51264e-24	0.000480467	0.162733	0.77
chr3	127444038	127444061	-	GGTATGGTGGGAGTTTCTCCTGG	GGGTGGGGGGAGTTTGCTCCTGG	8	14	0	0.00607555	1.05057e-17	4.78049e-07	0.999994	0
chr1	42274374	42274397	+	CAGTTGAGGGGAGTTTATCCTGG	GGGTGGGGGGAGTTTGCTCCTGG	9	53	0	0.00128863	1.07913e-24	7.1681e-07	1	0
chr1	15279781	15279804	-	CAGGGGAGGGAGTATGCCCCAGG	GGGTGGGGGGAGTTTGCTCCTGG	7	46	0.100219	0.0129327	1.10124e-24	0.00359448	0.594365	9.94
chr1	10828839	10828862	-	TGAGAGAAGGGAGTTTGTCCAGG	GGGTGGGGGGAGTTTGCTCCTGG	12	39	0	0.0008352	2.99448e-32	2.38732e-08	1	0
chr5	137497664	137497687	-	GGAGTGGAGAAAGTTACTCCCGG	GGGTGGGGGGAGTTTGCTCCTGG	9	59	0.0319565	0.0100821	9.52831e-17	2.95104e-05	0.999441	0
chr7	26551138	26551161	-	GTGGGGGAGGGGGTTTCTCCTGG	GGGTGGGGGGAGTTTGCTCCTGG	6	49	0	0.023267	3.32231e-15	5.31983e-05	0.00133564	0.01
chr9	26421407	26421430	-	ATTTGTGGGGGAATTTCTCCAGG	GGGTGGGGGGAGTTTGCTCCTGG	9	58	0	0.00372431	9.47826e-23	2.17955e-05	0.999987	0
chr1	197300473	197300496	-	GAGAGTAGGGGCTTTGCTCCGGG	GGGTGGGGGGAGTTTGCTCCTGG	7	38	0.092437	0.0684488	3.72761e-21	0.00085715	0.0427829	0.54
chr8	122842345	122842368	-	TTGTTGGGAGAATTTGCTCCTGG	GGGTGGGGGGAGTTTGCTCCTGG	5	18	0.114545	0.271982	3.45955e-13	0.0280381	0.628586	23.37
chr17	74968458	74968481	-	GGGGTGGGGGTGTTTGCTCTGGG	GGGTGGGGGGAGTTTGCTCCTGG	5	55	0.0173077	0.373071	3.05215e-17	0.00541545	0.499309	6.12
chr6	102803170	102803193	+	ATCCATGGGGGATTTGCTCCAGG	GGGTGGGGGGAGTTTGCTCCTGG	9	28	0.0499608	0.0545093	1.35735e-21	0.000511826	0.999093	3.28
chr9	134209134	134209157	-	TGGTGGGGAGGGGTTGCTCCCGG	GGGTGGGGGGAGTTTGCTCCTGG	5	13	0.109006	0.197266	0.000118519	0.0121693	0.540022	69.81
chr4	183455763	183455786	-	GAATGGGGAGAGTGTGCTCCAGG	GGGTGGGGGGAGTTTGCTCCTGG	5	31	0	0.134931	0.381724	0.00832998	0.641977	135.31
chr22	50673760	50673783	-	TAGTTTGGGGAGTTTGCTCCGGA	GGGTGGGGGGAGTTTGCTCCTGG	6	23	0.0117521	0.813325	1.2016e-10	0.0483379	0.656547	16.94
chr2	4937820	4937843	-	TGAGGGAGGGGAGAATGCCCAGG	GGGTGGGGGGAGTTTGCTCCTGG	13	150	0	5.47926e-06	4.88797e-37	1.19791e-10	1	0.02
chr6	98652373	98652396	-	TATGTGAGGAGGTTTACTCCGGG	GGGTGGGGGGAGTTTGCTCCTGG	10	54	0.048125	0.0158723	1.07778e-30	0.000139626	0.999998	0.28
chr1	16704562	16704585	-	TGGTGTTGGGAGTCTGCTCCAGG	GGGTGGGGGGAGTTTGCTCCTGG	5	36	0.108844	0.0941372	4.72685e-11	0.0164544	0.263129	73.36
chr21	30371246	30371269	-	AGTGTGTGGGGAGATTCTCCGGG	GGGTGGGGGGAGTTTGCTCCTGG	11	22	0	0.000392293	1.16474e-28	1.39809e-07	1	0
chr14	26880433	26880456	+	AGGAGTGAGGAGCTTTCTCCTGG	GGGTGGGGGGAGTTTGCTCCTGG	6	20	0	0.0256075	2.00191e-13	0.000184712	0.0619853	0.09
chr22	38755229	38755252	-	GGGCAGAGGGAGTTAGCACCGGG	GGGTGGGGGGAGTTTGCTCCTGG	6	42	0.216443	0.033662	8.5007e-11	0.000854253	0.502602	3.9
chr5	107763818	107763841	+	AAGGCAAGGGGAGTTTACTCTGG	GGGTGGGGGGAGTTTGCTCCTGG	13	86	0	2.25516e-05	0	9.80188e-10	1	0
chr2	156905177	156905200	+	AAGATGGGAGGAGTTAGTCCAGG	GGGTGGGGGGAGTTTGCTCCTGG	11	79	0.000651078	0.000924313	4.49605e-26	6.45543e-07	1	0
chr2	153456215	153456238	+	CTTGAGGGTGGAGTTTCTCCAGG	GGGTGGGGGGAGTTTGCTCCTGG	11	56	0	0.00235529	1.91196e-27	1.38532e-06	1	0
chr1	93449208	93449231	+	TAGGTCGGAGAATTTGCTCCTGG	GGGTGGGGGGAGTTTGCTCCTGG	7	24	0.0649038	0.0804423	1.47002e-27	0.00295155	0.432786	2.18
chr19	41811936	41811959	-	GTCTGGGAGGATTTTACTCCAGG	GGGTGGGGGGAGTTTGCTCCTGG	6	94	0.0941366	0.0782887	1.74565e-13	0.00591725	0.328605	17.99
chr10	34994547	34994570	+	AGATGGAAGGAGCTTGCTCGGGG	GGGTGGGGGGAGTTTGCTCCTGG	7	35	0.0313467	0.0718775	4.19487e-13	0.00267606	0.246969	1.64
chr9	69464064	69464087	-	AAGTGGAAGGAGCTTGCACCAGG	GGGTGGGGGGAGTTTGCTCCTGG	7	32	0.40081	0.0335903	3.68319e-13	0.00729676	0.554104	5.49
chr6	81988608	81988631	-	GCTTTGGGGGAGTTTGCTCAAGG	GGGTGGGGGGAGTTTGCTCCTGG	5	24	0.0519231	0.687683	2.44783e-19	0.0153316	0.658031	9.03
chr4	140310708	140310731	+	GTGAAGTGGGGAGTTTCTCCAGG	GGGTGGGGGGAGTTTGCTCCTGG	9	19	0	0.00423616	1.40036e-20	2.0456e-06	0.99992	0
chrX	100679382	100679405	-	TGGGGAAGGGGGAGAGCTCCAGG	GGGTGGGGGGAGTTTGCTCCTGG	9	122	0	0.00120936	1.76226e-30	7.07407e-06	0.448158	0
chr12	13232677	13232700	+	GCAGTGGGTGAAGTTTGTCCTGG	GGGTGGGGGGAGTTTGCTCCTGG	9	97	0	0.00203631	9.8064e-22	1.4132e-07	1	0
chr7	153189237	153189260	-	CCTGGAGGGGCAGTTTCTCCAGG	GGGTGGGGGGAGTTTGCTCCTGG	10	77	0	0.00290663	1.7659e-28	5.17144e-06	1	0
chr11	35420725	35420748	-	GAGATGGAGGAATTTGCCCCAGG	GGGTGGGGGGAGTTTGCTCCTGG	7	44	0.0483516	0.0619157	1.70131e-22	0.00116715	0.268353	1.76
chr20	44465202	44465225	+	GGGTGAGGGGAATAAACTCCAGG	GGGTGGGGGGAGTTTGCTCCTGG	6	39	0.334503	0.00182795	7.84059e-23	0.000261078	0.295865	26.38
chr15	85991185	85991208	-	GGAATGGCGGAGTTTGCTCCTGA	GGGTGGGGGGAGTTTGCTCCTGG	5	25	0.00457875	1.32552	1.49561e-18	0.00987779	0.209518	3.87
chr4	25978123	25978146	-	GAGGGGAGGGAGCTTCCTCCCGG	GGGTGGGGGGAGTTTGCTCCTGG	6	17	0	0.0426568	4.60768e-16	0.00110409	0.621865	1.16
chr13	24274034	24274057	+	TTGGGTGGGAAAGTTGCTCCAGG	GGGTGGGGGGAGTTTGCTCCTGG	8	36	0.0602547	0.0472856	2.15041e-19	0.00087986	0.960805	0.01
chr5	173500727	173500750	+	GGCCAGGGAGGAGTTGCTCCTGG	GGGTGGGGGGAGTTTGCTCCTGG	7	24	0.0219437	0.027946	1.68486e-21	0.000102107	0.111435	0.05
chr9	99506275	99506298	-	GAGTATGGGGGAATTTGCCCAGG	GGGTGGGGGGAGTTTGCTCCTGG	10	104	0	0.000223727	1.3156e-24	5.40226e-08	1	0
chr5	28513034	28513057	-	GAGGGTGGAGAATTTGCCCCCGG	GGGTGGGGGGAGTTTGCTCCTGG	7	64	0.0906593	0.0228874	3.0184e-18	0.00193839	0.210768	0.88
chr20	22207582	22207605	+	TCCTAAGAGGAGTTTTCTCCAGG	GGGTGGGGGGAGTTTGCTCCTGG	8	14	0	0.0468058	1.49626e-16	0.000278583	0.0308624	0.33
chr8	28353452	28353475	-	TCAGAAGGGAGAGTTTGCCCAGG	GGGTGGGGGGAGTTTGCTCCTGG	14	88	0	9.4833e-05	0	1.68229e-09	1	0
[truncated: 5,312 more rows]

## Sheet: hek293t_k562
chrom	chromStart	chromEnd	strand	offtarget_sequence	target	distance	Reads	CFD	MIT	CNNCrispr	MOFF	CRISPR-Net	crispAI
[truncated: 655 more rows]
