# Supplementary material for: Learning to quantify uncertainty in off-target activity for CRISPR guide RNAs
Source: Nucleic Acids Res. 2024 Sep 14;52(18):e87. doi: 10.1093/nar/gkae759 (PMC11472043; doi:10.1093/nar/gkae759)
Supplement: gkae759_Supplemental_Files [file gkae759_supplemental_files.zip › Supplementary_table_2.xlsx]

## Sheet: Confidence_intervals_sorted
chrom	chromStart	chromEnd	off_target_sequence	target_N	CHANGE-seq (Normalized)	Mean (Normalized)	95% CI crispAI	CnnCrispr	CFD	MIT	MOFF	CRISPR-Net
chr15	52017827	52017850	GAGCCTAGAGCAGAGGCAGTGGG	GTGAGTAGAGCGGAGGCAGGNGG	0.0011	0.00350814	0.014205	3.82759e-15	0.153303	0.002025	0.00646265	0.0103959
chr9	127354303	127354326	TTAGCCTGAAGACAAAGAGGCGA	GAAGCGTGATGACAAAGAGGNGG	0.0113	0.0035709	0.01421	1.07119e-29	0.0295159	0.00797206	0.0619967	0.0212391
chr4	75006929	75006952	AACAGGCAACCTACATAATGGGA	GTGCGGCAACCTACATGATGNGG	0.0036	0.00323365	0.0144	2.9523e-19	0.0159867	0.00365194	0.00807139	0.0311273
chr11	25237459	25237482	GAAATTAGAAATAGTCATCTAGG	GACATTAAAGATAGTCATCTNGG	0.001	0.0023398	0.014405	0.564091	0.593185	0.0236681	0.00590626	0.34067
chr3	143352437	143352460	ATCCCTTGAAGCCATTTCCTTGG	GTCCCCTGAGCCCATTTCCTNGG	0.0053	0.0040834	0.01441	3.74286e-14	0.195	0.00449673	0.00859106	0.203802
chr17	82098325	82098348	GGCGCAGCCCCGACGCTCATTGG	GGGGCAGCTCCGGCGCTCCTNGG	0.0036	0.0025477	0.014415	1.14835e-13	0.140451	0.00118387	0.00230869	0.128643
chr3	49703542	49703565	GTGGGCCGGGAGCAGTTCTGGGG	GTGGGATCGGAGCAGTTCAGNGG	0.0005	0.00277865	0.014425	3.99773e-16	0.108173	0.00199015	0.00801649	0.271985
chr10	83828126	83828149	TGTGGTACACAGCAGGGACTCAG	GCTGGTACACGGCAGGGTCANGG	0.0004	0.00296405	0.0145	3.2155e-18	0.0721417	0.000453613	0.00850024	0.00403789
chr20	60549180	60549203	GTAATTGACATACTGAAGAATGC	GAAGTTGACTTACTGAAGAANGG	0.0014	0.0025837	0.0145	2.26441e-10	0.0124675	0.0246118	0.0448889	0.0141916
chr14	76821303	76821326	GCACAAGAATCAGTTGAACCCGG	GCACAAGGCTCAGCTGAACCNGG	0.0062	0.0040244	0.0145	0.000401833	0.628571	0.00231558	0.0078541	0.278572
chr5	129903103	129903126	TTGAAGAGAAGGAAGTACTTGGG	GCGCCGAGAAGGAAGTGCTCNGG	0.0028	0.0036453	0.014605	1.09154e-21	0.122488	0.00106181	0.000853926	0.00851286
chr11	91915753	91915776	GCACAAGAATCAGTTGAACCCGG	GCACAAGGCTCAGCTGAACCNGG	0.0017	0.00401515	0.0147	0.000401833	0.628571	0.00231558	0.0078541	0.278572
chr4	138964816	138964839	ATAACTCTACATCTGCAAAGGAG	GGGACTCTACATCTGCAAGGNGG	0.01	0.00391855	0.0147	8.45132e-16	0.0795455	0.00519473	0.0640195	0.286923
chr7	74106811	74106834	GCTGCCACTAGAGCCAGGATAGG	GGGGCCACTAGGGACAGGATNGG	0.0013	0.00375995	0.0147	0.0171668	0.0692308	0.00108651	0.013751	0.496267
chr3	40216018	40216041	AGAACTCTATCTTCCTGGCCTGG	GCTACTCTCTCTTTCTGGCCNGG	0.0007	0.00292665	0.0147	0.975963	0.10952	0.000831963	0.00248157	0.00915813
chr7	82524471	82524494	AGAGGGAAGAAACCTAAGGAAGG	GGAAGGAGGAGGCCTAAGGANGG	0.0036	0.0054495	0.0147	1.41663e-13	0.525	0.00247054	0.0329152	0.354546
chr11	115057825	115057848	CATGTGCCTGCATCTCTCCCAAG	GCTGTGTTTGCGTCTCTCCCNGG	0.0011	0.00380215	0.014705	2.67334e-12	0.0864198	0.00304033	0.00252853	0.00256152
chr20	46230347	46230370	AATATTTACACCATGGAAATCAG	GATAACTACACCGAGGAAATNGG	0.0021	0.002489	0.014705	5.98359e-15	0.0387879	0.000323335	0.000457359	0.00213375
chr18	48672919	48672942	GGAAGATCAGAACAGATCAGGGG	GTGGGATCGGAGCAGTTCAGNGG	0.0014	0.00308455	0.014705	1.76163e-05	0.309273	0.000321084	0.00349181	0.279848
chr3	83556783	83556806	GGCCCTGGTGGTGTGGGCTCAGG	GGTCCCGGTGGTGTGGGCCCNGG	0.0074	0.00536885	0.014705	1.28812e-11	0.183673	0.00629671	0.0366003	0.856345
chr16	85187880	85187903	GAGGCCCCACTCAAAGGCCGTGG	GAGACCCTGCTCAAGGGCCGNGG	0.0059	0.00315865	0.01473	0.65733	0.378151	0.00242055	0.0160093	0.137628
chr4	178883821	178883844	AGTTTACAGTGTGGTCAGCACAG	GGTGCACAGTGGGGTCAGCANGG	0.0004	0.00334125	0.0148	3.17325e-18	0.0207671	0.00727282	0.0219578	0.0277278
chr3	34210307	34210330	GTGTTGTTTTCATCTCTCCCCGG	GCTGTGTTTGCGTCTCTCCCNGG	0.005	0.0023795	0.014805	2.61856e-07	0.125344	0.00399481	0.000760007	0.0347234
chr19	49850244	49850267	CCTGTGATTATGTCTCTCCCCAG	GCTGTGTTTGCGTCTCTCCCNGG	0.0018	0.0036863	0.01481	4.07028e-08	0.0465337	0.00507647	0.00210336	0.00458347
chr5	32767116	32767139	GCATACATGCTCACTTGTAGAGC	GCAAACATGCTGTCCTGAAGNGG	0.0014	0.0026395	0.01481	1.07683e-20	0.000172768	9.38416e-05	8.38301e-07	3.03488e-12
chrX	31973560	31973583	GGAGGAGAAGCGGCAGGAGACGG	GTTGGAGAAGCTGCAGGTGANGG	0.0002	0.0042452	0.0149	2.01515e-09	0.2	0.00153271	0.00685126	0.272863
chr4	72795445	72795468	TAGAGGTTCCATGGCCTGTTAGG	GGGGGGTTCCAGGGCCTGTCNGG	0.0007	0.0028936	0.014915	1.14464e-19	0.0878698	0.00205164	0.00819153	0.168401
chr2	85785464	85785487	AGCACTCCCTCCCTCTGGCCCGG	GCTACTCTCTCTTTCTGGCCNGG	0.0033	0.00269405	0.015	1.43868e-14	0.200685	0.00116024	0.00127514	0.0180561
chr5	174684020	174684043	GGTGGATCACCAGAGGTAGGGAG	GAGGGCTCACCAGAGGTAGGNGG	0.0076	0.00434865	0.015	6.39687e-15	0.0962963	0.0144752	0.128342	0.460733
chr5	175091533	175091556	CACCCTAATGACCCCACTATAAG	GTCCCTAGTGGCCCCACTGTNGG	0.0035	0.00387779	0.015	1.45882e-28	0.111925	0.00172555	0.0318798	0.534697
chr3	187767908	187767931	AGGCTGAGAAAGAAGTGCTTGGG	GCGCCGAGAAGGAAGTGCTCNGG	0.0052	0.00409415	0.015005	1.79725e-21	0.119526	0.00231435	0.0064171	0.314198
chr7	49114370	49114393	TCTGTTACTGAGACCTCAGTGAG	GGTTTCACCGAGACCTCAGTNGG	0.012	0.00396774	0.015005	1.02639e-24	0.0911458	0.00322917	0.00980076	0.0126456
chrX	154505735	154505758	GGGCTTTTTGCGTCTCTCCCAGG	GCTGTGTTTGCGTCTCTCCCNGG	0.0006	0.00278985	0.015025	8.79967e-06	0.122762	0.00790014	0.00213863	0.0892858
chr21	16056880	16056903	TGTGGGCAGCATCCCCCTCCTGG	GCTGGGCAGGAGCCCCCTCCNGG	0.0122	0.00432065	0.0151	3.22747e-15	0.107023	0.00669827	0.0622535	0.90531
chr22	27842374	27842397	TGGCAAAGGATGGGTAATCCAGG	GGGCAATGGATTGGTCATCCNGG	0.0002	0.0033489	0.0151	3.81262e-12	0.4375	0.000915138	0.00319417	0.16602
chr3	123721074	123721097	TCTCTCACTGAGACCTCAGTAGC	GGTTTCACCGAGACCTCAGTNGG	0.0011	0.00368095	0.015105	3.14606e-17	0.00871041	0.00860351	0.0308182	0.0356827
chr12	41262110	41262133	AACTGGACCAGTCATCTGGGAGG	GCCCTGGCCAGTCGTCTGGGNGG	0.0013	0.0027376	0.0152	6.55621e-09	0.251345	0.000634874	0.00722604	0.00466235
chr14	102806899	102806922	AGCTTCACTAGAGACAGGTTAGG	GGGGCCACTAGGGACAGGATNGG	0.028	0.0037724	0.0152	2.6249e-22	0.0402562	0.00100062	0.00389234	0.0353043
chr17	10162523	10162546	CGTGGAGCAAACTGGGACTTCGG	GCCGTGGCAAACTGGTACTTNGG	0.0003	0.0029289	0.01521	1.03266e-23	0.0756808	0.00065243	0.000735125	0.0210469
chr13	110386839	110386862	ATGGGGATGGCCAGCAGCCTGGG	GTGGTACTGGCCAGCAGCCGNGG	0.0004	0.00313755	0.0153	1.29468e-15	0.216	0.00172311	0.0100381	0.185254
chr9	70114283	70114306	ATGGCAGAGACCCTGTGCAAAGG	GATGCAGAGACCCTGCTCAANGG	0.0018	0.00281745	0.0153	3.55659e-25	0.011847	0.000628134	0.00335015	0.0457549
chr7	106601059	106601082	AGGGAATAATAAGGCTGCAGAGG	GGGGGATTGTGGGGCTGCAGNGG	0.0018	0.0046205	0.0154	1.26041e-17	0.3744	0.00102151	0.0067678	0.259994
chr12	65026620	65026643	GGAGTATAATGGTGCAGTCATGG	GGTGGATGATGGTGCCGTCGNGG	0.0237	0.00307795	0.01541	5.37799e-14	0.200893	0.000689065	0.00180312	0.00695715
chr10	11630067	11630090	GAGTGATTCCAGGGCCTGTTGGG	GGGGGGTTCCAGGGCCTGTCNGG	0.0036	0.00346565	0.0155	4.0351e-22	0.0923077	0.00421956	0.0150928	0.371446
chr8	111200664	111200687	GGCCCTGGTGGTGTGGGCACTGG	GGTCCCGGTGGTGTGGGCCCNGG	0.0123	0.00536139	0.01551	1.02236e-08	0.170554	0.00629671	0.0397559	0.810548
chr5	117198229	117198252	AACAGGCAACCTACATAATGGGA	GTGCGGCAACCTACATGATGNGG	0.0022	0.00336335	0.0156	2.9523e-19	0.0159867	0.00365194	0.00807139	0.0311273
chr4	77433379	77433402	ATGTATTAATATGTATCTCCTGG	GTGTGTGAGTATGCATCTCCNGG	0.1041	0.0031306	0.015605	1.388e-14	0.210122	0.000576299	0.000852013	0.400545
chr6	143175743	143175766	AAGGACACACCAGAGAAAGGTGG	GAGGGCTCACCAGAGGTAGGNGG	0.0111	0.00512909	0.015605	8.43023e-23	0.364	0.000435107	0.00378337	0.460389
chr5	132326514	132326537	GTAAGGAAAATGAGAGCTGACAG	GTATGGAAAATGAGAGCTGCNGG	0.0526	0.00365705	0.015605	5.82294e-06	0.0617284	0.0638952	0.0374384	0.162347
chr11	91868059	91868082	CAGCAGGGCTGGGCAGAAGGAGG	GAGCAGGGCTGGGGAGAAGGNGG	0.0056	0.00539515	0.0158	1.67879e-10	0.306122	0.0164593	0.248705	0.921928
chr4	58453389	58453412	CGGGAGTCCAAGACCTGTCTGGG	GGGGGTTCCAGGGCCTGTCTNGG	0.0041	0.00534314	0.0158	3.13169e-13	0.326531	0.00118986	0.0193462	0.30923
chr4	112326447	112326470	CTTGCCCCACCTACCTAGCATGG	GCTGCCCCGCCTGCCCAGCGNGG	0.0059	0.0033431	0.015805	1.11225e-14	0.111153	0.000112167	0.0028111	0.0036136
chr14	41803954	41803977	ACACAAGAATCACCTGAACCTGG	GCACAAGGCTCAGCTGAACCNGG	0.0077	0.003776	0.015815	1.49386e-07	0.324812	0.00355434	0.00581382	0.305174
chr6	37174583	37174606	TTTGGAGAAGCAGCAGGTAAAAG	GTTGGAGAAGCTGCAGGTGANGG	0.0033	0.00379705	0.0159	2.07799e-11	0.148148	0.00554542	0.061559	0.267016
chr2	121085645	121085668	GGAGGCTCAGAGTAGTTCAGGGG	GTGGGATCGGAGCAGTTCAGNGG	0.0011	0.00307125	0.0159	2.98539e-09	0.128864	0.0012762	0.00860447	0.298419
chr2	84588327	84588350	ATGGGAATGGAATAGTTCAGGAG	GTGGGATCGGAGCAGTTCAGNGG	0.0068	0.00348315	0.0159	2.54574e-24	0.116715	0.00119078	0.0090756	0.0920609
chr10	79146198	79146221	AGAGCGGAGACCCTGCTCTAGGG	GATGCAGAGACCCTGCTCAANGG	0.004	0.0045532	0.0159	1.38914e-18	0.197802	0.00185467	0.00897194	0.434066
chr17	71654100	71654123	GCACAAGAATCAGTTGAACCGGG	GCACAAGGCTCAGCTGAACCNGG	0.0039	0.00394925	0.015905	7.03102e-06	0.628571	0.00231558	0.0078541	0.265326
chr6	113089611	113089634	AAACAAACTGAGAAGAGTGATGG	GAAGAAACTGAGAAGCATGANGG	0.0006	0.00263575	0.015905	1.73977e-16	0.084083	0.00106746	0.00283241	0.144776
chrX	452774	452797	ATAGATGATAGAATAGATGGATG	GAAGATGATGGAGTAGATGGNGG	0.0019	0.0044881	0.016	7.1943e-15	0.0219708	0.00535768	0.155185	0.225089
chr12	113616139	113616162	GGCCCAGGAGCCAGACATCCAGG	GGCCACGGAGCGAGACATCTNGG	0.0206	0.0038241	0.016	5.77548e-09	0.0223453	0.0019653	0.00308692	0.351417
chr17	17374875	17374898	ATTGGAAGAAGGTGCCATCTAGG	GGTGGATGATGGTGCCGTCGNGG	0.0044	0.00361405	0.0161	1.99704e-21	0.280636	0.000667921	0.00252582	0.00272793
chrX	153601106	153601129	CCCACCCTCTTCCCCAGCCCAAG	GACACCTTCTTCCCCAGCCCNGG	0.0028	0.0044627	0.016105	0.999043	0.100033	0.0173722	0.178169	0.703178
chr9	31009975	31009998	AACAGGCAACCTACATAATGGGA	GTGCGGCAACCTACATGATGNGG	0.0036	0.0034663	0.016105	2.9523e-19	0.0159867	0.00365194	0.00807139	0.0311273
chr16	3734479	3734502	CACAGGCAGGTGCCCCCTCCTGG	GCTGGGCAGGAGCCCCCTCCNGG	0.0027	0.00530109	0.016105	9.14036e-14	0.0616526	0.00489288	0.0411633	0.88028
chr3	135890218	135890241	GACCTGTATGACCTGTATGGCTG	GATTTCTATGACCTGTATGGNGG	0.0007	0.00399505	0.01611	9.22095e-09	0.00540216	0.0141499	0.0193518	0.15587
chr6	38994945	38994968	ACAGAATAGAAAGCCCAGAAATG	GCAGCATAGTGAGCCCAGAANGG	0.0015	0.00398875	0.01611	3.62724e-10	0.0171747	0.00743261	0.026158	0.0245676
chr6	101340559	101340582	TGTTACCACTACCAGGGTTGAGG	GGTCACCACGAGCAGGGCTGNGG	0.0011	0.0029213	0.016205	3.45223e-18	0.221218	0.000865366	0.00424777	0.169856
chr4	47661792	47661815	TTGGGATTGTGGGCCTACAGTGG	GGGGGATTGTGGGGCTGCAGNGG	0.004	0.0043561	0.016205	4.04339e-22	0.254545	0.000924719	0.0217226	0.432194
chr18	67142422	67142445	ACATGGAAGATGAAAGCTGCGTG	GTATGGAAAATGAGAGCTGCNGG	0.0004	0.00371424	0.0163	0.00183931	0.0150278	0.00139196	0.0263528	0.164785
chr7	143131392	143131415	TGGGGATTGTGGGGCAGCTGGGG	GGGGGATTGTGGGGCTGCAGNGG	0.0008	0.00461749	0.016305	5.53586e-20	0.48951	0.00193864	0.0310133	0.487399
chr19	23060645	23060668	CATGCCTAGACCCTGCTCACAGG	GATGCAGAGACCCTGCTCAANGG	0.0058	0.00336895	0.0164	7.23291e-15	0.0421656	0.00293711	0.00922393	0.303874
chr12	105356325	105356348	CAGGAGAGCCATGGTCTCCAGGG	GTGGAGCGCAGTGGTCTCCGNGG	0.0022	0.00286535	0.0164	3.87413e-14	0.141655	0.000962848	0.00746547	0.00883945
chr8	141719105	141719128	GCGGGTACACAGCAGGGCCTGGG	GCTGGTACACGGCAGGGTCANGG	0.0012	0.00394769	0.016405	2.27495e-11	0.128571	0.000734272	0.00638136	0.152927
chr9	10299097	10299120	GTAAAATAGTAATCCCAGAAAAG	GCAGCATAGTGAGCCCAGAANGG	0.0009	0.00360025	0.016405	1.94159e-15	0.0363636	0.00194329	0.00470742	0.00221455
chr8	84186914	84186937	CAGTAGGCGGTGCTAAATCTAGG	GTCTGGGCGGTGCTACAACTNGG	0.0085	0.00292865	0.01641	2.20248e-21	0.130952	0.00021552	0.00196589	0.0219829
chr2	175733718	175733741	CAGAGGGATCTGGATATCTTGGG	GTCAGGGTTCTGGATATCTGNGG	0.0059	0.00444135	0.016505	4.00763e-19	0.169231	0.00411162	0.018215	0.388419
chr2	43460526	43460549	ACTGCAAAGACATCAAGCCCTGG	GCTGCAGAAACAGCAAGCCCNGG	0.0007	0.0039065	0.016505	0.00166521	0.18	0.00242761	0.0143254	0.471032
chr16	89958061	89958084	GCACAGGGAGGCTCAGCTCCTGG	GATGTGGGAGGCTCAGTTCCNGG	0.0112	0.00484629	0.01651	1.62636e-23	0.104865	0.00360629	0.00461856	0.414417
chr12	86040808	86040831	GATCCTGGTGGTGTGGGCACTGG	GGTCCCGGTGGTGTGGGCCCNGG	0.0006	0.00569789	0.0166	2.99947e-09	0.336735	0.00659549	0.0880142	0.891289
chr8	141854071	141854094	TGGCACCCAGAGAGAGAAGAGAG	GGGAACCCAGCGAGTGAAGANGG	0.0033	0.00307885	0.01661	1.01266e-10	0.0397317	0.00231391	0.00382159	0.0162421
chr12	109514438	109514461	GACAGGGCTCTGGATTTCTATGG	GTCAGGGTTCTGGATATCTGNGG	0.0059	0.0035092	0.0167	1.12462e-12	0	0.00119961	0.00285029	0.0208016
chr21	18763044	18763067	CTTATATCTGCATCTCTCCCAGG	GCTGTGTTTGCGTCTCTCCCNGG	0.0032	0.00324105	0.016715	6.24039e-15	0.545455	0.00182249	0.000539958	0.0337801
chr19	57741154	57741177	AGACTGTACCACAGCATGCTGGG	GGCCAGTACCACAGCAGGCTNGG	0.0013	0.00317485	0.016805	5.88322e-19	0.0709091	0.00611928	0.00899556	0.135966
chr6	82434039	82434062	GTCAGGACTCTGGATATTTGGAG	GTCAGGGTTCTGGATATCTGNGG	0.0019	0.00426405	0.0169	1.87751e-06	0.166667	0.00387137	0.0352414	0.349513
chr12	120337809	120337832	CAGAGGTCGGAACAGTTTAGGGG	GTGGGATCGGAGCAGTTCAGNGG	0.0004	0.0030448	0.0169	5.78317e-14	0.233124	0.000378271	0.00411779	0.213488
chr3	50561053	50561076	GCTTCTCCAGCCTGGGGATGGGG	GCCTCTCCAGCCAGGGGCTGNGG	0.0033	0.00427539	0.017005	2.73309e-21	0.111058	0.00242908	0.0175537	0.423963
chr11	120309875	120309898	GAGGACCTAGCAAGTGAAAAGAG	GGGAACCCAGCGAGTGAAGANGG	0.0017	0.0032476	0.017015	2.65252e-16	0.0799798	0.00151006	0.00180221	0.016092
chr6	39185191	39185214	GGGTTGGGAGGCCCAGCTCCCGG	GATGTGGGAGGCTCAGTTCCNGG	0.0105	0.00492064	0.0171	1.06465e-16	0.0810583	0.00139564	0.00513175	0.631309
chr6	11134457	11134480	GGTGGGAGACACAGGATCCCAAG	GCTCGGGGACACAGGATCCCNGG	0.0062	0.0052858	0.017105	1.69869e-06	0.0901771	0.0169634	0.0611521	0.867215
chr14	84585965	84585988	ATGATCAGGTGACCCCAATTCGG	GGGATCAGGTGACCCATATTNGG	0.0024	0.00372245	0.017105	6.46345e-20	0	0.00106746	0.00288211	0.292415
chr8	128598497	128598520	GTTGGAAGAAGATGCCGTCAGGG	GGTGGATGATGGTGCCGTCGNGG	0.0047	0.0032982	0.017305	9.54113e-06	0.417614	0.00127381	0.00638066	0.0318743
chr10	52685170	52685193	TTAACCAATCATGTCCCTTGTGG	GTCACCAATCCTGTCCCTAGNGG	0.0087	0.0068258	0.017305	4.50552e-12	0.35	0.00288307	0.00953204	0.309919
chrX	134880150	134880173	GAGGAGCACCGTAGTCTCCTCAG	GTGGAGCGCAGTGGTCTCCGNGG	0.0003	0.00382275	0.01731	1.02862e-20	0.0472496	0.001467	0.00665029	5.89642e-06
chr5	24383025	24383048	CATCTCTATAACCTGTATTATGG	GATTTCTATGACCTGTATGGNGG	0.0031	0.0038638	0.0174	3.42657e-16	0.269608	0.00120978	0.0023227	0.141386
chr8	106984064	106984087	GGAGAAACTGAAAAGAATGGAAG	GAAGAAACTGAGAAGCATGANGG	0.0005	0.00340745	0.0174	3.11757e-21	0.148032	0.000590208	0.00317888	0.00255285
chr16	86711676	86711699	TCTGGAAGATGGTACCGTCTGAG	GGTGGATGATGGTGCCGTCGNGG	0.0062	0.0033617	0.0174	5.89374e-15	0.0824519	0.000424368	0.00960287	0.0135383
chr13	34627770	34627793	AAGTGACATTCACCGGCCCTGAG	GAGCCACATTAACCGGCCCTNGG	0.001	0.00392029	0.017505	7.61052e-12	0.0448	0.00807015	0.0273883	0.0216948
chr1	111812186	111812209	CGACAGTGATGACAAAGAGGGAA	GAAGCGTGATGACAAAGAGGNGG	0.0014	0.0035647	0.017605	1.15813e-19	0	0.0132435	0.0630478	0.0044734
chr6	100019978	100020001	AAGAGACAACCTACATAATGGGA	GTGCGGCAACCTACATGATGNGG	0.003	0.00385905	0.017605	1.46168e-22	0.0415655	0.0022408	0.00693575	0.0430923
chr5	75567217	75567240	GGACATGGAATCATCTAGAAAAG	GCAGATGGAATCATCTAGGANGG	0.001	0.00421345	0.017605	3.20932e-11	0.0682012	0.0109016	0.072057	0.0178104
chr2	14213460	14213483	GACTTCAGGTGATACATATTTGG	GGGATCAGGTGACCCATATTNGG	0.0003	0.00384945	0.017615	7.66668e-05	0.0507396	0.000520607	0.00178116	0.170548
chr10	124612826	124612849	TGTGCACTGTGGGGACAGCTGGG	GGTGCACAGTGGGGTCAGCANGG	0.0176	0.0033005	0.017625	1.85621e-09	0.148872	0.00190493	0.00648962	0.25827
chr17	45256937	45256960	TCCTCTCATGCCAGGGGCTGAGG	GCCTCTCCAGCCAGGGGCTGNGG	0.0002	0.0038678	0.017705	1.21629e-05	0.39	0.0163277	0.08712	0.327398
chr19	55383536	55383559	ACCGCAGACACAGCAAGCACAGG	GCTGCAGAAACAGCAAGCCCNGG	0.0008	0.0034399	0.017705	4.57316e-05	0.0944606	0.00317398	0.00501635	0.636257
chr12	121388843	121388866	AGGCTCAGGAGACCCATATACAG	GGGATCAGGTGACCCATATTNGG	0.001	0.00476884	0.0178	2.11002e-17	0.0397059	0.00654643	0.0150004	0.193091
chr2	172829491	172829514	TGGATTTTACATTTGCAAGGCGG	GGGACTCTACATCTGCAAGGNGG	0.0016	0.00426225	0.0178	7.95678e-10	0.361932	0.00397318	0.0131665	0.154169
chr12	118498127	118498150	CAGCTCTGAGCCCATTTCCAGGG	GTCCCCTGAGCCCATTTCCTNGG	0.0082	0.00513929	0.0178	1.62215e-17	0.108173	0.00411162	0.0179395	0.459137
chrX	153693947	153693970	GATGCCAGTGGCCCCACTCTGGG	GTCCCTAGTGGCCCCACTGTNGG	0.0016	0.00510655	0.01791	6.7069e-22	0.118534	0.00183089	0.0106708	0.282515
chr2	126139272	126139295	AGAGATGAAGGAATGGATGGAGG	GAAGATGATGGAGTAGATGGNGG	0.0051	0.00601135	0.018	2.03788e-14	0.401143	0.000594587	0.0430649	0.266552
chr19	8867428	8867451	GGACAGAAAGAAGGACAAACAGG	GGACAGTAAGAAGGAAAAACNGG	0.0101	0.00595439	0.0181	1.37727e-08	0	0.00945781	0.00796247	0.517214
chr22	25736916	25736939	AATGTGGTAAGCTCATTTCCTGG	GATGTGGGAGGCTCAGTTCCNGG	0.004	0.00521985	0.018105	0.96939	0	0.00250819	0.00197225	0.235216
chr17	80904406	80904429	CGGCTGTCGGAGCAGTTCAGAGA	GTGGGATCGGAGCAGTTCAGNGG	0.0008	0.00422155	0.018105	3.59015e-14	0.00472689	0.00510889	0.0114128	0.010043
chr15	75889518	75889541	GTCTTGGCAAGTCTTCTGGGGGG	GCCCTGGCCAGTCGTCTGGGNGG	0.0062	0.00340595	0.0182	3.68885e-05	0.166234	0.00136847	0.00917555	0.100319
chr4	101497043	101497066	ACATAATAGAGAGCCCAGAATAG	GCAGCATAGTGAGCCCAGAANGG	0.0022	0.0039151	0.018235	0.000754733	0.0415584	0.013177	0.0206113	0.0232558
chr11	123649053	123649076	GTGGAATCAAAACAGTTAAGAGG	GTGGGATCGGAGCAGTTCAGNGG	0.0192	0.0032631	0.01832	1.13681e-10	0.261333	0.000502946	0.00233498	0.139562
chr6	6286790	6286813	CAAGATACTGAGAAGAAAGAGGG	GAAGAAACTGAGAAGCATGANGG	0.0004	0.00434894	0.0184	4.71129e-15	0.340136	0.000334838	0.00319198	0.368813
chr22	37243432	37243455	GGAAGGAGGAGGCTAAAGGATGG	GGAAGGAGGAGGCCTAAGGANGG	0.0068	0.00619394	0.018405	9.1674e-05	0.424561	0.00208436	0.0415874	0.303487
chr10	106986851	106986874	AAAGATGAGAGAATAGATGGGGG	GAAGATGATGGAGTAGATGGNGG	0.0013	0.00638134	0.018405	5.72353e-18	0.48	0.00327355	0.0562743	0.759456
chr2	71012757	71012780	TGATATTATTCATAATATTCTAG	GGGTATTATTGATGCTATTCNGG	0.002	0.0029252	0.0185	2.0837e-19	0.0138889	0.000205031	3.07152e-07	0.000332877
chr4	56387620	56387643	TTATCTGCTCAGGCGCTCCTTGG	GGGGCAGCTCCGGCGCTCCTNGG	0.0015	0.0031108	0.018505	3.196e-14	0.0929752	0.00200843	0.00191638	0.0270877
chr6	37563886	37563909	GGAATCCTCCTCCACCAGCACTG	GATTTCCTCCTCGACCACCANGG	0.0028	0.0033896	0.018505	7.81753e-14	0.00059518	0.000719499	7.53264e-05	9.21887e-06
chr10	103826563	103826586	CCTAGGAGACAGAGGATCCCAGG	GCTCGGGGACACAGGATCCCNGG	0.0093	0.00612845	0.01851	0.000581829	0.267335	0.00496734	0.0120713	0.809853
chr14	52150598	52150621	CTGAAACTGGCCAGCAGCCACAG	GTGGTACTGGCCAGCAGCCGNGG	0.0018	0.00499465	0.0186	8.50988e-06	0.078125	0.00710795	0.0774985	0.046515
chr2	174613992	174614015	AGCACAAATTGAATGGATCAGTG	GGCACCAACTGGATGGATCANGG	0.0016	0.0043876	0.018615	6.64008e-09	0.0265909	0.00268843	0.0304222	0.212455
chr1	153687195	153687218	TGTGTAGAAACAGCATGCCCTGG	GCTGCAGAAACAGCAAGCCCNGG	0.0006	0.00419424	0.018705	5.11491e-15	0	0.00272333	0.00860397	0.295607
chr1	41508510	41508533	CTGGAGCACAGTGGACTCCCAGG	GTGGAGCGCAGTGGTCTCCGNGG	0.0037	0.00344635	0.018705	9.68311e-08	0.177229	0.00190493	0.0142119	0.102819
chr7	110497388	110497411	TTTAACATGTTGTCCTGATGAAG	GCAAACATGCTGTCCTGAAGNGG	0.0014	0.0036434	0.01871	1.2564e-14	0.084314	0.00282338	0.000723429	0.00125736
chr10	105964603	105964626	ATGTGTGTGTATGCATATATATG	GTGTGTGAGTATGCATCTCCNGG	0.0016	0.00403115	0.0188	4.33151e-23	0.00090167	0.000505717	2.65513e-05	8.90504e-05
chr20	23435203	23435226	GTGCAGGGACACAGAAACCCTGG	GCTCGGGGACACAGGATCCCNGG	0.0007	0.00487865	0.0188	1.46731e-11	0.197742	0.000966487	0.00431935	0.666213
chr10	61313066	61313089	CAGCAATGGATAGATCATCCAGA	GGGCAATGGATTGGTCATCCNGG	0.0104	0.00435905	0.0188	2.51303e-12	0.0251832	0.00112086	0.0165893	0.153739
chr4	73191372	73191395	GTGTGTGTGTGTGTATCTCCAGA	GTGTGTGAGTATGCATCTCCNGG	0.0022	0.00353515	0.018805	5.10861e-17	0.0141865	0.00210335	0.00222514	0.0138645
chr4	959233	959256	TGGCCTGGCCCAGCCTGCTGCAG	GCACGTGGCCCAGCCTGCTGNGG	0.0004	0.00471215	0.018805	2.89857e-12	0.0865987	0.0130581	0.0746808	0.291538
chr7	74545099	74545122	GATAGAGGAGGCTCAGTTCCCAG	GATGTGGGAGGCTCAGTTCCNGG	0.0053	0.00596434	0.0189	1.39981e-13	0.149333	0.0140354	0.0901018	0.793185
chr15	77456583	77456606	GCACAAGAATCACCTGAACCTGG	GCACAAGGCTCAGCTGAACCNGG	0.0073	0.00472015	0.01891	9.7399e-05	0.360902	0.00587279	0.00907248	0.274665
chr11	86083755	86083778	GCTGACAAATGTGATAACTTAGA	GGTGACAAGTGTGATCACTTNGG	0.0012	0.004891	0.019005	1.63123e-11	0.0309066	0.00331136	0.0252683	0.0695428
chr1	205953004	205953027	GAAGAAACTGAGACCTCAGTTGG	GGTTTCACCGAGACCTCAGTNGG	0.0048	0.00294795	0.019005	6.4061e-20	0.15346	0.00215173	0.00148405	0.0430456
chr5	42332647	42332670	TAGTAGACAGAGCACAGCTGAGG	GAGTAGCGCGAGCACAGCTANGG	0.0024	0.00356865	0.01901	2.82975e-17	0.302521	0.0017402	0.00569656	0.0102456
chr3	153242028	153242051	ATTGGAAGAAGATGCCGTCTAGG	GGTGGATGATGGTGCCGTCGNGG	0.0057	0.0038461	0.019015	1.04538e-17	0.280636	0.000853551	0.00454066	0.00633165
chr3	190463104	190463127	GAGGAAACTAAGAAGCATATAGG	GAAGAAACTGAGAAGCATGANGG	0.0205	0.00461964	0.01911	2.94413e-21	0.244444	0.0019583	0.00279798	0.484602
chr1	87776680	87776703	CTAGGAGAAGATGCAGGTGGAAG	GTTGGAGAAGCTGCAGGTGANGG	0.0308	0.0047387	0.019205	8.76925e-18	0.0758637	0.00388969	0.0229482	0.142709
chr3	185849465	185849488	GAGCCACCACATCCGGCCCTAGG	GAGCCACATTAACCGGCCCTNGG	0.0018	0.00363945	0.01923	2.32684e-15	0.0707483	0.00366664	0.00383514	0.272713
chr18	57516047	57516070	TACACCCTTTTCCCCAACCCAGG	GACACCTTCTTCCCCAGCCCNGG	0.0058	0.00488509	0.0193	0.000496323	0.561458	0.00258991	0.0298129	0.651771
chr5	13197981	13198004	GGACCCAGTGGACCCACTGTAAG	GTCCCTAGTGGCCCCACTGTNGG	0.0013	0.0050884	0.019305	6.65854e-15	0.122559	0.00426762	0.0431811	0.80515
chr14	61719253	61719276	AGAATCTATTTAACAGGAGTGAG	GGAATCTGCCTAACAGGAGGNGG	0.0004	0.00444915	0.019405	3.21901e-20	0.13451	0.00234659	0.00946229	0.1608
chr8	124899113	124899136	AAGAAACTGGCCAGCAACCTGGG	GTGGTACTGGCCAGCAGCCGNGG	0.0012	0.00337675	0.019415	1.6059e-14	0.223892	0.00106181	0.00657031	0.118677
chr5	180949768	180949791	TCTGCGGGAGGCTCAGGTCCGGG	GATGTGGGAGGCTCAGTTCCNGG	0.0076	0.00628009	0.01951	3.90129e-17	0.092437	0.00620617	0.019834	0.526522
chr22	27368797	27368820	AAAATGTAATAACAAAGAGGATG	GAAGCGTGATGACAAAGAGGNGG	0.0073	0.0042657	0.0196	4.30208e-21	0.0200826	0.00496235	0.024241	0.000534627
chr11	46323177	46323200	AGACTGTGAGCCATGGACACAGA	GGACTGAGGGCCATGGACACNGG	0.0093	0.00559644	0.019605	2.22789e-13	0.0175781	0.0111518	0.115502	0.336293
chr6	74112689	74112712	ACTGGAAGAAGGTGCCATCTAGG	GGTGGATGATGGTGCCGTCGNGG	0.0159	0.00445755	0.01962	7.35535e-26	0.305308	0.000667921	0.00219369	0.00268666
chr2	153979534	153979557	CAATACTCATCAATTTCAATAGG	GCATACTCATCTTTTTCAGTNGG	0.0038	0.0080409	0.019655	1.47275e-11	0.205509	0.000591983	4.94123e-05	0.00439942
chr6	129778095	129778118	TGAGATTTAGCCACTCTATTGAG	GGAAACTTGGCCACTCTATGNGG	0.0012	0.0033515	0.019725	1.64589e-14	0.0677083	0.00154146	0.0011277	0.00236738
chr19	47474449	47474472	CTCCCAGCCTGTGGTGGTAGGAG	GGCCCAGCCTGCTGTGGTACNGG	0.001	0.00342275	0.0198	1.96039e-12	0.000973735	0.000793985	0.00017273	7.64051e-05
chr2	8493881	8493904	TCAGAGAGGAGGAAGGAGGCAGG	GTAGAGCGGAGGCAGGAGGCNGG	0.0054	0.00754349	0.0199	3.42559e-10	0.247253	0.00397318	0.0713224	0.556428
chr8	138138304	138138327	CAGGCACAGAGGGATCAGCAGAG	GGTGCACAGTGGGGTCAGCANGG	0.0087	0.00528485	0.019905	1.21895e-09	0.0503663	0.00125407	0.0288454	0.0265482
chr6	92067451	92067474	GGTTTTACCAAGGACTTAGTTGT	GGTTTCACCGAGACCTCAGTNGG	0.0038	0.00418679	0.01991	2.83956e-21	0.00148901	0.00011192	4.46193e-05	1.23384e-08
chr2	202929798	202929821	CAGGATTCCAAGGCCAGTCTGGG	GGGGGTTCCAGGGCCTGTCTNGG	0.0082	0.00659504	0.02	1.43372e-14	0.47619	0.00090687	0.0238795	0.384558
chr16	26292301	26292324	ACTAAGGCCAGTCATATGGGTGG	GCCCTGGCCAGTCGTCTGGGNGG	0.0021	0.0032603	0.02	2.32624e-14	0.195395	0.000160681	0.005457	0.03591
chr2	19781586	19781609	CTGGGGCACAGTGGCCTCCGTGG	GTGGAGCGCAGTGGTCTCCGNGG	0.0024	0.00433945	0.020005	8.50085e-07	0.14026	0.00416921	0.0188986	0.169851
chr16	70523244	70523267	AAAGCGGGAAAACAAAGAAGCGG	GAAGCGTGATGACAAAGAGGNGG	0.0021	0.0046638	0.0201	2.64514e-20	0.32413	0.00108544	0.00764701	0.115293
chr12	71561860	71561883	GGAGAAACCGAAAAGCATTATGG	GAAGAAACTGAGAAGCATGANGG	0.0017	0.00409145	0.02011	2.91264e-07	0.459487	0.00155458	0.00845594	0.440055
chr20	48097608	48097631	ACTGTCCTCTCTCTCTGGCCAGG	GCTACTCTCTCTTTCTGGCCNGG	0.0042	0.0039673	0.02021	3.94442e-10	0.256905	0.00214389	0.00275414	0.0267616
chr16	27353578	27353601	ATCACTGATCCTGTCCCCAGCAA	GTCACCAATCCTGTCCCTAGNGG	0.0033	0.00421695	0.0203	2.90495e-18	0	0.00132962	0.0135668	0.000745974
chr13	49651168	49651191	GAGCCACCATACCCGGCCCCCTG	GAGCCACATTAACCGGCCCTNGG	0.0007	0.00425845	0.0203	4.38838e-12	0.000370931	0.00188429	0.00148824	0.00656118
chr11	67378006	67378029	CCTCCAGCCTGCTGTGATGCTGG	GGCCCAGCCTGCTGTGGTACNGG	0.0013	0.00360755	0.0204	3.77465e-23	0.11899	0.00118024	0.000954295	0.27981
chr17	51594862	51594885	ACTTCAGCAGGCACACAGCCCAG	GCTTCGGCAGGCTGACAGCCNGG	0.0039	0.00416485	0.020405	2.58563e-13	0.0692308	0.000533398	0.00611856	0.0235689
chr10	45641815	45641838	AATGAAGAAACTGCAGGTGAGAG	GTTGGAGAAGCTGCAGGTGANGG	0.0067	0.00533735	0.020505	1.31122e-11	0.159704	0.013177	0.054657	0.35472
chr1	190685461	190685484	TAATCGAGAAAGAAGAGCTCAGG	GCGCCGAGAAGGAAGTGCTCNGG	0.0005	0.00611265	0.020505	5.22809e-19	0.396694	0.00059851	0.0033829	0.101776
chr1	82086955	82086978	ACCACAGATCCTGTCCCTAAATG	GTCACCAATCCTGTCCCTAGNGG	0.0039	0.0040099	0.020515	5.66787e-15	0.0184691	0.00172311	0.00905301	0.0524748
chr15	89422093	89422116	GCCTCCTCCTTCCCCAGCCCTGG	GACACCTTCTTCCCCAGCCCNGG	0.0111	0.0060932	0.0206	0.00447328	0.5	0.0254351	0.0744199	0.721368
chr1	212446385	212446408	TTCCCCAGAGGCCATTTCCTTGG	GTCCCCTGAGCCCATTTCCTNGG	0.012	0.0058427	0.020605	0.00755029	0.21875	0.01067	0.0238908	0.768111
chr20	867491	867514	CAAGGTGGCCTTGACCCCCTGGG	GAAGGTGGCGTTGTCCCCTTNGG	0.0004	0.00384725	0.020605	4.01331e-10	0.0487919	0.000722989	0.00356404	0.0102139
chr8	139751482	139751505	GTGGCCACTAGCAACAGGGTGGG	GGGGCCACTAGGGACAGGATNGG	0.0026	0.00470195	0.020705	3.88025e-17	0.116619	0.00098465	0.00600777	0.657386
chr6	169662421	169662444	CTCAATAATTCTGTCCCTAGAAG	GTCACCAATCCTGTCCCTAGNGG	0.0115	0.0039639	0.020705	2.64009e-10	0.0924814	0.00797206	0.0137917	0.0283794
chr5	150673151	150673174	GGTCAACACGGGCAGGCCTGGGG	GGTCACCACGAGCAGGGCTGNGG	0.0109	0.00537481	0.0208	4.60301e-16	0.142017	0.0037385	0.00710244	0.749147
chr22	22886434	22886457	AAAGAAACTGGAAAGCAAGAGGG	GAAGAAACTGAGAAGCATGANGG	0.0051	0.0051823	0.020815	7.33148e-13	0.364	0.000878637	0.00489979	0.451749
chr19	6679761	6679784	CTAAGGATTCTAGATATATGAGG	GTCAGGGTTCTGGATATCTGNGG	0.007	0.0050706	0.02082	8.63136e-07	0.311111	0.000632758	0.00655018	0.375359
chr4	71617554	71617577	AAGATCAGGTTACCCATAAAGGG	GGGATCAGGTGACCCATATTNGG	0.0003	0.00488165	0.0209	8.25051e-16	0.0470731	0.00072902	0.00348759	0.198087
chr13	94194009	94194032	AATGACAAGTATGATTACTTTGA	GGTGACAAGTGTGATCACTTNGG	0.0027	0.00461815	0.0209	1.89741e-22	0.0162722	0.00151145	0.0100856	0.035954
chr19	46341690	46341713	GGAGTATAATGGTGCCATCTAGG	GGTGGATGATGGTGCCGTCGNGG	0.0275	0.00443805	0.02101	3.45951e-15	0.14	0.00154238	0.00166581	0.00598455
chr18	53438080	53438103	GAAATTAGCATTGTCCCCTTTAG	GAAGGTGGCGTTGTCCCCTTNGG	0.0029	0.00524355	0.021115	2.0228e-07	0.0653333	0.00858608	0.0122026	0.0248897
chr6	157966894	157966917	GAACCTACTAGGGACAGGATGAG	GGGGCCACTAGGGACAGGATNGG	0.0038	0.00672465	0.021205	8.48889e-17	0.0808824	0.00790014	0.0543605	0.257881
chr3	154363919	154363942	GGAATAAGGTACATGAACACTGG	GGACTGAGGGCCATGGACACNGG	0.004	0.00622085	0.021305	4.94844e-11	0.513158	0.000487048	0.00197661	0.115691
chr12	31548334	31548357	CAGTAGAGCGATCACAGCTCACG	GAGTAGCGCGAGCACAGCTANGG	0.0126	0.00436995	0.0214	1.08423e-16	0.0050173	0.00238853	0.00679046	0.000250811
chr8	92768635	92768658	TAGAACCCCTTGAGTGAAGAGAG	GGGAACCCAGCGAGTGAAGANGG	0.0051	0.0037043	0.0214	2.16625e-09	0.031339	0.00279247	0.00174715	0.00261087
chr2	237744383	237744406	CCCAGAGAGACCCTACTCAAGGG	GATGCAGAGACCCTGCTCAANGG	0.0051	0.00595349	0.0214	7.55814e-14	0.122243	0.00166425	0.00499031	0.352613
chr15	64213540	64213563	ATAGTCCTGAAGAGGACATCAGG	GCTGTCCTGAAGTGGACATANGG	0.0223	0.0041817	0.021405	1.775e-19	0.0919535	0.0015912	0.0060448	0.436784
chr3	102130698	102130721	ACTAGGGCTCTAGATAACTGTGG	GTCAGGGTTCTGGATATCTGNGG	0.0093	0.00512115	0.021505	1.1642e-16	0.264	0.00119917	0.00367098	0.398651
chr12	49663854	49663877	GGTACTAGTGGCTCCACTTTGGG	GTCCCTAGTGGCCCCACTGTNGG	0.0128	0.00425125	0.02151	7.2403e-16	0.226947	0.00117116	0.0150062	0.367128
chr18	76992916	76992939	AGGACCCTGCACAAGGCCCAGGG	GAGACCCTGCTCAAGGGCCGNGG	0.0053	0.00370815	0.021515	1.30053e-18	0.119118	0.000891025	0.00364992	0.295114
chr16	5948216	5948239	GCTGACCGAGCTGGGCAGGTGGG	GCTGACCCCGCTGGGCAGGCNGG	0.0015	0.00492405	0.02171	1.54921e-15	0.165306	0.00757583	0.01874	0.307796
chr1	25583871	25583894	ATGGATTCCTATGACATGTGTGG	GGGGATTTCTATGACCTGTANGG	0.0147	0.00417145	0.021805	3.21924e-21	0.437968	0.00071724	0.00128524	0.324155
chr11	40468356	40468379	AAGATCTGCCTAACAGAAGAGGA	GGAATCTGCCTAACAGGAGGNGG	0.0004	0.0048094	0.0219	5.87383e-18	0.0282786	0.00158297	0.0190796	0.0582641
chr17	80929308	80929331	GGCCAGTTACACAGCAGGCTGGC	GGCCAGTACCACAGCAGGCTNGG	0.0814	0.00530125	0.021905	3.543e-07	0.00816327	0.0318929	0.0821361	0.217425
chr2	240983733	240983756	CGACACCACTGGCAGGGCTGTGG	GGTCACCACGAGCAGGGCTGNGG	0.0006	0.0055884	0.022015	6.73838e-14	0.269452	0.00732855	0.0391547	0.247713
chr7	29937382	29937405	GAGTCACAGTAACCAGCCCTGGA	GAGCCACATTAACCGGCCCTNGG	0.0011	0.0056047	0.0221	0.00102541	0.0323685	0.00473548	0.0379058	0.582352
chr2	229063688	229063711	CAGCAATGGATAGATCATCCAGA	GGGCAATGGATTGGTCATCCNGG	0.0088	0.00514965	0.022105	2.51303e-12	0.0251832	0.00112086	0.0165893	0.153739
chr12	111897995	111898018	GCTAAATACACCAAGGAAATTGA	GATAACTACACCGAGGAAATNGG	0.0028	0.0037411	0.022105	1.28229e-11	0.0467687	0.00677103	0.033712	0.0646676
chr18	14078236	14078259	CAGGTACTGGTCTGCAGCCTGGG	GTGGTACTGGCCAGCAGCCGNGG	0.0035	0.0037918	0.022105	3.98939e-24	0.0390533	0.000895653	0.00652303	0.112552
chr7	54546128	54546151	AGGAGTAGAGAAGAGGCAGGGAG	GTGAGTAGAGCGGAGGCAGGNGG	0.0061	0.0065119	0.02211	3.31542e-16	0.1372	0.00403642	0.094653	0.83678
chr15	79305094	79305117	AAATAACACAAGCACAGCCACGG	GAGTAGCGCGAGCACAGCTANGG	0.0184	0.0043847	0.022205	1.5118e-22	0.173793	0.00113323	0.00181156	0.0572097
chr17	43685064	43685087	CGCTCCCTCATCCTTCCAGTGGG	GTCTCCCTGATCCATCCAGTNGG	0.0174	0.0048702	0.0223	0.624165	0.172308	0.00139196	0.0222679	0.198078
chr5	1049775	1049798	AGGTGTGAGTTGGCATCTCACGA	GTGTGTGAGTATGCATCTCCNGG	0.0016	0.00396285	0.022305	1.81969e-17	0.00403846	0.00113866	0.000313544	0.00180706
chr7	67697115	67697138	GGCACCTAAAGGATGAATCATGG	GGCACCAACTGGATGGATCANGG	0.0069	0.00475465	0.022305	3.28941e-07	0.321429	0.000945814	0.00274701	0.309768
chr3	9687148	9687171	TCCCTGTTAGCATCTCTCCCTGG	GCTGTGTTTGCGTCTCTCCCNGG	0.007	0.0050329	0.02231	7.02078e-08	0.196639	0.00268175	0.000861708	0.00632183
chr10	13654776	13654799	AAGCGGGGACCTAGGATCCCAGG	GCTCGGGGACACAGGATCCCNGG	0.0065	0.00724835	0.0224	1.43573e-11	0.0704895	0.00243596	0.0292501	0.727089
chr7	139438155	139438178	GCTCCCCTACATCTGCAAGTTGG	GGGACTCTACATCTGCAAGGNGG	0.0221	0.00614985	0.022405	3.9679e-19	0.0777458	0.00245522	0.00328765	0.102512
chr2	34701509	34701532	GGCACCACCATGGGGTGGATAGG	GGCCCCACTGTGGGGTGGAGNGG	0.0232	0.0039092	0.02251	2.2771e-11	0.507854	0.00378268	0.0264842	0.72491
chr8	49486552	49486575	ACTTCAGCAGTTAGACAGCCTGG	GCTTCGGCAGGCTGACAGCCNGG	0.0014	0.00397665	0.02252	2.90773e-18	0.12904	0.00058541	0.00246994	0.0336953
chr1	34188487	34188510	CGGTCTCTTCATCTGCAAAGTGG	GGGACTCTACATCTGCAAGGNGG	0.0004	0.00514915	0.0226	8.42523e-11	0.194805	0.00321904	0.00925713	0.111191
chr1	208163225	208163248	GATGCCAAGACCTTGCTCAAGAG	GATGCAGAGACCCTGCTCAANGG	0.0006	0.0062387	0.022615	0.893066	0.0824916	0.00416786	0.0305739	0.174281
chr1	41876025	41876048	GGAGAGTTGTCCACTTTATAGGA	GGAAACTTGGCCACTCTATGNGG	0.0011	0.00402905	0.022615	5.11854e-14	0.00508626	0.000384473	8.42006e-05	1.5784e-08
chr5	55052009	55052032	TCTGCCACATCTTTTTCAGTAAG	GCATACTCATCTTTTTCAGTNGG	0.009	0.0035461	0.02271	2.0319e-16	0.0500408	0.00575071	8.37914e-05	0.00114635
chr3	133690433	133690456	AGTGAGAAGTGTTATCACTTTAG	GGTGACAAGTGTGATCACTTNGG	0.0011	0.00536515	0.0228	0.999897	0.035	0.00696176	0.0196951	0.291437
chr10	78622876	78622899	TGTCATTTGGCCACTCTATGCAG	GGAAACTTGGCCACTCTATGNGG	0.0127	0.0045141	0.02281	1.02367e-10	0.0599769	0.00801939	0.00571148	0.10437
chr19	45399852	45399875	GCACAAGGCTCACTTGAACCTGG	GCACAAGGCTCAGCTGAACCNGG	0.0051	0.0061139	0.02281	9.70123e-07	0.308772	0.00300988	0.0136481	0.0886643
chr6	6092634	6092657	CTTTCTCTCTCTTTCTAGCCAAG	GCTACTCTCTCTTTCTGGCCNGG	0.0011	0.0052968	0.022905	1.31152e-06	0.0999898	0.00620617	0.0119669	0.00326501
chr9	119659681	119659704	GAACTGAGAGTCATGGAAACTGG	GGACTGAGGGCCATGGACACNGG	0.0011	0.00608965	0.02291	3.70504e-13	0.0901229	0.0010714	0.011674	0.21382
chr9	30943850	30943873	GCCTGGGCGCTGTCACAACTCGG	GTCTGGGCGGTGCTACAACTNGG	0.0025	0.00400915	0.023	1.46184e-13	0.0685714	0.000798295	0.0049094	0.028875
chr11	106331267	106331290	GTAACCAATCTTGGCCCTATGTT	GTCACCAATCCTGTCCCTAGNGG	0.0033	0.004347	0.023005	2.4121e-24	0	0.000558197	0.000328096	1.13453e-08
chr6	145333714	145333737	TGGCACAAGTGTAATCACTTAAG	GGTGACAAGTGTGATCACTTNGG	0.0004	0.0056699	0.02301	4.37038e-20	0.0633484	0.00573581	0.0129041	0.254281
chr12	112141933	112141956	GGAGACCCAGAGGGTGAAGAGAG	GGGAACCCAGCGAGTGAAGANGG	0.0049	0.00431305	0.02311	5.00459e-15	0.0594429	0.00307943	0.00484579	0.0868435
chr14	56281504	56281527	TGAATTAGGTGATCCAGATTAGG	GGGATCAGGTGACCCATATTNGG	0.0019	0.0056153	0.0232	6.50833e-18	0.0573529	0.000855048	0.00283397	0.219575
chr12	116107741	116107764	AGAGTGTTTGTGTCTCTCCCTAG	GCTGTGTTTGCGTCTCTCCCNGG	0.0119	0.00562395	0.023305	2.00515e-10	0.0356745	0.00795717	0.00830183	0.0685414
chr18	61953807	61953830	ACCGTGGGGAACTGGCACTTTGG	GCCGTGGCAAACTGGTACTTNGG	0.0004	0.00455175	0.02331	1.62666e-08	0.257143	0.00166396	0.00665376	0.221941
chr13	21876609	21876632	ACCCCAGCCAGCAGTGGTAACCG	GGCCCAGCCTGCTGTGGTACNGG	0.0013	0.00411735	0.02331	2.68325e-18	0.0198074	0.0014863	0.000499686	0.00108919
chr11	37392335	37392358	TGGTTCAGGAGATCCATATTTGA	GGGATCAGGTGACCCATATTNGG	0.0077	0.0056071	0.023505	1.58828e-10	0.0265152	0.00535768	0.0166773	0.0910643
chr5	167025610	167025633	TACCCAGCATTCTGTGATACTGG	GGCCCAGCCTGCTGTGGTACNGG	0.0026	0.00414405	0.023505	7.95562e-05	0.260355	0.00125598	0.00144055	0.261066
chr9	136576188	136576211	CCTGCCCAGCCTGCCCAGCCTGG	GCTGCCCCGCCTGCCCAGCGNGG	0.0006	0.00547575	0.023505	0.000725708	0.19898	0.0154444	0.10964	0.178083
chr18	78397503	78397526	TCTGTGGGGGGCTCAGATCCAGG	GATGTGGGAGGCTCAGTTCCNGG	0.0143	0.00805494	0.023605	7.75029e-12	0.279365	0.00379197	0.0287558	0.872662
chr1	201324159	201324182	CCCCTACTCATAGTGACCCAGAG	GCCCTGCTCGTGGTGACCGANGG	0.0024	0.0047429	0.023705	4.25464e-15	0.0723145	0.000852341	0.00808284	0.000319921
chr13	31090565	31090588	TCTACCCTGCCCACCCAGCGGGG	GCTGCCCCGCCTGCCCAGCGNGG	0.007	0.00557491	0.02401	5.34933e-15	0.688664	0.00174346	0.0167344	0.0789313
chr11	58865388	58865411	ACTTTTCTCTCCTTCTAGCCTGG	GCTACTCTCTCTTTCTGGCCNGG	0.0023	0.0039071	0.02411	3.66915e-15	0.322262	0.00182227	0.000975508	0.0044157
chr20	17635229	17635252	GAGAACCCCGCTAGGCAGGTGGG	GCTGACCCCGCTGGGCAGGCNGG	0.0012	0.00495775	0.0242	4.06352e-15	0.0906294	0.00157053	0.00828298	0.286609
chr13	81934632	81934655	CAACAAGTAAATCCCACCCTTGG	GAACAAGGTGTTCCCACCCGNGG	0.023	0.0048947	0.0243	1.06993e-13	0.203125	0.000861347	0.00271319	0.07521
chr1	177071588	177071611	TGTGCAAGAAGGCAGTGCTCAGG	GCGCCGAGAAGGAAGTGCTCNGG	0.0011	0.0067258	0.02431	5.50448e-23	0.0366133	0.00142671	0.000726277	0.0591615
chr19	37681004	37681027	GTCAGGCCTCTGGATAACTGCGG	GTCAGGGTTCTGGATATCTGNGG	0.0104	0.00698019	0.02432	1.03337e-05	0.366667	0.0074017	0.0165655	0.714485
chr18	11550084	11550107	GTCTTGGTGGAGCTAAAACTTGG	GTCTGGGCGGTGCTACAACTNGG	0.0098	0.00426865	0.024405	1.0025e-08	0.196875	0.0014111	0.00367836	0.00906795
chr19	31358847	31358870	ATCAGGAGGAGGCCTAAGGAAGG	GGAAGGAGGAGGCCTAAGGANGG	0.0097	0.00878468	0.02441	3.26387e-07	0.245455	0.0228742	0.421413	0.726561
chr8	110842580	110842603	TTCAGCCCGTCTGGTTGCTGGAG	GCTTGTCCGTCTGGTTGCTGNGG	0.0068	0.00560941	0.0245	2.02799e-20	0.0437273	0.00503736	0.000980747	0.0367119
chr14	54452350	54452373	GTCTAGTACCTCAACAGGCTCAG	GGCCAGTACCACAGCAGGCTNGG	0.0013	0.0046564	0.024525	1.9779e-10	0.0304584	0.00124304	0.00889136	0.00194216
chr10	59289669	59289692	AGGAAAGAAACAGCAAGCCCAGG	GCTGCAGAAACAGCAAGCCCNGG	0.0277	0.0056266	0.024615	1.9663e-16	0.160994	0.00823473	0.0256722	0.324547
chr10	56514088	56514111	ACCACAGAAACAGCAAGGCCTGG	GCTGCAGAAACAGCAAGCCCNGG	0.0091	0.0049725	0.024715	8.29018e-12	0.0462857	0.00317269	0.00397806	0.688716
chr4	108158893	108158916	CAAATCTAAGACCTGTATGGGAG	GATTTCTATGACCTGTATGGNGG	0.0279	0.00686851	0.0249	1.8818e-10	0.058489	0.00848306	0.0175111	0.313667
chr20	36308165	36308188	CCTGGAGGACACAGGATCCCTGG	GCTCGGGGACACAGGATCCCNGG	0.0139	0.00738349	0.025005	1.52046e-08	0.357143	0.0150261	0.10492	0.961803
chr5	153299328	153299351	GCTGAGAAAAGATTAGAAACCAG	GTCGAGAAAAGCTTTGAAACNGG	0.0029	0.0050229	0.0251	1.38229e-12	0.0631788	0.00198781	0.000372354	0.00572128
chr10	43063411	43063434	CACCCTCCAGCCAGAGACTGGGG	GCCTCTCCAGCCAGGGGCTGNGG	0.0138	0.0055128	0.025205	1.93208e-07	0.295271	0.000992618	0.0102009	0.558977
chr14	43460903	43460926	GGCATCCTCATCATATTCAGAGG	GGCATACTCATCTTTTTCAGNGG	0.0142	0.00593245	0.025515	0.998155	0.182186	0.00172037	0.000428779	0.0607044
chr15	66770541	66770564	AAGCAAGGCTTTCCCACCCCAGG	GAACAAGGTGTTCCCACCCGNGG	0.012	0.00594566	0.0256	2.14307e-14	0.176786	0.00231374	0.0203215	0.0635673
chr11	55546408	55546431	TATCACCATAACCAGGACTGTGG	GGTCACCACGAGCAGGGCTGNGG	0.0032	0.0048611	0.0257	1.33078e-23	0.341448	0.000684394	0.00619653	0.214015
chr4	139237741	139237764	CTAGAAACTAAAAAGCATCATGG	GAAGAAACTGAGAAGCATGANGG	0.0012	0.00507319	0.02581	9.19183e-15	0.202856	0.00140883	0.00616773	0.0333955
chr5	102690734	102690757	AATCCCCTGCTTAAGGGCCTTGG	GAGACCCTGCTCAAGGGCCGNGG	0.0003	0.00488105	0.0259	1.90471e-10	0.0598643	0.00202292	0.00872383	0.0215852
chr4	163619117	163619140	CAAGATGAAAAAGTAGATGGAGG	GAAGATGATGGAGTAGATGGNGG	0.0112	0.00928319	0.0259	5.49659e-17	0.619048	0.00454133	0.0808945	0.705143
chr6	155827841	155827864	CATGTCCCAAAGTGGACATACAT	GCTGTCCTGAAGTGGACATANGG	0.0011	0.00578765	0.02591	6.62978e-13	0	0.00860351	0.0604731	0.00236446
chr19	49441064	49441087	GCTGTAAATGCCTCTCTCCCGGG	GCTGTGTTTGCGTCTCTCCCNGG	0.0166	0.00449715	0.026	6.91289e-08	0.370588	0.00277495	0.00210487	0.0757741
chr5	115508781	115508804	GAGCCACCGTACCCGGCCCTTGG	GAGCCACATTAACCGGCCCTNGG	0.0064	0.0049436	0.026205	0.00016675	0.0698174	0.00729454	0.012303	0.342597
chr8	46338291	46338314	AGCACCCTGCTCCAGGGCCTGGG	GAGACCCTGCTCAAGGGCCGNGG	0.0013	0.00510456	0.026515	1.22514e-17	0.0408097	0.0015912	0.00797098	0.199662
chr10	35356269	35356292	GTTGGATCTGAGCAGTACAGCAG	GTGGGATCGGAGCAGTTCAGNGG	0.0023	0.00685831	0.026615	4.84494e-12	0.0368724	0.00730828	0.0134066	0.0470877
chr1	30182872	30182895	CATCACCACCACCAAGGCTGAGG	GGTCACCACGAGCAGGGCTGNGG	0.002	0.00542235	0.026705	2.09464e-19	0.120461	0.00113943	0.0103673	0.0892558
chr2	194697788	194697811	TAAGAGTAAGAAGGAAAAATAGG	GGACAGTAAGAAGGAAAAACNGG	0.0063	0.00854214	0.02671	3.70509e-22	0.126923	0.00710795	0.00924945	0.240035
chr2	172513157	172513180	GAAGGCAGCCTTGTCCCCTTAGT	GAAGGTGGCGTTGTCCCCTTNGG	0.0005	0.00574925	0.0269	7.45898e-15	0.0058651	0.0092348	0.0607204	0.00556014
chr3	165367270	165367293	GGAATAAGGTACATGGACACCAG	GGACTGAGGGCCATGGACACNGG	0.0023	0.00760759	0.026905	3.22068e-10	0.133041	0.00428677	0.0142221	0.0577197
chr7	16773061	16773084	TATTCACAGAGGGGTCAGCTGGG	GGTGCACAGTGGGGTCAGCANGG	0.0028	0.0049262	0.026925	5.36675e-19	0.158242	0.00384057	0.0145131	0.0524016
chr2	177012233	177012256	AAAGGTCTCGATGTCCCCTTTGG	GAAGGTGGCGTTGTCCCCTTNGG	0.0027	0.00606515	0.027	5.87726e-10	0.290039	0.00551191	0.0144224	0.0383834
chr8	101548486	101548509	GTCTCTCTCTCTTTCTGTCCTGG	GCTACTCTCTCTTTCTGGCCNGG	0.0096	0.00473575	0.027005	1.02574e-05	0.165289	0.00311527	0.00310346	0.0659666
chr16	65798295	65798318	ACACACGCCCAGTGGGGCTTTGG	GCTGCCGCCCAGTGGGACTTNGG	0.0095	0.0048061	0.02701	1.13375e-18	0.0343196	0.00365194	0.00344235	0.273757
chr12	3092915	3092938	TGCCACCACGCCCAGGGCTGGGG	GGTCACCACGAGCAGGGCTGNGG	0.0093	0.00666985	0.027115	3.26883e-12	0.0907563	0.00397991	0.0253106	0.372044
chr11	104501905	104501928	GCATGGATACTGAGAGCTGCTGG	GTATGGAAAATGAGAGCTGCNGG	0.0041	0.0054419	0.0274	1.58391e-06	0.122449	0.0246118	0.0274009	0.616064
chr4	129417584	129417607	AGAAAGTAAGAAGGAAAAACAGC	GGACAGTAAGAAGGAAAAACNGG	0.0025	0.00780145	0.027605	8.54046e-12	0.0168421	0.0572289	0.286163	0.187781
chr9	8621490	8621513	AATGCTGCCCAGTAGGACTGGGG	GCTGCCGCCCAGTGGGACTTNGG	0.0005	0.0048068	0.027825	6.06193e-09	0.0804431	0.000375905	0.00813334	0.450433
chr11	75445905	75445928	CCTGGCACACAGCAGGGTCTCAG	GCTGGTACACGGCAGGGTCANGG	0.0059	0.00632395	0.0279	1.85147e-20	0.10101	0.00238667	0.0409806	0.0674378
chr2	55628124	55628147	TCCCAGCACCTCAGCAGGCTGAG	GGCCAGTACCACAGCAGGCTNGG	0.0015	0.0060982	0.028	1.28666e-12	0.0379684	0.00551191	0.0199118	0.0228399
chr18	77005347	77005370	GCCATGGCAACATGGTACCTGGG	GCCGTGGCAAACTGGTACTTNGG	0.0013	0.005188	0.028005	3.41325e-14	0.070936	0.00136189	0.00078395	0.100784
chr5	63562628	63562651	AGAATAAGGCACATGGACACTGG	GGACTGAGGGCCATGGACACNGG	0.0029	0.0083011	0.02811	3.81293e-16	0.227368	0.00276505	0.00969098	0.208876
chr22	29195498	29195521	CTGGGCATAGTCAGCCCAGATGG	GGCAGCATAGTGAGCCCAGANGG	0.0043	0.00500896	0.028115	3.08109e-11	0.0752005	0.00438911	0.00589987	0.099336
chr7	24947035	24947058	AGTCCAGCCTTCTGTGGTACAGA	GGCCCAGCCTGCTGTGGTACNGG	0.0203	0.00639144	0.0285	2.13869e-12	0.0165264	0.0154035	0.04281	0.36128
chr17	36627083	36627106	CTGGAGCACAGGGGTCTCTGCGG	GTGGAGCGCAGTGGTCTCCGNGG	0.0411	0.0058495	0.028505	2.03071e-06	0.164835	0.0025921	0.00781959	0.0781406
chr16	75240113	75240136	TGGACCCTGCTCCAGGGCCCAGG	GAGACCCTGCTCAAGGGCCGNGG	0.0057	0.0052966	0.02871	7.17212e-09	0.0721805	0.00275078	0.0156611	0.21766
chr14	59350676	59350699	CAAGAAACTAAGAAAAATGAGGG	GAAGAAACTGAGAAGCATGANGG	0.0032	0.007751	0.02901	2.29318e-15	0.627451	0.000672195	0.00538186	0.518535
chr10	98353719	98353742	GCCCAGGGACACAGAAGCCCTGG	GCTCGGGGACACAGGATCCCNGG	0.0104	0.0084985	0.0292	5.16169e-11	0.041127	0.00158268	0.00404955	0.560791
chr8	138663703	138663726	ACCAGGAGACAAAGGATCCCCGG	GCTCGGGGACACAGGATCCCNGG	0.0047	0.00973383	0.02921	6.29272e-09	0.232009	0.00299776	0.0168505	0.732954
chr1	221366629	221366652	GGGGATTTCTAAAGCCTGCTTAG	GGGGATTTCTATGACCTGTANGG	0.0081	0.0055479	0.0294	3.15253e-20	0.0147881	3.25539e-05	1.90463e-06	8.6752e-08
chr21	16975131	16975154	GTAGTCCTCCTCTACCACCAGAG	GATTTCCTCCTCGACCACCANGG	0.0022	0.0064524	0.0294	0.980906	0.0252525	0.00564061	0.00862111	0.246221
chr22	38947024	38947047	GCTGCTCCCCCTGCCCAGCGAGG	GCTGCCCCGCCTGCCCAGCGNGG	0.002	0.00625726	0.029405	0.988558	0.5	0.021155	0.145001	0.585425
chr2	3960111	3960134	TTGGTACTTCCCAGCAGCCCTGG	GTGGTACTGGCCAGCAGCCGNGG	0.0032	0.0051809	0.0295	1.38274e-07	0.0914286	0.00399987	0.0287669	0.111919
chr5	179183542	179183565	ACTGGTGGCCCAGCCTGCTCAGG	GCACGTGGCCCAGCCTGCTGNGG	0.0309	0.00527795	0.029505	2.33627e-14	0.136134	0.00700844	0.0338131	0.445537
chr1	6411715	6411738	AAGACACTATATCTGCAATGGGG	GGGACTCTACATCTGCAAGGNGG	0.0045	0.0071677	0.0296	2.2331e-18	0.414118	0.0017324	0.0101845	0.265631
chr3	99193094	99193117	GAAATTGACATACTGAAGAATGC	GAAGTTGACTTACTGAAGAANGG	0.0185	0.00637001	0.0296	8.04653e-06	0.0171429	0.0616162	0.112639	0.0353131
chr20	42279959	42279982	CTGCCGTGATGACAGAGAGAGGG	GAAGCGTGATGACAAAGAGGNGG	0.0089	0.0054652	0.0296	8.5991e-21	0.102416	0.000728779	0.0133973	0.082423
chr4	125870254	125870277	TGTAGCATAGTAAACCCAGGAGG	GGCAGCATAGTGAGCCCAGANGG	0.0034	0.00562535	0.029805	6.22703e-16	0.368015	0.000301415	0.00124102	0.2676
chr2	39000538	39000561	AGAGCATTATGACAAAGAAGAGG	GAAGCGTGATGACAAAGAGGNGG	0.0012	0.00882785	0.02991	1.57577e-15	0.321429	0.001881	0.0174289	0.180695
chr19	28853703	28853726	TTAAGGAAAATGAGAGCTCCTGG	GTATGGAAAATGAGAGCTGCNGG	0.0359	0.0071369	0.03021	1.23514e-06	0.213465	0.0112712	0.0366308	0.31816
chr2	84006314	84006337	GAGTAGACTGAACACAGCTGAGG	GAGTAGCGCGAGCACAGCTANGG	0.0107	0.00498001	0.030215	2.31564e-14	0.288235	0.000793529	0.00231822	0.0288468
chr1	13503164	13503187	TCCCTGCTCTAGGTGACCAAGAG	GCCCTGCTCGTGGTGACCGANGG	0.0517	0.00668171	0.030605	4.47984e-11	0.112847	0.00269301	0.0181953	0.011081
chr4	142336191	142336214	GGAATGAGGTACATGGACAACAG	GGACTGAGGGCCATGGACACNGG	0.0001	0.00751105	0.03071	8.24468e-10	0.0665205	0.00343599	0.00640335	0.00804926
chr2	109258599	109258622	AGCACAGCCAGCTGTGGCCCGGC	GGCCCAGCCTGCTGTGGTACNGG	0.0006	0.0061928	0.03081	5.00096e-24	0.00128005	0.000561241	0.000151451	0.0014079
chr13	74414228	74414251	AGAATGAGGTACATGGACAACTG	GGACTGAGGGCCATGGACACNGG	0.0075	0.0074763	0.030815	7.76464e-13	0.00899692	0.00213152	0.00528548	0.00211126
chr13	76283598	76283621	CATGGTGAAGTTGTCCCCTATGG	GAAGGTGGCGTTGTCCCCTTNGG	0.0012	0.00618736	0.030905	1.13023e-08	0.243097	0.0025122	0.00869437	0.0354976
chr3	165554588	165554611	ATCCCCCTGAAATATCCAGTAGG	GTCTCCCTGATCCATCCAGTNGG	0.0051	0.00539375	0.031205	6.62062e-18	0.218382	0.000967619	0.00265976	0.650071
chr1	3329178	3329201	GCAGCACTGACCAGCAGCCTTGG	GTGGTACTGGCCAGCAGCCGNGG	0.0154	0.0074094	0.031315	5.80509e-12	0.42	0.00373762	0.0144266	0.175902
chr1	164848552	164848575	TCACCGTGATGACAAAGAGAAGA	GAAGCGTGATGACAAAGAGGNGG	0.0009	0.00717235	0.0314	4.68653e-25	0.0270811	0.00710795	0.0916038	0.362544
chr1	232274401	232274424	ATCAACATGCCGTCCTGATGTGG	GCAAACATGCTGTCCTGAAGNGG	0.0194	0.0061883	0.031685	1.43284e-14	0.125874	0.00170139	0.000463073	0.06338
chr4	158269626	158269649	TCTGGTTTCTATGACCTGTCTTG	GGGGATTTCTATGACCTGTANGG	0.0023	0.0060347	0.031705	5.08801e-25	0.00220688	0.00411162	0.00125268	0.00985896
chr5	1364585	1364608	TCTTCCCTGTTTCATCCAGTTGG	GTCTCCCTGATCCATCCAGTNGG	0.0101	0.0066373	0.031705	5.07502e-18	0.279977	0.00404237	0.0242589	0.164576
chr5	25610679	25610702	AGAATAAGGCACATGGACACCGG	GGACTGAGGGCCATGGACACNGG	0.0026	0.00916645	0.03181	2.15861e-15	0.227368	0.00276505	0.00969098	0.240465
chr3	67640507	67640530	GTAGATGAAGTCATCTAGGAAGA	GCAGATGGAATCATCTAGGANGG	0.0015	0.0083228	0.03192	5.17711e-06	0.035073	0.0246118	0.0934037	0.214634
chr15	65644586	65644609	AGGCAGCAGCCAGCCAGGCCAGG	GGACCGCAGCCAGCCCGGCCNGG	0.0223	0.0101137	0.03201	1.49526e-05	0.314286	0.00268521	0.0508995	0.323801
chr5	52296778	52296801	GAAGAAATAGACAAGCATAATGG	GAAGAAACTGAGAAGCATGANGG	0.0016	0.0065173	0.03231	3.2386e-13	0.307248	0.00139976	0.00253552	0.217531
chr16	58738180	58738203	CTACCTAGTCTCCCCACTGTAGG	GTCCCTAGTGGCCCCACTGTNGG	0.0097	0.00824909	0.032405	2.29751e-12	0.0952381	0.00732855	0.042018	0.452738
chr2	164657662	164657685	CCTTTATAGTGAGCCCAGAACGA	GCAGCATAGTGAGCCCAGAANGG	0.0191	0.0066506	0.032405	2.48227e-05	0.00810241	0.0130581	0.0422342	0.149261
chr12	104198213	104198236	AGACAGTAAGAACGAAAGACGGG	GGACAGTAAGAAGGAAAAACNGG	0.0075	0.0072704	0.0326	5.82014e-18	0.151579	0.00262511	0.0133347	0.356727
chr1	243905719	243905742	ACTGCACAGTGGAATCAGCCAGG	GGTGCACAGTGGGGTCAGCANGG	0.0011	0.00519595	0.0326	2.33188e-17	0.0980366	0.000240455	0.00608552	0.0772279
chr3	35637569	35637592	TTCTGGACAGAACTACATCTCGG	GTCTGGGCGGTGCTACAACTNGG	0.0388	0.0059241	0.0328	7.48935e-20	0.225	0.000144811	0.00110227	0.08175
chr16	64233959	64233982	AGAATGAGGTACATGGACAACTG	GGACTGAGGGCCATGGACACNGG	0.0053	0.00762066	0.033205	7.76464e-13	0.00899692	0.00213152	0.00528548	0.00211126
chr5	89284630	89284653	TGGTGGTGATGACAGAGAGGAGG	GAAGCGTGATGACAAAGAGGNGG	0.0065	0.00552341	0.03321	3.97171e-15	0.0693333	0.00166425	0.0109642	0.0158628
chr8	27898016	27898039	TGGTCTCTCTCCCTCTGGCCAGG	GCTACTCTCTCTTTCTGGCCNGG	0.0059	0.0061	0.03321	5.43031e-10	0.165548	0.00116024	0.00106817	0.0126136
chr1	217477880	217477903	GAACACCACCAGAAGGGCTGAGG	GGTCACCACGAGCAGGGCTGNGG	0.0005	0.00751341	0.0333	6.82221e-13	0.0929839	0.005195	0.0279865	0.209447
chr18	7809471	7809494	CACCCCTTCTTCTCCAGCCCAGG	GACACCTTCTTCCCCAGCCCNGG	0.0059	0.00985438	0.033305	0.999865	0.176471	0.011507	0.0741301	0.77764
chr16	34219575	34219598	ACTATCCCGAAGTGGACATTTGG	GCTGTCCTGAAGTGGACATANGG	0.0044	0.00566785	0.033705	1.15861e-15	0.486	0.00710795	0.0241146	0.622206
chr17	83060035	83060058	GCAGCCATGCTGTCCTGAAAGGG	GCAAACATGCTGTCCTGAAGNGG	0.159	0.0057358	0.033765	0.0146432	0.292969	0.0139735	0.00748589	0.143985
chr2	219381687	219381710	CGCCCAGCCCAGTGGGACTTCAG	GCTGCCGCCCAGTGGGACTTNGG	0.0032	0.0086716	0.033915	4.5051e-07	0.0271413	0.00503736	0.0190193	0.255015
chr2	126733160	126733183	CCCAAGCAGGAGTCCCCTCCAGG	GCTGGGCAGGAGCCCCCTCCNGG	0.0018	0.0104047	0.0342	8.89436e-05	0.167143	0.003494	0.0387358	0.896869
chr8	61673235	61673258	AGGGCAGCAGGCTGACAGCCAGG	GCTTCGGCAGGCTGACAGCCNGG	0.0056	0.00597145	0.034815	2.44011e-20	0.195652	0.00503736	0.0250625	0.318301
chr14	60375714	60375737	ATTGGAAGATGATGCCATCTAGG	GGTGGATGATGGTGCCGTCGNGG	0.0101	0.00760205	0.03491	1.26681e-17	0.305582	0.000356805	0.00288751	0.0175689
chr1	150326150	150326173	TAACAGTAAGAAGGAAAAAAAGG	GGACAGTAAGAAGGAAAAACNGG	0.0045	0.0110543	0.0352	7.92748e-15	0.423077	0.0154444	0.0562738	0.715449
chr17	77570333	77570356	AGTCCACAGTGGAGTCGGCAAGG	GGTGCACAGTGGGGTCAGCANGG	0.0048	0.0067771	0.035305	6.79156e-15	0.0776151	0.00240179	0.0108164	0.5664
chr3	165712870	165712893	AGAATGAGGTACATGGACAACTG	GGACTGAGGGCCATGGACACNGG	0.0057	0.00782525	0.035405	7.76464e-13	0.00899692	0.00213152	0.00528548	0.00211126
chr14	39339256	39339279	AAGGTACTGGCCCGCAGCCCAGG	GTGGTACTGGCCAGCAGCCGNGG	0.0021	0.00660195	0.0355	2.68412e-17	0.0687102	0.00275078	0.0171384	0.205243
chr3	40171355	40171378	GCTCCCCTGCTCCATCCAGTAGG	GTCTCCCTGATCCATCCAGTNGG	0.0115	0.00941699	0.035605	3.03676e-09	0.127101	0.0127871	0.0349933	0.583312
chr11	47574847	47574870	CCATCTCTCTCTCTCTAGCCTGG	GCTACTCTCTCTTTCTGGCCNGG	0.0002	0.00684531	0.03664	7.10126e-05	0.239234	0.0014133	0.00143566	0.0109118
chr1	44265624	44265647	CCCATCAGGTGATCAATATTTGG	GGGATCAGGTGACCCATATTNGG	0.0081	0.0078827	0.036915	7.66563e-09	0.0295858	0.000959514	0.0050759	0.287082
chr2	175998798	175998821	AGTACCAGTTCTGTCCCTAGCTG	GTCACCAATCCTGTCCCTAGNGG	0.0033	0.00645855	0.0371	9.33036e-12	0.0139765	0.00802512	0.0082759	0.0639685
chr14	65988660	65988683	AGAGGATCAGATTAGTTCAGTGG	GTGGGATCGGAGCAGTTCAGNGG	0.0004	0.00642515	0.037105	1.23406e-13	0.0981346	0.000708904	0.00619255	0.271455
chrX	87140583	87140606	ACCCAGGTTCTGGGTATCTGTGG	GTCAGGGTTCTGGATATCTGNGG	0.0006	0.00976309	0.03711	0.00176564	0.110118	0.00138098	0.00800076	0.55893
chr12	60768928	60768951	TCTAATAAGTGTAATCACTTTGG	GGTGACAAGTGTGATCACTTNGG	0.0067	0.00985744	0.037205	2.19465e-18	0.534066	0.00214389	0.00524826	0.390039
chr6	149375601	149375624	TGAGAATGATGACAGAGAGGAGG	GAAGCGTGATGACAAAGAGGNGG	0.0143	0.00816805	0.037315	9.24983e-15	0.297143	0.00152131	0.0326616	0.121707
chr18	36480898	36480921	CCATGAAGAAGGAAGTGCTCAAG	GCGCCGAGAAGGAAGTGCTCNGG	0.0019	0.0104063	0.037505	6.83505e-19	0.0666667	0.00503736	0.00795646	0.00215986
chr4	70306019	70306042	GAATAGTGATGATAAAGAAGAGG	GAAGCGTGATGACAAAGAGGNGG	0.0097	0.0060875	0.037625	7.12037e-14	0.103896	0.00193016	0.00691753	0.38817
chr8	73127886	73127909	AGAGATGGGATTATCTAGGAAAG	GCAGATGGAATCATCTAGGANGG	0.0009	0.00916945	0.0377	3.72356e-17	0.0582683	0.00444369	0.0815504	0.153943
chr7	7585741	7585764	CAAACATGACACACAAATACGGG	GAAGCATGACGGACAAGTACNGG	0.0008	0.00714151	0.03791	5.9118e-16	0.317647	0.00101136	0.00373532	0.218507
chr8	19316599	19316622	ACAGGGCAGAAGCCTCCTCCTGG	GCTGGGCAGGAGCCCCCTCCNGG	0.0418	0.0118651	0.0381	2.25579e-11	0.04	0.00378609	0.0200187	0.687725
chrX	91603646	91603669	GTAAACATGCTGCCCTGAAGGGA	GCAAACATGCTGTCCTGAAGNGG	0.0073	0.00882406	0.03824	1.64878e-10	0.0498405	0.0360441	0.119568	0.185565
chr2	164964587	164964610	AAAGATCAAAATCGGTAAATGAG	GAGAATCAAAATCGGTGAATNGG	0.0598	0.00673005	0.038315	6.23449e-16	0.102083	0.00611928	0.000529063	0.0454068
chr3	40604732	40604755	GATTGTGAGTATGCTTCTCCTCG	GTGTGTGAGTATGCATCTCCNGG	0.0029	0.00715541	0.03841	1.9691e-24	0.00906593	0.00808488	0.00945087	0.0269888
chr1	167235556	167235579	GGTGATTGAGCCCATTTCCTGGG	GTCCCCTGAGCCCATTTCCTNGG	0.0176	0.0122992	0.0385	4.29486e-11	0.153214	0.00498201	0.0079979	0.232483
chr11	4918006	4918029	GAAATAGAATTACTGAAGAACAG	GAAGTTGACTTACTGAAGAANGG	0.021	0.008349	0.038625	4.07262e-07	0.173333	0.00918097	0.0249345	0.138477
chr4	94283854	94283877	TAATTACTCATCTTTTTCAAAGG	GGCATACTCATCTTTTTCAGNGG	0.0525	0.00666855	0.038765	6.22496e-09	0.4375	0.00411162	0.000192295	0.0898487
chr4	179056089	179056112	TCTGGATGAAAGTGCCATCTTGG	GGTGGATGATGGTGCCGTCGNGG	0.024	0.00796206	0.038805	1.07331e-26	0.387692	0.000542747	0.00254417	0.00150076
chr12	56337508	56337531	GAGCCACTGTACCCGGCCCTTGG	GAGCCACATTAACCGGCCCTNGG	0.0083	0.00781991	0.03901	0.000415375	0.0698174	0.00729454	0.0100284	0.394655
chr17	40914743	40914766	TCAGAACTCATATTTTTCAGAGG	GGCATACTCATCTTTTTCAGNGG	0.0048	0.00657995	0.039045	1.8106e-13	0.133929	0.0029702	1.26303e-05	0.0263088
chr3	110905190	110905213	AAAGTTTACTTACTGCAGAAGGG	GAAGTTGACTTACTGAAGAANGG	0.0031	0.0065114	0.039105	1.89904e-06	0	0.00381546	0.00510127	0.0367092
chr11	119317820	119317843	CTGGACAAGTGTGAACACCTTGG	GGTGACAAGTGTGATCACTTNGG	0.0016	0.008763	0.039515	2.69983e-18	0.0362976	0.000821571	0.00117445	0.348036
chr5	57504160	57504183	CAGTCTCTCTCCTTCTAGCCAGG	GCTACTCTCTCTTTCTGGCCNGG	0.0057	0.00746875	0.039715	6.10154e-08	0.14615	0.00119917	0.000713849	0.00443989
chr14	104530877	104530900	TAATCAGCAGAATGACAGCCAGG	GCTTCGGCAGGCTGACAGCCNGG	0.0066	0.0068862	0.0398	1.65877e-19	0.371058	0.000997319	0.00382181	0.37276
chr15	44158533	44158556	AGGATAAGGTGACAAATATTAGG	GGGATCAGGTGACCCATATTNGG	0.0224	0.00945425	0.039815	2.06583e-05	0.065	0.000375834	0.00199372	0.297522
chr20	44644582	44644605	CATCACCAAAAGCAGGGCTAGGG	GGTCACCACGAGCAGGGCTGNGG	0.0294	0.0127378	0.03991	1.44408e-18	0.453297	0.00234659	0.0408698	0.255399
chr1	151384697	151384720	GCTGTTACACAGCAGGGCCAGGG	GCTGGTACACGGCAGGGTCANGG	0.0247	0.0122375	0.040105	1.32698e-10	0.128571	0.00332821	0.0336458	0.493028
chr9	137278691	137278714	GGACCGCGGCCAGCCCAGCCTGG	GGACCGCAGCCAGCCCGGCCNGG	0.0085	0.0117901	0.040315	0.694376	0.684444	0.0309958	0.18103	0.510398
chr13	105660239	105660262	CTCTCTCCAGCAAGGGGATGAGG	GCCTCTCCAGCCAGGGGCTGNGG	0.0093	0.00987153	0.0404	6.41201e-09	0.24975	0.00158313	0.0229714	0.71519
chr14	55463331	55463354	ACAGCATAGTGAACCCAGGAGGG	GCAGCATAGTGAGCCCAGAANGG	0.0247	0.0104944	0.040805	0.00762528	0.311538	0.00436195	0.0317432	0.734866
chr2	184604804	184604827	TATGTGGCAAACAGGTACTACAG	GCCGTGGCAAACTGGTACTTNGG	0.0008	0.00755815	0.04092	1.12097e-19	0.0504808	0.0015912	0.00454913	0.0293544
chr7	35261840	35261863	GTACCGCGCAGTAGTCTCCTGGG	GTGGAGCGCAGTGGTCTCCGNGG	0.0083	0.00879854	0.041105	1.94933e-09	0.128281	0.0015504	0.00339596	0.0188937
chr12	108187898	108187921	TGGGCCACTATGGACAGGAATGG	GGGGCCACTAGGGACAGGATNGG	0.001	0.0122812	0.04134	1.35762e-11	0.216346	0.00857167	0.0972407	0.718928
chr4	6074105	6074128	AGCACCAATCTTGTCCCTGGAGG	GTCACCAATCCTGTCCCTAGNGG	0.0093	0.0119325	0.04163	2.01901e-14	0.0872308	0.00292401	0.00739962	0.644399
chr12	132416793	132416816	GAGCCCACTGTGGGGTGGGGAGG	GGCCCCACTGTGGGGTGGAGNGG	0.0023	0.00732305	0.041925	9.06597e-16	0.158654	0.010749	0.0660929	0.881103
chr1	26151752	26151775	TACTGGGCTGTGCTACAAGTTGG	GTCTGGGCGGTGCTACAACTNGG	0.0111	0.0085345	0.0426	5.149e-07	0.0564103	0.00321904	0.00815815	0.257241
chrX	64118237	64118260	ACAGAATAGAGAGCCCAGAAAGG	GCAGCATAGTGAGCCCAGAANGG	0.0048	0.0138186	0.04261	0.519427	0.440816	0.0252511	0.0835877	0.623188
chr20	21476782	21476805	GAGAAGAAAAATCAGTGAATTGG	GAGAATCAAAATCGGTGAATNGG	0.0891	0.00754811	0.043025	6.21384e-08	0.321429	0.0016453	0.000954251	0.178987
chr11	61881523	61881546	CTGGGTGGTGTTGTCCCCATGGG	GAAGGTGGCGTTGTCCCCTTNGG	0.0134	0.0117276	0.043105	3.61617e-13	0.0793651	0.00187306	0.0137682	0.254775
chr7	41905966	41905989	TTATGGGTGATGCTAAAACTTGG	GTCTGGGCGGTGCTACAACTNGG	0.004	0.00726246	0.04331	6.65569e-11	0.707778	0.00148385	0.00818047	0.00263718
chr22	50441425	50441448	GTGCCCCTCCCCGACCACCAGGG	GATTTCCTCCTCGACCACCANGG	0.0594	0.00762146	0.043405	2.5717e-08	0.156863	0.00483599	0.00194438	0.38236
chr3	128519082	128519105	CACCAGTTCCACAGCAGGCTGGC	GGCCAGTACCACAGCAGGCTNGG	0.0037	0.0104411	0.0435	2.37465e-12	0.00575615	0.0260631	0.096172	0.101301
chr3	14166006	14166029	AGCAGCCCAGTGAGCCCAGTGGG	GGCAGCATAGTGAGCCCAGANGG	0.0111	0.00784896	0.043825	1.59428e-12	0.23625	0.00485473	0.00513611	0.752187
chr3	128405618	128405641	AGGGCCCTGGCCTGTCGTCTCAG	GGCGCCCTGGCCAGTCGTCTNGG	0.0334	0.0102145	0.043915	4.3841e-11	0.035	0.0113459	0.0879912	0.329186
chr13	104308971	104308994	GGAAACTTTGTAACTATATGTAG	GGAAACTTGGCCACTCTATGNGG	0.0024	0.0083686	0.04421	1.80895e-13	0.0303894	0.000397786	0.000217169	0.000329889
chr15	90084465	90084488	CCTCTGGCCTGTAGTCTGGGTGG	GCCCTGGCCAGTCGTCTGGGNGG	0.0222	0.00873714	0.0444	7.57147e-14	0.166653	0.00528268	0.030474	0.0489095
chr2	193112700	193112723	AGAAATCAGGCCACTCTATCTTG	GGAAACTTGGCCACTCTATGNGG	0.001	0.007959	0.04521	1.3522e-11	0.00767493	0.00172311	0.00134543	0.00242099
chr11	70077401	70077424	GAGGGACACTTTATTTCCACTGG	GAGGTTCACTTGATTTCCACNGG	0.0298	0.0115995	0.04542	0.999255	0.213333	0.00775794	0.00294453	0.151415
chr11	30064468	30064491	ATTGGTGGTGATATCCCCTTTGG	GAAGGTGGCGTTGTCCCCTTNGG	0.0101	0.0096356	0.045535	3.21299e-09	0.279885	0.000799678	0.00974987	0.0398548
chr10	132708653	132708676	GCTGCACAGAGAAGTCAGCAGGG	GGTGCACAGTGGGGTCAGCANGG	0.0103	0.0118264	0.04611	1.35686e-10	0.511243	0.00259223	0.0220471	0.432274
chr1	104418678	104418701	ATTGGATGAAGATGCCATCTAGG	GGTGGATGATGGTGCCGTCGNGG	0.0182	0.0100763	0.0463	1.23707e-21	0.299345	0.000481138	0.00277148	0.00411031
chr17	65768940	65768963	AGACAGTAAGAAGAAATAACAGG	GGACAGTAAGAAGGAAAAACNGG	0.0131	0.0150486	0.046505	1.08663e-17	0.09	0.00192228	0.00550041	0.59072
chr21	30077236	30077259	TCTGCGTAATGACAAAGAGGAGA	GAAGCGTGATGACAAAGAGGNGG	0.0106	0.0103241	0.046705	6.42707e-25	0.0385154	0.0136678	0.175349	0.366876
chr3	18028919	18028942	AGGAGCATAGTGAGCAAAGAAGG	GGCAGCATAGTGAGCCCAGANGG	0.0666	0.00830245	0.046715	1.92849e-18	0.21	0.00105252	0.00435261	0.102566
chr5	62404085	62404108	AACACCTTCTTATCCAGCCCTGG	GACACCTTCTTCCCCAGCCCNGG	0.0016	0.0119376	0.046905	0.999723	0.45	0.00566146	0.0500896	0.537738
chr22	48335640	48335663	GTCCCCACTGTGGGGTGATGCGG	GGCCCCACTGTGGGGTGGAGNGG	0.0056	0.00875989	0.04694	4.2358e-10	0.237224	0.00213672	0.0347886	0.471423
chr1	36785511	36785534	TCCATTCTCTCTCTCTGGCCTGG	GCTACTCTCTCTTTCTGGCCNGG	0.011	0.0103964	0.047305	5.44245e-06	0.215311	0.00573581	0.0122232	0.0357956
chrX	14324523	14324546	CATGCACAGTAGGGTCAGCATTG	GGTGCACAGTGGGGTCAGCANGG	0.0009	0.011123	0.047405	0.0041468	0.0235479	0.0156222	0.358517	0.23703
chr8	24211935	24211958	TTTAACAAGTATCATCACTTGGG	GGTGACAAGTGTGATCACTTNGG	0.0056	0.0103393	0.048	3.03448e-21	0.241148	0.00196671	0.00294251	0.291336
chr13	101028919	101028942	AGGAGGCAACCTACATAATGGGA	GTGCGGCAACCTACATGATGNGG	0.0158	0.0102698	0.048605	3.58287e-17	0.0412632	0.00620617	0.0323011	0.126784
chr4	100090503	100090526	AACAGAATAGTGAACCCAGAAAG	GGCAGCATAGTGAGCCCAGANGG	0.009	0.011557	0.04901	8.24281e-20	0.1375	0.00137829	0.0239801	0.0763517
chr1	82224642	82224665	TCTGATGGAATAATTTAGGATGG	GCAGATGGAATCATCTAGGANGG	0.009	0.00787006	0.049015	2.77636e-06	0.0336134	0.00202254	0.00951854	0.0309586
chr13	64662911	64662934	TTCTGGGTGGTGTTACAACCTGG	GTCTGGGCGGTGCTACAACTNGG	0.0087	0.0081894	0.049035	1.94164e-09	0.0556818	0.00275078	0.00771473	0.118628
chr14	75413642	75413665	GCACAAGAATCAACTGAACCCGG	GCACAAGGCTCAGCTGAACCNGG	0.031	0.0140991	0.04911	9.92439e-06	0.791209	0.00587279	0.0185181	0.298908
chrX	76423036	76423059	TGTTTCTATCTCCTGTATGGTGG	GATTTCTATGACCTGTATGGNGG	0.0061	0.0145472	0.0493	4.92962e-11	0.0984615	0.00743261	0.0153599	0.279951
chr18	78232822	78232845	GCGAGGGGACACAGGAGCCCGGG	GCTCGGGGACACAGGATCCCNGG	0.0066	0.0158854	0.050005	0.00704787	0.0495356	0.0119612	0.0290675	0.639549
chrX	8693674	8693697	GAAGGTGGTTATGTCCCCATTGG	GAAGGTGGCGTTGTCCCCTTNGG	0.001	0.010099	0.051405	2.36604e-11	0.152344	0.00143052	0.00419965	0.0506596
chr5	74574892	74574915	GGATCCCTGGCCCATCCAGTTGG	GTCTCCCTGATCCATCCAGTNGG	0.035	0.0124453	0.052115	9.37576e-17	0.26963	0.00721083	0.0215024	0.590418
chr10	75880262	75880285	ACAGATGATATCATCTAGGAAGA	GCAGATGGAATCATCTAGGANGG	0.059	0.0127142	0.052205	5.64512e-10	0.0375	0.0163277	0.147515	0.690108
chr6	6932220	6932243	GGAGTGTGATGACAAAGAAGGGG	GAAGCGTGATGACAAAGAGGNGG	0.0066	0.016469	0.05251	2.10131e-18	0.363636	0.0109016	0.0887766	0.936874
chr17	69967698	69967721	CTGAACATGCTGCCCTGAAGAAG	GCAAACATGCTGTCCTGAAGNGG	0.0783	0.0114433	0.052805	2.08297e-12	0.0812216	0.00573581	0.0118808	0.105481
chr3	76880450	76880473	AAAAGCATGCTGTCCTGAAATGG	GCAAACATGCTGTCCTGAAGNGG	0.0151	0.00917185	0.053115	5.2668e-10	0.441818	0.00710795	0.00555969	0.180474
chr1	177215805	177215828	ATATTTAGTGGCTCCACTGTGGG	GTCCCTAGTGGCCCCACTGTNGG	0.0504	0.0169766	0.0535	2.37885e-14	0.277964	0.003494	0.0377685	0.429981
chr12	112450480	112450503	GTAGGATCTGCACAGTTCAGAGG	GTGGGATCGGAGCAGTTCAGNGG	0.0044	0.00987114	0.05381	1.47231e-13	0.149333	0.0023536	0.00984222	0.0762726
chr13	113037654	113037677	GAGGGATTGAGAGGCTGCAGAGG	GGGGGATTGTGGGGCTGCAGNGG	0.0057	0.0162868	0.0541	7.86742e-09	0.676923	0.0127548	0.108479	0.83754
chr17	77002337	77002360	CTTCCGCAGCCAACCAGGCCAGG	GGACCGCAGCCAGCCCGGCCNGG	0.0354	0.0175963	0.05461	1.85546e-12	0.296174	0.000623505	0.0439465	0.264877
chr6	150543361	150543384	ACACAAGGTGTTTCCACCCCAGG	GAACAAGGTGTTCCCACCCGNGG	0.0011	0.0143348	0.05503	4.16993e-08	0.212143	0.00275078	0.057848	0.717971
chr20	61889119	61889142	GGGGGCTCACTAGAGGGAGGAGG	GAGGGCTCACCAGAGGTAGGNGG	0.0149	0.0175646	0.055505	4.58393e-20	0.0289593	0.00693987	0.0204622	0.448223
chr6	159043093	159043116	GAAGCATGATGAGAAAGAAGTGG	GAAGCGTGATGACAAAGAGGNGG	0.0033	0.0097763	0.055515	4.69151e-15	0.0974026	0.00225652	0.00589169	0.736892
chrX	139244334	139244357	GTAGATGGTATCATCTAGGAAGA	GCAGATGGAATCATCTAGGANGG	0.0124	0.0140865	0.05594	1.27763e-10	0.0378788	0.0433172	0.241074	0.844725
chr13	58203445	58203468	GGAATAAGGTACATGGACACCGG	GGACTGAGGGCCATGGACACNGG	0.0096	0.0186405	0.05621	3.87194e-11	0.513158	0.00428677	0.0142221	0.328664
chr12	17005811	17005834	TCTGGTTTCTATGACCTGTATTG	GGGGATTTCTATGACCTGTANGG	0.0098	0.0104898	0.05641	9.72301e-21	0.00971029	0.0130581	0.0109637	0.204632
chr9	90428802	90428825	GGCCTGAGGCCCTTGGACACTGG	GGACTGAGGGCCATGGACACNGG	0.0134	0.0160655	0.0565	2.50908e-08	0.0514286	0.0098923	0.0186585	0.392836
chr12	99770388	99770411	TGTATTAGGTGACCTATATTAGG	GGGATCAGGTGACCCATATTNGG	0.0134	0.016409	0.0567	1.5079e-07	0.0309524	0.00248706	0.0117903	0.370361
chr13	58228371	58228394	ACAGAATAGAGAGCCCAGAAAGG	GCAGCATAGTGAGCCCAGAANGG	0.0254	0.0175065	0.056905	0.519427	0.440816	0.0252511	0.0835877	0.623188
chr5	179439204	179439227	ACTCGGGGGCCCAGGATCCCAGG	GCTCGGGGACACAGGATCCCNGG	0.0022	0.0191973	0.0572	0.000104278	0.24	0.00954518	0.132294	0.916946
chr14	68702704	68702727	GGAGGTGGCGCTATCCTCTTAGG	GAAGGTGGCGTTGTCCCCTTNGG	0.0177	0.0122527	0.05824	1.08178e-18	0.229744	0.00130929	0.00825614	0.0352674
chr1	238123989	238124012	GAGATTAAAGTCAGTCATCTTGG	GACATTAAAGATAGTCATCTNGG	0.0048	0.00995724	0.05912	3.13298e-10	0.145749	0.00738168	0.00372863	0.0775491
chr3	107106677	107106700	GTAGGATCTGCACAGTTCAGAGG	GTGGGATCGGAGCAGTTCAGNGG	0.0022	0.0106925	0.05961	1.47231e-13	0.149333	0.0023536	0.00984222	0.0762726
chr17	9970017	9970040	GGAATGTGCCTAACAGGAGGGGA	GGAATCTGCCTAACAGGAGGNGG	0.0086	0.0146868	0.06051	0.0184234	0.0347222	0.605	0.611842	0.801787
chr19	15448373	15448396	ATAGAGAGAAGGAAGTGCTTAGG	GCGCCGAGAAGGAAGTGCTCNGG	0.0265	0.0177356	0.06301	3.63325e-28	0.0525974	0.00271933	0.00138827	0.0338704
chr3	70416899	70416922	AATGCAGAGACCCTGAGCAATGG	GATGCAGAGACCCTGCTCAANGG	0.0025	0.0140101	0.06391	1.01099e-08	0.105882	0.00221901	0.0223574	0.352063
chr14	61442699	61442722	ACACAAGGATCACCTGAACCTGG	GCACAAGGCTCAGCTGAACCNGG	0.0273	0.0174145	0.063925	0.839987	0.324812	0.0070308	0.0247758	0.498464
chr4	97996257	97996280	AGCAGAATAGAGAGCCCAGAAAG	GGCAGCATAGTGAGCCCAGANGG	0.0136	0.0154007	0.06452	5.39688e-15	0.1625	0.00945144	0.0468719	0.367111
chr10	132973368	132973391	CCTGCCCAGCCTGCCCAGCTGGG	GCTGCCCCGCCTGCCCAGCGNGG	0.005	0.0179555	0.06461	0.687118	0.325	0.0154444	0.127576	0.480753
chr2	239966094	239966117	ACTGACACACGCCAGGGTCATGG	GCTGGTACACGGCAGGGTCANGG	0.0299	0.0196284	0.06481	5.9231e-10	0.375401	0.00440006	0.0470019	0.425016
chrX	74182126	74182149	GGACTGCTCCTGGTGACAGAAGG	GCCCTGCTCGTGGTGACCGANGG	0.0009	0.0128378	0.0658	0.428725	0.129855	0.00286916	0.0115481	0.0260617
chrX	136994930	136994953	ATTGGTGGCATTTTCCCCTTCGG	GAAGGTGGCGTTGTCCCCTTNGG	0.0215	0.0167351	0.06601	1.05938e-07	0.129369	0.00321798	0.0184588	0.458908
chr16	81402849	81402872	TGATCGAGGGCCTTGGACACGGG	GGACTGAGGGCCATGGACACNGG	0.0012	0.0195585	0.066105	0.000125249	0.24	0.00581725	0.0332164	0.537023
chr4	64305964	64305987	AGAATAAGGAACATGGACACTGG	GGACTGAGGGCCATGGACACNGG	0.0135	0.0210352	0.066515	2.27605e-18	0.530526	0.00276505	0.0113798	0.300589
chr1	33462623	33462646	CCCAGCAAGTGTGATCACTTGGG	GGTGACAAGTGTGATCACTTNGG	0.0085	0.018664	0.0671	8.09387e-22	0.137331	0.00823473	0.00453812	0.322486
chr12	586705	586728	AACTGGGCAGTGCTGAAACTGGG	GTCTGGGCGGTGCTACAACTNGG	0.0491	0.0154914	0.06861	1.6555e-13	0.318214	0.000267564	0.0174155	0.0828478
chr12	52069906	52069929	GCTGGGCAGGTGCCCCCTCCGGG	GCTGGGCAGGAGCCCCCTCCNGG	0.022	0.020715	0.06901	0.999908	0.307692	0.555	0.475484	0.74756
chr2	60325115	60325138	TGCCCCATTGAGGGGTGGAGGGG	GGCCCCACTGTGGGGTGGAGNGG	0.023	0.0131358	0.0694	0.00039262	0.65625	0.0156222	0.133963	0.910232
chr3	157256884	157256907	CATCACCACAAACAGGTCTGTGG	GGTCACCACGAGCAGGGCTGNGG	0.0212	0.0188805	0.070205	3.21848e-17	0.131624	0.00167831	0.0139396	0.374237
chr14	41612759	41612782	CATAATTATTGAAGCTATTCCAG	GGGTATTATTGATGCTATTCNGG	0.0023	0.0115547	0.070605	1.86623e-08	0.0258289	0.003494	4.24007e-06	0.025602
chr1	183155970	183155993	TAAACATGATGACAAAGATGTGG	GAAGCGTGATGACAAAGAGGNGG	0.0082	0.0191567	0.07131	2.18504e-22	0.6	0.00318743	0.068647	0.760384
chr16	66132768	66132791	CAGTAGCTAGAGCTCAGCTAGGG	GAGTAGCGCGAGCACAGCTANGG	0.0428	0.0190383	0.071405	0.473227	0.204082	0.00139196	0.00791968	0.0324023
chr17	42276717	42276740	GACCACCACTAGCAGGGCTAGGG	GGTCACCACGAGCAGGGCTGNGG	0.029	0.0227845	0.072515	1.21007e-14	0.276228	0.00633356	0.0619798	0.631454
chr18	68958792	68958815	GCAATTGACATACTGAAGAATGG	GAAGTTGACTTACTGAAGAANGG	0.0291	0.0136016	0.07295	0.000177138	0.606122	0.0246118	0.0441055	0.260533
chr21	30459820	30459843	GTAGATGGAATCATCTTGGAAGG	GCAGATGGAATCATCTAGGANGG	0.0068	0.0208759	0.075705	0.00108405	0.121212	0.05225	0.0747535	0.509961
chr9	100774139	100774162	CCTTTATCATCTTTTTCAGTGGG	GCATACTCATCTTTTTCAGTNGG	0.0815	0.0132958	0.07576	2.89091e-16	0.17025	0.00801939	0.000786676	0.117817
chr17	33255332	33255355	ACAACTCTTTCTTTCTGGCCAGG	GCTACTCTCTCTTTCTGGCCNGG	0.0532	0.0222595	0.076015	0.00045923	0.5625	0.0160991	0.0593466	0.0476297
chr16	16136846	16136869	AGGAAATGTACTGGTCATCCTGG	GGGCAATGGATTGGTCATCCNGG	0.031	0.0175287	0.0763	2.31227e-10	0.269474	0.00493086	0.0112216	0.616741
chr18	43608036	43608059	TTTGACAAATATGAACACTTGGG	GGTGACAAGTGTGATCACTTNGG	0.0081	0.0192299	0.076305	1.89988e-13	0.236842	0.000852703	0.00215569	0.277354
chr11	2346955	2346978	ACTGGTGGCGTTGTCCCCTGTGG	GAAGGTGGCGTTGTCCCCTTNGG	0.0043	0.0178958	0.076805	1.58113e-10	0.088087	0.00700844	0.0666896	0.592526
chr2	10221835	10221858	GAAGATGGCAATGACCCCTTTGG	GAAGGTGGCGTTGTCCCCTTNGG	0.0066	0.0191597	0.076925	6.09199e-11	0.375556	0.00108967	0.00281354	0.212258
chr11	4781090	4781113	ACAGCTCCAGCCAGGGGCTGGGG	GCCTCTCCAGCCAGGGGCTGNGG	0.0131	0.0195548	0.0771	0.00347586	0.4875	0.0233883	0.203166	0.380016
chr5	154331594	154331617	AACATTAAAGATAGACATCTGAG	GACATTAAAGATAGTCATCTNGG	0.0161	0.0170554	0.077715	1.0523e-12	0.135088	0.032641	0.0851341	0.0854523
chr3	187030881	187030904	TTGCAATGATGGTGCCGTCAAGG	GGTGGATGATGGTGCCGTCGNGG	0.0111	0.0146604	0.07813	7.20605e-18	0.136865	0.00271933	0.0100669	0.0252464
chr6	73111069	73111092	CTAATTGACTTACTAAAGAACAG	GAAGTTGACTTACTGAAGAANGG	0.0202	0.0148574	0.07872	0.787463	0.114082	0.00416921	0.038463	0.07682
chr10	79393965	79393988	CCTTCCTTGATCCATCCAGTCGG	GTCTCCCTGATCCATCCAGTNGG	0.0542	0.0234928	0.079125	1.77627e-09	0.341996	0.00919204	0.0714646	0.661338
chr18	5790307	5790330	GCTCACCACAAGCATGGCTGTGG	GGTCACCACGAGCAGGGCTGNGG	0.0332	0.0228447	0.079205	1.96548e-10	0.0923077	0.0075519	0.018135	0.438691
chr20	62120167	62120190	ATACAGGGTGCACCTGTCAGGAG	GTACAGGCTGCACCTGTCAGNGG	0.0167	0.0210237	0.08373	0.000902015	0.15	0.0708955	0.267987	0.657668
chr20	59741102	59741125	AAGGGCTCACCTGAGGAAGGAGG	GAGGGCTCACCAGAGGTAGGNGG	0.0246	0.0240488	0.08402	1.2873e-17	0.16	0.00634741	0.0196405	0.527368
chr10	57010062	57010085	TGAGGATGATGATAAAGAGGAGG	GAAGCGTGATGACAAAGAGGNGG	0.004	0.0151736	0.084705	7.36872e-17	0.336	0.00214389	0.0285797	0.20652
chr4	157163762	157163785	GCCTGGGGACTCAGGATCCCAGG	GCTCGGGGACACAGGATCCCNGG	0.0176	0.0274658	0.08591	2.29089e-09	0.105495	0.0146236	0.0505678	0.89721
chr8	142796340	142796363	GGGCTGAGGACCAAGGACACAGG	GGACTGAGGGCCATGGACACNGG	0.0168	0.0279686	0.086805	0.922395	0.353086	0.00391301	0.0249627	0.529407
chr7	48292863	48292886	GGACTGAGAGCTATGAACACAGG	GGACTGAGGGCCATGGACACNGG	0.0305	0.0273147	0.087015	7.23827e-07	0.346154	0.0013476	0.0323106	0.476523
chr16	12601468	12601491	GCTGGGTGCTACAACAGGGCAGG	GGGCGGTGCTACAACTGGGCNGG	0.0496	0.0161649	0.088425	3.66366e-14	0.157343	0.0026383	0.0176544	0.296651
chr2	217833501	217833524	ACCTGGGCTGTGCTAGAACTGGG	GTCTGGGCGGTGCTACAACTNGG	0.0633	0.0235544	0.08915	3.55283e-13	0.0632967	0.00166396	0.022795	0.253725
chr19	55115767	55115790	GTCCCCTCCACCCCACAGTGGGG	GTCCCCTCCACCCCACAGTGNGG	0.0152	0.025496	0.0898	0.998065	1	1	1	0.791359
chr4	3744368	3744391	ACCAGCAGAGTGAGCCCAGAGGG	GGCAGCATAGTGAGCCCAGANGG	0.0034	0.018367	0.089835	0.0116899	0.456923	0.0260631	0.0572609	0.797453
chr12	54447863	54447886	GGCATCAAATGGATGGATCACAG	GGCACCAACTGGATGGATCANGG	0.0407	0.0223598	0.094205	0.765709	0.141414	0.0367373	0.120422	0.806405
chr13	51258047	51258070	GGCCAGTGCAACAGCAGGCTGGG	GGCCAGTACCACAGCAGGCTNGG	0.0374	0.0233396	0.096025	0.611804	0.635556	0.0502845	0.0759007	0.804368
chr19	44893908	44893931	TCCCTGCTCACGGTGGCCGAGGG	GCCCTGCTCGTGGTGACCGANGG	0.0149	0.0194548	0.096235	6.50648e-15	0.119658	0.00139205	0.00725026	0.0382418
chr19	15586042	15586065	AGGTCTCCACATATGCAAGGAGG	GGGACTCTACATCTGCAAGGNGG	0.0183	0.0274087	0.098305	8.96535e-08	0.22028	0.00581725	0.0136751	0.461167
chr18	13917877	13917900	TGGGGATCTGAGAAGTTCAGTGG	GTGGGATCGGAGCAGTTCAGNGG	0.0086	0.0224125	0.10255	2.80189e-07	0.172308	0.00355434	0.0394347	0.425486
chr8	66370990	66371013	AGCATAAATCCTGTCCCTAGGAG	GTCACCAATCCTGTCCCTAGNGG	0.0701	0.0190871	0.103815	4.11539e-15	0.115818	0.00813325	0.0288939	0.642745
chr12	45324626	45324649	GTGAACTCATCTTTTACAGTAGG	GCATACTCATCTTTTTCAGTNGG	0.0397	0.0197366	0.104195	4.4183e-08	0.2405	0.0026383	0.000481858	0.0830084
chr17	54327824	54327847	GTTTTCCTCCTAGACCACAAAGG	GATTTCCTCCTCGACCACCANGG	0.0028	0.0179962	0.10592	0.954684	0.222635	0.00536361	0.00933162	0.323468
chr5	159020997	159021020	TCCCGAGAAGACTCGCTCCGGGG	GGCCGAGATGTCTCGCTCCGNGG	0.0284	0.0198447	0.10884	2.6658e-06	0.482143	0.00493086	0.0120666	0.551214
chr3	60976614	60976637	ACATGTTCTTCACAGAAACAGTG	GCATTTTCTTCACGGAAACANGG	0.003	0.0235056	0.115225	0.000102286	0.0168312	0.00455878	0.00667408	0.00713048
chr12	88823572	88823595	GATGACATATATGATAACTTAGG	GGTGACAAGTGTGATCACTTNGG	0.0532	0.034432	0.1315	2.09963e-13	0.233124	0.000547257	0.000562882	0.26049
chr17	29588669	29588692	AGTCACCACCAGCAGGCCTGGGG	GGTCACCACGAGCAGGGCTGNGG	0.0179	0.0324564	0.1372	2.89685e-16	0.0847059	0.011882	0.0299111	0.829634
chr20	45498136	45498159	AGGCTATGGATTGTTCATCCAGG	GGGCAATGGATTGGTCATCCNGG	0.0202	0.0384215	0.14065	7.85492e-05	0.0872727	0.00455878	0.0140079	0.837236
chr18	31419926	31419949	TAGCAGTACCCCAGCAGGCTGGG	GGCCAGTACCACAGCAGGCTNGG	0.0562	0.0384906	0.150235	1.46358e-11	0.169231	0.00795717	0.0466882	0.259868
chr2	66221546	66221569	TGCCAGTTCCACAGCAGGCTATG	GGCCAGTACCACAGCAGGCTNGG	0.0466	0.040808	0.16952	0.0826572	0.0166976	0.0708955	0.181249	0.193261
chr2	215397535	215397558	TTATATTATTAATGCTATTCCTG	GGGTATTATTGATGCTATTCNGG	0.004	0.0312622	0.16966	0.484404	0.018595	0.00795717	0.000150769	0.129087
chr10	124543083	124543106	CCTCAGGCTGTACCTGTCAGGGG	GTACAGGCTGCACCTGTCAGNGG	0.0466	0.0371792	0.171345	6.91586e-09	0.132976	0.00795717	0.0544984	0.578152
chr2	108544948	108544971	TTACTACTCATCTTTTTCAGGTG	GGCATACTCATCTTTTTCAGNGG	0.0124	0.0354342	0.181445	0.00173842	0.00758386	0.0128668	0.00145994	0.0217899
chr10	88991183	88991206	GTGGAGCGCAGTGGTCTCCGAGG	GTGGAGCGCAGTGGTCTCCGNGG	0.0133	0.0511507	0.18351	0.999978	1	1	1	0.653072
chr19	55115756	55115779	GTCCCTAGTGGCCCCACTGTGGG	GTCCCTAGTGGCCCCACTGTNGG	0.0743	0.0476853	0.18581	0.999984	1	1	1	0.899715
chr14	22547515	22547538	GCTGGTACACGGCAGGGTCAGGG	GCTGGTACACGGCAGGGTCANGG	0.1402	0.0533463	0.20802	0.999913	1	1	1	0.589295
chr13	80881672	80881695	GCTTGTCCAACAGGTTGCTGTGG	GCTTGTCCGTCTGGTTGCTGNGG	0.2319	0.0387446	0.2099	0.784358	0.440816	0.0065673	0.00767459	0.0917149
chr17	76831526	76831549	TCTGACCCCACTGAGCAGGCTGG	GCTGACCCCGCTGGGCAGGCNGG	0.0657	0.0586026	0.21001	0.0022742	0.7	0.00419863	0.0782253	0.720007
chr2	241852900	241852923	GAAGGTGGCGTTGTCCCCTTCGG	GAAGGTGGCGTTGTCCCCTTNGG	0.0046	0.055827	0.233735	0.999963	1	1	1	0.843291
chr18	67525608	67525631	TTCATACTGATCTTTTTCAGTGG	GGCATACTCATCTTTTTCAGNGG	0.1348	0.0547026	0.23484	0.0011393	0.393939	0.0163277	0.00845944	0.233923
chr15	63004687	63004710	GGCTCCAACTAAATGAATCAGGG	GGCACCAACTGGATGGATCANGG	0.1265	0.0499672	0.255385	2.49063e-10	0.593939	0.000705981	0.00343025	0.721874
chr2	203870827	203870850	GGACTGAGGGCCATGGACACGGG	GGACTGAGGGCCATGGACACNGG	0.0627	0.0809342	0.26823	0.999986	1	1	1	0.378583
chr1	109168072	109168095	TGGAACACAGCAAGTGAAGACAG	GGGAACCCAGCGAGTGAAGANGG	0.0041	0.0685462	0.33831	3.47645e-05	0.181481	0.00971794	0.0684526	0.218279
chr9	23932280	23932303	AATAACTACACCAAGATAATAGG	GATAACTACACCGAGGAAATNGG	0.0097	0.0670944	0.36073	2.44527e-23	0.110769	0.000413107	0.000518417	0.309175
chr15	44711562	44711585	GAGTAGCGCGAGCACAGCTAAGG	GAGTAGCGCGAGCACAGCTANGG	0.2768	0.143163	0.52534	0.999846	1	1	1	0.286844
chr20	47243912	47243935	AACATACTCATATTTTTCAGAGG	GGCATACTCATCTTTTTCAGNGG	0.0543	0.154933	0.65157	0.992125	0.543956	0.0142283	0.00859768	0.237993
chr2	203870595	203870618	GGCCCAGCCTGCTGTGGTACTGG	GGCCCAGCCTGCTGTGGTACNGG	0.4741	0.151652	0.764735	0.992319	1	1	1	0.315098
chr14	22547572	22547595	GAGAATCAAAATCGGTGAATAGG	GAGAATCAAAATCGGTGAATNGG	0.3397	0.188909	0.86849	0.93507	1	1	1	0.240933
chr3	46373169	46373192	GCTGCCGCCCAGTGGGACTTTGG	GCTGCCGCCCAGTGGGACTTNGG	0.2081	0.23241	1.00017	0.999987	1	1	1	0.263297
chr19	55116262	55116285	GGGAACCCAGCGAGTGAAGACGG	GGGAACCCAGCGAGTGAAGANGG	0.4844	0.204158	1.01127	0.999934	1	1	1	0.226617
chr2	203870795	203870818	GAGGTTCACTTGATTTCCACTGG	GAGGTTCACTTGATTTCCACNGG	0.4214	0.283435	1.48773	1	1	1	1	0.512706
chr2	136115877	136115900	GATAACTACACCGAGGAAATGGG	GATAACTACACCGAGGAAATNGG	0.2315	0.330275	1.55343	0.988751	1	1	1	0.367945
