# Supplementary material for: Learning to quantify uncertainty in off-target activity for CRISPR guide RNAs
Source: Nucleic Acids Res. 2024 Sep 14;52(18):e87. doi: 10.1093/nar/gkae759 (PMC11472043; doi:10.1093/nar/gkae759)
Supplement: gkae759_Supplemental_Files [file gkae759_supplemental_files.zip › Supplementary_table_3.xlsx]

## Sheet: coef_var_intervals
	chrom	chromStart	chromEnd	strand	offtarget_sequence	target_N	distance	CHANGEseq_reads	Coefficient of Variation	Interval indice
11	chr6	78462540	78462563	-	GAAGAAGTAACGACAAGTTCTGG	GAAGCATGACGGACAAGTACNGG	6	10	15.912	2
25	chr8	100947164	100947187	+	AATGGCGTGAACCCGGGAGGCGG	GGTGGTGTGGGCCCAGGAGGNGG	6	250	1.06165	1
30	chr12	49500682	49500705	+	AATGGCGTGAACCCGGGAGGCGG	GGTGGTGTGGGCCCAGGAGGNGG	6	362	1.02258	1
37	chr20	48721916	48721939	-	CTCTGTCCTTCTGGTTGCTCAGG	GCTTGTCCGTCTGGTTGCTGNGG	5	24	7.53693	1
57	chr20	61889119	61889142	-	GGGGGCTCACTAGAGGGAGGAGG	GAGGGCTCACCAGAGGTAGGNGG	3	2500	1.11485	1
65	chr7	121700696	121700719	+	TCAGAGGGTGCAGAGATTCCTGG	GGTGAGGGAGGAGAGATGCCNGG	6	188	0.91692	1
73	chr22	47166815	47166838	+	TTTGCTGGAGGAGAGAGGCCGGG	GGTGAGGGAGGAGAGATGCCNGG	5	96	1.08157	1
85	chr11	64741051	64741074	-	GGATCTCCGCCTTCCCAGCGGAG	GCTGCCCCGCCTGCCCAGCGNGG	6	30	1.0178	1
115	chrX	72091364	72091387	+	AATGGCGTGAACCCGGGAGGCGG	GGTGGTGTGGGCCCAGGAGGNGG	6	98	1.0301	1
120	chr14	35623997	35624020	+	ACTGGCGTGAACCCGGGAGGCGG	GGTGGTGTGGGCCCAGGAGGNGG	6	482	1.01303	1
121	chr20	56630170	56630193	+	GAGAGTGGGAGGGAAGAAGGAGG	GAGCAGGGCTGGGGAGAAGGNGG	6	12	2.9109	1
124	chr1	44607570	44607593	-	ACTGGCATGAACCCAGGAGGCGG	GGTGGTGTGGGCCCAGGAGGNGG	6	216	1.06409	1
125	chr16	47765586	47765609	+	CCACCGCGCCCAGCCTGATGTGG	GCACGTGGCCCAGCCTGCTGNGG	5	30	11.5809	2
132	chrX	153915697	153915720	+	GATGGCTTGAGCCCAGGAGTTGG	GGTGGTGTGGGCCCAGGAGGNGG	5	90	1.07939	1
133	chr10	94514991	94515014	-	AATGGCGTGAACCCGGGAGGCGG	GGTGGTGTGGGCCCAGGAGGNGG	6	26	1.0385	1
139	chr12	53275371	53275394	+	AATGGCGTGAACCCGGGAGGCGG	GGTGGTGTGGGCCCAGGAGGNGG	6	326	1.02672	1
147	chr19	33023695	33023718	+	AATGGTGTGAACCCGGGAGGCAG	GGTGGTGTGGGCCCAGGAGGNGG	6	42	1.05453	1
179	chr14	33557879	33557902	+	AATGGTGTGAACCCGGGAGGCGG	GGTGGTGTGGGCCCAGGAGGNGG	5	248	1.0877	1
180	chr9	72100801	72100824	-	AATGGTGTGAACCTGGGAGGCGG	GGTGGTGTGGGCCCAGGAGGNGG	6	66	1.04065	1
184	chr1	62523529	62523552	+	ATATAGAAAATATTAGCTGCAAG	GTATGGAAAATGAGAGCTGCNGG	6	18	1.12568	1
185	chr7	149010820	149010843	-	GGTTCCAGTGCTGTGGGTCCCAG	GGTCCCGGTGGTGTGGGCCCNGG	5	570	1.00666	1
187	chr9	71208005	71208028	+	GAGCAAGGAAGGAGAGAAGGAGC	GAGCAGGGCTGGGGAGAAGGNGG	5	10	0.762774	1
200	chr8	21851763	21851786	-	AATGGCGTGAACCCGGGAGGTGG	GGTGGTGTGGGCCCAGGAGGNGG	6	190	1.04967	1
243	chr1	38276923	38276946	+	AATGGTGTGAACCCAGGAGGCAG	GGTGGTGTGGGCCCAGGAGGNGG	5	490	1.06248	1
257	chr11	64137963	64137986	+	AACTCATATGCCCATTTCCTTGG	GTCCCCTGAGCCCATTTCCTNGG	6	520	1.2738	1
277	chrX	149302964	149302987	-	ACAGGCTGAAACCCTGGAGCAGG	GAAGGCTGAGATCCTGGAGGNGG	5	1548	0.982573	1
279	chr1	20343861	20343884	-	AGGGGGCGGAGCCTGGAGGCCGG	GTAGAGCGGAGGCAGGAGGCNGG	6	10	2.19721	1
281	chr9	131928331	131928354	-	TTCCTGCAGGGGGGATGGTCGGG	GGGCTGCAGGGGAGCTGGGCNGG	6	14	3.33993	1
288	chr14	72885036	72885059	+	AATGGCGTGAACCCGGGAGGTGG	GGTGGTGTGGGCCCAGGAGGNGG	6	144	1.0188	1
295	chr21	44338925	44338948	-	GAGCCGGGGCGGGGAGAGGGCGG	GAGCAGGGCTGGGGAGAAGGNGG	4	10	1.53771	1
330	chr15	66361339	66361362	-	AATGGTGTGAACCCGGGAAGCGG	GGTGGTGTGGGCCCAGGAGGNGG	6	34	1.06831	1
335	chr19	23444837	23444860	-	GGTCATGGAGCTGTTGGCCCAGG	GGTCCCGGTGGTGTGGGCCCNGG	5	22	3.15585	1
338	chr6	15203995	15204018	-	AATGGCGTGAACCCGGGAGGCGG	GGTGGTGTGGGCCCAGGAGGNGG	6	408	1.04856	1
388	chr7	27492170	27492193	+	GCTCTGCTCGTGCTGACCCTGGG	GCCCTGCTCGTGGTGACCGANGG	4	26	7.12499	1
406	chr12	64456752	64456775	+	AATGGTGTGAACCCAGGAGGCGG	GGTGGTGTGGGCCCAGGAGGNGG	4	548	1.03047	1
414	chr16	68641419	68641442	+	GGCAAGAGGGGAGAGATGCTGGG	GGTGAGGGAGGAGAGATGCCNGG	5	304	0.74655	1
418	chr11	44349586	44349609	-	GAGGAGGTGAGGGAGCCACATGG	GAGAAGGTGGGGGGGTTCCANGG	6	12	4.04799	1
435	chr6	43771480	43771503	+	GCGCTAGGTGGGAGGGTACCCGG	GGAGAAGGTGGGGGGGTTCCNGG	6	338	0.785088	1
438	chr16	26292301	26292324	+	ACTAAGGCCAGTCATATGGGTGG	GCCCTGGCCAGTCGTCTGGGNGG	6	56	2.61322	1
459	chr11	66529188	66529211	+	GGTGGGGGCGGGGTGGGCCCTGG	GGTCCCGGTGGTGTGGGCCCNGG	5	38	1.79217	1
463	chr15	22955792	22955815	-	GTGAGGTCCAGGGTCTCTCTGGG	GGGGGTTCCAGGGCCTGTCTNGG	5	18	1.45729	1
520	chr13	22166365	22166388	+	TGTGTGTAAGGACAGATTCCTGG	GGTGAGGGAGGAGAGATGCCNGG	6	54	5.83498	1
526	chr8	31775793	31775816	+	AATGGTGTGAACCCAGGAGGTGG	GGTGGTGTGGGCCCAGGAGGNGG	4	374	1.02668	1
538	chr21	28544572	28544595	-	AATGGTGTGAACCCGGGAGGCGG	GGTGGTGTGGGCCCAGGAGGNGG	5	116	1.02338	1
546	chr2	121840765	121840788	-	AATGGCGTGAACCCGGGAGGCGG	GGTGGTGTGGGCCCAGGAGGNGG	6	438	1.02731	1
547	chr2	204041536	204041559	+	GGAATGTGAGAGACTGGAGGAGG	GAAGGCTGAGATCCTGGAGGNGG	6	10	4.66	1
549	chr3	51723293	51723316	-	AATGGCGTGAACCCAAGAGGCGG	GGTGGTGTGGGCCCAGGAGGNGG	6	570	1.05104	1
559	chr12	58980007	58980030	+	AATGGCGTGAACCCAGGAGGTGG	GGTGGTGTGGGCCCAGGAGGNGG	5	152	1.04557	1
573	chr2	196522280	196522303	-	CATGAACAGACACTTCTCAAAAG	GATGCAGAGACCCTGCTCAANGG	6	28	0.825567	1
582	chr7	45353189	45353212	-	GAGAAGCTGGTGGGGTTCCTGGA	GAGAAGGTGGGGGGGTTCCANGG	4	104	1.27776	1
583	chr11	18437662	18437685	+	AATGGCGTGAACCCGGGAGGTGG	GGTGGTGTGGGCCCAGGAGGNGG	6	240	1.05389	1
591	chr16	87200016	87200039	-	GGGCTACCCAAGGCCTGTCCTGG	GGGGGTTCCAGGGCCTGTCTNGG	6	46	1.39537	1
603	chr11	117103732	117103755	-	AATGGCGTGAACCCGGGAGGCGG	GGTGGTGTGGGCCCAGGAGGNGG	6	54	1.03504	1
628	chr11	120944742	120944765	+	AGAGTGAGAACCATGGACTCTGG	GGACTGAGGGCCATGGACACNGG	5	52	1.98664	1
635	chr6	73273729	73273752	+	AATGGCGTGAACCCGGGAGGTGG	GGTGGTGTGGGCCCAGGAGGNGG	6	160	1.06759	1
636	chr17	37181810	37181833	+	AATGGCGTGAACCCAGGAGGTGG	GGTGGTGTGGGCCCAGGAGGNGG	5	110	1.0311	1
650	chr9	36827668	36827691	+	GTAGACCAAGAGCAGGGCTGAGG	GGTCACCACGAGCAGGGCTGNGG	4	84	1.99712	1
657	chr3	105039949	105039972	+	GGTGGAGGTGAGGGGGTTCTGAG	GGAGAAGGTGGGGGGGTTCCNGG	5	260	1.085	1
679	chr10	7859171	7859194	+	AATGGCGTGAACCCAGGAGGCGG	GGTGGTGTGGGCCCAGGAGGNGG	5	52	1.03795	1
697	chr6	45957060	45957083	-	CTTCCACCATAACTGGCCCTGGG	GAGCCACATTAACCGGCCCTNGG	6	60	5.49621	1
699	chr13	27384978	27385001	+	GAGCAGGAGCTGGGAGAATGGGG	GAGCAGGGCTGGGGAGAAGGNGG	5	332	1.28107	1
718	chr13	20319785	20319808	-	AATGGCATGAACCCAGGAGGCGG	GGTGGTGTGGGCCCAGGAGGNGG	6	186	1.02987	1
724	chr1	11812024	11812047	+	GATGGCTTAAGCCCAGGAGTTGG	GGTGGTGTGGGCCCAGGAGGNGG	6	58	1.40708	1
739	chr1	40356494	40356517	-	AATGGTGTGGACCCGGGAGGCAG	GGTGGTGTGGGCCCAGGAGGNGG	5	188	0.99501	1
742	chr2	98616904	98616927	+	GAGGGTAGAGCGAAGAAAGGTGG	GTGAGTAGAGCGGAGGCAGGNGG	5	176	1.73788	1
747	chr5	137210815	137210838	+	AGTTAGGGAAGAGAGATATCTAG	GGTGAGGGAGGAGAGATGCCNGG	6	62	0.903908	1
752	chr5	171562264	171562287	-	AATGGCGTGAACCCAGGAGGCGG	GGTGGTGTGGGCCCAGGAGGNGG	5	94	1.05738	1
758	chr12	86782076	86782099	-	AATGGTGTGAACCCGGGAAGCGG	GGTGGTGTGGGCCCAGGAGGNGG	6	146	1.06152	1
760	chr17	76194925	76194948	+	AATGGCGTGAACCCGGGAGGTGG	GGTGGTGTGGGCCCAGGAGGNGG	6	174	1.04016	1
779	chr9	98501129	98501152	-	GAGCAGGGGGCGGGGAAGGGGGG	GAGCAGGGCTGGGGAGAAGGNGG	6	28	7.1855	1
781	chr19	57741154	57741177	-	AGACTGTACCACAGCATGCTGGG	GGCCAGTACCACAGCAGGCTNGG	4	12	2.86865	1
783	chr6	169730808	169730831	+	AATGGTGTGAACCTGGGAGGTGG	GGTGGTGTGGGCCCAGGAGGNGG	6	56	1.03132	1
810	chr11	120092501	120092524	+	GCTCTGAGAAGGGAGATGCCTGG	GGTGAGGGAGGAGAGATGCCNGG	6	42	4.24527	1
819	chr17	46143714	46143737	+	AATGGCGTGAACCCAGGAGGCAG	GGTGGTGTGGGCCCAGGAGGNGG	6	72	1.05099	1
821	chr10	132362502	132362525	+	CAAGGACGGAAGCTGGAGGCTGG	GTAGAGCGGAGGCAGGAGGCNGG	6	44	1.37602	1
847	chr2	30330877	30330900	-	CAAGATGGAGACCCTGGAAGAGG	GAAGGCTGAGATCCTGGAGGNGG	6	12	0.781397	1
875	chr6	30812593	30812616	-	AATGGTGTGAATCCAGGAGGTGG	GGTGGTGTGGGCCCAGGAGGNGG	5	922	1.01212	1
881	chr2	170304017	170304040	+	GCCCTTATAGATGGGCATTTTGG	GACATTAAAGATAGTCATCTNGG	6	10	44.71	5
927	chr8	53036543	53036566	-	AATGGCGTGAACCCAGGAGGCGG	GGTGGTGTGGGCCCAGGAGGNGG	5	106	1.02034	1
944	chr14	76355241	76355264	-	TAGAGCAGCATCCCCAGCCCTGG	GACACCTTCTTCCCCAGCCCNGG	6	12	3.89819	1
978	chr19	44586196	44586219	-	GGACCAGAGGCAGCCCAGCCAGG	GGACCGCAGCCAGCCCGGCCNGG	4	18	1.94301	1
996	chr17	10006413	10006436	-	AATGGCATGGACCCAGGAGGTGG	GGTGGTGTGGGCCCAGGAGGNGG	5	34	1.00265	1
998	chr17	2592542	2592565	+	AATGGCGTGAACCCGGGAGGCGG	GGTGGTGTGGGCCCAGGAGGNGG	6	500	1.04147	1
999	chr17	4363862	4363885	+	AATGGCGTGAACCCGGGAGGCGG	GGTGGTGTGGGCCCAGGAGGNGG	6	320	1.01646	1
1009	chr8	39801698	39801721	-	ATAACTCCAGCCAGAGGCTCAGG	GCCTCTCCAGCCAGGGGCTGNGG	6	154	1.5388	1
1040	chrX	101836568	101836591	-	AAGAGTGTGGGCCCTGGAGTTGG	GGTGGTGTGGGCCCAGGAGGNGG	6	176	1.05109	1
1083	chr11	70699108	70699131	+	GCTCATGGAATCCACTAGAACAG	GCAGATGGAATCATCTAGGANGG	6	10	5.1078	1
1087	chr9	77502583	77502606	-	TAACAAGGCCACCCCAACCGTGG	GAACAAGGTGTTCCCACCCGNGG	6	50	3.76539	1
1100	chr20	39226325	39226348	+	CATTTCCTCAGTGGCCACCTGGG	GATTTCCTCCTCGACCACCANGG	6	14	34.0639	4
1103	chr5	434109	434132	-	GGTCCGGCTGGAGTAGGCACTGG	GGTCCCGGTGGTGTGGGCCCNGG	5	12	3.98505	1
1108	chr13	91563243	91563266	-	GTATGTGAATCTGTATAACCAGG	GTGTGTGAGTATGCATCTCCNGG	6	12	27.2863	3
1111	chr2	2507066	2507089	-	GGCAAGGGAAGGGAAGAAGGGGG	GAGCAGGGCTGGGGAGAAGGNGG	6	18	1.39161	1
1126	chr1	165391292	165391315	-	TGGGGTGTATACCCAGGAGTAGG	GGTGGTGTGGGCCCAGGAGGNGG	6	94	0.995173	1
1127	chr1	7318639	7318662	+	GAGAGGATGGTTGGGTTCCTCAG	GAGAAGGTGGGGGGGTTCCANGG	6	10	0.843308	1
1130	chr7	119639412	119639435	+	AATGGTGTGAACCTAGGAGGCGG	GGTGGTGTGGGCCCAGGAGGNGG	5	444	1.02604	1
1144	chr18	10659991	10660014	+	CCTGAACAAATAGCAAGCCCTGG	GCTGCAGAAACAGCAAGCCCNGG	4	34	2.50228	1
1145	chrX	138319997	138320020	-	CAGCACTAGATAGGTCATCAAGG	GGGCAATGGATTGGTCATCCNGG	6	18	7.00482	1
1148	chrX	26887088	26887111	+	ATGCACTCTGCCCATTTCCCTGG	GTCCCCTGAGCCCATTTCCTNGG	6	16	3.259	1
1190	chr19	11602822	11602845	+	GAGAATTGAGACCCTGGAGGAGG	GAAGGCTGAGATCCTGGAGGNGG	5	1052	0.840199	1
1206	chr16	66476020	66476043	+	AATGGCGTGGACCCCGGAGGCGG	GGTGGTGTGGGCCCAGGAGGNGG	5	128	1.03469	1
1210	chr12	11637145	11637168	-	AATGGCGTGAACCCGGGAGGCGG	GGTGGTGTGGGCCCAGGAGGNGG	6	376	1.01957	1
1219	chr1	52004156	52004179	+	TTCTCCCTGTGTCTTCCAGTGGT	GTCTCCCTGATCCATCCAGTNGG	6	12	1.6554	1
1230	chr2	55529332	55529355	+	AATGGCGTGAACCCGGGAGGTGG	GGTGGTGTGGGCCCAGGAGGNGG	6	248	0.991306	1
1232	chr5	42980670	42980693	+	GCCCGGCAGCCACCCCGTCCGGG	GGACCGCAGCCAGCCCGGCCNGG	5	14	1.99212	1
1270	chr1	65677484	65677507	+	AGAGATAATGAAGAAGATGAGGG	GAAGATGATGGAGTAGATGGNGG	6	364	1.18587	1
1278	chr2	96245147	96245170	-	TGAGAAATTGGAGAGGGTCCAGG	GGAGAAGGTGGGGGGGTTCCNGG	6	24	2.15539	1
1289	chr9	124801712	124801735	-	AGAGAAGATGAGGGGATTCCTAG	GGAGAAGGTGGGGGGGTTCCNGG	5	1772	1.13046	1
1293	chr2	46728639	46728662	-	AATGGTTTGAACCCAGGAGGTGG	GGTGGTGTGGGCCCAGGAGGNGG	5	502	1.02401	1
1299	chr2	111054629	111054652	+	CGTGTGGAAGGAGGGACGCCAGG	GGTGAGGGAGGAGAGATGCCNGG	5	10	0.806029	1
1304	chr1	1416962	1416985	+	AATGGCGTGAACCCGGGAGGCGG	GGTGGTGTGGGCCCAGGAGGNGG	6	86	1.06348	1
1306	chr1	37818614	37818637	+	AATGGTGTGAACCCGGGTGGTGG	GGTGGTGTGGGCCCAGGAGGNGG	6	76	1.0545	1
1315	chr6	22973929	22973952	+	TCACTGCAGGGAAGCTGGACTGG	GGGCTGCAGGGGAGCTGGGCNGG	5	9130	0.820926	1
1320	chr4	147148596	147148619	-	GTGCCACTGCACTGCAGCCTGGG	GTGGTACTGGCCAGCAGCCGNGG	6	26	1.92364	1
1323	chr6	122244528	122244551	+	AATGGCGTGAACCCGGGAGGCGG	GGTGGTGTGGGCCCAGGAGGNGG	6	160	1.05977	1
1335	chr16	83136396	83136419	+	AATGGCGTGAACCCAGGAGGCAG	GGTGGTGTGGGCCCAGGAGGNGG	6	90	1.01519	1
1339	chr9	42852185	42852208	-	GGCGCGCAGCCAGCCAGGCCTGA	GGACCGCAGCCAGCCCGGCCNGG	4	190	1.30415	1
1340	chr11	1967266	1967289	+	GGCCCCGCTGCTGGGCACAGAGG	GGCCCCACTGTGGGGTGGAGNGG	6	12	31.6073	4
1341	chr17	74355321	74355344	-	GAGGTGAGAGAGCCAGTTCCAGG	GATGTGGGAGGCTCAGTTCCNGG	5	176	1.68949	1
1357	chr4	73490503	73490526	-	AATGGCGTGAACCCAGGAGGCGG	GGTGGTGTGGGCCCAGGAGGNGG	5	134	1.04574	1
1365	chr16	15636515	15636538	+	GGTCTGCAGGACATGAACACTGG	GGACTGAGGGCCATGGACACNGG	5	38	4.45179	1
1380	chr7	1931132	1931155	-	GAGGAGTTGGGGGTGTTCCCACA	GAGAAGGTGGGGGGGTTCCANGG	6	36	1.1318	1
1387	chr18	66892116	66892139	-	AATGGCGTGAACCCGGGAGGCGG	GGTGGTGTGGGCCCAGGAGGNGG	6	252	1.03698	1
1388	chr13	30282865	30282888	+	AATGGCGTGAACCCGGGAGGTGG	GGTGGTGTGGGCCCAGGAGGNGG	6	242	1.00148	1
1401	chr12	77731242	77731265	+	GAGGAGAAGGGAGGATTCCAGGG	GAGAAGGTGGGGGGGTTCCANGG	5	144	0.951542	1
1402	chr1	205594202	205594225	+	GCTCCCATGGGCGAGGGCCCAGG	GGTCCCGGTGGTGTGGGCCCNGG	6	42	2.07497	1
1403	chr6	117391734	117391757	+	TTCTTGTTCCAGGGCCTGTCTGG	GGGGGGTTCCAGGGCCTGTCNGG	5	38	2.21541	1
1422	chr6	21894992	21895015	+	AATGGCGTGGACCCAGGAGTCAG	GGTGGTGTGGGCCCAGGAGGNGG	6	166	1.0092	1
1446	chr22	28663158	28663181	+	AATGGCGTGAACCCAGGAGGCAG	GGTGGTGTGGGCCCAGGAGGNGG	6	142	1.01228	1
1461	chrX	137648599	137648622	-	GATTGCTTGAACCCTGGAGGTGG	GAAGGCTGAGATCCTGGAGGNGG	6	28	1.33764	1
1465	chr13	25429341	25429364	-	AGTCACACTGTTATGGGCCCAGG	GGTCCCGGTGGTGTGGGCCCNGG	6	112	1.64685	1
1478	chr11	11250228	11250251	-	GGAAAGGGGATAGAGATGCCAGG	GGTGAGGGAGGAGAGATGCCNGG	5	426	0.68509	1
1493	chr5	4287730	4287753	-	AATGGCATGAACCCAGGAGGTGG	GGTGGTGTGGGCCCAGGAGGNGG	6	36	1.01864	1
1524	chr10	6437735	6437758	-	AATGGTGTGAACCCGGGAGGCGG	GGTGGTGTGGGCCCAGGAGGNGG	5	424	1.01366	1
1526	chr1	225867058	225867081	-	GATGGGTGAGATCAAGGAGAAGG	GAAGGCTGAGATCCTGGAGGNGG	5	42	1.94888	1
1541	chr10	98249364	98249387	+	AGGGTGGAAGGAGAGAGGCCGGA	GGTGAGGGAGGAGAGATGCCNGG	6	16	1.10939	1
1542	chr4	169396814	169396837	-	GGGAAAAGGGAGAGTAAAGAAGG	GGGAACCCAGCGAGTGAAGANGG	6	34	40.3449	5
1565	chr17	13837780	13837803	+	TCCCACCCCACCCCACAGTAAGG	GTCCCCTCCACCCCACAGTGNGG	5	56	1.09931	1
1566	chr4	183785721	183785744	+	GCCCCAGCCTCCTGAGTAGCTGG	GGCCCAGCCTGCTGTGGTACNGG	6	22	6.26336	1
1583	chr12	104229683	104229706	-	GCAGAAGAATCGGTTGAACCCGG	GCACAAGGCTCAGCTGAACCNGG	5	12	9.98328	1
1587	chr18	57648700	57648723	+	ATGCTTCTGGATCTGCAAGGGGG	GGGACTCTACATCTGCAAGGNGG	6	68	2.57209	1
1602	chr17	2638983	2639006	-	AATGGCGTGAACCCAGGAGGCAG	GGTGGTGTGGGCCCAGGAGGNGG	6	116	1.03452	1
1626	chr7	113755939	113755962	-	AATGGCGTGAACCCGGGAGGTGG	GGTGGTGTGGGCCCAGGAGGNGG	6	262	0.998435	1
1632	chr8	65869342	65869365	+	GGTAGGAGGAAGCCAAAGATGGC	GGAAGGAGGAGGCCTAAGGANGG	6	14	1.00131	1
1635	chr19	32454484	32454507	+	AATGGCATGAACCCAGGAGGCGG	GGTGGTGTGGGCCCAGGAGGNGG	6	116	1.01291	1
1640	chr16	69093627	69093650	-	GCAGAGGCAGGAGAAATGCCTGA	GGTGAGGGAGGAGAGATGCCNGG	5	98	0.948181	1
1642	chr6	14962919	14962942	-	GAATGGTGTGAACCTGGAGGCGG	GAAGGCTGAGATCCTGGAGGNGG	4	242	0.783985	1
1675	chr12	69193578	69193601	-	AATGGCGTGAACCCGGGAGGTGG	GGTGGTGTGGGCCCAGGAGGNGG	6	242	1.03403	1
1677	chr3	58431886	58431909	-	GAAGAAGTTGCCCAGTATGATGG	GAAGAAACTGAGAAGCATGANGG	6	10	20.9928	3
1690	chr16	8558974	8558997	-	GCTGAGGTGGGTGGATTACAAGG	GAGAAGGTGGGGGGGTTCCANGG	6	28	1.29333	1
1695	chr10	71819056	71819079	-	GCTGATCGAGATCCTGGTGGAGG	GAAGGCTGAGATCCTGGAGGNGG	6	24	2.73951	1
1696	chr1	151226728	151226751	+	AGTACTCTTATTTTCTGGCCGGG	GCTACTCTCTCTTTCTGGCCNGG	5	498	3.23395	1
1710	chr4	91761861	91761884	-	GAAAGGAGAGGGCCAAAGGATGG	GGAAGGAGGAGGCCTAAGGANGG	4	1554	0.911975	1
1713	chr2	8355596	8355619	+	GGGCATGGTGGGAAAGTTCCTGG	GGAGAAGGTGGGGGGGTTCCNGG	6	12	2.07484	1
1723	chr2	225092583	225092606	-	AATGGTGTGAACCCGGGAGGCAG	GGTGGTGTGGGCCCAGGAGGNGG	6	56	1.05259	1
1724	chr7	90596410	90596433	+	CCGCCCCCGCCCGCCCAGCTGCG	GCTGCCCCGCCTGCCCAGCGNGG	6	68	1.31589	1
1769	chr13	79179157	79179180	-	GGAGAGGGTGGGTGGGTTGGGGA	GGAGAAGGTGGGGGGGTTCCNGG	5	16	3.77298	1
1783	chr16	22102087	22102110	+	GCTCACACCTGTAATCACTTTGG	GGTGACAAGTGTGATCACTTNGG	5	26	5.56668	1
1792	chr18	67363233	67363256	-	GGACTTCAGGACAGCTGGAGGGG	GGGCTGCAGGGGAGCTGGGCNGG	6	24	3.43363	1
1795	chr5	179587475	179587498	-	AATGGCGTGAACCCGGGAGGTGG	GGTGGTGTGGGCCCAGGAGGNGG	6	276	1.04241	1
1833	chr1	218532656	218532679	-	AATGGTGTGAACCCGGGAGACGG	GGTGGTGTGGGCCCAGGAGGNGG	6	268	1.05359	1
1842	chr3	138099724	138099747	-	AGTAAGGGGAGAGGAATGCCAGG	GGTGAGGGAGGAGAGATGCCNGG	6	372	0.74912	1
1853	chr6	43014363	43014386	+	TAGAAGGGCAAGGGAGAATTAGG	GAGCAGGGCTGGGGAGAAGGNGG	6	96	1.05036	1
1865	chr8	40282113	40282136	-	AATGGTGTGAACCCGGGAGGCGG	GGTGGTGTGGGCCCAGGAGGNGG	5	242	1.05505	1
1871	chrX	40970520	40970543	-	GATGGCTTGAGCCCAGAAGGCAG	GGTGGTGTGGGCCCAGGAGGNGG	6	14	1.06621	1
1874	chr7	139097518	139097541	-	AATGGCGTGAACCCAGGAGGTGG	GGTGGTGTGGGCCCAGGAGGNGG	5	28	1.01236	1
1875	chr2	224863536	224863559	-	AATGGCGTGAACCCGGGAGGCGG	GGTGGTGTGGGCCCAGGAGGNGG	6	396	1.05228	1
1901	chr14	75413642	75413665	+	GCACAAGAATCAACTGAACCCGG	GCACAAGGCTCAGCTGAACCNGG	3	1526	1.27387	1
1903	chr22	38224198	38224221	-	AATGGTGTGAATCCAGGAGGCGG	GGTGGTGTGGGCCCAGGAGGNGG	5	1536	1.01725	1
1907	chr9	123725573	123725596	+	GTTAACCACGAGCAGAACTGCAG	GGTCACCACGAGCAGGGCTGNGG	5	142	1.62105	1
1914	chr3	124183383	124183406	+	TGAGAGTGGGAGCAAGAGGCTGG	GTAGAGCGGAGGCAGGAGGCNGG	6	16	0.882005	1
1915	chr9	129237602	129237625	+	TATGTGAATGTATCTCTCCCTGG	GCTGTGTTTGCGTCTCTCCCNGG	6	74	3.21903	1
1918	chr2	127996863	127996886	-	GGAGTATAGTGGTGCAGTCATGG	GGTGGATGATGGTGCCGTCGNGG	6	16	12.4716	2
1929	chr11	125322703	125322726	-	GGGGGATCTGGGGGACACAGGGG	GGGGGATTGTGGGGCTGCAGNGG	6	52	3.08609	1
1932	chr1	92486544	92486567	-	GGTGGTGCAGCCCTAGGAGGCGG	GGTGGTGTGGGCCCAGGAGGNGG	4	50	1.0093	1
1947	chr13	54127590	54127613	+	GGGCAGGTGTGGGGGTCACAAGG	GAGAAGGTGGGGGGGTTCCANGG	5	42	1.12061	1
1952	chr3	12643001	12643024	+	AAGAGAAGAACAGAAGCAGGAGG	GTGAGTAGAGCGGAGGCAGGNGG	6	12	1.49585	1
1956	chrX	49993855	49993878	+	GGGCAGCTGGGAAGCAGGGCAGG	GGGCTGCAGGGGAGCTGGGCNGG	4	204	0.990654	1
1962	chr3	193490199	193490222	-	GTGATTAAAAGTAAGTGCTCTGG	GCGCCGAGAAGGAAGTGCTCNGG	6	62	3.4927	1
1970	chr15	76671680	76671703	+	AATGGTGTGAACCCGGGAGGCGG	GGTGGTGTGGGCCCAGGAGGNGG	5	296	1.04718	1
1981	chr8	59047300	59047323	-	AATGGCATGAACCCAGGAGGTGG	GGTGGTGTGGGCCCAGGAGGNGG	6	56	1.0415	1
1982	chr8	78696118	78696141	-	AATGGCGTGAACCCAGGAGGCGG	GGTGGTGTGGGCCCAGGAGGNGG	5	88	1.02433	1
2039	chr7	104680767	104680790	+	AAACAAACAAACAAACATGATGG	GAAGAAACTGAGAAGCATGANGG	6	10	11.9712	2
2049	chr2	172089938	172089961	-	TGTTCCTGAGCCCCCTTCCTGGG	GTCCCCTGAGCCCATTTCCTNGG	6	254	1.94847	1
2052	chr21	14496038	14496061	-	AGGGGCCCACAGAGGGAAGATGG	GGGAACCCAGCGAGTGAAGANGG	6	24	26.6968	3
2080	chr2	23694589	23694612	-	GAAGTGAGAGGAGAGAGGCTGGG	GGTGAGGGAGGAGAGATGCCNGG	6	22	3.08252	1
2087	chr2	170757084	170757107	-	AATGGCGTGAACCCGGGAGGCGG	GGTGGTGTGGGCCCAGGAGGNGG	6	384	1.01259	1
2100	chr5	172626369	172626392	-	GGAGCCCAGTGGAGTCAGCAAGA	GGTGCACAGTGGGGTCAGCANGG	4	16	1.37254	1
2119	chr22	39152472	39152495	-	GCTCCGCCCCCGGCCCGGCCCGG	GGACCGCAGCCAGCCCGGCCNGG	5	10	6.48266	1
2134	chr11	91915753	91915776	+	GCACAAGAATCAGTTGAACCCGG	GCACAAGGCTCAGCTGAACCNGG	3	80	1.39846	1
2146	chr4	169584522	169584545	+	GATGGCTTGAGCCCAGGAGATGG	GGTGGTGTGGGCCCAGGAGGNGG	5	150	0.999988	1
2161	chr3	193362033	193362056	+	ATTGTCATTCTGTCTCTCCCAGG	GCTGTGTTTGCGTCTCTCCCNGG	6	10	3.26695	1
2173	chr6	162676964	162676987	+	GCAGAAGAATCGCTTGAACCCGG	GCACAAGGCTCAGCTGAACCNGG	6	10	6.54863	1
2174	chr2	34436522	34436545	+	AATGGTGTGAACCCAGGAGGCAG	GGTGGTGTGGGCCCAGGAGGNGG	5	550	1.00833	1
2182	chr11	40980176	40980199	-	GTGCTTTTGTGACCAATATTAGG	GGGATCAGGTGACCCATATTNGG	6	28	8.92617	1
2185	chr10	81719276	81719299	+	AATGGTGTGAACCCAGGAGGCAG	GGTGGTGTGGGCCCAGGAGGNGG	5	330	1.01234	1
2190	chr7	39811808	39811831	+	GGGCAGGGAGGGAGAGAAGGAGG	GAGCAGGGCTGGGGAGAAGGNGG	4	524	0.823265	1
2193	chr13	112160617	112160640	-	GATGGTGTCAACCCAAGAGAAGG	GGTGGTGTGGGCCCAGGAGGNGG	6	220	1.17794	1
2194	chr3	106788138	106788161	-	GCAGGAGAATCACTTGAACCAGG	GCACAAGGCTCAGCTGAACCNGG	6	14	2.60265	1
2207	chr18	34268986	34269009	+	TAACTGCAGGGAATCTGGACTGG	GGGCTGCAGGGGAGCTGGGCNGG	6	1000	1.03089	1
2227	chr2	149049849	149049872	+	TGGGGATGGGGAGGATTCAGAGG	GGGGGATTGTGGGGCTGCAGNGG	6	70	9.0737	1
2235	chr19	10574538	10574561	+	GGCCAGGGCCAGGGAGAAAGAGA	GAGCAGGGCTGGGGAGAAGGNGG	6	10	1.20214	1
2238	chr17	49546074	49546097	-	GCCACCCCCTTCCAGAGCCCTGG	GACACCTTCTTCCCCAGCCCNGG	5	10	11.5735	2
2240	chr17	64000736	64000759	-	AATGGCGTGAACCCGGGAGGCGG	GGTGGTGTGGGCCCAGGAGGNGG	6	412	1.06973	1
2255	chr22	21041004	21041027	+	AATGGCGTGAACCCGGGAGGCGG	GGTGGTGTGGGCCCAGGAGGNGG	6	312	1.00585	1
2256	chr4	116821433	116821456	+	AATGGCGTGAACCCGGGAGGCGG	GGTGGTGTGGGCCCAGGAGGNGG	6	248	1.08753	1
2274	chr1	148359282	148359305	+	AATGGCGTGAACCCGGGAGGCGG	GGTGGTGTGGGCCCAGGAGGNGG	6	414	1.05633	1
2278	chr19	41697835	41697858	-	AGGAGGAAGAGGTCAGAGGAGGG	GGAAGGAGGAGGCCTAAGGANGG	6	10	2.66608	1
2288	chr1	147533233	147533256	+	CTCTCTCTCTCTCTCTGGCTTGG	GCTACTCTCTCTTTCTGGCCNGG	6	64	5.22272	1
2300	chr3	68741702	68741725	+	AATGGTGTGAACCCGGGAGGTGG	GGTGGTGTGGGCCCAGGAGGNGG	5	232	1.03372	1
2308	chr7	155528971	155528994	+	AATGGCGTGAACCCAGAAGGCGG	GGTGGTGTGGGCCCAGGAGGNGG	6	384	1.01429	1
2321	chr2	38524946	38524969	-	GGGACACTGGGTAGGCAAGGTGG	GGGACTCTACATCTGCAAGGNGG	6	10	21.4947	3
2323	chr4	144907342	144907365	-	CAATATGATGGAGTAGATTAGGA	GAAGATGATGGAGTAGATGGNGG	5	38	1.60716	1
2334	chr1	151165193	151165216	-	CTGCTTCAAGGGAGCCGGGCTCG	GGGCTGCAGGGGAGCTGGGCNGG	6	16	2.00072	1
2337	chr11	57993756	57993779	-	GCCCCGGCTCACAGGATCCCGGG	GCTCGGGGACACAGGATCCCNGG	4	222	2.48063	1
2340	chr2	130834582	130834605	+	GTGGCCCAGGCTGCCCAGCGAGG	GCTGCCCCGCCTGCCCAGCGNGG	4	44	5.46472	1
2349	chr12	76652973	76652996	-	GGGGAGGGTGGGGGGATTCTGGT	GGAGAAGGTGGGGGGGTTCCNGG	5	48	0.773332	1
2352	chr7	130836257	130836280	-	GAATACTAAGACCCTGCAGTGGG	GAAGGCTGAGATCCTGGAGGNGG	6	1438	1.08216	1
2355	chrX	96906039	96906062	+	AATGGGGTGAACCCGGGAGGCGG	GGTGGTGTGGGCCCAGGAGGNGG	6	218	1.05632	1
2357	chr5	72719953	72719976	-	AATGGCGTGAACCCGGGAGGCGG	GGTGGTGTGGGCCCAGGAGGNGG	6	370	0.993416	1
2382	chr7	152973208	152973231	-	GAAGGCTTGAGCCCTGGAGGTGG	GAAGGCTGAGATCCTGGAGGNGG	5	3146	0.593555	1
2398	chr1	42169031	42169054	+	CCTGGAGTGGACCCAGAAGGAGG	GGTGGTGTGGGCCCAGGAGGNGG	5	242	1.032	1
2413	chr15	53399100	53399123	+	AGTGGGGTGGGGGGATGCAGGGG	GGGGGATTGTGGGGCTGCAGNGG	6	42	3.63924	1
2416	chr17	9480968	9480991	-	AATGGCATGAACCCAGGAGGCGG	GGTGGTGTGGGCCCAGGAGGNGG	6	134	1.03448	1
2418	chr6	165270517	165270540	+	GGAGAAGGAGGAGAGAAGGAAGG	GGTGAGGGAGGAGAGATGCCNGG	5	36	1.90853	1
2420	chr9	20996557	20996580	-	ACCTCTCTATCCAGAGACTTAGG	GCCTCTCCAGCCAGGGGCTGNGG	6	14	6.88405	1
2424	chr7	73848675	73848698	-	AAAGAAAAAGAAAAGAAGGAAGG	GAAGAAACTGAGAAGCATGANGG	6	18	18.0285	2
2433	chr18	77403690	77403713	+	GGAGGCTGGGACCCTGGGGGAGG	GAAGGCTGAGATCCTGGAGGNGG	4	910	0.990572	1
2441	chr1	6633813	6633836	+	ACAGGAGGATCAGCTGAACCCGG	GCACAAGGCTCAGCTGAACCNGG	4	36	2.92819	1
2444	chr19	3602946	3602969	+	AATGGTGTGAACCCGGGAGGTGG	GGTGGTGTGGGCCCAGGAGGNGG	5	130	1.02706	1
2451	chrX	79656174	79656197	-	GGCAGCAGCCTAGCAAGGGGAGG	GGAATCTGCCTAACAGGAGGNGG	6	64	21.9081	3
2457	chr2	158813639	158813662	-	AATGGCATGAACCCAGGAGGCGG	GGTGGTGTGGGCCCAGGAGGNGG	6	170	1.04267	1
2460	chr19	38359805	38359828	+	CCCTCTTTCATCCCACAGTGTGG	GTCCCCTCCACCCCACAGTGNGG	6	130	4.49058	1
2462	chr6	107924476	107924499	+	AATGGCGTGAACCCAGGAGGCGG	GGTGGTGTGGGCCCAGGAGGNGG	5	170	1.03252	1
2508	chr9	74898515	74898538	+	GCATCCCATTGAGGGAAACAAGG	GCATTTTCTTCACGGAAACANGG	6	18	40.203	5
2513	chr5	180376003	180376026	-	GACGTGGGACCCTGAGACTTGGG	GCCGTGGCAAACTGGTACTTNGG	6	52	12.6586	2
2524	chr7	155644089	155644112	+	GGAGAAGGGGACGGGGGTCCGGG	GGAGAAGGTGGGGGGGTTCCNGG	4	112	1.24502	1
2528	chr18	76753413	76753436	-	AATGGCATGAACCCAGGAGGTGG	GGTGGTGTGGGCCCAGGAGGNGG	6	126	1.00602	1
2531	chrX	153434666	153434689	+	AATGGCGTGAACCCGGGAGGCGG	GGTGGTGTGGGCCCAGGAGGNGG	6	290	1.00469	1
2538	chr18	34905744	34905767	-	CATCACTGTGACCTGTATGTGAG	GATTTCTATGACCTGTATGGNGG	6	40	1.00958	1
2579	chr1	19329419	19329442	+	AGCCCTGGCCCAGCCTCCTGGGG	GCACGTGGCCCAGCCTGCTGNGG	5	52	5.90831	1
2594	chr18	2116432	2116455	+	AATGGCGTGAACCCGGGAGGCGG	GGTGGTGTGGGCCCAGGAGGNGG	6	70	1.03303	1
2600	chr9	116453504	116453527	+	AATGATGTGAACCCAGGAGGTGG	GGTGGTGTGGGCCCAGGAGGNGG	5	270	0.981144	1
2601	chr1	69509322	69509345	-	AATGGCGTGAACCCGGGAGGCGG	GGTGGTGTGGGCCCAGGAGGNGG	6	60	1.0249	1
2602	chr1	47439633	47439656	-	GTGCGGACCTAACCGGCCCTGGG	GAGCCACATTAACCGGCCCTNGG	6	706	6.23872	1
2607	chr12	52740545	52740568	-	AGTGGTAGCCCACCCTGCTGTGG	GCACGTGGCCCAGCCTGCTGNGG	6	128	6.22121	1
2615	chr3	38922922	38922945	+	AAGAAGGGAAGGGGAGAAGGTGG	GAGCAGGGCTGGGGAGAAGGNGG	4	160	0.734501	1
2621	chr22	35220259	35220282	-	AGGGCATAGTGGGGCTGCAGAAA	GGGGGATTGTGGGGCTGCAGNGG	5	50	1.35645	1
2623	chr8	141854071	141854094	+	TGGCACCCAGAGAGAGAAGAGAG	GGGAACCCAGCGAGTGAAGANGG	5	24	2.38195	1
2635	chr5	114367660	114367683	+	TTTTACCCCACCCCACAGTGGGG	GTCCCCTCCACCCCACAGTGNGG	5	206	1.72005	1
2637	chr16	89972034	89972057	+	TCAGGCTGATGTCCTGGAGACGT	GAAGGCTGAGATCCTGGAGGNGG	6	24	0.891265	1
2649	chr1	107797742	107797765	+	AATGAGAGAGGAGAAATACCAAG	GGTGAGGGAGGAGAGATGCCNGG	6	1372	0.822628	1
2652	chr1	55062821	55062844	-	ACAGTGAGAGGTTCAGATCCAGG	GATGTGGGAGGCTCAGTTCCNGG	6	34	1.92326	1
2654	chrX	115575527	115575550	-	AATGGCGTGAACCCGGGAGGCGG	GGTGGTGTGGGCCCAGGAGGNGG	6	160	1.06539	1
2657	chr9	34680598	34680621	+	AATGGCGTGAACCCGGGAGGCGG	GGTGGTGTGGGCCCAGGAGGNGG	6	50	1.05358	1
2674	chr9	12094721	12094744	-	AATTTCTATGAAGAATATGGAAG	GATTTCTATGACCTGTATGGNGG	6	56	0.829241	1
2678	chr17	75888066	75888089	+	AATGGTGTGAACCCAGGAGGCAG	GGTGGTGTGGGCCCAGGAGGNGG	5	164	1.00792	1
2698	chr6	1207174	1207197	-	CCAGTTTCTTCTCAGACACAGGA	GCATTTTCTTCACGGAAACANGG	6	10	15.9188	2
2725	chr22	20160138	20160161	-	GAGGAACTGGTGGGCTGCAGGAG	GGGGGATTGTGGGGCTGCAGNGG	6	14	1.55934	1
2727	chr11	46395662	46395685	-	GGAGGCTTGAACCCTGGAGGCAG	GAAGGCTGAGATCCTGGAGGNGG	6	210	1.02401	1
2733	chr1	172901239	172901262	-	TTGGATGATGGAGGAAATGGGGG	GAAGATGATGGAGTAGATGGNGG	5	62	1.49103	1
2755	chr11	468877	468900	+	GGAGAAGGAGGGGAGTCTCTGGG	GGAGAAGGTGGGGGGGTTCCNGG	5	38	4.97438	1
2757	chr3	98227943	98227966	-	AATGGCGTGAGCCCGGGAGGTGG	GGTGGTGTGGGCCCAGGAGGNGG	5	760	1.01326	1
2766	chr9	14338304	14338327	+	AATGGCGTGAACCCGGGAGGCGG	GGTGGTGTGGGCCCAGGAGGNGG	6	330	1.04871	1
2772	chr8	10966584	10966607	+	AATGGCGTGAACCCAGGAGGCGG	GGTGGTGTGGGCCCAGGAGGNGG	5	102	1.03646	1
2773	chr15	78771486	78771509	-	CGTCCTGGAGGAGTGAGCCCTGG	GGTCCCGGTGGTGTGGGCCCNGG	5	160	1.02556	1
2792	chr2	133884054	133884077	-	GACAGAGTGGGCCCAGGAGAAGG	GGTGGTGTGGGCCCAGGAGGNGG	5	58	1.01963	1
2794	chr2	70817242	70817265	-	GTGGCTGTGTGACCAGGAGGGTG	GGTGGTGTGGGCCCAGGAGGNGG	6	16	2.2161	1
2798	chr1	102347321	102347344	+	GTCCCCATGACCCATTCAGTTGG	GTCTCCCTGATCCATCCAGTNGG	4	1526	3.17325	1
2802	chr16	6253064	6253087	-	GATCAAGAAGGAGAGATGGCAGG	GGTGAGGGAGGAGAGATGCCNGG	5	66	1.31346	1
2804	chr13	84354011	84354034	+	AATGGCGTGAACCCGGGAGGAGG	GGTGGTGTGGGCCCAGGAGGNGG	6	430	1.0141	1
2816	chr15	29826450	29826473	+	TAAGACTCCCTCCCCAGCCCAGG	GACACCTTCTTCCCCAGCCCNGG	6	20	2.04682	1
2818	chr7	138516212	138516235	+	AATGGCGTGAACCCGGGAGGCGG	GGTGGTGTGGGCCCAGGAGGNGG	6	292	1.02418	1
2821	chr11	8367584	8367607	+	AGAGAAGGGAAAGGGGTTCCAGA	GGAGAAGGTGGGGGGGTTCCNGG	6	302	1.16252	1
2828	chr19	10368524	10368547	-	GAGACTGAAGCTGCAGGTGGGGG	GTTGGAGAAGCTGCAGGTGANGG	6	28	6.79269	1
2843	chr22	49741480	49741503	-	GGAATATGTTTAACAAGAGAGTG	GGAATCTGCCTAACAGGAGGNGG	6	100	1.2252	1
2852	chr9	94669699	94669722	-	AATGGCGTGAGCCCGGGGGGCGG	GGTGGTGTGGGCCCAGGAGGNGG	6	60	1.08043	1
2854	chr5	141367447	141367470	+	AATGGGGTGAACCCGGGAGGAGG	GGTGGTGTGGGCCCAGGAGGNGG	6	214	1.05071	1
2856	chrX	108931332	108931355	-	AGGGGAGTGAGGGGTTGCAAGGG	GGGGGATTGTGGGGCTGCAGNGG	5	220	1.151	1
2857	chr12	108489126	108489149	+	AGAAGGAAGAGAAGGAAGGAAGG	GGAAGGAGGAGGCCTAAGGANGG	6	14	4.67178	1
2903	chr6	147513628	147513651	+	GGAAGAGGAAGCTCTAAGGGAGG	GGAAGGAGGAGGCCTAAGGANGG	6	60	2.35002	1
2911	chr20	44727533	44727556	-	GACACCTTGGCCAGCCTCCTAGG	GGCGCCCTGGCCAGTCGTCTNGG	6	12	38.3815	4
2934	chr1	1021024	1021047	-	GAGAAGATGGTGGGGGTCCCAGC	GAGAAGGTGGGGGGGTTCCANGG	5	46	0.827316	1
2970	chr1	11376726	11376749	+	GTTCTGCAGGGGAGCATGGCTGG	GGGCTGCAGGGGAGCTGGGCNGG	4	466	0.864751	1
2973	chr5	179368200	179368223	-	GGGCTGGCAGGAAGCAGGGCAGG	GGGCTGCAGGGGAGCTGGGCNGG	5	28	1.81176	1
2977	chr7	149716071	149716094	+	AGAGGAGCAGGGAGGGTTCCCAG	GGAGAAGGTGGGGGGGTTCCNGG	6	202	0.803712	1
3022	chr12	25217791	25217814	+	GCTGAGGCAGGAGGGTTGCCTGG	GGTGAGGGAGGAGAGATGCCNGG	4	90	1.53863	1
3036	chr1	44096482	44096505	-	AATGGTGTGAACCTGGGAGGCGG	GGTGGTGTGGGCCCAGGAGGNGG	6	74	1.04783	1
3040	chr2	229626003	229626026	-	AATGGCGTGAACCCGGGAGGCGG	GGTGGTGTGGGCCCAGGAGGNGG	6	392	1.0139	1
3057	chr7	1451966	1451989	-	ACTGCCCCCACCCCACCGTGTGG	GTCCCCTCCACCCCACAGTGNGG	6	118	3.31057	1
3092	chr20	22486721	22486744	-	AATGGCTTGGACCCAGGAGGTGG	GAAGGCTGAGATCCTGGAGGNGG	6	258	0.925983	1
3095	chr10	121484176	121484199	-	GAGCTGCTTTGGTGCTGGGCAGG	GGGCTGCAGGGGAGCTGGGCNGG	5	22	1.43527	1
3111	chr13	49728145	49728168	+	AATGGTGTGAACCCAGGAGGCGG	GGTGGTGTGGGCCCAGGAGGNGG	4	508	1.06126	1
3130	chr18	77293854	77293877	-	GACCCCTCCTCCCAACACTGGGG	GTCCCCTCCACCCCACAGTGNGG	4	110	3.97574	1
3134	chr20	57727823	57727846	+	GGTACCTGGAATGTGAGCCCAGG	GGTCCCGGTGGTGTGGGCCCNGG	6	74	1.18147	1
3152	chr7	129648363	129648386	-	AATGGCGTGAACCCGGGAGGCGG	GGTGGTGTGGGCCCAGGAGGNGG	6	178	1.05841	1
3164	chr15	45978696	45978719	+	AAGGTGGTGAGGGAGTTCCATGG	GAGAAGGTGGGGGGGTTCCANGG	5	250	0.869911	1
3167	chr17	18031690	18031713	+	AATGGCGTGAACCCGGGAGGTGG	GGTGGTGTGGGCCCAGGAGGNGG	6	262	0.978812	1
3172	chr6	36846255	36846278	-	GGGGAGATTCAGGCCCTGTCTGA	GGGGGGTTCCAGGGCCTGTCNGG	5	16	1.05891	1
3180	chrX	92964707	92964730	+	AATGGTGTGAACCCAGGAGGTGG	GGTGGTGTGGGCCCAGGAGGNGG	4	212	1.02464	1
3183	chr10	21221848	21221871	-	AATGAGAGAGGACAGAAGCCAGG	GGTGAGGGAGGAGAGATGCCNGG	5	1912	0.779353	1
3208	chr2	6763666	6763689	+	AATGGCGTGAACCCGGGAGGCGG	GGTGGTGTGGGCCCAGGAGGNGG	6	330	1.01849	1
3218	chr2	137834209	137834232	+	TTTCCCAAAGCCCATTTTCTTAG	GTCCCCTGAGCCCATTTCCTNGG	6	10	1.13052	1
3221	chr4	142288494	142288517	+	AATGGTGTGAACCAGGGAGGCGG	GGTGGTGTGGGCCCAGGAGGNGG	6	300	1.04072	1
3229	chr1	8877279	8877302	+	TTTCACCACGTTGGTCAGGCTGG	GCTGACCCCGCTGGGCAGGCNGG	6	50	18.2672	2
3236	chr2	220155291	220155314	-	TGTGTGTAAGGCACAGTTCCTGG	GATGTGGGAGGCTCAGTTCCNGG	5	682	1.37024	1
3242	chr4	10687967	10687990	-	AGCCACTGTGTGATACATCTGGA	GGCCACGGAGCGAGACATCTNGG	6	14	0.905252	1
3244	chr5	1859336	1859359	+	CGCCACTGAGCAAGACACCCTGG	GGCCACGGAGCGAGACATCTNGG	5	24	2.59838	1
3249	chr4	7485657	7485680	+	GGCCGTGTGGACCCAGCAGAGGG	GGTGGTGTGGGCCCAGGAGGNGG	5	150	1.07292	1
3258	chr6	143805382	143805405	+	GCAGGAGAATCACTTGAACCTGG	GCACAAGGCTCAGCTGAACCNGG	6	16	1.43298	1
3263	chr11	90245366	90245389	+	AATGGCTTGAACCCAGGAGGCGG	GGTGGTGTGGGCCCAGGAGGNGG	6	70	1.03792	1
3277	chr4	125697675	125697698	+	AATGGCATGAACCCAGGAGGCGG	GGTGGTGTGGGCCCAGGAGGNGG	6	170	1.04661	1
3287	chr17	28220736	28220759	+	TTTGCAGAAGCTTCAGGTGAGAG	GTTGGAGAAGCTGCAGGTGANGG	4	32	1.41039	1
3289	chr12	97074372	97074395	-	AATGGCGTGAACCCGGGAGGCGG	GGTGGTGTGGGCCCAGGAGGNGG	6	22	1.032	1
3293	chr8	87137280	87137303	-	AATAGTGTGAACCCAGGAGGCGG	GGTGGTGTGGGCCCAGGAGGNGG	5	96	1.00257	1
3324	chr12	124254651	124254674	-	CATGTGCGGACGCAGGAGGCTGA	GTAGAGCGGAGGCAGGAGGCNGG	6	44	0.846846	1
3329	chr15	75675616	75675639	+	TCAGGCTGGCCTCCTGGAGGGGG	GAAGGCTGAGATCCTGGAGGNGG	5	30	1.08114	1
3371	chr10	3751164	3751187	+	TGAGGTCCAGTTCCTGGAGGTGG	GAAGGCTGAGATCCTGGAGGNGG	6	10	1.87381	1
3373	chr10	83551359	83551382	+	AATAGCGTGAACCCAGGAGGCGG	GGTGGTGTGGGCCCAGGAGGNGG	6	70	0.987303	1
3374	chr18	38403277	38403300	-	AGTGGGGAGGGAGAGAGGCCAGG	GGTGAGGGAGGAGAGATGCCNGG	5	606	0.686339	1
3377	chr17	7907112	7907135	-	GCTGGAGTAGCTGCAGGGGAAGG	GTTGGAGAAGCTGCAGGTGANGG	3	370	1.17776	1
3386	chr12	123812361	123812384	+	AATGGTGTGAACCCAGGAGGCAG	GGTGGTGTGGGCCCAGGAGGNGG	5	634	1.02322	1
3408	chr11	68038636	68038659	+	CAAGGGAGGGGTCCCGGAGGTGG	GAAGGCTGAGATCCTGGAGGNGG	6	12	7.41079	1
3440	chr3	12128017	12128040	-	CTGGGATGTTGAGGCTGCAGTGA	GGGGGATTGTGGGGCTGCAGNGG	6	10	0.949598	1
3462	chr11	40858838	40858861	+	GCCATTGTTCTGATTATCTGGGA	GTCAGGGTTCTGGATATCTGNGG	6	12	1.35454	1
3464	chr4	2390227	2390250	+	AGGCTGCAGGGGCACAGAGCAGG	GGGCTGCAGGGGAGCTGGGCNGG	5	16	3.74018	1
3466	chr15	45634985	45635008	-	TCCGGGCGGAGGCTGGAGGCGGG	GTAGAGCGGAGGCAGGAGGCNGG	5	114	1.26028	1
3516	chr14	73262274	73262297	+	GGAGGCTGAGAGGATGGAGGGTG	GAAGGCTGAGATCCTGGAGGNGG	5	12	1.76586	1
3546	chr19	3985517	3985540	+	TGTGACTGCGCTGCGAAGGCGGG	GCTGACCCCGCTGGGCAGGCNGG	6	30	19.2454	2
3555	chr9	25449418	25449441	+	TGAAAATAAGAAATAAAACCGGG	GGACAGTAAGAAGGAAAAACNGG	6	16	7.98782	1
3557	chr18	13821240	13821263	-	AGGGAGAGAAGAGAGCTGCCAGG	GGTGAGGGAGGAGAGATGCCNGG	5	28	0.770147	1
3563	chr1	97662543	97662566	+	AATGGCTGGAATCCAGGAGGCAG	GAAGGCTGAGATCCTGGAGGNGG	6	28	0.907248	1
3564	chr9	120150273	120150296	+	AAAAAAGGAGGGGAGGTTCCTGC	GGAGAAGGTGGGGGGGTTCCNGG	6	94	1.05729	1
3588	chr13	104785511	104785534	-	CTGGGATATTGAGGCTGCAGTGA	GGGGGATTGTGGGGCTGCAGNGG	6	56	0.674028	1
3592	chr14	98465666	98465689	+	CTTCAGTAAGAAAGAAAATTAGG	GGACAGTAAGAAGGAAAAACNGG	6	18	2.12517	1
3594	chr1	208651936	208651959	-	AATGGCGTGGACCCGGGAGGCGG	GGTGGTGTGGGCCCAGGAGGNGG	5	478	0.97782	1
3599	chr1	232274401	232274424	-	ATCAACATGCCGTCCTGATGTGG	GCAAACATGCTGTCCTGAAGNGG	5	144	3.78825	1
3607	chr8	17590966	17590989	-	AATGGTGTGAACCCGGGAGGCGG	GGTGGTGTGGGCCCAGGAGGNGG	5	246	1.04388	1
3616	chr1	176093471	176093494	+	GCTGAGGTGGGCGGATTACAAGG	GAGAAGGTGGGGGGGTTCCANGG	6	36	1.22862	1
3627	chr13	89538264	89538287	+	AATGGTGTGAACCCCGGAAGTGG	GGTGGTGTGGGCCCAGGAGGNGG	6	12	1.0414	1
3633	chr7	115136741	115136764	-	AAGGAGGGAGGGAGAGAAGGAGG	GAGCAGGGCTGGGGAGAAGGNGG	5	20	1.01911	1
3637	chrX	78658075	78658098	+	CAGGGACTCTGGGGCTGCTGGGG	GGGGGATTGTGGGGCTGCAGNGG	5	76	1.42812	1
3669	chr14	46469802	46469825	+	GTTGTCACTGGGGCAGCTTTTGG	GCTGTTTCTGCAGCCGCTTTNGG	6	22	23.0552	3
3671	chr2	103467409	103467432	-	AAAGGCGTGAACCCAGGAGGCGG	GGTGGTGTGGGCCCAGGAGGNGG	6	224	1.03971	1
3702	chr8	102314790	102314813	+	GTGGATGCTGGAGATGGTGGAGG	GAAGATGATGGAGTAGATGGNGG	6	14		5
3711	chr10	26643266	26643289	-	CAAGTCAGCGTGGTCCCCATGGG	GAAGGTGGCGTTGTCCCCTTNGG	6	10	8.99913	1
3743	chr10	3110282	3110305	-	AATGGCGTGAACCCAGGAGGCGG	GGTGGTGTGGGCCCAGGAGGNGG	5	74	1.02537	1
3744	chr6	130220085	130220108	-	AATGGCTTGAATCCGGGAGGTGG	GAAGGCTGAGATCCTGGAGGNGG	6	12	1.03479	1
3750	chr16	11624156	11624179	-	GGAGAGCAGAGGCAAGAGACGGA	GTAGAGCGGAGGCAGGAGGCNGG	5	26	1.37708	1
3762	chr14	52839694	52839717	-	AATGGCGTGAACCCGGGAGGCGG	GGTGGTGTGGGCCCAGGAGGNGG	6	424	1.03455	1
3785	chr12	8861571	8861594	-	AATGGCGTGAACCCGGGAGGCGG	GGTGGTGTGGGCCCAGGAGGNGG	6	250	1.07009	1
3786	chr17	48935423	48935446	+	AATGGCGTGAACCCAGGAGGCAG	GGTGGTGTGGGCCCAGGAGGNGG	6	44	1.03816	1
3799	chr7	157112292	157112315	+	GTGCAGGTACAGGGAGAAGGTGG	GAGCAGGGCTGGGGAGAAGGNGG	5	92	0.787535	1
3806	chr8	4003303	4003326	+	AATGGTGTGAACCTGGGAGGTGG	GGTGGTGTGGGCCCAGGAGGNGG	6	20	1.00862	1
3827	chr15	81267553	81267576	+	ATGAAGGTAGGCAGGTTCCAAGA	GAGAAGGTGGGGGGGTTCCANGG	6	422	1.05385	1
3836	chr12	46056936	46056959	+	TAGCAAGACTGTGGAGAAAAGGG	GAGCAGGGCTGGGGAGAAGGNGG	6	24	2.60217	1
3839	chr17	28996084	28996107	-	AATGGCGTGAACCCGGGAGGCGG	GGTGGTGTGGGCCCAGGAGGNGG	6	400	1.03535	1
3856	chr2	195404825	195404848	+	GTGGTTATTAGGGGCTGCAGGGG	GGGGGATTGTGGGGCTGCAGNGG	6	48	2.19555	1
3867	chr5	53942023	53942046	+	AGAATGGAAGCAGAGATGCCAGG	GGTGAGGGAGGAGAGATGCCNGG	6	26	0.930441	1
3872	chr4	99440810	99440833	-	GGATCATTTCATCTGCAAGCAGG	GGGACTCTACATCTGCAAGGNGG	6	54	9.99182	1
3879	chr22	19728381	19728404	+	GACCCCTTCTGCCAGGGCTCAGG	GACACCTTCTTCCCCAGCCCNGG	6	22	27.3675	3
3883	chr7	57654365	57654388	-	GTCAGGCACGGGCCCCCTCCTGG	GCTGGGCAGGAGCCCCCTCCNGG	5	20	3.02067	1
3903	chr10	131658570	131658593	+	GAGCAGGGTGAGGAGGAAGGGGC	GAGCAGGGCTGGGGAGAAGGNGG	6	26	1.83081	1
3907	chr6	17647505	17647528	+	GCTGTATTGTGGGGATGCAAAGG	GGGGGATTGTGGGGCTGCAGNGG	5	98	0.790264	1
3917	chr4	5092442	5092465	+	AATGGTGTGAACTCGGGAGGCGG	GGTGGTGTGGGCCCAGGAGGNGG	6	56	1.05653	1
3919	chr12	92377417	92377440	+	TAGCAGGGTTGGGATGAAAGGGG	GAGCAGGGCTGGGGAGAAGGNGG	5	56	2.59711	1
3926	chr2	74796186	74796209	-	GCCCAGCAGCCACCCCGTCCGGG	GGACCGCAGCCAGCCCGGCCNGG	5	18	1.90547	1
3950	chr12	54001925	54001948	+	GCGGGAGGATGGTGCTGCAGAGG	GGGGGATTGTGGGGCTGCAGNGG	5	26	1.69485	1
3976	chr19	45652375	45652398	-	AATCGCTTGGACCCAGGAGGTGG	GGTGGTGTGGGCCCAGGAGGNGG	6	10	7.09104	1
3982	chr6	62286032	62286055	-	GCGCGGAGGAGGAGCAGCGCGGG	GCGCCGAGAAGGAAGTGCTCNGG	6	10	19.975	2
4040	chr14	35919958	35919981	+	GCAGCAGGAAGAAGAAGTGCTGG	GAAGCATGACGGACAAGTACNGG	6	18	20.6057	3
4045	chr6	136735721	136735744	+	AAGGAGCTGAGGCAGGAGGATGG	GTAGAGCGGAGGCAGGAGGCNGG	5	134	1.40913	1
4049	chr10	86301225	86301248	+	GGACCTGCTGCTGGGGGCCCTGG	GGTCCCGGTGGTGTGGGCCCNGG	5	88	4.86591	1
4060	chr12	12439538	12439561	+	GATGGTTTGAGCTCAGGAGGCAG	GGTGGTGTGGGCCCAGGAGGNGG	5	98	1.01478	1
4077	chr3	184775554	184775577	-	GTGAGGGGAGAGGAGGCAGTGGG	GTGAGTAGAGCGGAGGCAGGNGG	4	316	1.40386	1
4078	chr14	104246327	104246350	-	TAAGAGCTCAGCCAGGAGCCCGG	GTAGAGCGGAGGCAGGAGGCNGG	6	10	3.71059	1
4084	chr7	111563072	111563095	-	AATGGCGTGAACCCGGGAGGCGG	GGTGGTGTGGGCCCAGGAGGNGG	6	448	0.962278	1
4093	chr5	156961713	156961736	+	AATGGCGTGGACCCAGGAGGCAG	GGTGGTGTGGGCCCAGGAGGNGG	5	154	1.0603	1
4097	chr3	182655544	182655567	-	AATGGCGTGAACCCGGGAGGTGG	GGTGGTGTGGGCCCAGGAGGNGG	6	280	1.02197	1
4111	chr12	98784046	98784069	+	GAATGGGTGGGAGGATTCCACAG	GAGAAGGTGGGGGGGTTCCANGG	6	404	0.953516	1
4118	chr2	203433360	203433383	-	AATGGCATGAACCCAGGAGGTGG	GGTGGTGTGGGCCCAGGAGGNGG	6	110	1.00287	1
4121	chr19	38068106	38068129	-	AATGGCGTGAACCCAGGAGGTGG	GGTGGTGTGGGCCCAGGAGGNGG	5	120	1.02298	1
4124	chr17	42971775	42971798	+	GAGCACGCCTGGGGAAAAGAGGG	GAGCAGGGCTGGGGAGAAGGNGG	4	20	1.23681	1
4126	chr11	77080536	77080559	+	GGTGGTCCAGGGAAGGCTCACAG	GCTGGTACACGGCAGGGTCANGG	6	14	0.811089	1
4130	chr11	43212239	43212262	-	ATAACTCCAGCCAGAGGCTCAGG	GCCTCTCCAGCCAGGGGCTGNGG	6	194	1.495	1
4139	chr14	100587251	100587274	+	CCGGCGCAGCCGGCCCGGCCGGC	GGACCGCAGCCAGCCCGGCCNGG	6	10	0.979753	1
4146	chr4	115898511	115898534	-	AATTTCTATGACTGGTATCATGG	GATTTCTATGACCTGTATGGNGG	5	18	10.0378	2
4158	chr1	102435635	102435658	-	CTTCCTTGTGGTGTGAGCCAGGG	GGTCCCGGTGGTGTGGGCCCNGG	6	108	2.70797	1
4165	chr2	170107813	170107836	-	TGACTGCCACCCATAGACACAGG	GGACTGAGGGCCATGGACACNGG	6	10	6.44897	1
4166	chr19	33299061	33299084	-	TAACAAGGCCCGGGAGAAAGAGG	GAGCAGGGCTGGGGAGAAGGNGG	6	22	1.00425	1
4175	chr8	135458488	135458511	+	GAGGAGCTCCGTGGTCCCAGGGG	GTGGAGCGCAGTGGTCTCCGNGG	5	24	5.94278	1
4186	chr1	110457062	110457085	-	GTGGGAATTGGGGGCTTCAGTGG	GGGGGATTGTGGGGCTGCAGNGG	5	16	2.58364	1
4187	chr18	5796311	5796334	+	AATGGCGTGAACCCGGGAGGCGG	GGTGGTGTGGGCCCAGGAGGNGG	6	246	1.03931	1
4188	chrX	24052623	24052646	+	CATGAACAGACACTTCTCAAAAG	GATGCAGAGACCCTGCTCAANGG	6	24	0.763764	1
4194	chr22	39264611	39264634	-	GAGGTCACAAGGCAGGGACAGGG	GCTGGTACACGGCAGGGTCANGG	6	14	15.2194	2
4208	chr7	98812227	98812250	-	AATGGTGTGAACCCGAGAGGTGG	GGTGGTGTGGGCCCAGGAGGNGG	6	156	1.02631	1
4210	chr3	170504404	170504427	-	AATGGCTTGAACCCAGGAGGTGG	GGTGGTGTGGGCCCAGGAGGNGG	6	84	1.00662	1
4216	chr5	129139598	129139621	-	CTCTGAGGGGAGATACAACTAGG	GTCTGGGCGGTGCTACAACTNGG	5	32	4.14982	1
4231	chr3	126470370	126470393	+	GCATAAGAATCACTTAAACCTGG	GCACAAGGCTCAGCTGAACCNGG	6	26	11.426	2
4233	chr16	30628442	30628465	+	AATGGCGTGAACCCGGGAGGCGG	GGTGGTGTGGGCCCAGGAGGNGG	6	430	1.01485	1
4267	chr5	126761827	126761850	+	AATGGCATGAGCCCGGGAGGCGG	GGTGGTGTGGGCCCAGGAGGNGG	6	486	1.06084	1
4279	chr16	86508790	86508813	+	CCCCCTGCGGGCTGGCAGCCAGG	GCTTCGGCAGGCTGACAGCCNGG	6	46	35.8438	4
4284	chr11	104385577	104385600	-	AATGGTGTGAACCCGGGAGGCGG	GGTGGTGTGGGCCCAGGAGGNGG	5	318	1.05114	1
4296	chr20	51612368	51612391	-	GTAGAAAGGAGGCCAAAGGAGGG	GGAAGGAGGAGGCCTAAGGANGG	5	74	1.31665	1
4304	chr9	106094476	106094499	+	AATGGTGTGAACCCAGGAGGCAG	GGTGGTGTGGGCCCAGGAGGNGG	5	308	0.98663	1
4311	chr2	128522940	128522963	+	GGTGTACGTAGTGTGAGCCCAGG	GGTCCCGGTGGTGTGGGCCCNGG	6	18	4.52725	1
4315	chr16	34219575	34219598	+	ACTATCCCGAAGTGGACATTTGG	GCTGTCCTGAAGTGGACATANGG	4	76	3.20185	1
4323	chrX	152989045	152989068	-	CAGCGGGTGGGCTCAGGAGGGGG	GGTGGTGTGGGCCCAGGAGGNGG	6	68	1.2204	1
4328	chrX	146108791	146108814	-	GGCAGGAGGGGGCAAAAGAGAGG	GGAAGGAGGAGGCCTAAGGANGG	6	10	7.72058	1
4340	chr16	30910273	30910296	+	CTCAGGTGTCTTTATACCTGGGG	GTCAGGGTTCTGGATATCTGNGG	6	18	17.8475	2
4341	chr2	225346170	225346193	-	GCAGAAGGTGAAGGGGAAGCAGG	GGAGAAGGTGGGGGGGTTCCNGG	6	18	1.6125	1
4356	chr13	45906509	45906532	-	GAGAGATTGTGGGGATGCAGAGC	GGGGGATTGTGGGGCTGCAGNGG	4	48	1.44141	1
4372	chr18	59564715	59564738	+	GGAATGAAGACGATGAACACTGA	GGACTGAGGGCCATGGACACNGG	6	650	1.05557	1
4378	chr2	170066874	170066897	+	AATGGCGTGAACCCAGGAGGCAG	GGTGGTGTGGGCCCAGGAGGNGG	6	194	1.04629	1
4381	chr14	65988660	65988683	+	AGAGGATCAGATTAGTTCAGTGG	GTGGGATCGGAGCAGTTCAGNGG	6	20	3.1757	1
4384	chr11	5349096	5349119	+	TATGACAGAGACCCTGGAAGAGG	GAAGGCTGAGATCCTGGAGGNGG	6	248	0.994855	1
4386	chr19	32721791	32721814	-	AATGGCGTGAACCCGGGAGGCGG	GGTGGTGTGGGCCCAGGAGGNGG	6	170	1.06122	1
4423	chr3	32837716	32837739	+	AATGGTGTGAACCCGGGAGGCGG	GGTGGTGTGGGCCCAGGAGGNGG	5	434	1.01402	1
4430	chr16	5948216	5948239	+	GCTGACCGAGCTGGGCAGGTGGG	GCTGACCCCGCTGGGCAGGCNGG	3	158	1.71275	1
4436	chr17	68367545	68367568	+	TGTGATTCTGCAGCTGCTCTTGG	GCTGTTTCTGCAGCCGCTTTNGG	5	20	16.9313	2
4441	chr2	26253756	26253779	+	GCAGGAGAATCGACTGAACCTGG	GCACAAGGCTCAGCTGAACCNGG	6	12	13.2182	2
4443	chr9	72362684	72362707	-	CATGTAGAAGACTCATGTCCTGG	GATGTGGGAGGCTCAGTTCCNGG	6	40	4.95793	1
4456	chr15	23935613	23935636	+	GATGGCGTGAACCCAGGAGGTGG	GGTGGTGTGGGCCCAGGAGGNGG	4	88	1.06135	1
4469	chr1	27308102	27308125	-	AGGGCCCAGGCTGGGCAGGCAGG	GCTGACCCCGCTGGGCAGGCNGG	6	66	12.5153	2
4474	chr8	33568987	33569010	-	GATGGCTTGAACCCAGGAGGTGG	GAAGGCTGAGATCCTGGAGGNGG	6	118	1.03671	1
4482	chr8	92768635	92768658	-	TAGAACCCCTTGAGTGAAGAGAG	GGGAACCCAGCGAGTGAAGANGG	6	38	2.82184	1
4492	chrX	10158658	10158681	-	GCAGCCAGAGGCCCCACTTTGGG	GTCCCTAGTGGCCCCACTGTNGG	6	10	1.81874	1
4499	chr8	29946789	29946812	-	CCGGGATGTTGAGGCTGCAGTGA	GGGGGATTGTGGGGCTGCAGNGG	6	20	1.05579	1
4503	chr12	109623570	109623593	-	GCAGAAGAATCACTTGAACCTGG	GCACAAGGCTCAGCTGAACCNGG	5	34	1.43056	1
4533	chr5	156795766	156795789	+	AGCCTGGCAAGCAGGTACTTCAG	GCCGTGGCAAACTGGTACTTNGG	6	28	1.39711	1
4568	chr7	148432449	148432472	-	GATGGCTTGAACCCGGGAGGTGG	GGTGGTGTGGGCCCAGGAGGNGG	6	116	1.05219	1
4569	chr6	5425922	5425945	+	CGGTGTAGAGAAGAGGCAGGTGG	GTGAGTAGAGCGGAGGCAGGNGG	5	1568	1.21038	1
4602	chr5	145839482	145839505	+	TGGCAGGGCAGGGGAGAGAGGAG	GAGCAGGGCTGGGGAGAAGGNGG	6	10	0.889989	1
4608	chr6	19676273	19676296	+	AATGGCGTGAACCCAGGAGGGGA	GGTGGTGTGGGCCCAGGAGGNGG	6	30	1.06766	1
4623	chr1	13466324	13466347	+	AATGGCGTGAACCCAGGAGGTAG	GGTGGTGTGGGCCCAGGAGGNGG	6	100	1.04419	1
4663	chr14	21080799	21080822	+	GGCAGGTGAGAGGAGGCAGGGGG	GTGAGTAGAGCGGAGGCAGGNGG	5	176	1.50683	1
4666	chr2	213720548	213720571	+	AATGGTGTGAACCTGGGAGGCGG	GGTGGTGTGGGCCCAGGAGGNGG	6	100	1.09012	1
4672	chr12	33011821	33011844	+	CCCATGGCAAAATGAAAATTTGG	GCCGTGGCAAACTGGTACTTNGG	6	54	7.29825	1
4680	chr12	87343267	87343290	+	AATGGCGTGAACCCAGGAGGCGG	GGTGGTGTGGGCCCAGGAGGNGG	5	70	1.0832	1
4693	chr12	41997319	41997342	+	GGTGCATAAACACCAAGTTCTGG	GCTGCAGAAACAGCAAGCCCNGG	5	24	14.4836	2
4699	chr6	117116056	117116079	+	TAGCAAGGCTGTGGAGAAATGGG	GAGCAGGGCTGGGGAGAAGGNGG	5	138	0.760852	1
4707	chr7	158497177	158497200	-	GGGAAGGGGGAAGGGGTACAGGG	GAGAAGGTGGGGGGGTTCCANGG	6	10	1.88487	1
4714	chr6	149428945	149428968	+	GTCTGCAGAGCCCACGTCCTTGG	GTCCCCTGAGCCCATTTCCTNGG	5	10	11.7263	2
4716	chr11	133222282	133222305	+	GGAGAGGTTTCAGAGATGCAGGG	GGTGAGGGAGGAGAGATGCCNGG	6	14	1.83829	1
4718	chr15	75222939	75222962	-	TGGGGCTAGCATGGCCTGTCTGG	GGGGGGTTCCAGGGCCTGTCNGG	5	14	18.0409	2
4772	chr8	118866111	118866134	+	GAGAAGGCAGGGGGAGAATGGAG	GAGCAGGGCTGGGGAGAAGGNGG	6	166	1.42129	1
4778	chr19	39011912	39011935	-	AATGGCGTGAACCCGGGAGGTGG	GGTGGTGTGGGCCCAGGAGGNGG	6	268	1.00598	1
4785	chr15	101116833	101116856	-	GGGCTACAGGGTTGCTGAGCTAG	GGGCTGCAGGGGAGCTGGGCNGG	5	28	1.05759	1
4790	chr12	51192425	51192448	-	AACCGTGCCCCAGCCTGCTGTGG	GCACGTGGCCCAGCCTGCTGNGG	4	160	2.40079	1
4803	chr3	61578742	61578765	-	GCCACCACTGCCCATTTCCTTGG	GTCCCCTGAGCCCATTTCCTNGG	5	118	1.2208	1
4814	chr17	67919719	67919742	-	AGGACAGAAGCAGCAAGCACAGG	GCTGCAGAAACAGCAAGCCCNGG	6	14	3.846	1
4823	chr2	233196454	233196477	+	GGAGAGAATGGAGAGATTCCAAG	GGTGAGGGAGGAGAGATGCCNGG	6	28	0.948084	1
4834	chr10	43278584	43278607	+	CCTTGAGAAACAGCAAGCTCAAG	GCTGCAGAAACAGCAAGCCCNGG	5	26	1.25004	1
4842	chr9	1285774	1285797	-	GAGAAGGGCCAAGGAGGAGAGGG	GAGCAGGGCTGGGGAGAAGGNGG	6	14	1.28844	1
4877	chr1	13503164	13503187	-	TCCCTGCTCTAGGTGACCAAGAG	GCCCTGCTCGTGGTGACCGANGG	5	882	2.06761	1
4880	chr1	101334072	101334095	+	AATGGCGTGAACCCGGGAGGCGG	GGTGGTGTGGGCCCAGGAGGNGG	6	402	1.02553	1
4883	chr19	4053172	4053195	-	CAGGGTTGAGCTGCGGGAGGTGG	GAAGGCTGAGATCCTGGAGGNGG	6	38	12.8712	2
4891	chr2	50346239	50346262	+	CGGGGCCAGGGAAGATGGGCAGG	GGGCTGCAGGGGAGCTGGGCNGG	6	78	1.59631	1
4894	chr8	8658977	8659000	-	AATGGCGTGAACCCAGGAGGCGG	GGTGGTGTGGGCCCAGGAGGNGG	5	156	1.00505	1
4900	chrX	87600393	87600416	+	AATGGCGTGAACCCGGGAGGCGG	GGTGGTGTGGGCCCAGGAGGNGG	6	124	1.03391	1
4902	chr12	115235125	115235148	+	AACCATGGAGGAGAGATGCTAGG	GGTGAGGGAGGAGAGATGCCNGG	6	374	0.6875	1
4911	chr19	33560144	33560167	+	GGTAAGAGGATGTCTAAGGACAG	GGAAGGAGGAGGCCTAAGGANGG	5	288	1.32019	1
4916	chr6	29083774	29083797	-	AATGGCGTGAACCCAGGAGGCGG	GGTGGTGTGGGCCCAGGAGGNGG	5	104	1.06781	1
4930	chr7	2762864	2762887	-	TGGCTCCACGAGCAGGGCTCGGA	GGTCACCACGAGCAGGGCTGNGG	5	20	1.61613	1
4951	chr9	33845330	33845353	-	AATGGCGTGAACCCGGGAGGCGG	GGTGGTGTGGGCCCAGGAGGNGG	6	386	1.04266	1
4970	chr1	220060704	220060727	-	GGGCCATGGTCACTCATATTGGG	GGGATCAGGTGACCCATATTNGG	6	14	6.43817	1
4974	chr18	9622789	9622812	+	GATGGATTGAACCCAGGAGGTGG	GGTGGTGTGGGCCCAGGAGGNGG	5	70	1.05127	1
4976	chr17	21023442	21023465	+	AGGAGTTCCAGGACCAGCCTAGG	GGGGGTTCCAGGGCCTGTCTNGG	5	98	1.30801	1
4991	chr6	12209343	12209366	+	AATGGCGTGAACCCGGGAGGCGG	GGTGGTGTGGGCCCAGGAGGNGG	6	424	0.994729	1
5018	chr16	3149036	3149059	+	GAGGTGTGTTGGGGGGTTCCAGG	GGAGAAGGTGGGGGGGTTCCNGG	6	62	1.8179	1
5019	chr1	224212632	224212655	+	GAGTTCTCCAGAGTCTGTCTGGG	GGGGGTTCCAGGGCCTGTCTNGG	6	54	1.12402	1
5023	chr15	56664134	56664157	+	GAGGAGTAAGAATGAAAAATAGG	GGACAGTAAGAAGGAAAAACNGG	5	10	5.55771	1
5035	chr11	73556932	73556955	+	GCACAAGAATCACCTGAACCCAG	GCACAAGGCTCAGCTGAACCNGG	4	42	1.52454	1
5054	chr2	156661947	156661970	-	AATGGCGTGAACCCGGGAGGCGG	GGTGGTGTGGGCCCAGGAGGNGG	6	360	1.02442	1
5068	chr2	184988200	184988223	+	AAAAGCTTAGATTCTGGTGAGGG	GAAGGCTGAGATCCTGGAGGNGG	6	42	4.38555	1
5077	chr12	50943620	50943643	+	AATGGTGTGAACCCTGGGGGCGG	GGTGGTGTGGGCCCAGGAGGNGG	6	14	1.07839	1
5082	chr5	144566891	144566914	+	TCAGGAATGTGGAGTTGCAGGGG	GGGGGATTGTGGGGCTGCAGNGG	6	224	0.611757	1
5086	chr6	89349834	89349857	+	CCACCTGCTGCACATGTCAATGG	GTACAGGCTGCACCTGTCAGNGG	6	14	21.654	3
5096	chr2	72895234	72895257	+	GTGAGGAGCTGGGGGAAAGGAGG	GAGCAGGGCTGGGGAGAAGGNGG	6	12	6.30999	1
5102	chr5	58713413	58713436	-	GGTATCTGCCTCACAGAAGTGGC	GGAATCTGCCTAACAGGAGGNGG	5	74	1.35646	1
5103	chr6	93419756	93419779	+	GCCGAGCGGAGTCAGGTTGCTGG	GTAGAGCGGAGGCAGGAGGCNGG	5	14	2.52381	1
5110	chr17	78371968	78371991	-	AATGGCGTGAACCCAGGCGGCGG	GGTGGTGTGGGCCCAGGAGGNGG	6	62	1.09994	1
5135	chr2	188418536	188418559	+	GCACAAGAATCAGTTGAACCTGG	GCACAAGGCTCAGCTGAACCNGG	3	46	1.35588	1
5136	chr9	130222238	130222261	-	GATGGCTTGAGCCCAGGAGGCGA	GGTGGTGTGGGCCCAGGAGGNGG	5	94	1.02697	1
5148	chr7	2380331	2380354	-	AGAGAGCACAGGGAGGAGGCGGG	GTAGAGCGGAGGCAGGAGGCNGG	5	38	0.85247	1
5163	chr2	196318978	196319001	+	GTCACTCTCTCCCTCAGGCCTGG	GCTACTCTCTCTTTCTGGCCNGG	5	20	3.1466	1
5166	chr3	192826975	192826998	-	AATGGTGTGAACCTGGGAGGTGG	GGTGGTGTGGGCCCAGGAGGNGG	6	52	1.01443	1
5175	chr12	117088584	117088607	+	GCACAAGAATCACTTGAACCTGG	GCACAAGGCTCAGCTGAACCNGG	4	14	1.24654	1
5177	chr16	89506421	89506444	-	GGACAAGGCTGGAGAGAGGGTGA	GAGCAGGGCTGGGGAGAAGGNGG	6	20	1.40296	1
5187	chr17	67299509	67299532	-	AATGGCGTGAACCCAGGAGGCAG	GGTGGTGTGGGCCCAGGAGGNGG	6	168	1.01825	1
5189	chr3	149752191	149752214	-	CGCCAGTAAGAAGGGAAAGGGGA	GGACAGTAAGAAGGAAAAACNGG	6	16	2.02269	1
5191	chr12	121981512	121981535	-	ATGGGGCGGGAGCAGGTCAGTGG	GTGGGATCGGAGCAGTTCAGNGG	5	18	2.54994	1
5195	chr8	22589796	22589819	-	GGTTCACTGACCCATCCAGTCAG	GTCTCCCTGATCCATCCAGTNGG	5	64	1.49445	1
5200	chr16	85290268	85290291	-	TGAGAAGATGGCAGGGGCCCGGG	GGAGAAGGTGGGGGGGTTCCNGG	6	26	3.64151	1
5205	chr18	48033108	48033131	+	CTCTGTGCAGAGCTAAACCTAGG	GTCTGGGCGGTGCTACAACTNGG	6	14	14.9132	2
5206	chr14	22244487	22244510	+	ACTGAGGGAGGAAAGACACCTGG	GGTGAGGGAGGAGAGATGCCNGG	5	320	0.945263	1
5213	chrX	27159321	27159344	-	AAAAGTTGAGATCCTAAAGGTGG	GAAGGCTGAGATCCTGGAGGNGG	5	752	0.935996	1
5236	chr12	117224369	117224392	-	AATGGCGTGAACCCGGGAGGCGG	GGTGGTGTGGGCCCAGGAGGNGG	6	466	1.04475	1
5252	chr2	20711914	20711937	-	TCTATAGAGGCAGCAAGCCTTGG	GCTGCAGAAACAGCAAGCCCNGG	6	22	6.23287	1
5265	chr5	9400590	9400613	-	AATGGCGTGAACCCGGGAGGCGG	GGTGGTGTGGGCCCAGGAGGNGG	6	12	1.02512	1
5269	chr10	10519245	10519268	+	GCTTGTTAAAGGGCCAGTCTCGG	GGGGGTTCCAGGGCCTGTCTNGG	6	40	3.11451	1
5310	chr2	87079881	87079904	-	AATGGCGTGAACCCAGGAGGCGG	GGTGGTGTGGGCCCAGGAGGNGG	5	130	1.04116	1
5322	chr6	47244234	47244257	+	AATGGCGTGAACCCGGGAGGGGG	GGTGGTGTGGGCCCAGGAGGNGG	6	424	1.04965	1
5333	chr4	3089619	3089642	-	GTTCTCTGAGACCTGGATGGTGG	GATTTCTATGACCTGTATGGNGG	5	48	4.08299	1
5338	chr9	127354303	127354326	-	TTAGCCTGAAGACAAAGAGGCGA	GAAGCGTGATGACAAAGAGGNGG	5	196	1.56222	1
5348	chr6	107127986	107128009	+	GGTGGTGGGAGAGAGATGCTGGT	GGTGAGGGAGGAGAGATGCCNGG	6	18	1.2123	1
5353	chr1	236471027	236471050	+	CCACCGCACCCAGCCCAACCTGG	GGACCGCAGCCAGCCCGGCCNGG	5	298	1.734	1
5359	chr7	107810061	107810084	+	GATGGTTTGAGCCCAGGAGATGG	GGTGGTGTGGGCCCAGGAGGNGG	4	170	1.00429	1
5364	chr12	27570963	27570986	-	GATGTGGGAGGGGAGATGAAAGG	GGTGAGGGAGGAGAGATGCCNGG	5	66	1.39873	1
5374	chr8	54029993	54030016	-	AATGGCGTGAACCCGGGAGGCGG	GGTGGTGTGGGCCCAGGAGGNGG	6	330	1.03317	1
5380	chr15	40642309	40642332	+	AATGGCGCGAACCCAGGAGGTGG	GGTGGTGTGGGCCCAGGAGGNGG	6	28	1.04757	1
5382	chr1	28444699	28444722	-	AATGGCGTGAACCCGGGAGGTGG	GGTGGTGTGGGCCCAGGAGGNGG	6	102	1.04104	1
5385	chr18	12454611	12454634	+	GGCAGAGCTGGCTCCCTCTGGGG	GGCCGAGATGTCTCGCTCCGNGG	5	20	38.5227	4
5394	chr6	163315618	163315641	+	GGGAAAACTAGGGAGAGGATGGG	GGGGCCACTAGGGACAGGATNGG	4	252	1.6896	1
5405	chr1	246958142	246958165	-	AATGGCGTGAACCCGGGAGGCGG	GGTGGTGTGGGCCCAGGAGGNGG	6	412	1.05139	1
5406	chr20	19342980	19343003	+	AATGGTGTGAACCCAGGAGGCGG	GGTGGTGTGGGCCCAGGAGGNGG	4	258	1.0509	1
5431	chr12	120422511	120422534	+	AATGGCATGAACCCAGGAGGTGG	GGTGGTGTGGGCCCAGGAGGNGG	6	102	0.985738	1
5436	chr4	56122362	56122385	+	AAGCAGGGAAGGGGAAAAAGAAG	GAGCAGGGCTGGGGAGAAGGNGG	6	50	0.912992	1
5437	chr1	208261035	208261058	+	TGGGATGATCAAGTAGATGAGGG	GAAGATGATGGAGTAGATGGNGG	6	28	1.51501	1
5443	chr16	3489210	3489233	-	AATGGTGTGAACCCGGGAGGCGG	GGTGGTGTGGGCCCAGGAGGNGG	5	38	1.02164	1
5458	chr6	53538410	53538433	-	AATGGCGTGAACCCGGGAGGCGG	GGTGGTGTGGGCCCAGGAGGNGG	6	364	1.0636	1
5463	chr18	5790307	5790330	-	GCTCACCACAAGCATGGCTGTGG	GGTCACCACGAGCAGGGCTGNGG	3	5968	1.25513	1
5467	chr9	2199556	2199579	-	GAAGGTAGCACCTTCCCCTTTGC	GAAGGTGGCGTTGTCCCCTTNGG	6	10	1.71871	1
5475	chrX	140876681	140876704	-	CCAGATGGAAGAGAGATGCCTAG	GGTGAGGGAGGAGAGATGCCNGG	6	72	0.766302	1
5485	chr3	143868958	143868981	-	AATGGCGTGAACCCGGGAGGTGG	GGTGGTGTGGGCCCAGGAGGNGG	6	186	1.03323	1
5488	chr17	35808625	35808648	-	CGGCCCAGCGGGGTGGGCCCAAG	GGTCCCGGTGGTGTGGGCCCNGG	6	58	0.597425	1
5498	chr12	49755917	49755940	-	AATGGTGTGAACCTGGGAGGCGG	GGTGGTGTGGGCCCAGGAGGNGG	6	90	0.999059	1
5500	chr9	129483704	129483727	+	GCCCCCCTCCCGGTGACCCAAGG	GCCCTGCTCGTGGTGACCGANGG	5	30	13.4248	2
5519	chr17	11358443	11358466	-	AATGGCGTGAACCCAAGAGGCGG	GGTGGTGTGGGCCCAGGAGGNGG	6	488	1.04706	1
5521	chr3	193877913	193877936	+	AATGGCGTGAACCCAGGAGGCGG	GGTGGTGTGGGCCCAGGAGGNGG	5	114	1.02859	1
5540	chr10	32807418	32807441	-	TATCTTTAAGACAGTCATCTTGG	GACATTAAAGATAGTCATCTNGG	5	16	6.31583	1
5560	chr9	77146166	77146189	-	GCTGAGGCAGGAGAATTGCCTGA	GGTGAGGGAGGAGAGATGCCNGG	5	14	1.3599	1
5564	chr15	70007601	70007624	+	TCCCAGGGTTTGGGAGAAGGTGG	GAGCAGGGCTGGGGAGAAGGNGG	5	68	1.07933	1
5566	chr1	104418678	104418701	-	ATTGGATGAAGATGCCATCTAGG	GGTGGATGATGGTGCCGTCGNGG	6	588	2.03622	1
5569	chr2	216672722	216672745	-	AGGGAAGGTGGGGAGGGTCCGAG	GGAGAAGGTGGGGGGGTTCCNGG	5	74	1.0313	1
5571	chr8	135643162	135643185	-	GCAAAGCAGAGGCAGGAAACAGG	GTAGAGCGGAGGCAGGAGGCNGG	5	82	1.48806	1
5596	chr8	82148909	82148932	-	GCAGGTGTAGACCCAGTAGTGGG	GGTGGTGTGGGCCCAGGAGGNGG	6	146	1.07533	1
5600	chr3	197732397	197732420	-	AATGGCGTGAACCCGGGAGGCGG	GGTGGTGTGGGCCCAGGAGGNGG	6	310	1.07543	1
5629	chr1	228138322	228138345	-	AATGGCGTGGACCCGGGAGGTGG	GGTGGTGTGGGCCCAGGAGGNGG	5	422	0.988678	1
5641	chr2	237935263	237935286	+	GATGGCTTGAGCCCAGGAGGCAG	GGTGGTGTGGGCCCAGGAGGNGG	5	186	0.981233	1
5658	chr11	101827810	101827833	+	CCCCAGCAGCAGCTCCCTCCAGG	GCTGGGCAGGAGCCCCCTCCNGG	6	406	4.35026	1
5660	chr12	180790	180813	+	GATGGGGAGCAGCCCACTCCAGG	GCTGGGCAGGAGCCCCCTCCNGG	4	108	1.58923	1
5662	chr8	60764770	60764793	+	TGTATGGGAGAAGAAATGCAGGG	GGTGAGGGAGGAGAGATGCCNGG	6	386	0.721293	1
5664	chr2	67039268	67039291	+	GGACATGGTGGAAGAATTCCTGG	GGAGAAGGTGGGGGGGTTCCNGG	6	30	1.58303	1
5676	chrX	123846405	123846428	+	AATGGTGTCAACCCAGGAGGCAG	GGTGGTGTGGGCCCAGGAGGNGG	6	190	1.02588	1
5691	chr2	64677898	64677921	+	AGGCTAGAAAGGGGCTGGGCGGG	GGGCTGCAGGGGAGCTGGGCNGG	6	22	2.03869	1
5697	chr1	187328168	187328191	+	AATGGTGTGAACCTGGGAGGCGG	GGTGGTGTGGGCCCAGGAGGNGG	6	110	1.03562	1
5705	chr1	154370455	154370478	+	AATGGCTTGAACCCAGGAGGTGG	GGTGGTGTGGGCCCAGGAGGNGG	6	90	1.01282	1
5726	chr17	6291896	6291919	+	GATGAGGCAAGTGAGATGCCTGG	GGTGAGGGAGGAGAGATGCCNGG	4	516	0.524453	1
5736	chr16	57020264	57020287	-	GGGGGACAGGGGAGCTGGGAGGA	GGGCTGCAGGGGAGCTGGGCNGG	5	24	1.063	1
5749	chrX	21526946	21526969	-	GAATGTAGAGATCCTGGAGGGCA	GAAGGCTGAGATCCTGGAGGNGG	5	30	0.934837	1
5762	chr12	2691401	2691424	+	GAGGAGGCGGCGAGGGTCCCGGG	GAGAAGGTGGGGGGGTTCCANGG	6	18	2.84984	1
5770	chr11	68246625	68246648	+	AATGGTGTGAACCCAGGAGGTGG	GGTGGTGTGGGCCCAGGAGGNGG	4	692	0.986007	1
5780	chr2	78541978	78542001	-	GGGTTGGAGGGGAGGTTCCTAGG	GAGAAGGTGGGGGGGTTCCANGG	6	118	0.933678	1
5795	chr12	120442068	120442091	-	AATGGCGTGAACCCGGGAGGTGG	GGTGGTGTGGGCCCAGGAGGNGG	6	14	1.04537	1
5798	chr3	37006114	37006137	-	AATGGTGTGAACCTGGGAGGCGG	GGTGGTGTGGGCCCAGGAGGNGG	6	60	1.04994	1
5803	chr13	41950452	41950475	-	AATGGTGTGAACCCGGGAGGCGG	GGTGGTGTGGGCCCAGGAGGNGG	5	314	1.05157	1
5806	chr2	98193679	98193702	-	AATGGCGTGAACCCGGGAGGCGG	GGTGGTGTGGGCCCAGGAGGNGG	6	464	0.994613	1
5835	chr5	1725610	1725633	-	ACGCAGGGCTGAGGGCAAGGGGG	GAGCAGGGCTGGGGAGAAGGNGG	5	128	1.77058	1
5847	chr15	68218148	68218171	+	GGGAAGGACAGGGGAGACGGAGG	GAGCAGGGCTGGGGAGAAGGNGG	5	14	2.05132	1
5851	chr3	84365999	84366022	+	GTGGCTTTGTGGTGCTGCAGTGC	GGGGGATTGTGGGGCTGCAGNGG	5	50	1.4298	1
5855	chr11	67048702	67048725	+	GTTGGCCACGCTGCGCAGGCCCG	GCTGACCCCGCTGGGCAGGCNGG	5	38	2.02167	1
5863	chr9	91840470	91840493	+	ACTGAGACAGGAGAGATGTCTGA	GGTGAGGGAGGAGAGATGCCNGG	6	98	1.01333	1
5864	chr11	57853180	57853203	+	TATGAACAGACACTTCTCAAAAG	GATGCAGAGACCCTGCTCAANGG	6	46	0.819636	1
5865	chr8	121566732	121566755	+	AATGGTGTGAACCCGGGAGGCAG	GGTGGTGTGGGCCCAGGAGGNGG	6	30	1.08417	1
5872	chr19	11706174	11706197	-	AATGGCGTGAACCCGGGAGGCGG	GGTGGTGTGGGCCCAGGAGGNGG	6	74	1.02351	1
5875	chr1	17218756	17218779	+	GTGCAAGGGAGGGGAGAAGGGGC	GAGCAGGGCTGGGGAGAAGGNGG	5	98	1.07447	1
5877	chr6	81818564	81818587	+	GAGAGGAGGTAGGGAGAAGGGAG	GAGCAGGGCTGGGGAGAAGGNGG	6	34	1.20269	1
5892	chr22	17804272	17804295	+	CCAGGCTGAGGGCCTGGAGGCAG	GAAGGCTGAGATCCTGGAGGNGG	5	48	1.12876	1
5893	chr2	199672151	199672174	-	AGAGAAGGAGCAAGGGTACCAGG	GGAGAAGGTGGGGGGGTTCCNGG	6	74	0.624213	1
5897	chr16	72822420	72822443	+	AATCTGTGAGGCTTAGTTCTCGA	GATGTGGGAGGCTCAGTTCCNGG	6	14	0.922277	1
5906	chr22	30554894	30554917	-	TCCCTGCAGAGGGGCTGAGCAGG	GGGCTGCAGGGGAGCTGGGCNGG	6	310	0.983606	1
5913	chr12	123918734	123918757	+	TGGCTACCGGCCAGCAGCCAGGA	GTGGTACTGGCCAGCAGCCGNGG	6	28	1.75599	1
5918	chr3	53134843	53134866	+	TGGAGGCAGGAGAACTGGGCATG	GGGCTGCAGGGGAGCTGGGCNGG	6	32	0.953583	1
5922	chr14	33440026	33440049	+	AATGGCGTGAACCCAGGAGGCAG	GGTGGTGTGGGCCCAGGAGGNGG	6	116	1.01095	1
5954	chr14	52173337	52173360	-	CATGTCATGTGTGACCACTTGGT	GGTGACAAGTGTGATCACTTNGG	6	22	0.918445	1
5974	chr3	138159103	138159126	+	AATGGCGTGAACCCGGGAGGCGG	GGTGGTGTGGGCCCAGGAGGNGG	6	168	1.0569	1
5981	chr19	37871823	37871846	-	GGATGGTAAGAAGAAAAGACAAT	GGACAGTAAGAAGGAAAAACNGG	6	10	0.915022	1
5987	chr4	62896094	62896117	-	AATGGCGTGAACCCGGGAGGCGG	GGTGGTGTGGGCCCAGGAGGNGG	6	326	0.999435	1
5990	chr16	69391798	69391821	-	AATGGCGTGAACCCAGGAGACGG	GGTGGTGTGGGCCCAGGAGGNGG	6	284	1.01215	1
5997	chr20	48100379	48100402	-	GGCAATGGCTGCAGAGAAGGGGG	GAGCAGGGCTGGGGAGAAGGNGG	6	10	2.32164	1
6007	chr3	36532239	36532262	-	GCCCAGTGACCCAATTTCCTAAG	GTCCCCTGAGCCCATTTCCTNGG	6	10	0.807001	1
6022	chr10	75700519	75700542	-	AATGGCGTGAACCCAGGAGGTGG	GGTGGTGTGGGCCCAGGAGGNGG	5	142	1.01557	1
6086	chr14	45330861	45330884	-	AGAAGGAGGAGGAAGAAGGAAGG	GGAAGGAGGAGGCCTAAGGANGG	4	180	1.0777	1
6091	chr13	113182152	113182175	+	AATGGGTCACCAGAAGCAGCAGG	GAGGGCTCACCAGAGGTAGGNGG	6	18	5.57561	1
6100	chr10	87983198	87983221	-	AATGGCGTGAACCCGGGAGGCGG	GGTGGTGTGGGCCCAGGAGGNGG	6	152	1.00564	1
6103	chr6	48705394	48705417	+	AGAAAGAAAGAAAGAAAAACAGG	GGACAGTAAGAAGGAAAAACNGG	4	572	1.03662	1
6125	chr17	57550277	57550300	+	CCTGGGGAGGACAGCATCCCAGG	GCTCGGGGACACAGGATCCCNGG	6	20	3.4337	1
6140	chr9	78662781	78662804	+	TAGGCAGAGCCCCTAATCAAGGG	GATGCAGAGACCCTGCTCAANGG	5	1772	1.943	1
6147	chr7	51455287	51455310	+	GCCATCTGCCTGACAACATGAGG	GGAATCTGCCTAACAGGAGGNGG	6	106	6.62178	1
6148	chr17	38257987	38258010	+	AATGGCGTGAACCCGGGAGGCGG	GGTGGTGTGGGCCCAGGAGGNGG	6	186	1.02913	1
6157	chr7	20336089	20336112	-	AATGGTGTGAACCCAGGAGGCGA	GGTGGTGTGGGCCCAGGAGGNGG	5	214	1.04127	1
6202	chr12	62257005	62257028	+	GGACAAGGAGAAGGAAAAACTGA	GGACAGTAAGAAGGAAAAACNGG	4	108	1.3009	1
6209	chr10	73463726	73463749	-	AATGGCGTGAACCCAGGAGGCAG	GGTGGTGTGGGCCCAGGAGGNGG	6	102	0.999224	1
6212	chr2	183112314	183112337	+	AATGGTGTGAACCCGGGAGATGG	GGTGGTGTGGGCCCAGGAGGNGG	6	220	1.02994	1
6231	chr13	81140220	81140243	-	TCCACCATCTTCCCCAGCCTACG	GACACCTTCTTCCCCAGCCCNGG	5	50	1.41742	1
6232	chr4	188819460	188819483	-	GATAACTAAGGCCTATATGATGG	GATTTCTATGACCTGTATGGNGG	6	202	3.12115	1
6272	chr4	81851827	81851850	-	GCTGAGGCAGAAGAGTTGCTTGA	GGTGAGGGAGGAGAGATGCCNGG	6	18	1.40001	1
6286	chr2	86895530	86895553	-	AATAGTGTGAACCCGGGAGGCGG	GGTGGTGTGGGCCCAGGAGGNGG	6	424	1.01024	1
6297	chr12	56128331	56128354	-	CTGGGGCTGGGGCCCTCTCCTGG	GCTGGGCAGGAGCCCCCTCCNGG	6	38	3.90494	1
6300	chr19	48586710	48586733	+	TTTCTGTAAGGCTCAGTTTCTGG	GATGTGGGAGGCTCAGTTCCNGG	6	12	13.8893	2
6302	chr2	202721085	202721108	-	AGGAACCCTTAGAGATAAGAGGG	GGGAACCCAGCGAGTGAAGANGG	6	32	40.8476	5
6311	chr5	61404091	61404114	-	AATGGAGTGAACCCGGGAGGCGG	GGTGGTGTGGGCCCAGGAGGNGG	6	500	1.02611	1
6317	chr5	81606385	81606408	+	TAGAAAGTAAGAGGGTTCCAAGG	GAGAAGGTGGGGGGGTTCCANGG	5	120	0.888075	1
6319	chr15	40094334	40094357	+	GTCTTGCAGGGGACCCAGGCAGG	GGGCTGCAGGGGAGCTGGGCNGG	6	14	1.07856	1
6345	chr4	38832346	38832369	+	GTGAAGCAGCCAGCCCAGCTGGG	GGACCGCAGCCAGCCCGGCCNGG	6	62	2.51261	1
6373	chr11	12028101	12028124	+	GGGGTGAGGTAGGGAGAAGGAGG	GAGCAGGGCTGGGGAGAAGGNGG	6	20	3.84101	1
6376	chr6	99163944	99163967	+	AATGGCGTGAACCCGGGAGGTGG	GGTGGTGTGGGCCCAGGAGGNGG	6	214	1.02354	1
6382	chr2	107289899	107289922	+	AATGGTTTGAAGCCAGGAGGCGG	GGTGGTGTGGGCCCAGGAGGNGG	6	34	1.30229	1
6401	chr19	982977	983000	-	CGGGGTGCGGTCCCCGGAGGCGG	GGTGGTGTGGGCCCAGGAGGNGG	5	158	2.31372	1
6403	chr11	76773172	76773195	-	GGTGGAGGGGACCCAGGGAGGGA	GGTGGTGTGGGCCCAGGAGGNGG	6	24	1.65195	1
6408	chr18	67948959	67948982	-	GCTTTCTGTCTAACAGAAAGAGG	GGAATCTGCCTAACAGGAGGNGG	6	30	7.83912	1
6416	chr14	76022350	76022373	+	TGCCGACAGGGAGGCTGGGCAGG	GGGCTGCAGGGGAGCTGGGCNGG	6	74	0.795309	1
6417	chr8	29154397	29154420	+	AAGAGGGGAGGGGAGGCAGGGAG	GTGAGTAGAGCGGAGGCAGGNGG	6	52	1.0734	1
6425	chr1	209245343	209245366	+	TACCTGGGCAAGGGGGAAGGAGG	GAGCAGGGCTGGGGAGAAGGNGG	6	28	1.70031	1
6433	chr11	73642508	73642531	+	AATGGCGTGAACCCAGGAGGCGG	GGTGGTGTGGGCCCAGGAGGNGG	5	186	1.046	1
6434	chr3	132577879	132577902	-	AGGAAATTGTTGGGTTGCAGCGA	GGGGGATTGTGGGGCTGCAGNGG	6	52	1.0458	1
6436	chr10	83828126	83828149	-	TGTGGTACACAGCAGGGACTCAG	GCTGGTACACGGCAGGGTCANGG	6	24	1.99551	1
6440	chr11	62869434	62869457	+	AATGGCATGAACCCAGGAGGCGG	GGTGGTGTGGGCCCAGGAGGNGG	6	160	0.976788	1
6446	chr1	39920444	39920467	+	AATGGTGTGAACCTGGGAGGCGG	GGTGGTGTGGGCCCAGGAGGNGG	6	18	1.01196	1
6448	chr8	100261142	100261165	+	GGAGCTCAGTGGTGTGATCTTGG	GGTGCACAGTGGGGTCAGCANGG	6	14	27.0329	3
6460	chr14	92210499	92210522	+	GAGAGCAGAGTGGAGAAGGGTGG	GTGAGTAGAGCGGAGGCAGGNGG	6	26	5.72283	1
6472	chr4	3269320	3269343	+	CCAGGAGGACACAGGGTCCCAGG	GCTCGGGGACACAGGATCCCNGG	5	438	1.74038	1
6476	chr15	66770541	66770564	+	AAGCAAGGCTTTCCCACCCCAGG	GAACAAGGTGTTCCCACCCGNGG	5	1010	1.58318	1
6487	chr1	39675777	39675800	-	AATGGCGTGAACCCGGGAGGCGG	GGTGGTGTGGGCCCAGGAGGNGG	6	304	1.04135	1
6488	chr6	40827557	40827580	-	AATGGCGTGAACCCGGGAGGTGG	GGTGGTGTGGGCCCAGGAGGNGG	6	302	1.02987	1
6492	chr5	179439204	179439227	+	ACTCGGGGGCCCAGGATCCCAGG	GCTCGGGGACACAGGATCCCNGG	3	944	1.08157	1
6514	chr22	41125202	41125225	-	AATGGAGTGAACCCGGGAGGCGG	GGTGGTGTGGGCCCAGGAGGNGG	6	434	1.04279	1
6515	chr15	66720425	66720448	-	AGAGCTCACCCAGCCCGGCCTGG	GGACCGCAGCCAGCCCGGCCNGG	4	18	4.27197	1
6518	chr1	56182619	56182642	+	AATGGCGTGAACCCAGGAGGCAG	GGTGGTGTGGGCCCAGGAGGNGG	6	152	1.04701	1
6523	chr19	10561146	10561169	-	GGTGGGTACTGGGGCCTGACTGG	GGGGGGTTCCAGGGCCTGTCNGG	5	12	26.5897	3
6532	chr8	48732362	48732385	+	ACAGAAGACAGCATCTAGGAATG	GCAGATGGAATCATCTAGGANGG	6	12	2.91594	1
6539	chr11	46280271	46280294	-	AATGGCGTGAACCCGGGAGGCGG	GGTGGTGTGGGCCCAGGAGGNGG	6	370	1.0319	1
6543	chr10	119837694	119837717	+	AATGGTGTGAACCCGGGAGTTGG	GGTGGTGTGGGCCCAGGAGGNGG	6	296	1.00899	1
6579	chr6	51011857	51011880	-	GCACAAGAATCACTTGAACCCAG	GCACAAGGCTCAGCTGAACCNGG	5	20	0.981045	1
6582	chr11	20176975	20176998	+	GAAGTGGAGGGGGCGTCCCAGGG	GAGAAGGTGGGGGGGTTCCANGG	6	26	1.74219	1
6588	chr17	79453549	79453572	-	GTGGGGCTGTGGGGCTGCAGCAG	GGGGGATTGTGGGGCTGCAGNGG	4	988	1.24038	1
6603	chr15	94768510	94768533	+	GAAGGAGAGGAGGGGGTTCTTGG	GGAGAAGGTGGGGGGGTTCCNGG	6	20	1.27392	1
6604	chr19	11946316	11946339	+	GGTGCTGTGGGCTCAGGAGTGGG	GGTGGTGTGGGCCCAGGAGGNGG	3	766	1.08697	1
6621	chr10	69841165	69841188	-	GTGGAGATGAGGGGGTTCCTGGC	GAGAAGGTGGGGGGGTTCCANGG	6	40	1.18019	1
6632	chr15	19868755	19868778	+	AATGGCATGAACCCAGGAGGCGG	GGTGGTGTGGGCCCAGGAGGNGG	6	166	0.992989	1
6637	chr13	99077432	99077455	-	GCAGAAGGTGAAGGGGAAACAGG	GGAGAAGGTGGGGGGGTTCCNGG	6	14	1.08939	1
6653	chr2	24407984	24408007	-	AATGGCGTGAACCCAGGAGGCGG	GGTGGTGTGGGCCCAGGAGGNGG	5	130	1.02679	1
6662	chr1	15096123	15096146	-	AAAGATGGTGAGGGGATTCAGGG	GGAGAAGGTGGGGGGGTTCCNGG	6	156	0.996064	1
6665	chr6	162488512	162488535	-	GTGAGTAGAGAGGAGGAAAGGAG	GTGAGTAGAGCGGAGGCAGGNGG	4	154	1.54282	1
6668	chr9	78093836	78093859	+	GAGGGAGGGAGGGAAGAAGGAGG	GAGCAGGGCTGGGGAGAAGGNGG	6	12	2.57043	1
6680	chr22	47151614	47151637	-	GCTCAGCAGCCAGCACAGCCCAG	GGACCGCAGCCAGCCCGGCCNGG	6	50	0.899242	1
6689	chr12	20248782	20248805	+	GATTTTATCCAAGACCACCAAGG	GATTTCCTCCTCGACCACCANGG	4	24	4.69095	1
6692	chr19	13832018	13832041	-	GAAAAGATGTGGGGGTGACTTGG	GAGAAGGTGGGGGGGTTCCANGG	6	22	8.71333	1
6694	chr6	100019978	100020001	+	AAGAGACAACCTACATAATGGGA	GTGCGGCAACCTACATGATGNGG	6	34	1.75361	1
6714	chr6	37174583	37174606	-	TTTGGAGAAGCAGCAGGTAAAAG	GTTGGAGAAGCTGCAGGTGANGG	4	406	1.63485	1
6720	chr7	26301487	26301510	+	AAGAGGGTGAGGGGGAACCAAAG	GAGAAGGTGGGGGGGTTCCANGG	6	12	0.942415	1
6730	chr16	2304759	2304782	-	AATGGCGTGAACCCGGGAGGTGG	GGTGGTGTGGGCCCAGGAGGNGG	6	206	1.01496	1
6739	chr5	78962611	78962634	-	AATGGCGTGAACCCGGGAGGCGG	GGTGGTGTGGGCCCAGGAGGNGG	6	368	1.03434	1
6750	chr15	63160496	63160519	+	TTAGGATAAATTCCTGGAGGAGG	GAAGGCTGAGATCCTGGAGGNGG	6	68	1.16295	1
6758	chr12	107671314	107671337	-	AGTGTGGAGTGTGACCACTTAGG	GGTGACAAGTGTGATCACTTNGG	5	36	1.65187	1
6796	chr5	61766284	61766307	-	ATGGAATGATGGACTAGTACTGG	GAAGCATGACGGACAAGTACNGG	6	34	7.24555	1
6799	chrX	136675599	136675622	-	AATGGCGTGAACCCGGGAGGCGG	GGTGGTGTGGGCCCAGGAGGNGG	6	186	1.02944	1
6828	chr8	143596387	143596410	-	ATGCAGCTGAGGGGCTGGGCAGG	GGGCTGCAGGGGAGCTGGGCNGG	6	24	3.41953	1
6857	chr20	29561706	29561729	-	CCCACCCCAGCCAGGGACCAGGG	GCCTCTCCAGCCAGGGGCTGNGG	6	68	4.973	1
6863	chr13	98492841	98492864	+	GGCAAGGAAGGAGAGAAACTGGG	GGTGAGGGAGGAGAGATGCCNGG	6	248	0.905062	1
6864	chr7	1360517	1360540	-	AGCGATGGTGGGGAGGATCCTGG	GGAGAAGGTGGGGGGGTTCCNGG	5	36	0.761154	1
6866	chr9	1034889	1034912	-	TGGGGAAGTTGAGGCTGCAGTGA	GGGGGATTGTGGGGCTGCAGNGG	6	46	0.761657	1
6878	chr10	35176491	35176514	-	AATGGCGTGAACCCGGGAGGTGG	GGTGGTGTGGGCCCAGGAGGNGG	6	342	1.06369	1
6882	chr12	95549852	95549875	+	GGATTCTAACTAACAGGAAATGG	GGAATCTGCCTAACAGGAGGNGG	5	562	3.91033	1
6892	chr5	80088348	80088371	-	AATGGCGTGAAGCCAGGAGGCGG	GGTGGTGTGGGCCCAGGAGGNGG	6	210	1.04648	1
6902	chr1	193800796	193800819	-	GAGAGAGGGGGTGGGATCCAAGG	GAGAAGGTGGGGGGGTTCCANGG	5	232	0.810274	1
6903	chr6	142257076	142257099	+	GTGAGAAGGAAGCCTGAGGATGG	GGAAGGAGGAGGCCTAAGGANGG	5	16	1.0896	1
6904	chr11	124363370	124363393	+	CGGGGTGTGGGGCTAGGAGAGGG	GGTGGTGTGGGCCCAGGAGGNGG	5	30	1.47522	1
6907	chr9	88417976	88417999	-	GAGTAGGCAGGGGAGTTCCACAC	GAGAAGGTGGGGGGGTTCCANGG	6	20	1.00637	1
6916	chr11	131948275	131948298	+	AATGGTGTGAACCTGGGAGGCGG	GGTGGTGTGGGCCCAGGAGGNGG	6	50	1.01477	1
6917	chr2	160416286	160416309	-	GGTGAAGGAAGGGTGGTTCTGGG	GGAGAAGGTGGGGGGGTTCCNGG	5	220	0.90863	1
6936	chr22	28056792	28056815	+	GTTAATTTTTACCCCAGCCCTGG	GACACCTTCTTCCCCAGCCCNGG	6	36	3.50636	1
6939	chr3	2932906	2932929	-	AATGATGTGAACCCGGGAGGCGG	GGTGGTGTGGGCCCAGGAGGNGG	6	668	1.02145	1
6958	chr8	134848337	134848360	-	GAGGTGGCAGATACTGGAGGAGG	GAAGGCTGAGATCCTGGAGGNGG	6	16	3.80656	1
6976	chr17	77106169	77106192	+	GATGGCTTGAGCCCAGGAGTTGG	GGTGGTGTGGGCCCAGGAGGNGG	5	248	1.04952	1
6987	chr3	56554566	56554589	-	AATGGCCTGAACCCAGGAGGTGG	GGTGGTGTGGGCCCAGGAGGNGG	6	18	1.06121	1
6993	chr7	16773061	16773084	+	TATTCACAGAGGGGTCAGCTGGG	GGTGCACAGTGGGGTCAGCANGG	5	74	2.7492	1
6995	chr8	5275464	5275487	-	GATGGCGTGAACCCGGAAGGCGG	GGTGGTGTGGGCCCAGGAGGNGG	6	66	1.05075	1
7013	chr3	73217867	73217890	-	AGAGAGGGAGGAGAGAAGGAAGG	GGTGAGGGAGGAGAGATGCCNGG	5	18	1.51347	1
7017	chr9	131667388	131667411	-	GAGGGTGTGGGAGGGCTCCATAG	GAGAAGGTGGGGGGGTTCCANGG	6	14	0.912965	1
7025	chr14	100578665	100578688	-	CTAGAGAAGAAGCAGGAGGTTGG	GTAGAGCGGAGGCAGGAGGCNGG	5	968	1.32342	1
7029	chr19	54052308	54052331	+	AATGGCGTGAACCCGGGAGGCGG	GGTGGTGTGGGCCCAGGAGGNGG	6	156	1.03424	1
7043	chr11	70451409	70451432	-	GTGAGAGTGTGGGACGGAAGTGG	GGGGGATTGTGGGGCTGCAGNGG	6	46	6.42588	1
7055	chr1	245478511	245478534	-	AATGGCGTGAACCCGGGAGGCGG	GGTGGTGTGGGCCCAGGAGGNGG	6	82	1.01972	1
7058	chr19	42297211	42297234	+	GATGGCTGATGGTGCCATCTGAG	GGTGGATGATGGTGCCGTCGNGG	5	48	1.80725	1
7067	chr9	133848190	133848213	+	AATGGCGTGAACCCAGGAGGCGG	GGTGGTGTGGGCCCAGGAGGNGG	5	112	0.997226	1
7069	chr2	126837314	126837337	-	GATACCTTCTCCCCAGCCCCAGG	GACACCTTCTTCCCCAGCCCNGG	5	68	17.2222	2
7080	chr2	97758042	97758065	+	AATGGCATGAACCCAGGAGGCGG	GGTGGTGTGGGCCCAGGAGGNGG	6	164	1.03358	1
7088	chr12	40430119	40430142	-	AATGGCGTGAACCCAGGAGGCGG	GGTGGTGTGGGCCCAGGAGGNGG	5	148	1.04409	1
7093	chr8	25394131	25394154	+	GATGGCTTGAGCCCAGGAGTTGG	GGTGGTGTGGGCCCAGGAGGNGG	5	196	1.04275	1
7104	chr16	50877801	50877824	+	GGTGGTCTGGGCTCTGGAGGGGG	GGTGGTGTGGGCCCAGGAGGNGG	3	20	1.46647	1
7122	chr5	154856462	154856485	+	AATGGCGTGAACCCGGGAGGCGG	GGTGGTGTGGGCCCAGGAGGNGG	6	178	1.04128	1
7140	chr2	182572779	182572802	+	AATGGTGTGAACCCGGGAGGCGG	GGTGGTGTGGGCCCAGGAGGNGG	5	242	1.07028	1
7142	chr12	61815573	61815596	+	AATGGCGTGAACCCAGGAGGTGG	GGTGGTGTGGGCCCAGGAGGNGG	5	100	1.00767	1
7161	chr8	102657387	102657410	-	GAGCTGCCGGGCTGCTGAGCTGG	GGGCTGCAGGGGAGCTGGGCNGG	5	10	3.92132	1
7177	chr15	23600107	23600130	+	GTAACAACTGGCCTCACTGTTGG	GTCCCTAGTGGCCCCACTGTNGG	5	10	4.95158	1
7192	chr18	51623011	51623034	+	GGTGAGCAGAGAGAGAGTCCAGG	GGTGAGGGAGGAGAGATGCCNGG	6	14	1.87774	1
7222	chr9	105403755	105403778	+	GGGAAGTAGAGAGTGTTCCAAGG	GAGAAGGTGGGGGGGTTCCANGG	6	26	2.95042	1
7240	chr11	25628697	25628720	-	AATGGCGTGAACCCGGGAGGCGG	GGTGGTGTGGGCCCAGGAGGNGG	6	22	1.03715	1
7251	chr7	74984933	74984956	-	ACTAACCCCATTGGCCAGGCTGG	GCTGACCCCGCTGGGCAGGCNGG	5	490	2.12425	1
7252	chr22	39369726	39369749	+	GGGTGATGGTGAGGCTGCAGAGC	GGGGGATTGTGGGGCTGCAGNGG	4	232	1.17518	1
7259	chr21	41465394	41465417	+	GAGCAGGGTCAGGGAGGATGAGG	GAGCAGGGCTGGGGAGAAGGNGG	5	26	1.29294	1
7261	chr9	99021289	99021312	-	GACACCGCCCTCCCCAGCCCTGG	GACACCTTCTTCCCCAGCCCNGG	3	68	1.49664	1
7266	chr2	75455774	75455797	-	AATGGCATGAGCCCAGGAGGCAG	GGTGGTGTGGGCCCAGGAGGNGG	6	60	1.01221	1
7269	chr6	105768741	105768764	-	GACTTCGATGGCCTGGATGAGGG	GATTTCTATGACCTGTATGGNGG	5	56	5.84563	1
7273	chr2	224677845	224677868	+	AATGGCGTGAACCCCGGAGGCGG	GGTGGTGTGGGCCCAGGAGGNGG	6	176	1.03986	1
7284	chr16	74859736	74859759	-	CAGCAGGACGGGGGAGTTGAGGG	GAGCAGGGCTGGGGAGAAGGNGG	6	14	4.86181	1
7285	chr5	43243759	43243782	-	GATGGCTTGAGCCCAGGAAGTGG	GGTGGTGTGGGCCCAGGAGGNGG	5	102	1.06163	1
7311	chr5	73312967	73312990	-	GAGGAGGAGAAGGAAGAAGGAGG	GAGCAGGGCTGGGGAGAAGGNGG	6	18	2.21742	1
7339	chr17	19853655	19853678	-	AATGGCGTGAACCCGGGAGGTGG	GGTGGTGTGGGCCCAGGAGGNGG	6	310	0.998197	1
7341	chr3	34210307	34210330	-	GTGTTGTTTTCATCTCTCCCCGG	GCTGTGTTTGCGTCTCTCCCNGG	5	104	3.08008	1
7351	chr2	19888972	19888995	-	GAGGGTGGTGTGGAGGCAGATGG	GTGAGTAGAGCGGAGGCAGGNGG	6	48	12.8751	2
7355	chr3	106105524	106105547	+	GCTTTCTAGAAACTGAATGGTGA	GATTTCTATGACCTGTATGGNGG	6	82	0.753803	1
7389	chrX	145164829	145164852	+	AGTGAGGAAGAGGAGATTTCAGG	GGTGAGGGAGGAGAGATGCCNGG	6	46	0.992447	1
7408	chr4	60239179	60239202	+	AATGGCGTGAACCCAGAAGGAGG	GGTGGTGTGGGCCCAGGAGGNGG	6	298	1.01865	1
7409	chr9	125070483	125070506	-	AATTGCTTGAATCCTGGAGGTGG	GAAGGCTGAGATCCTGGAGGNGG	6	34	1.36742	1
7414	chr5	179395214	179395237	+	AATGGCGTGAACCCAGGAGGCAG	GGTGGTGTGGGCCCAGGAGGNGG	6	136	1.00698	1
7421	chr1	236669143	236669166	-	GGAAAGAAAGAAAGAAAGACAGA	GGACAGTAAGAAGGAAAAACNGG	5	22	0.987735	1
7432	chr2	147378153	147378176	+	AATGGGGTGAACCCAAGAGGCGG	GGTGGTGTGGGCCCAGGAGGNGG	6	100	1.04938	1
7433	chr12	105324994	105325017	-	AAAGGCAGATTGCCTGGAGGGGA	GAAGGCTGAGATCCTGGAGGNGG	6	10	1.48942	1
7438	chr19	6589153	6589176	-	AAACAGGGCGGGGGAGAAAGAGA	GAGCAGGGCTGGGGAGAAGGNGG	5	12	0.834129	1
7442	chr4	40722338	40722361	+	GATGGTTCCAGGCCAAGTCTTTG	GGGGGTTCCAGGGCCTGTCTNGG	6	46	1.49261	1
7476	chr20	62271068	62271091	-	GTGGGCAAAGCAGAGGCAGAGGG	GTGAGTAGAGCGGAGGCAGGNGG	5	48	1.80304	1
7479	chr7	6341600	6341623	+	AATGGCGTGAACCCAGGAGGTGG	GGTGGTGTGGGCCCAGGAGGNGG	5	70	1.0278	1
7481	chr5	21929588	21929611	-	TGGGGAGGTTGAGGCTGCAGTGA	GGGGGATTGTGGGGCTGCAGNGG	6	32	0.894975	1
7493	chr2	100521180	100521203	-	AATGGTGTGAACCCAGGAGGCGG	GGTGGTGTGGGCCCAGGAGGNGG	4	366	1.03453	1
7499	chr7	129183083	129183106	+	AATGGCGTGAACCCAGGAGGCGG	GGTGGTGTGGGCCCAGGAGGNGG	5	132	1.07198	1
7504	chr20	43895830	43895853	+	TGTGGGAGGGACCCAGGAGGAGG	GGTGGTGTGGGCCCAGGAGGNGG	5	16	1.00913	1
7524	chrX	151825047	151825070	+	TGTGGTCAGAGGCAGGAGGCTGG	GTAGAGCGGAGGCAGGAGGCNGG	6	14	4.26892	1
7526	chr21	8847354	8847377	-	AATGGTGTGAACCTGGGAGGCGG	GGTGGTGTGGGCCCAGGAGGNGG	6	90	1.05989	1
7544	chr12	28665112	28665135	-	TCTGAGTAAGGAGAGATGTCAGG	GGTGAGGGAGGAGAGATGCCNGG	5	694	0.442316	1
7556	chr2	215580397	215580420	-	AAAGAAACAGAGAGGCAGGATGG	GAAGAAACTGAGAAGCATGANGG	4	10	2.89956	1
7574	chr5	73626109	73626132	+	CTGGCGCAGCCAGCCGGGCCCGG	GGACCGCAGCCAGCCCGGCCNGG	5	2924	1.63454	1
7599	chr3	55868062	55868085	-	AAGCAGGAGAGAGGAGGAGGAGG	GAGCAGGGCTGGGGAGAAGGNGG	6	170	1.06288	1
7615	chr1	160062468	160062491	+	TAGAGGGTGAGGGGGGCCCAGGA	GAGAAGGTGGGGGGGTTCCANGG	6	30	0.915618	1
7619	chr1	37256723	37256746	-	GAGGAGAGATGGAGAGAAGGAGG	GAGCAGGGCTGGGGAGAAGGNGG	4	62	1.06812	1
7620	chr9	17128020	17128043	-	ACTGGTGTGAACCCGGGAGGCGG	GGTGGTGTGGGCCCAGGAGGNGG	5	734	1.06219	1
7630	chr13	96041889	96041912	-	GGCATTTCTAGGGCATGTCTGGG	GGGGGTTCCAGGGCCTGTCTNGG	5	22	1.49564	1
7633	chr19	55116262	55116285	+	GGGAACCCAGCGAGTGAAGACGG	GGGAACCCAGCGAGTGAAGANGG	0	3624	2.14185	1
7657	chr2	239966094	239966117	-	ACTGACACACGCCAGGGTCATGG	GCTGGTACACGGCAGGGTCANGG	4	2036	1.16932	1
7668	chr2	183826150	183826173	+	GTTCATCTGAGGTAGGAGGCAGG	GTAGAGCGGAGGCAGGAGGCNGG	5	28	4.92965	1
7685	chr17	18012592	18012615	+	GATGGCTTGAGCCCAGGAGGTGG	GGTGGTGTGGGCCCAGGAGGNGG	4	192	1.01043	1
7699	chr21	33723524	33723547	+	AATGATGTGAACCCAGGAGGCAG	GGTGGTGTGGGCCCAGGAGGNGG	6	254	1.02619	1
7709	chr6	893879	893902	-	GTAGATATGGCCCCAGGAGGAGG	GGTGGTGTGGGCCCAGGAGGNGG	5	158	1.42783	1
7710	chr4	6267980	6268003	-	GAAAAGTTGAAGTGGTTCCTAGG	GAGAAGGTGGGGGGGTTCCANGG	6	42	1.3719	1
7714	chr2	158678302	158678325	-	AGTGCAGAGCCCATGCGCAAAGG	GATGCAGAGACCCTGCTCAANGG	5	30	8.49649	1
7717	chr12	44913304	44913327	-	TTTTTCAATCAGCTGTATGGAGA	GATTTCTATGACCTGTATGGNGG	6	100	0.443881	1
7724	chr19	57718218	57718241	-	AATGGCATGAACCCAGGAGGCGG	GGTGGTGTGGGCCCAGGAGGNGG	6	150	1.03849	1
7753	chr12	71387462	71387485	-	AATGGTGTGAACCCGGGAAGCGG	GGTGGTGTGGGCCCAGGAGGNGG	6	22	1.01812	1
7775	chr6	155234805	155234828	+	AGGTGGTCTCCAGAGGCAGGTGG	GAGGGCTCACCAGAGGTAGGNGG	6	28	5.26864	1
7777	chr19	7124449	7124472	+	AATAGTGTGAATCCAGGAGGTGG	GGTGGTGTGGGCCCAGGAGGNGG	6	90	1.0524	1
7788	chr9	137297555	137297578	-	GGTGTTGAGAGCCCAGGAGGACG	GGTGGTGTGGGCCCAGGAGGNGG	4	28	1.09842	1
7799	chr1	187247590	187247613	+	GCAGAATAGAGAGCCTAGAAATG	GCAGCATAGTGAGCCCAGAANGG	4	16	1.60893	1
7802	chr5	137990856	137990879	+	ATTGACAAAGGCTATGAAACTGG	GTCGAGAAAAGCTTTGAAACNGG	5	26	22.0158	3
7805	chr5	32986953	32986976	-	AATGACGTGAACCCAGGAGGCGG	GGTGGTGTGGGCCCAGGAGGNGG	6	138	1.05757	1
7808	chr2	105192676	105192699	+	GCAGCAGAATCACTTGAACCTGG	GCACAAGGCTCAGCTGAACCNGG	6	14	3.53365	1
7809	chr1	243905719	243905742	+	ACTGCACAGTGGAATCAGCCAGG	GGTGCACAGTGGGGTCAGCANGG	5	28	2.81719	1
7812	chr19	14741560	14741583	-	AATGGTGTGAACCCAGGAGGCAG	GGTGGTGTGGGCCCAGGAGGNGG	5	480	0.979695	1
7815	chr15	27380849	27380872	-	AATGGCGTGAACCCAGGAGGCAG	GGTGGTGTGGGCCCAGGAGGNGG	6	130	1.0007	1
7816	chr6	6400031	6400054	+	TGCAAAAACCAGATGGATCATGG	GGCACCAACTGGATGGATCANGG	5	64	4.4949	1
7825	chr5	75302767	75302790	-	AATGGTGTGAACCCAGGAGGCAG	GGTGGTGTGGGCCCAGGAGGNGG	5	472	1.04104	1
7828	chr6	36030597	36030620	+	GATGATTTGAACCCGGGAGGCGG	GGTGGTGTGGGCCCAGGAGGNGG	6	74	1.2993	1
7830	chr2	48777230	48777253	-	AATGGCGTGAACCCGGGAGGCGG	GGTGGTGTGGGCCCAGGAGGNGG	6	244	1.01792	1
7837	chr2	215397535	215397558	-	TTATATTATTAATGCTATTCCTG	GGGTATTATTGATGCTATTCNGG	5	32	2.92013	1
7839	chr4	136021841	136021864	-	AATGGCGTGAACCCAGCAGGCGG	GGTGGTGTGGGCCCAGGAGGNGG	6	322	0.986935	1
7846	chr1	154390781	154390804	+	AATGGCTTGAACCCAGGAGGCGG	GGTGGTGTGGGCCCAGGAGGNGG	6	62	1.00827	1
7848	chr20	5081406	5081429	+	GCACAGCAGGGGAGCTGGGTCTG	GGGCTGCAGGGGAGCTGGGCNGG	5	478	0.862228	1
7857	chr6	154143358	154143381	+	GAAGCCCTCCTTGACCACTACAG	GATTTCCTCCTCGACCACCANGG	6	10	1.51603	1
7901	chr1	156718243	156718266	-	AATGGCGTGAACCCGGGAGGTGG	GGTGGTGTGGGCCCAGGAGGNGG	6	212	1.0503	1
7902	chr12	31912280	31912303	+	AATGGCATGAACCCAGGAGGTGG	GGTGGTGTGGGCCCAGGAGGNGG	6	128	1.01258	1
7922	chr13	29429793	29429816	+	TGAGGTATGTGACCAGGAGAAGG	GGTGGTGTGGGCCCAGGAGGNGG	6	46	1.15693	1
7923	chr9	104964940	104964963	+	AATGGCGTGAACCCAGGAGGCGG	GGTGGTGTGGGCCCAGGAGGNGG	5	26	1.05405	1
7941	chr7	126371517	126371540	+	AAGGAGGGAAGGAGAGAAGGAAG	GAGCAGGGCTGGGGAGAAGGNGG	6	98	0.84992	1
7945	chr6	139410189	139410212	+	GATGCGGGCTGAGGAAAAGGGGG	GAGCAGGGCTGGGGAGAAGGNGG	5	14	2.41091	1
7950	chr10	132985966	132985989	+	AGAGAAAGGGTAGGGGTTCAGGG	GGAGAAGGTGGGGGGGTTCCNGG	6	10	1.33899	1
7963	chr19	58062466	58062489	-	AATGGTGTGAACCCGGGAGGCAG	GGTGGTGTGGGCCCAGGAGGNGG	6	32	1.03802	1
7967	chr7	87073165	87073188	-	AAAAATGATGGAAGAAATGGAGG	GAAGATGATGGAGTAGATGGNGG	5	22	1.67985	1
7981	chr3	162117314	162117337	+	CTTCAGTAAGAAGCAAATACAGG	GGACAGTAAGAAGGAAAAACNGG	5	14	3.28079	1
7983	chr18	11465330	11465353	+	GAAAGAAGGAGACCAAAAGAAGG	GGAAGGAGGAGGCCTAAGGANGG	5	418	0.970547	1
7985	chr20	35139260	35139283	+	AATGGCTTAAACCCAGGAGGTGG	GAAGGCTGAGATCCTGGAGGNGG	6	218	0.771713	1
8015	chr14	31264894	31264917	-	AATGGTGTGAACCCGGGAGGTGG	GGTGGTGTGGGCCCAGGAGGNGG	5	336	1.01089	1
8023	chr1	209707353	209707376	+	AGGGACTTGAGGGGCTGCTGGAG	GGGGGATTGTGGGGCTGCAGNGG	6	32	1.32561	1
8026	chr19	55112767	55112790	-	CATTGATGAGAACCTGGAGGTGG	GAAGGCTGAGATCCTGGAGGNGG	5	2742	0.960466	1
8051	chr1	87776680	87776703	-	CTAGGAGAAGATGCAGGTGGAAG	GTTGGAGAAGCTGCAGGTGANGG	5	3784	1.44018	1
8058	chr7	101227999	101228022	+	AATGGCGTGAACCCGGGAGGCGG	GGTGGTGTGGGCCCAGGAGGNGG	6	172	1.02065	1
8062	chr3	183364430	183364453	+	AATGGCGTGAACCCAGGGGGCGG	GGTGGTGTGGGCCCAGGAGGNGG	6	32	1.08576	1
8065	chr14	36509473	36509496	-	GATCCTAGTGGGGAGGGCCTGGG	GGTCCCGGTGGTGTGGGCCCNGG	6	20	3.5395	1
8069	chr11	58513309	58513332	+	AGAAAGAAAGAGGGAAAAACGGG	GGACAGTAAGAAGGAAAAACNGG	4	268	1.35108	1
8093	chr9	127749689	127749712	+	AGTAGGGTGGGGCCAGGAGAGGG	GGTGGTGTGGGCCCAGGAGGNGG	5	110	1.05525	1
8118	chr11	127514939	127514962	+	AATGGCGTGAACCCGGGAGGCGG	GGTGGTGTGGGCCCAGGAGGNGG	6	330	1.05677	1
8123	chr1	162070275	162070298	+	GGCCAAGGTGAGGGGGCTCCGGG	GGAGAAGGTGGGGGGGTTCCNGG	4	1476	1.04012	1
8131	chr1	41770052	41770075	-	AATGGTGTGAACCCGGGAGGCAG	GGTGGTGTGGGCCCAGGAGGNGG	6	60	1.0252	1
8137	chr6	2084590	2084613	-	AATGGTGTGAACCCGGGAGGCGG	GGTGGTGTGGGCCCAGGAGGNGG	5	268	1.06686	1
8148	chr4	70306019	70306042	-	GAATAGTGATGATAAAGAAGAGG	GAAGCGTGATGACAAAGAGGNGG	4	168	2.96742	1
8152	chr10	133115883	133115906	+	CTTCCAGAGACCCTGCCCCAGGG	GATGCAGAGACCCTGCTCAANGG	5	84	3.17204	1
8155	chr20	62797490	62797513	+	CGGGGCTCCAGAGCCTGTCATGG	GGGGGTTCCAGGGCCTGTCTNGG	4	2546	1.12356	1
8158	chr2	9275436	9275459	+	GTGGGAGTATCAGAGGCAGGAGG	GTGAGTAGAGCGGAGGCAGGNGG	6	50	7.42802	1
8177	chr14	104821874	104821897	-	CATCCCGGGAGTGTGGGCCCCTG	GGTCCCGGTGGTGTGGGCCCNGG	5	250	1.34627	1
8203	chr20	51878661	51878684	-	AATGGTGTGAACCAGGGAGGCGG	GGTGGTGTGGGCCCAGGAGGNGG	6	286	1.00979	1
8215	chr12	5626874	5626897	-	CAGAAGAGAAGGAAGGGCTGTGG	GCGCCGAGAAGGAAGTGCTCNGG	6	16	4.6094	1
8216	chr11	29976265	29976288	-	TTTAAGGTGGGGAGGTACAAGGG	GAGAAGGTGGGGGGGTTCCANGG	6	18	1.06167	1
8220	chr18	67142422	67142445	-	ACATGGAAGATGAAAGCTGCGTG	GTATGGAAAATGAGAGCTGCNGG	5	12	1.6458	1
8224	chr22	19195729	19195752	+	CCCGACACCACCCAACAGTGTGG	GTCCCCTCCACCCCACAGTGNGG	6	26	4.44849	1
8252	chr20	63549702	63549725	-	GACCCTGGTGTGGTGGGCACAGG	GGTCCCGGTGGTGTGGGCCCNGG	6	56	3.686	1
8256	chr11	109055005	109055028	+	GGGGAGTGGTGCAGCTGCAGAGG	GGGGGATTGTGGGGCTGCAGNGG	5	76	1.26789	1
8267	chr3	45901069	45901092	-	GAAGAGTGACAAGAAAGAGGAGG	GAAGCGTGATGACAAAGAGGNGG	4	10	7.26717	1
8271	chr6	93191182	93191205	+	GGAACAAGAACAAAGTGCTCTGG	GCGCCGAGAAGGAAGTGCTCNGG	6	24	2.12792	1
8278	chr10	45403322	45403345	+	AGTGTTGAAGGAAAGAAGCCAGG	GGTGAGGGAGGAGAGATGCCNGG	6	196	1.05691	1
8279	chr20	7182813	7182836	-	CTAGTGTTGTGGGGCTGCAGCAG	GGGGGATTGTGGGGCTGCAGNGG	6	330	1.06989	1
8284	chr2	107513225	107513248	+	AATGGCTTAAACCCGGGAGGCGG	GAAGGCTGAGATCCTGGAGGNGG	6	48	0.932851	1
8289	chr18	75105654	75105677	+	GGGCAGGGTAGGGGAGGAGGAGG	GAGCAGGGCTGGGGAGAAGGNGG	4	354	0.695326	1
8291	chr19	41154079	41154102	+	AATGGCGTGAACCCAGGAGGCAG	GGTGGTGTGGGCCCAGGAGGNGG	6	154	1.02047	1
8297	chr10	104323237	104323260	+	GGAAGCAGGTACCCCATACTAGG	GGGATCAGGTGACCCATATTNGG	5	60	1.67543	1
8298	chr6	159043093	159043116	+	GAAGCATGATGAGAAAGAAGTGG	GAAGCGTGATGACAAAGAGGNGG	3	56	2.4037	1
8305	chr4	35979148	35979171	+	AATGGTGTGAATCCAGGAGGCAG	GGTGGTGTGGGCCCAGGAGGNGG	6	92	1.00807	1
8325	chr13	89785271	89785294	-	AATGGCGTGAACCCGGGAGGCGG	GGTGGTGTGGGCCCAGGAGGNGG	6	214	1.04206	1
8351	chr11	118061717	118061740	+	ATCTACGGGGCCCATTTCCTCTG	GTCCCCTGAGCCCATTTCCTNGG	6	16	0.963719	1
8359	chr15	80001471	80001494	+	AATGGTGTGAACCTAGGAGACGG	GGTGGTGTGGGCCCAGGAGGNGG	6	256	1.01967	1
8360	chr12	14420539	14420562	+	AATGGCATGCACCCAGGAGGTGG	GGTGGTGTGGGCCCAGGAGGNGG	6	80	1.0307	1
8362	chr2	130789459	130789482	-	AATGGCGTGAACCCAGGAGGCAG	GGTGGTGTGGGCCCAGGAGGNGG	6	128	1.04439	1
8387	chr7	5233635	5233658	+	GCTGTACCGCCTGCCTAGCTGTG	GCTGCCCCGCCTGCCCAGCGNGG	5	38	0.899384	1
8390	chr9	74367665	74367688	+	AATGGCGTGAACCCAGGAGGTGG	GGTGGTGTGGGCCCAGGAGGNGG	5	98	1.03748	1
8397	chr1	151681325	151681348	-	AATGGCGTGAACCCAGGAGGCGG	GGTGGTGTGGGCCCAGGAGGNGG	5	144	1.02788	1
8405	chr10	17908652	17908675	-	AATGGCTTGAACCCAGGAGGTGG	GGTGGTGTGGGCCCAGGAGGNGG	6	78	1.02969	1
8411	chr22	20973759	20973782	+	TGCGGGAAGTGGAGCTGGGCTGG	GGGCTGCAGGGGAGCTGGGCNGG	6	48	3.24708	1
8414	chr12	100677563	100677586	-	AATGGTGTGAACCCGGGAGGCAG	GGTGGTGTGGGCCCAGGAGGNGG	6	62	1.00521	1
8418	chr22	43879297	43879320	-	GGGGTCGGGGGGAGCAGGGCAGG	GGGCTGCAGGGGAGCTGGGCNGG	5	12	7.00002	1
8435	chr13	112092739	112092762	-	GAGATGCAGTGGAGCTGGAGGGG	GGGCTGCAGGGGAGCTGGGCNGG	5	26	1.40813	1
8444	chr17	7865772	7865795	+	GGGGGTATCCAGCCCAGTCTAGG	GGGGGTTCCAGGGCCTGTCTNGG	6	22	5.73567	1
8449	chr12	47595212	47595235	+	AATTGCTGGGACCCGGGAGGTGG	GAAGGCTGAGATCCTGGAGGNGG	6	32	1.4256	1
8452	chr19	10571086	10571109	-	AATGGCGTGAACCCGGGAGGCGG	GGTGGTGTGGGCCCAGGAGGNGG	6	202	1.0431	1
8459	chr5	44522789	44522812	-	TATGAAGGAGGAGAGATAACAAG	GGTGAGGGAGGAGAGATGCCNGG	6	10	0.732639	1
8464	chr1	55518057	55518080	+	AAGCAGGGCTTGGGAAGAAGATG	GAGCAGGGCTGGGGAGAAGGNGG	6	260	1.13543	1
8469	chr3	174979389	174979412	-	AATGGCGTGAACCCAGGAGGCGG	GGTGGTGTGGGCCCAGGAGGNGG	5	102	1.00665	1
8471	chr1	231504240	231504263	-	AATGGCGTGAACCCGGGAGGAGG	GGTGGTGTGGGCCCAGGAGGNGG	6	388	1.01395	1
8481	chr12	26771598	26771621	-	AATGGTGTGAACCCGGGAGGCAG	GGTGGTGTGGGCCCAGGAGGNGG	6	82	1.03936	1
8494	chr10	80612159	80612182	-	GCAGGAGTGGGGGAGGTCCCGGG	GGAGAAGGTGGGGGGGTTCCNGG	6	12	3.92131	1
8505	chr19	57161533	57161556	+	AATGGCGTGAACCCGGGAGGCGG	GGTGGTGTGGGCCCAGGAGGNGG	6	146	1.05689	1
8516	chr8	67722739	67722762	+	TGTTGGGAAGAAGAGATGCCAGG	GGTGAGGGAGGAGAGATGCCNGG	5	802	0.595217	1
8519	chr10	58938227	58938250	-	AAGCACTGCTGGGGGAAAAGTGG	GAGCAGGGCTGGGGAGAAGGNGG	6	28	6.12063	1
8530	chr9	134458311	134458334	-	GGGGTCTGTGGGGGGGTTCCCCG	GGAGAAGGTGGGGGGGTTCCNGG	5	26	1.12265	1
8533	chr3	12954127	12954150	+	GGCTCCAGCCTCCCCAGCCCAGG	GACACCTTCTTCCCCAGCCCNGG	5	10	3.47932	1
8555	chr1	192377727	192377750	+	GGAAAGAAAGGAGAGATGCCCAG	GGTGAGGGAGGAGAGATGCCNGG	5	1162	0.511412	1
8573	chr2	197599786	197599809	-	TTCCCCTTCACACCACAGGAGGG	GTCCCCTCCACCCCACAGTGNGG	5	146	2.85966	1
8611	chr5	489253	489276	+	CTTCCCGGCCGTGAGGGTCCAGG	GGTCCCGGTGGTGTGGGCCCNGG	6	10	2.61426	1
8617	chr17	11226096	11226119	+	GTAACGTGGGATCCTGGAGGGGG	GAAGGCTGAGATCCTGGAGGNGG	5	30	1.54116	1
8620	chr9	79546873	79546896	-	ATTGGTGGTGATGTCCCCTTTGT	GAAGGTGGCGTTGTCCCCTTNGG	6	32	1.86715	1
8628	chr17	28488403	28488426	+	GGCTAATGATTCCCCAGCCCTGG	GACACCTTCTTCCCCAGCCCNGG	6	22	3.85285	1
8637	chr14	38777206	38777229	+	GGAGGAAGGAAGACTAGAGAGGG	GGAAGGAGGAGGCCTAAGGANGG	6	16	0.972748	1
8642	chr3	54175523	54175546	+	AATGGTGTGAACCCGGGAGGCAG	GGTGGTGTGGGCCCAGGAGGNGG	6	36	1.04273	1
8665	chr12	107034724	107034747	+	AGAAATAAAAGGCATAAGGATGG	GGAAGGAGGAGGCCTAAGGANGG	6	26	2.13084	1
8672	chr1	193801743	193801766	-	AATGGCGTGAACCCAGGAGATGG	GGTGGTGTGGGCCCAGGAGGNGG	6	50	1.02672	1
8680	chr2	218760171	218760194	+	AATGGTGTGAACCCTGGAGGTGG	GGTGGTGTGGGCCCAGGAGGNGG	5	134	1.01798	1
8688	chr6	94922957	94922980	+	AATGGCGTGAACCCGGGAGGCGG	GGTGGTGTGGGCCCAGGAGGNGG	6	312	1.04142	1
8693	chr9	99171185	99171208	-	GCAGGCTGAGCCCCAGGGGGAGG	GAAGGCTGAGATCCTGGAGGNGG	5	36	3.22419	1
8706	chr14	95240365	95240388	+	GTAGAACATGGGTGGGTTCCAGG	GGAGAAGGTGGGGGGGTTCCNGG	4	78	0.808798	1
8708	chr9	128163859	128163882	-	AGTGGGGAGCGCCCAGGAGTTGG	GGTGGTGTGGGCCCAGGAGGNGG	5	22	1.30159	1
8717	chr7	50760788	50760811	+	AATCGAGCACACAGGATCCCTGG	GCTCGGGGACACAGGATCCCNGG	4	1758	1.10147	1
8726	chr8	141067620	141067643	-	GGCTGCAGCCCAGGCTGCTGGGG	GCACGTGGCCCAGCCTGCTGNGG	6	20	29.8434	3
8730	chr1	96726521	96726544	-	AATGGCGTGAACCCAGGAGGCAG	GGTGGTGTGGGCCCAGGAGGNGG	6	160	1.05608	1
8745	chr13	103383430	103383453	+	GAGAAGTGCCAAGGAAAAGGGGG	GAGCAGGGCTGGGGAGAAGGNGG	6	14	1.94709	1
8757	chr8	113878220	113878243	+	GTAGGTCTGAGGCAGGGTGCGGT	GTAGAGCGGAGGCAGGAGGCNGG	6	18	3.841	1
8772	chr11	96543024	96543047	-	CCTCCCTACATCCCCAGCCCTGG	GACACCTTCTTCCCCAGCCCNGG	6	40	1.86786	1
8795	chr6	149441280	149441303	+	GTGGGAAGAGGCCAGGCAGCGGG	GTGAGTAGAGCGGAGGCAGGNGG	6	14	25.8004	3
8808	chr7	150943896	150943919	+	AATGGCCTGAACCCAGGAGGCGG	GGTGGTGTGGGCCCAGGAGGNGG	6	18	1.03882	1
8819	chr6	68954763	68954786	-	AATGGTGTGAACCCGGGAGGTGG	GGTGGTGTGGGCCCAGGAGGNGG	5	252	1.02786	1
8824	chr1	1438102	1438125	+	GCCACTGGCTCAGCCTGCTGCAG	GCACGTGGCCCAGCCTGCTGNGG	5	10	1.25355	1
8830	chr1	199093912	199093935	-	GAGGAGGTGGGAGAAATACCTGG	GGTGAGGGAGGAGAGATGCCNGG	6	104	0.892117	1
8837	chr6	115161459	115161482	-	TATGAACAGACCCTTCTCAAGGG	GATGCAGAGACCCTGCTCAANGG	4	40	3.95341	1
8850	chr5	78691853	78691876	-	GGTTATTTTCCTTGCTATTCTGG	GGGTATTATTGATGCTATTCNGG	5	18	15.5346	2
8877	chr19	52229085	52229108	+	CATCAGGGCTGGAGGGAAGGAGG	GAGCAGGGCTGGGGAGAAGGNGG	4	1188	0.708825	1
8912	chr17	7298135	7298158	+	GATGGCGTGAACCCAGGAGACGG	GGTGGTGTGGGCCCAGGAGGNGG	5	150	1.01484	1
8913	chr12	121605264	121605287	+	AATGGAGTGAACCCAGGAGGCGG	GGTGGTGTGGGCCCAGGAGGNGG	5	198	1.02911	1
8920	chr1	55507785	55507808	-	GAGAGTAAAGGAGAAGCAGCAGG	GTGAGTAGAGCGGAGGCAGGNGG	6	16	19.5263	2
8924	chr7	69550510	69550533	-	AATGGTGTGAACCCGGGAGGCGG	GGTGGTGTGGGCCCAGGAGGNGG	5	240	1.03479	1
8926	chr7	116488843	116488866	+	AATGGCGTGAACCCGGGAGGCGG	GGTGGTGTGGGCCCAGGAGGNGG	6	302	1.01524	1
8929	chr18	57699631	57699654	+	GATGCTGTGAACCCGGGAGGCGG	GGTGGTGTGGGCCCAGGAGGNGG	5	406	1.03356	1
8942	chr11	792124	792147	-	TGCCAGGTGGGGAGGTCCCACGG	GAGAAGGTGGGGGGGTTCCANGG	6	3922	0.926425	1
8948	chr5	29262153	29262176	-	GGTGGAACTGGAAAGCATGTTGG	GAAGAAACTGAGAAGCATGANGG	6	10	11.3187	2
8949	chr8	51754587	51754610	-	AATGGAATGAACCCAGGAGGCGG	GGTGGTGTGGGCCCAGGAGGNGG	6	246	1.05823	1
8955	chr16	4627990	4628013	+	AATGGTGTGAACCCAGGAGGCGG	GGTGGTGTGGGCCCAGGAGGNGG	4	598	1.03223	1
8973	chr14	72473354	72473377	+	AATGGTGTGAACCCGGGAGGCGG	GGTGGTGTGGGCCCAGGAGGNGG	5	358	1.0163	1
8984	chr8	138676299	138676322	+	GCAGGAGAATCACTTGAACCTGG	GCACAAGGCTCAGCTGAACCNGG	6	16	1.3972	1
8987	chr5	72446816	72446839	+	GCTGCACAGTCAGAAAGGCCTAG	GCTGCAGAAACAGCAAGCCCNGG	6	34	0.667583	1
9008	chrX	65198917	65198940	-	GCATAAGAATCGTTTGAACCTGG	GCACAAGGCTCAGCTGAACCNGG	6	16	17.9392	2
9031	chr12	50227943	50227966	-	AATGGCATGAACCCAGGAGGCGG	GGTGGTGTGGGCCCAGGAGGNGG	6	120	1.04243	1
9039	chr19	37687570	37687593	-	AATGGCGTGAACCCAGGAGGCGG	GGTGGTGTGGGCCCAGGAGGNGG	5	74	1.06589	1
9060	chrX	13120072	13120095	+	TTAGAGACAAGACAGAAGGCAGG	GTAGAGCGGAGGCAGGAGGCNGG	6	54	1.12608	1
9090	chr15	67940890	67940913	+	GGGCCATGGTCACACATATTTGG	GGGATCAGGTGACCCATATTNGG	6	26	7.68562	1
9091	chr2	8493881	8493904	-	TCAGAGAGGAGGAAGGAGGCAGG	GTAGAGCGGAGGCAGGAGGCNGG	4	1144	0.805908	1
9099	chr11	69476291	69476314	-	GGCTGGCTCCAGGGACTGCCAGG	GGGGGGTTCCAGGGCCTGTCNGG	5	22	39.4632	4
9103	chr2	4452506	4452529	-	GAAGAGGAAGAAGAAGAAGGAGG	GAAGATGATGGAGTAGATGGNGG	5	14	2.38981	1
9105	chr14	78523727	78523750	+	AATGGTATGAACCCAGGAGGCGG	GGTGGTGTGGGCCCAGGAGGNGG	5	222	1.06182	1
9112	chr10	122887996	122888019	-	GGCCACTTAACCCCACAGTTGGG	GTCCCCTCCACCCCACAGTGNGG	5	52	2.89844	1
9116	chr6	76153667	76153690	+	AATGGCGTGAACCCGGGAGGCGG	GGTGGTGTGGGCCCAGGAGGNGG	6	242	1.05081	1
9122	chr11	13040756	13040779	+	ACTGGCGTGAACCCGGGAGGAGG	GGTGGTGTGGGCCCAGGAGGNGG	6	412	1.025	1
9124	chr17	80969534	80969557	-	GGCCCGGGTGCAGGGGTTCCGGG	GGAGAAGGTGGGGGGGTTCCNGG	6	16	1.19031	1
9130	chr3	14555431	14555454	-	GCACTGTCACTGTCTCTCCCTGG	GCTGTGTTTGCGTCTCTCCCNGG	6	12	3.58389	1
9133	chr15	43012137	43012160	+	AATGGCGTGAACCCTGGAGGTGG	GGTGGTGTGGGCCCAGGAGGNGG	6	206	1.06521	1
9158	chr10	86665333	86665356	+	GACCAAAGAAGGAAGTGCTGCAG	GCGCCGAGAAGGAAGTGCTCNGG	6	14	1.14011	1
9176	chr1	10862403	10862426	+	TGTCCTCCTTAGCAGGGCTGAGG	GGTCACCACGAGCAGGGCTGNGG	6	30	5.48571	1
9179	chr5	25610679	25610702	+	AGAATAAGGCACATGGACACCGG	GGACTGAGGGCCATGGACACNGG	5	508	1.25906	1
9181	chr12	130713989	130714012	-	CAGCAGGTCTGGGGAGGAGCCGG	GAGCAGGGCTGGGGAGAAGGNGG	4	60	1.85143	1
9182	chr1	193815038	193815061	-	AATGGCGTGAACCCAGGAGGCGG	GGTGGTGTGGGCCCAGGAGGNGG	5	94	1.01487	1
9186	chr4	82692539	82692562	-	GCCTCTCCGCTCAGGGGCTGCGA	GCCTCTCCAGCCAGGGGCTGNGG	4	52	0.890823	1
9235	chr4	65175238	65175261	+	AAAGTAGATGAAGTAGATGCAGG	GAAGATGATGGAGTAGATGGNGG	5	952	1.14575	1
9258	chr10	23001530	23001553	+	TCCAGGGATGAGGATATCTTTGG	GTCAGGGTTCTGGATATCTGNGG	6	10	2.31827	1
9274	chr4	99326180	99326203	-	GATGAGGGTGAGGAGGCTCCAGG	GGAGAAGGTGGGGGGGTTCCNGG	6	354	0.616829	1
9276	chr9	122688149	122688172	-	TACAGGAAACTGGACATCTGTGG	GTCAGGGTTCTGGATATCTGNGG	6	10	2.91397	1
9281	chr5	137427819	137427842	+	AATGGTGTGAACCCAGGAGGCGG	GGTGGTGTGGGCCCAGGAGGNGG	4	350	1.05302	1
9293	chr7	20171335	20171358	-	AATGGTGTGAACCTGGGAGGCGG	GGTGGTGTGGGCCCAGGAGGNGG	6	82	1.05079	1
9309	chr11	59599424	59599447	+	GTCTCCCCAACCCCACAGTTGGC	GTCCCCTCCACCCCACAGTGNGG	5	198	0.876414	1
9313	chr10	28093224	28093247	+	TATAATTATTCCCTGTATGGAGG	GATTTCTATGACCTGTATGGNGG	6	550	3.2058	1
9346	chr1	174047221	174047244	-	AGGAGGTGGAGGCAGAAGGATAG	GGAAGGAGGAGGCCTAAGGANGG	6	16	1.16279	1
9347	chr5	179415173	179415196	-	GGCCCAAGTGACCCCACACTGGG	GTCCCTAGTGGCCCCACTGTNGG	5	168	3.29415	1
9354	chr4	153929880	153929903	+	GGAGAAGGAAAGGGGGTCAAGGG	GGAGAAGGTGGGGGGGTTCCNGG	6	16	1.25109	1
9360	chr2	15022049	15022072	-	CTCAACTTCTTCCCCTGCCCAGG	GACACCTTCTTCCCCAGCCCNGG	4	38	1.84692	1
9363	chr8	13396143	13396166	-	AATGGTGTGAACCCAGGAGGCGG	GGTGGTGTGGGCCCAGGAGGNGG	4	496	1.03497	1
9367	chrX	49278712	49278735	-	GAGGCCACTAGACACAGAATGGC	GGGGCCACTAGGGACAGGATNGG	5	28	1.37766	1
9374	chr12	130453305	130453328	-	GCTCCTCCAGCCTGTGGCTGGGG	GCCTCTCCAGCCAGGGGCTGNGG	4	12	6.18514	1
9377	chr3	19895391	19895414	+	AATGGCGTGAACCCGGGAGGCGG	GGTGGTGTGGGCCCAGGAGGNGG	6	312	1.04179	1
9379	chr5	26798791	26798814	+	AATGGTGTGAACCCGGGAGGCGG	GGTGGTGTGGGCCCAGGAGGNGG	5	116	1.0387	1
9383	chr10	25648637	25648660	+	GTCCCTATAATCCCCAGTGTTGG	GTCCCTAGTGGCCCCACTGTNGG	5	12	5.97004	1
9387	chr5	55837774	55837797	+	GGTGAGGCAGGAGGAGAGCCAGG	GGTGAGGGAGGAGAGATGCCNGG	5	24	3.65647	1
9401	chr17	51210085	51210108	-	AATGGCTTGGACCCAGGAGGCGG	GAAGGCTGAGATCCTGGAGGNGG	6	190	0.872866	1
9423	chr11	70526604	70526627	-	GCACTTCAGGGGAGTGGGGCTGG	GGGCTGCAGGGGAGCTGGGCNGG	5	28	2.75561	1
9428	chr17	79328356	79328379	+	GCAGGGCTATCTGGTAGCTGGGG	GCTTGTCCGTCTGGTTGCTGNGG	6	20	17.8229	2
9432	chr10	43208510	43208533	+	GGAGCATGCAGGGGTGTCCCAGG	GGAGAAGGTGGGGGGGTTCCNGG	6	10	7.60422	1
9446	chr1	202050910	202050933	+	AATGGCATGAACCCAGGAGGCGG	GGTGGTGTGGGCCCAGGAGGNGG	6	176	1.01999	1
9447	chr15	83512698	83512721	-	GATGGAGGAGTAGGGAGGCCAGG	GGTGAGGGAGGAGAGATGCCNGG	6	10	3.78234	1
9454	chr19	55115756	55115779	+	GTCCCTAGTGGCCCCACTGTGGG	GTCCCTAGTGGCCCCACTGTNGG	0	4614	1.46163	1
9463	chr5	131313066	131313089	-	AATGGTGTGAACCCGGGAGGCAG	GGTGGTGTGGGCCCAGGAGGNGG	6	92	1.01917	1
9469	chr5	175586679	175586702	+	AAAGAGAGAGAGGAGATGCCAGG	GGTGAGGGAGGAGAGATGCCNGG	6	1236	0.728422	1
9484	chr2	18663441	18663464	-	AGAGACAGAGGAGAAAAGCCAGG	GGTGAGGGAGGAGAGATGCCNGG	6	100	0.784419	1
9485	chr12	31666690	31666713	-	GTGCTACTGCACTCCAGCCTGGG	GTGGTACTGGCCAGCAGCCGNGG	6	12	2.03277	1
9487	chr21	46431842	46431865	+	GCTGAAGGAGGAGAAGTCCCGGG	GGTGAGGGAGGAGAGATGCCNGG	5	48	1.38771	1
9488	chr18	45331601	45331624	+	AATGGCATGAACCCAGGAGGCGG	GGTGGTGTGGGCCCAGGAGGNGG	6	94	1.06871	1
9492	chr13	81934632	81934655	-	CAACAAGTAAATCCCACCCTTGG	GAACAAGGTGTTCCCACCCGNGG	6	1940	2.11735	1
9494	chr9	89731866	89731889	-	GCCTCCTGCCCAGCCTGCTGGAG	GCACGTGGCCCAGCCTGCTGNGG	6	32	1.62999	1
9503	chr5	133528660	133528683	-	GGCCTGCAGAAGAGTGGGGCAGG	GGGCTGCAGGGGAGCTGGGCNGG	5	10	1.40404	1
9509	chr18	35104758	35104781	+	GAGCTGGGGTGGAGAAAAGGGGG	GAGCAGGGCTGGGGAGAAGGNGG	4	108	0.967883	1
9511	chr1	229525742	229525765	+	AATGGCATGAACCCAGGAGGAGG	GGTGGTGTGGGCCCAGGAGGNGG	6	170	1.02529	1
9555	chr4	56977388	56977411	-	ACGGAGGGCTTTGGAGAAGGTGG	GAGCAGGGCTGGGGAGAAGGNGG	5	14	1.9066	1
9565	chr11	1383906	1383929	-	AATGGCATGAACCCAGGAGGTGG	GGTGGTGTGGGCCCAGGAGGNGG	6	168	0.974755	1
9566	chr22	20892413	20892436	+	AATGGCGTGAACCCGGGAGGCGG	GGTGGTGTGGGCCCAGGAGGNGG	6	476	1.02305	1
9580	chr2	216330020	216330043	+	CCAGGATTTTGAGGCTGCAGTGA	GGGGGATTGTGGGGCTGCAGNGG	6	72	0.783338	1
9590	chr13	21876609	21876632	-	ACCCCAGCCAGCAGTGGTAACCG	GGCCCAGCCTGCTGTGGTACNGG	6	26	3.10632	1
9594	chr3	22562761	22562784	+	AATGGCGTGAACCCGGGAGGCGG	GGTGGTGTGGGCCCAGGAGGNGG	6	260	1.00466	1
9603	chr1	110680552	110680575	-	TGAGAGCAGAGGAAGGATGCAGG	GTAGAGCGGAGGCAGGAGGCNGG	5	858	1.17312	1
9639	chr22	40472157	40472180	+	CACAATGAAATCATCTGGGAAGG	GCAGATGGAATCATCTAGGANGG	6	44	20.785	3
9650	chr19	16751502	16751525	+	AGGAAGGAAGGAAAGAGGCCTGG	GGTGAGGGAGGAGAGATGCCNGG	6	844	0.545278	1
9651	chrX	71244249	71244272	-	AGGCAGGGACAGGGAGGAGGAGG	GAGCAGGGCTGGGGAGAAGGNGG	6	86	0.837691	1
9658	chr18	31785342	31785365	+	AATGGCGTGAACCCGGGAGGCGG	GGTGGTGTGGGCCCAGGAGGNGG	6	60	1.0649	1
9667	chr1	93033667	93033690	-	TAGGCATTGTGGGTCTGTAGTGG	GGGGGATTGTGGGGCTGCAGNGG	5	634	1.55561	1
9675	chr2	237257536	237257559	-	GCACAGCAGCCAGCCCTGCCAAG	GGACCGCAGCCAGCCCGGCCNGG	4	94	1.15504	1
9676	chr19	4650894	4650917	+	AATGGCGTGAGCCCAGGAGGCGG	GGTGGTGTGGGCCCAGGAGGNGG	4	354	1.04731	1
9693	chr4	14308037	14308060	-	AGAAAGGAAGAAGGAAAAACCAG	GGACAGTAAGAAGGAAAAACNGG	4	336	1.01429	1
9709	chr9	83058266	83058289	-	AATGGTGTGAACCCGGGAGGCGG	GGTGGTGTGGGCCCAGGAGGNGG	5	58	1.05332	1
9718	chr7	96225188	96225211	-	AGAGGAAGGGGGCCAAAGGAAAG	GGAAGGAGGAGGCCTAAGGANGG	6	22	0.987188	1
9720	chrX	117235486	117235509	-	AATGGTTTGAACCCAGGAGGTGG	GGTGGTGTGGGCCCAGGAGGNGG	5	142	1.02443	1
9728	chr8	9553611	9553634	-	GATGGCTTGAACCCAGGAGGCAG	GGTGGTGTGGGCCCAGGAGGNGG	6	102	1.0321	1
9732	chr10	13838172	13838195	-	GATGGCTTGAGCCCAGGAGGTAG	GGTGGTGTGGGCCCAGGAGGNGG	5	154	1.03999	1
9739	chr2	85610842	85610865	-	AATGGCGTGAACCCGGGAGGCGG	GGTGGTGTGGGCCCAGGAGGNGG	6	128	1.00258	1
9757	chr6	28637623	28637646	+	TGATAAAACCACAGCAGGTTAGG	GGCCAGTACCACAGCAGGCTNGG	6	10	19.1851	2
9785	chr11	63225009	63225032	+	AATGGCGTGAACCCAGGAGGCGG	GGTGGTGTGGGCCCAGGAGGNGG	5	38	1.04591	1
9807	chr20	43891570	43891593	+	AATGGTGTGAACCCTGGAGGCGG	GGTGGTGTGGGCCCAGGAGGNGG	5	206	1.03506	1
9819	chr12	66528218	66528241	-	AATGGTGTGAACCCGGGAGGTGG	GGTGGTGTGGGCCCAGGAGGNGG	5	218	1.02589	1
9825	chr12	62120697	62120720	-	GAAAATAGAGAGCCTGGAGTGGG	GAAGGCTGAGATCCTGGAGGNGG	6	158	1.10942	1
9835	chr12	19357719	19357742	-	GATGGTTTGAGCCCAGGAGGTGG	GGTGGTGTGGGCCCAGGAGGNGG	3	166	1.03291	1
9840	chr4	173728087	173728110	+	GGCCCTGGTGGTGTAGGCACCCA	GGTCCCGGTGGTGTGGGCCCNGG	6	14	0.891519	1
9851	chr18	23008857	23008880	-	AATGGCGTGAACCCAGGAGGCAG	GGTGGTGTGGGCCCAGGAGGNGG	6	66	1.05401	1
9874	chr2	101643720	101643743	+	GATGGTGTGAACCCGGGAGGCGG	GGTGGTGTGGGCCCAGGAGGNGG	4	78	1.02958	1
9887	chr17	65566336	65566359	+	TTTTCCTCCACACCATAGTGAGG	GTCCCCTCCACCCCACAGTGNGG	5	132	2.07851	1
9895	chr3	170198284	170198307	+	AATGGCGTGAACCCGGGAGGCGG	GGTGGTGTGGGCCCAGGAGGNGG	6	262	1.05666	1
9896	chr21	42666329	42666352	+	CTCCCCGCCTCCCAAGTGTGAGG	GTCCCCTCCACCCCACAGTGNGG	6	62	25.2787	3
9904	chr11	96079531	96079554	+	CAACCTCTTCATCTGCAAAGAGG	GGGACTCTACATCTGCAAGGNGG	6	14	4.95267	1
9930	chr6	69399870	69399893	+	AATGGTGTGAACCCAGGAGGCGG	GGTGGTGTGGGCCCAGGAGGNGG	4	500	1.03148	1
9935	chr19	49172024	49172047	-	GACTGTCAGGAGCTCCTTCCGGG	GCTGGGCAGGAGCCCCCTCCNGG	6	20	12.0427	2
9949	chr11	30159217	30159240	+	GGAAGGGTGGTCCCAGGAGCTGG	GGTGGTGTGGGCCCAGGAGGNGG	5	86	1.6606	1
9951	chr3	129450804	129450827	-	AATGGTGTGAACCCGGGAGGTGG	GGTGGTGTGGGCCCAGGAGGNGG	5	202	1.03704	1
9954	chr14	94291286	94291309	-	AGTGGAGGGAGCCCAGAAGTGGG	GGTGGTGTGGGCCCAGGAGGNGG	6	26	1.39326	1
9958	chr19	49041256	49041279	+	AGTGGTGTGAACCTGGGAGGCGG	GGTGGTGTGGGCCCAGGAGGNGG	5	74	1.07159	1
9960	chr10	100961093	100961116	-	AATGGCGTGAACCCAGGAGGCAG	GGTGGTGTGGGCCCAGGAGGNGG	6	122	1.02044	1
9967	chr10	44455035	44455058	-	AATGGCGTGAACCCAGGAGGCAG	GGTGGTGTGGGCCCAGGAGGNGG	6	108	0.993775	1
9989	chr21	41213054	41213077	-	CATGTCCATGAGCCCCCACCTGG	GCTGGGCAGGAGCCCCCTCCNGG	6	16	14.5521	2
9992	chr6	142222092	142222115	+	GATTTCTGTAAACTGGATGTGAG	GATTTCTATGACCTGTATGGNGG	6	88	0.666964	1
10006	chr19	46556305	46556328	+	AGAAAATGAGAAAGAAAAACAGA	GGACAGTAAGAAGGAAAAACNGG	6	14	1.06951	1
10010	chr4	39432662	39432685	+	AGGCATGGAAGTAAGTGCTCAGG	GCGCCGAGAAGGAAGTGCTCNGG	6	30	2.55847	1
10013	chr12	92621821	92621844	+	TCCCTGCTTCTAGTGAGCAAAGG	GCCCTGCTCGTGGTGACCGANGG	6	26	16.7744	2
10015	chr7	132001547	132001570	+	TGAGGAGGAGGTGGGGTTAAGGG	GGAGAAGGTGGGGGGGTTCCNGG	6	10	5.83852	1
10024	chr7	24170303	24170326	+	AATGGCGTGAACCCAGGAGGCGG	GGTGGTGTGGGCCCAGGAGGNGG	5	56	1.00522	1
10027	chr1	197044004	197044027	-	TGGCCGAATAGGAACAGCTCCGG	GCGCCGAGAAGGAAGTGCTCNGG	6	24	0.934568	1
10044	chr9	94587932	94587955	-	AACGGCGTGAGCCCAGGAGGCGG	GGTGGTGTGGGCCCAGGAGGNGG	5	120	1.06353	1
10052	chr19	14073189	14073212	+	CAGGGGCAGCATCCCCCTCCAGG	GCTGGGCAGGAGCCCCCTCCNGG	5	100	1.56445	1
10053	chr2	104851627	104851650	+	GTGGAGGGGGGAGAGAGGCCGGG	GGTGAGGGAGGAGAGATGCCNGG	4	202	0.76474	1
10056	chr1	53674885	53674908	+	AGTGCGGGATGAGCCAAGCCTGG	GGTGAGGGAGGAGAGATGCCNGG	6	10	12.8712	2
10058	chr2	220751764	220751787	-	AATGGTGTGAACCCAGTAGGCGG	GGTGGTGTGGGCCCAGGAGGNGG	5	324	1.04702	1
10069	chr11	18656584	18656607	-	AATGGTGTGAACCCAGGAGGCGG	GGTGGTGTGGGCCCAGGAGGNGG	4	402	1.00052	1
10095	chr1	219344040	219344063	+	TCCCCTCCACCTAGGGCTTGTGG	GCCTCTCCAGCCAGGGGCTGNGG	6	80	31.6069	4
10098	chr19	40303433	40303456	+	AATGGCGTGAACCCAGGAGGCGG	GGTGGTGTGGGCCCAGGAGGNGG	5	136	1.00699	1
10118	chr7	39503770	39503793	+	GGAAGGAAAGAAGGAAAGGAAGG	GGACAGTAAGAAGGAAAAACNGG	6	14		5
10120	chr16	16569437	16569460	-	AATGGTGTGAACCCGGGTGGCGG	GGTGGTGTGGGCCCAGGAGGNGG	6	52	1.10294	1
10134	chr1	68042561	68042584	+	AATGGTGTGAACCCGGGAGGCGG	GGTGGTGTGGGCCCAGGAGGNGG	5	232	1.01113	1
10145	chr1	22531841	22531864	+	GAAGGAGCTGAGCAGCATGGTGG	GAAGAAACTGAGAAGCATGANGG	4	10	10.8812	2
10182	chr9	123911774	123911797	-	AATGGCGTGAACCCAGGAGGCGG	GGTGGTGTGGGCCCAGGAGGNGG	5	140	1.04126	1
10189	chrX	74697230	74697253	+	ATTGGTGTACCTGAAAGTGATGG	GTTGGAGAAGCTGCAGGTGANGG	6	10	1.14519	1
10199	chr2	227576785	227576808	+	GTGGTTTCCAGGGCCTGTGGGGA	GGGGGTTCCAGGGCCTGTCTNGG	5	14	1.76991	1
10205	chr1	70828816	70828839	-	GTTAACTAGTAGCAGTTCAGAGG	GTGGGATCGGAGCAGTTCAGNGG	6	32	5.69724	1
10209	chr2	26742056	26742079	-	TGTCAGGAGTGAGTGATGCCAGG	GGTGAGGGAGGAGAGATGCCNGG	6	10	2.42581	1
10220	chr2	24737448	24737471	-	AGGGATGGAGGAAAGATGCCTGA	GGTGAGGGAGGAGAGATGCCNGG	5	514	0.71432	1
10231	chr11	86083755	86083778	-	GCTGACAAATGTGATAACTTAGA	GGTGACAAGTGTGATCACTTNGG	4	54	1.41205	1
10232	chr1	11141749	11141772	+	GCTGAGGTGGGGGGATCACAAGG	GAGAAGGTGGGGGGGTTCCANGG	6	34	1.07644	1
10260	chr17	79326669	79326692	-	GAGAGGAGCTGGGGAGCAGGGAG	GAGCAGGGCTGGGGAGAAGGNGG	5	10	2.06846	1
10274	chr3	101605911	101605934	-	TGGCCGAATAGGAACTGCTCTGG	GCGCCGAGAAGGAAGTGCTCNGG	5	72	0.844231	1
10300	chr2	204949043	204949066	-	TATGAGGAAGTAAAGATGCCTGC	GGTGAGGGAGGAGAGATGCCNGG	6	202	1.0063	1
10331	chr10	71408842	71408865	-	GGAAAGTAGGAAGGAAAAACAGA	GGACAGTAAGAAGGAAAAACNGG	3	154	1.0608	1
10334	chr4	100060139	100060162	+	AATGGCGTGAACCCAGGAGGCGG	GGTGGTGTGGGCCCAGGAGGNGG	5	102	1.03863	1
10344	chr1	3291729	3291752	+	GTCCCCTGAACCCCAGCACTGGG	GTCCCCTGAGCCCATTTCCTNGG	6	12	14.8734	2
10350	chr3	40604732	40604755	-	GATTGTGAGTATGCTTCTCCTCG	GTGTGTGAGTATGCATCTCCNGG	4	18	2.45653	1
10373	chr17	3734154	3734177	-	AATGGCGTGAACCCGGGAGGCGG	GGTGGTGTGGGCCCAGGAGGNGG	6	324	1.04448	1
10376	chr12	8584869	8584892	-	GTTAGGCCTCTGGATAACTGCGG	GTCAGGGTTCTGGATATCTGNGG	4	60	1.65913	1
10378	chr16	59704552	59704575	-	AGGACCCTGAAACTGCATGGGGG	GGGACTCTACATCTGCAAGGNGG	6	54	8.62099	1
10397	chr8	37312128	37312151	-	AACAGTGTGAACCCAGGAGGCGG	GGTGGTGTGGGCCCAGGAGGNGG	6	114	1.00719	1
10402	chr3	48686378	48686401	+	GAGCAAGTGTGGGGAGAAGGGGG	GAGCAGGGCTGGGGAGAAGGNGG	3	412	0.80345	1
10403	chr19	52559640	52559663	+	GAGGGGCAGGCCACCCCTTCAGG	GCTGGGCAGGAGCCCCCTCCNGG	6	16	18.5652	2
10406	chr6	44181173	44181196	-	GGGAAGCAGCGGGGGTTCCTGAG	GAGAAGGTGGGGGGGTTCCANGG	6	52	0.817102	1
10434	chr1	234002749	234002772	-	TAGACTCTCCACCTTCAAGGAGG	GGGACTCTACATCTGCAAGGNGG	5	200	2.14072	1
10437	chr4	3456308	3456331	-	AATGGCGTGAACCCGGGAGGCGG	GGTGGTGTGGGCCCAGGAGGNGG	6	472	1.05291	1
10445	chr14	104715897	104715920	-	GGACACTGTCCAACAGGAGGGGG	GGAATCTGCCTAACAGGAGGNGG	4	914	2.96621	1
10451	chr11	132401255	132401278	+	AGGATGCTGTGGAGCTGGGTTGG	GGGCTGCAGGGGAGCTGGGCNGG	5	382	0.881264	1
10454	chrX	74245805	74245828	+	AATGGGGTGCACCCGGGAGGCGG	GGTGGTGTGGGCCCAGGAGGNGG	6	120	1.02739	1
10455	chr21	41676777	41676800	-	AATGGCGTGAACCCGGGAGGCGG	GGTGGTGTGGGCCCAGGAGGNGG	6	482	1.00287	1
10460	chr5	62404085	62404108	-	AACACCTTCTTATCCAGCCCTGG	GACACCTTCTTCCCCAGCCCNGG	3	154	1.44564	1
10464	chr6	78464804	78464827	-	AGGATTAGATAAACCATAATGGG	GGGATCAGGTGACCCATATTNGG	6	14	2.47138	1
10471	chr22	32019563	32019586	-	AATGGCGTGAACCCAGGAGGCAG	GGTGGTGTGGGCCCAGGAGGNGG	6	92	1.03701	1
10493	chr13	101052793	101052816	+	AATGGTGTGAACCCGGGAGGTGG	GGTGGTGTGGGCCCAGGAGGNGG	5	98	1.02568	1
10522	chr18	31937124	31937147	+	AATGGAGTGAACCCAGGAGGCGG	GGTGGTGTGGGCCCAGGAGGNGG	5	190	0.988063	1
10524	chr20	48412286	48412309	+	GGTATAAATACAGCTAGCCCTGG	GCTGCAGAAACAGCAAGCCCNGG	6	14	5.03882	1
10561	chr1	48695651	48695674	+	CTGGTACAGGGGAGCAGTGCTGG	GGGCTGCAGGGGAGCTGGGCNGG	6	72	1.8124	1
10562	chr9	33602616	33602639	+	GCACTGCAGGTAAGCTGGGCTTG	GGGCTGCAGGGGAGCTGGGCNGG	5	252	1.16798	1
10568	chr14	21367024	21367047	-	AAAGGCGTGAATCCGGGAGGTGG	GAAGGCTGAGATCCTGGAGGNGG	6	40	1.11301	1
10569	chr10	75962967	75962990	+	GGAGACTGCTGTGGGGTTCAGGG	GGAGAAGGTGGGGGGGTTCCNGG	6	10	5.87838	1
10575	chr17	40797062	40797085	+	TCACACGGAGTCCCCACCCCCGG	GAACAAGGTGTTCCCACCCGNGG	6	40	1.76548	1
10617	chr17	6547825	6547848	-	GCTGAGGCAGGAGAGAACCTGGG	GGTGAGGGAGGAGAGATGCCNGG	5	16	1.42559	1
10624	chr1	34188487	34188510	-	CGGTCTCTTCATCTGCAAAGTGG	GGGACTCTACATCTGCAAGGNGG	4	60	1.90014	1
10638	chr1	45601838	45601861	-	AATGGCATGAACCCAGGAGGCGG	GGTGGTGTGGGCCCAGGAGGNGG	6	160	1.01405	1
10653	chr20	12079942	12079965	-	CTGCACTCAAGCCATTTCCTCGG	GTCCCCTGAGCCCATTTCCTNGG	6	10	4.20101	1
10696	chr2	17552110	17552133	+	AATGGCGTGAACCCGGGAGGCGG	GGTGGTGTGGGCCCAGGAGGNGG	6	278	1.04605	1
10704	chr9	135093134	135093157	-	GAAATCAGAGACTCTGGAGGTGG	GAAGGCTGAGATCCTGGAGGNGG	5	248	0.738647	1
10714	chr16	22394832	22394855	-	AATGGCATGAACCCAGGAGGCGG	GGTGGTGTGGGCCCAGGAGGNGG	6	160	1.04174	1
10717	chr15	59509863	59509886	+	AGGCTGCAGGGGAGGTGGGCCAG	GGGCTGCAGGGGAGCTGGGCNGG	3	86	0.965415	1
10731	chr1	202238180	202238203	-	GGTGGCTTGAGCCTAGGAGGTGG	GGTGGTGTGGGCCCAGGAGGNGG	4	54	1.01067	1
10735	chr3	850781	850804	-	GAGTAAGGTGGTGGGGTTCAAGG	GGAGAAGGTGGGGGGGTTCCNGG	5	1380	0.740713	1
10738	chr18	3574898	3574921	-	AATGGCGTGAACCCGGGAGGTGG	GGTGGTGTGGGCCCAGGAGGNGG	6	118	1.01499	1
10742	chr3	46373169	46373192	+	GCTGCCGCCCAGTGGGACTTTGG	GCTGCCGCCCAGTGGGACTTNGG	0	7180	1.74137	1
10755	chr17	73690645	73690668	-	GGAGTACTTAGGGGCTGCAATGG	GGGGGATTGTGGGGCTGCAGNGG	6	18	2.6216	1
10757	chr3	155262249	155262272	+	AAGGCCTGAGAACCTGGAGGTGC	GAAGGCTGAGATCCTGGAGGNGG	5	1060	1.20006	1
10764	chr9	133740960	133740983	-	GAGGGCAGTGAACCTGGAGGCAG	GAAGGCTGAGATCCTGGAGGNGG	5	80	0.99914	1
10800	chrX	56113889	56113912	+	GCTAAGCAGGTGAGCTGTGCTGG	GGGCTGCAGGGGAGCTGGGCNGG	6	18	1.72757	1
10805	chr10	89641642	89641665	+	AATGGCGTGAAGCCAGGAGGCGG	GGTGGTGTGGGCCCAGGAGGNGG	6	188	1.00551	1
10821	chr4	56387620	56387643	+	TTATCTGCTCAGGCGCTCCTTGG	GGGGCAGCTCCGGCGCTCCTNGG	6	32	2.78806	1
10836	chr1	952325	952348	+	GGAGGCCCCAGGCCCTGCCTTGG	GGGGGTTCCAGGGCCTGTCTNGG	5	48	1.31871	1
10838	chr13	112136259	112136282	-	AGGCAGGGCCAGAGAGAAGGTTG	GAGCAGGGCTGGGGAGAAGGNGG	6	40	0.902983	1
10840	chr2	226996295	226996318	+	CAGAGTAGAGCGAAGGCATTTGG	GTGAGTAGAGCGGAGGCAGGNGG	5	12	1.63302	1
10878	chr1	24648128	24648151	-	TCAGTTTCTTCTTGGAACCTTGG	GCATTTTCTTCACGGAAACANGG	6	16	44.7104	5
10894	chr16	8293565	8293588	+	CCCTCCATCTTCCCCAGCACAGG	GACACCTTCTTCCCCAGCCCNGG	5	14	2.57552	1
10908	chr21	38835059	38835082	+	AGAGAAGACCTGGGGGTCCCTGG	GGAGAAGGTGGGGGGGTTCCNGG	6	84	1.26976	1
10915	chr5	73914809	73914832	-	GGTGGATGGAGCCCAGGAGGTGG	GGTGGTGTGGGCCCAGGAGGNGG	4	28	1.03364	1
10925	chr22	45919305	45919328	-	GGCGTGCATGGGGCCTGGGCTGG	GGGCTGCAGGGGAGCTGGGCNGG	5	12	2.70545	1
10938	chr19	10413152	10413175	+	AATGGCGTGAACCCAGGAGGTGG	GGTGGTGTGGGCCCAGGAGGNGG	5	164	0.996964	1
10959	chr16	17348497	17348520	-	GCATGGAGAGGCTCAGTCCCTGG	GATGTGGGAGGCTCAGTTCCNGG	6	144	3.29818	1
10961	chr3	104945162	104945185	-	AATGGCGTGAACCCGGGAGGTGG	GGTGGTGTGGGCCCAGGAGGNGG	6	136	1.07154	1
10965	chr7	145614205	145614228	+	AGCAGGCAACCTACAGGATGGGA	GTGCGGCAACCTACATGATGNGG	6	12	1.91157	1
10969	chr3	45038358	45038381	-	GGAGATTGCAAAACAGGAGGTGG	GGAATCTGCCTAACAGGAGGNGG	5	66	4.52981	1
10973	chr14	77205724	77205747	+	GGTGAGACTGGAGGGGCTCCTGG	GGAGAAGGTGGGGGGGTTCCNGG	6	20	1.88455	1
10992	chr6	25055957	25055980	+	AGGCAGGTTTGGGGAGGAGGTGG	GAGCAGGGCTGGGGAGAAGGNGG	5	44	1.18655	1
10993	chr3	13600379	13600402	+	GGAGAGAATGGGGGGAATCCTGG	GGAGAAGGTGGGGGGGTTCCNGG	5	1686	1.12781	1
11015	chr18	77928517	77928540	+	AATGGCGTGAACCCCGGAGGCGG	GGTGGTGTGGGCCCAGGAGGNGG	6	208	1.04291	1
11041	chr10	103407473	103407496	+	AATGGCGTGAACCCAGGAGGTGG	GGTGGTGTGGGCCCAGGAGGNGG	5	90	1.01917	1
11051	chr9	133556029	133556052	+	AAGGGCTGAGGTCCTAGAGGTAG	GAAGGCTGAGATCCTGGAGGNGG	5	288	1.06598	1
11069	chr22	16842025	16842048	-	AATGGCGTGAACCCAGGAGGCAG	GGTGGTGTGGGCCCAGGAGGNGG	6	110	1.00607	1
11090	chr15	52017827	52017850	+	GAGCCTAGAGCAGAGGCAGTGGG	GTGAGTAGAGCGGAGGCAGGNGG	5	350	1.49764	1
11102	chr19	31358847	31358870	+	ATCAGGAGGAGGCCTAAGGAAGG	GGAAGGAGGAGGCCTAAGGANGG	3	3034	0.914725	1
11116	chr7	128838654	128838677	+	GGACACAGTGGAGGTGGCCCTGG	GGTCCCGGTGGTGTGGGCCCNGG	6	22	5.87841	1
11118	chr12	132672523	132672546	+	GGGACAGGATGGGGAGAAGGGGC	GAGCAGGGCTGGGGAGAAGGNGG	6	36	1.71263	1
11121	chrX	101403209	101403232	+	AATGGCATGAACCCAGGAGGTGG	GGTGGTGTGGGCCCAGGAGGNGG	6	36	1.04257	1
11130	chr2	122300598	122300621	-	GGCGGCTGTGTTGTGGGCCCAAG	GGTCCCGGTGGTGTGGGCCCNGG	6	60	1.55447	1
11144	chr2	131411395	131411418	+	AATGGTGTGAACCCGGGAGGCGG	GGTGGTGTGGGCCCAGGAGGNGG	5	284	1.02095	1
11152	chr10	827186	827209	+	AATGGCGTGAACCCGGGAGGCGG	GGTGGTGTGGGCCCAGGAGGNGG	6	384	0.994819	1
11165	chr4	8020940	8020963	-	GATGGCTTGAGCCCAGAAGGTGG	GGTGGTGTGGGCCCAGGAGGNGG	5	74	1.05666	1
11168	chr2	219898317	219898340	+	AATGGCGTGAACCCGGGAGGTGG	GGTGGTGTGGGCCCAGGAGGNGG	6	244	1.06341	1
11173	chr7	68074713	68074736	-	AATGGCGTGCACCCGGGAGGCGG	GGTGGTGTGGGCCCAGGAGGNGG	6	240	1.05706	1
11186	chr14	30320038	30320061	+	CATCTCAGGTGACCCATATTCTC	GGGATCAGGTGACCCATATTNGG	6	18	1.5601	1
11197	chr2	36933341	36933364	+	GTATTGGATGGGGGAGTTCCCGG	GGAGAAGGTGGGGGGGTTCCNGG	6	46	1.20339	1
11224	chr17	17374875	17374898	+	ATTGGAAGAAGGTGCCATCTAGG	GGTGGATGATGGTGCCGTCGNGG	6	142	1.64548	1
11228	chr12	37571232	37571255	-	GCAGGAGAATCCCCTGAACCTGG	GCACAAGGCTCAGCTGAACCNGG	6	24	23.8304	3
11229	chr19	32640982	32641005	-	AGTGGCGTGAACCCGGGAGGCGG	GGTGGTGTGGGCCCAGGAGGNGG	5	212	1.04722	1
11237	chr8	30705346	30705369	-	AATGGCGTGAACCCTGGAGGCGG	GGTGGTGTGGGCCCAGGAGGNGG	6	444	1.06846	1
11239	chr12	49119275	49119298	+	AATGGCGTGAACCCGGGAGGCGG	GGTGGTGTGGGCCCAGGAGGNGG	6	352	1.05062	1
11240	chr8	140098782	140098805	-	CAGCTGCGGAGGACCTGGGTGGG	GGGCTGCAGGGGAGCTGGGCNGG	6	42	1.49838	1
11252	chr3	72888116	72888139	-	CCTCCTCCGCCCGCCCGCCGGGG	GCTGCCCCGCCTGCCCAGCGNGG	6	10	20.3273	3
11274	chr18	53438080	53438103	+	GAAATTAGCATTGTCCCCTTTAG	GAAGGTGGCGTTGTCCCCTTNGG	5	92	1.50713	1
11276	chr1	92229087	92229110	+	GGTGGACAGTGAGGTCAGGATGG	GGTGCACAGTGGGGTCAGCANGG	3	50	4.65401	1
11281	chr1	44584240	44584263	-	GGGTTCATGGCCAATTGTCTGGG	GGCGCCCTGGCCAGTCGTCTNGG	6	10	11.571	2
11295	chr4	77207225	77207248	+	GGACCTAGTGGACCAACTGTCAG	GTCCCTAGTGGCCCCACTGTNGG	5	12	1.73168	1
11308	chr8	61064785	61064808	-	AATGGTGTGAACCCGGGAGGCAG	GGTGGTGTGGGCCCAGGAGGNGG	6	86	1.04402	1
11326	chr22	22336731	22336754	+	TCGTATACCAGGGCCTGTCCGGG	GGGGGTTCCAGGGCCTGTCTNGG	6	346	0.644045	1
11334	chr9	120412507	120412530	-	GAGCATGGGAAAGAAGAAGGTGG	GAGCAGGGCTGGGGAGAAGGNGG	6	26	2.58944	1
11336	chr11	60912128	60912151	+	GATGCTACCAGAGCCTGTCCTGG	GGGGGTTCCAGGGCCTGTCTNGG	6	100	1.4198	1
11357	chr8	141326515	141326538	+	TCCCCAGGTGGGGTGGGACCGGG	GGTCCCGGTGGTGTGGGCCCNGG	6	116	0.893069	1
11376	chr13	43318418	43318441	-	GTCCAAGGTGCTGTGGACCCAGG	GGTCCCGGTGGTGTGGGCCCNGG	6	90	1.02658	1
11383	chr3	103398225	103398248	-	AATGGTGTGAACCTGGGAGGCGG	GGTGGTGTGGGCCCAGGAGGNGG	6	26	1.02837	1
11409	chr3	184664046	184664069	+	GAAGCAGGCGGGCGGGGCCCTGG	GGAGAAGGTGGGGGGGTTCCNGG	6	14	8.10342	1
11417	chr10	125424125	125424148	-	GACTTCTATGTCCCAGATGCTGG	GATTTCTATGACCTGTATGGNGG	6	140	12.6665	2
11418	chr18	23956003	23956026	-	CCTCTTGCAGACTCAGTTCCTGG	GATGTGGGAGGCTCAGTTCCNGG	6	20	2.44346	1
11422	chr7	5723557	5723580	+	AATGGCGTGAACCCAGGAGGCGG	GGTGGTGTGGGCCCAGGAGGNGG	5	150	1.0514	1
11425	chr2	84958440	84958463	-	CAGCAAGAAGTCCCCACCCTGGG	GAACAAGGTGTTCCCACCCGNGG	6	54	1.65936	1
11430	chr16	68484668	68484691	-	CAAGGCTGAGGTCCAGAGAGGGG	GAAGGCTGAGATCCTGGAGGNGG	6	18	3.45823	1
11442	chr11	100302453	100302476	-	AAGAATGTGGAGGAATTTCAAGG	GAGAAGGTGGGGGGGTTCCANGG	6	28	1.57165	1
11452	chr6	140640248	140640271	-	GAAGTCCAAGATCAAGGAGTTGG	GAAGGCTGAGATCCTGGAGGNGG	6	34	2.82622	1
11453	chr8	141246705	141246728	-	GCTGTTACACAGAGGGGTCAGGG	GCTGGTACACGGCAGGGTCANGG	4	286	2.94675	1
11482	chr8	84304201	84304224	-	AATGGCGTGAACCCGGGAGGTGG	GGTGGTGTGGGCCCAGGAGGNGG	6	510	1.02256	1
11487	chr3	123454474	123454497	-	CCCAAGGTGCGGGGATTACAGGG	GAGAAGGTGGGGGGGTTCCANGG	6	628	0.961612	1
11494	chr1	44181949	44181972	-	AATGGTGTGAACCTGGGAGGCGG	GGTGGTGTGGGCCCAGGAGGNGG	6	110	1.0155	1
11498	chr4	107579455	107579478	+	GATGACTGAGCTCCTGGGGGAGG	GAAGGCTGAGATCCTGGAGGNGG	4	598	1.07909	1
11503	chr1	54304993	54305016	+	GCACTCCACCAGCATGGCTGAGG	GGTCACCACGAGCAGGGCTGNGG	5	14	4.85643	1
11504	chr3	49383562	49383585	-	AGGGGAAGGTGGGGCTGGAGAGG	GGGGGATTGTGGGGCTGCAGNGG	4	162	1.23079	1
11505	chr7	139035640	139035663	-	CGGGACTGCTGGTGAGAAGGCGG	GAGCAGGGCTGGGGAGAAGGNGG	6	18	4.85533	1
11513	chr16	68338822	68338845	+	GAGTGGATGCAAGAGGTAGGAGG	GAGGGCTCACCAGAGGTAGGNGG	6	40	6.14375	1
11517	chr18	25188093	25188116	-	GGGCTGTTAGGGAGCTGGAAAGG	GGGCTGCAGGGGAGCTGGGCNGG	5	14	1.81852	1
11532	chr8	139725261	139725284	+	TAGTATTATTAATACCATTAGGG	GGGTATTATTGATGCTATTCNGG	6	14	21.1553	3
11533	chr5	176378803	176378826	+	AATGGCGTGAACCCAGGAGGCAG	GGTGGTGTGGGCCCAGGAGGNGG	6	74	1.03741	1
11541	chr17	29859450	29859473	-	CAGGGCCTACCAGAGAGTGGAGG	GAGGGCTCACCAGAGGTAGGNGG	6	20	3.09728	1
11543	chr10	88079464	88079487	+	TGGGTCAAGTGGGGCTGCAGCAG	GGGGGATTGTGGGGCTGCAGNGG	6	46	0.640995	1
11548	chr1	155986292	155986315	-	AATGGCGTGAACCCGGGAGGCGG	GGTGGTGTGGGCCCAGGAGGNGG	6	156	1.06442	1
11549	chr7	118235522	118235545	+	AATGGCGTGAACCCGGGAGGCGG	GGTGGTGTGGGCCCAGGAGGNGG	6	310	1.04273	1
11562	chr8	37602170	37602193	+	GTCCCCTCACTCCATTGCCTGGG	GTCCCCTGAGCCCATTTCCTNGG	4	12	6.99578	1
11575	chr13	34665741	34665764	+	GCTGCACATGAGAATCAGCAGGG	GGTGCACAGTGGGGTCAGCANGG	6	10	11.514	2
11594	chr19	6081997	6082020	+	GAATGGCGTGAACCTGGAGGCGG	GAAGGCTGAGATCCTGGAGGNGG	5	36	0.858474	1
11597	chr15	97891685	97891708	-	TTGTGAAGAGCAGAAGCAGGTGA	GTGAGTAGAGCGGAGGCAGGNGG	6	32	0.779572	1
11601	chr16	48390163	48390186	-	AATGGCGTGAACCCGGGAGGCGG	GGTGGTGTGGGCCCAGGAGGNGG	6	406	1.04635	1
11605	chr20	38976257	38976280	-	TATAACTGCACAAAGGAAATGGG	GATAACTACACCGAGGAAATNGG	4	16	5.38737	1
11616	chr20	57266283	57266306	-	CGAGCAGGGGGCGGGGGTCCGGG	GGAGAAGGTGGGGGGGTTCCNGG	5	58	2.16054	1
11624	chr3	15333978	15334001	-	AAAGTTGGAGGCTCAATTCCAAG	GATGTGGGAGGCTCAGTTCCNGG	5	78	0.980525	1
11626	chr7	93555042	93555065	+	ACTGACCCCACTGAGGGGACAGG	GCTGACCCCGCTGGGCAGGCNGG	6	170	13.643	2
11635	chr5	173747699	173747722	+	AATGGTGTGAACCCAGGAGGCAG	GGTGGTGTGGGCCCAGGAGGNGG	5	78	1.04971	1
11644	chr2	110736384	110736407	+	CTCCCCTCTTCCCCCAGCCCCGG	GACACCTTCTTCCCCAGCCCNGG	6	30	2.53888	1
11656	chr2	61396572	61396595	-	AATGGCGTGAACCCAGGAGGCAG	GGTGGTGTGGGCCCAGGAGGNGG	6	150	0.997712	1
11665	chr2	96090544	96090567	+	GGATAGGGAAGAGACATGCAAAG	GGTGAGGGAGGAGAGATGCCNGG	6	12	1.32461	1
11671	chr19	49972129	49972152	-	ACTCAGCAGGGGCCCCTTCCTGG	GCTGGGCAGGAGCCCCCTCCNGG	5	10	2.1549	1
11673	chr20	22785725	22785748	-	GAATGCTGTGAACCTGGGAGGTG	GAAGGCTGAGATCCTGGAGGNGG	6	14	1.18462	1
11678	chr7	120273401	120273424	-	GGGCTGCGGGGCGGCCGGGCGGG	GGGCTGCAGGGGAGCTGGGCNGG	4	44	3.16846	1
11681	chr8	41797753	41797776	+	AGCACCTCCTCCCCCAACCCCAG	GACACCTTCTTCCCCAGCCCNGG	6	28	1.32886	1
11696	chr9	129779960	129779983	+	AGGCAGGGGAGGGAGGAAGGAGG	GAGCAGGGCTGGGGAGAAGGNGG	6	120	1.08414	1
11699	chr3	134859524	134859547	+	AAACCTGGTGTCCCCACCCCCTG	GAACAAGGTGTTCCCACCCGNGG	6	408	1.59451	1
11716	chr8	29577816	29577839	-	AGGGGTGTGGGCACAGATGGGGG	GGTGGTGTGGGCCCAGGAGGNGG	5	138	1.32737	1
11727	chr12	49503559	49503582	+	AATGGCGTGATCCCGGGAGGAGG	GGTGGTGTGGGCCCAGGAGGNGG	6	46	1.01866	1
11731	chr10	5856702	5856725	-	TTGGTGCAGGGGGCCTAGGCAGG	GGGCTGCAGGGGAGCTGGGCNGG	6	44	1.07809	1
11742	chr1	74133706	74133729	+	GTCGTGGGGTGGGGGGAAGGGGG	GAGCAGGGCTGGGGAGAAGGNGG	6	20	1.47336	1
11743	chr2	86167255	86167278	-	AATGGCGTGAACCCGGGAGGCGG	GGTGGTGTGGGCCCAGGAGGNGG	6	166	1.02034	1
11751	chr11	118566603	118566626	+	AATGGCATGAACCCAGGAGGCGG	GGTGGTGTGGGCCCAGGAGGNGG	6	130	1.07152	1
11762	chr15	85527038	85527061	-	AATGGCCTGAACCCAGGAGGCGG	GGTGGTGTGGGCCCAGGAGGNGG	6	36	1.01426	1
11777	chr16	72087903	72087926	-	AATGGCATGAACCCAGGAGGCGG	GGTGGTGTGGGCCCAGGAGGNGG	6	268	1.03597	1
11790	chr3	17157507	17157530	-	GTGGAGCAGAGAGAAGAGGCCGG	GTAGAGCGGAGGCAGGAGGCNGG	5	20	1.1109	1
11807	chr19	43707265	43707288	-	GAGGAGGCAGAAGGGATGGCTGG	GGTGAGGGAGGAGAGATGCCNGG	6	12	6.24029	1
11812	chr17	80197247	80197270	-	GAGCCACCACACCCGGCCCTGGC	GAGCCACATTAACCGGCCCTNGG	5	10	1.21117	1
11820	chr15	85764964	85764987	+	CTGGGATCAGAGCAATTCCTGGG	GTGGGATCGGAGCAGTTCAGNGG	5	40	5.35952	1
11839	chr6	169957731	169957754	-	GAAGGAAGGAGGCCTCAGGCAGG	GGAAGGAGGAGGCCTAAGGANGG	5	18	2.69194	1
11850	chr7	149830541	149830564	-	TGTGGAGGGGACACAGGAGGAGG	GGTGGTGTGGGCCCAGGAGGNGG	5	10	1.22771	1
11859	chr2	94242751	94242774	+	AATGGCGTGAACCCGGGAGGCGG	GGTGGTGTGGGCCCAGGAGGNGG	6	196	1.01326	1
11860	chr2	206292990	206293013	+	GTAAAAGGCTCAGAAGAACTAGG	GCACAAGGCTCAGCTGAACCNGG	5	36	17.6428	2
11870	chr1	113109211	113109234	-	GTGCCATAAAAGCAGTTAAGTGG	GTGGGATCGGAGCAGTTCAGNGG	6	38	20.9509	3
11880	chr6	127798902	127798925	+	AATGGCGTGAACCCGGGAGGCGG	GGTGGTGTGGGCCCAGGAGGNGG	6	102	1.04547	1
11893	chr17	43004221	43004244	-	AATGGCGTGAACCCGGGAGGCGG	GGTGGTGTGGGCCCAGGAGGNGG	6	176	1.02613	1
11894	chr8	41915735	41915758	-	TTGCAGGTTTGGGGGGAAGATGG	GAGCAGGGCTGGGGAGAAGGNGG	6	20	1.91717	1
11912	chr5	32835707	32835730	-	AATGGCGTGAACCCAGGAGGCGG	GGTGGTGTGGGCCCAGGAGGNGG	5	130	1.02312	1
11914	chr17	43856977	43857000	-	AGGGGCTTCCCAGAGGGAGGAGG	GAGGGCTCACCAGAGGTAGGNGG	5	58	1.99324	1
11916	chr8	31454924	31454947	-	GGACCTTGATCCCTTTTCCTGGG	GTCCCCTGAGCCCATTTCCTNGG	5	14	2.46945	1
11932	chr4	145638279	145638302	+	AATGGCGTGAACCCGGGAGGCGG	GGTGGTGTGGGCCCAGGAGGNGG	6	344	1.04394	1
11933	chr22	26319233	26319256	-	GGTGGCGTGGACCCTGCAGGTGG	GGTGGTGTGGGCCCAGGAGGNGG	4	12	1.17687	1
11942	chr11	69789442	69789465	-	GGGCTGCTAGGAAGAAGTGCGGG	GGGCTGCAGGGGAGCTGGGCNGG	6	10	5.82557	1
11946	chr12	106020428	106020451	-	ATGCAGGGCTGGGGAAGAGGGGG	GAGCAGGGCTGGGGAGAAGGNGG	4	1706	0.736425	1
11949	chrX	85924337	85924360	+	ATAGACTGGAGGCAGAAGGGAGG	GTAGAGCGGAGGCAGGAGGCNGG	5	48	1.01341	1
11951	chr4	48076712	48076735	-	GATGGTTTGACCCCAGGAGGGGA	GGTGGTGTGGGCCCAGGAGGNGG	5	122	1.03959	1
11984	chr2	165011058	165011081	-	GTCCATACAACCCATTTCCTGTG	GTCCCCTGAGCCCATTTCCTNGG	6	20	0.940494	1
12023	chr2	150086089	150086112	-	AATGGCGTGAACCCAGGAGACGG	GGTGGTGTGGGCCCAGGAGGNGG	6	72	1.01206	1
12040	chr1	152765573	152765596	+	TGTCTCCAGGACCAAGGCTGAAG	GGTCACCACGAGCAGGGCTGNGG	6	32	0.727496	1
12058	chr18	78397503	78397526	-	TCTGTGGGGGGCTCAGATCCAGG	GATGTGGGAGGCTCAGTTCCNGG	4	1600	1.02582	1
12064	chr15	81317383	81317406	+	AGCATCTGACTACCAGGTGGGAG	GGAATCTGCCTAACAGGAGGNGG	6	28	1.04037	1
12075	chr17	19900130	19900153	-	AATGGTGTGAACCCAGGAGGCGA	GGTGGTGTGGGCCCAGGAGGNGG	5	382	1.05758	1
12076	chrX	78564140	78564163	+	TCTTCTGTGTTTGTCTGGCCGGG	GCTACTCTCTCTTTCTGGCCNGG	6	42	16.7842	2
12094	chr7	94081024	94081047	+	GTTTATATAAATCTGCAAGGTGG	GGGACTCTACATCTGCAAGGNGG	6	164	4.40806	1
12112	chr11	66688630	66688653	-	GGTGAGGGACACAGGACCCCGGA	GCTCGGGGACACAGGATCCCNGG	5	202	1.22243	1
12133	chr10	60880586	60880609	+	TTTGACAAGCATGATCATTTTAG	GGTGACAAGTGTGATCACTTNGG	6	42	1.70947	1
12144	chrX	78379126	78379149	-	CTTGAGGGAGAAGAGAAAACTGG	GGTGAGGGAGGAGAGATGCCNGG	6	278	0.758508	1
12164	chr5	143809735	143809758	+	AATGGCATGAACCCAGGAGGTGG	GGTGGTGTGGGCCCAGGAGGNGG	6	160	1.01957	1
12171	chr10	89597353	89597376	-	GGCTACCACGAGAAGGGAGGGGA	GGTCACCACGAGCAGGGCTGNGG	6	22	1.35603	1
12180	chr2	102488215	102488238	+	GTGGGTGTGTTGGGCTGCAGTGG	GGGGGATTGTGGGGCTGCAGNGG	4	36	1.20113	1
12239	chr13	69226863	69226886	-	GCGGGTGGGTCTGCATCTCCCAG	GTGTGTGAGTATGCATCTCCNGG	5	10	2.11518	1
12256	chr3	146158144	146158167	-	TAGATGGGATAAGGAGAAGGTGG	GAGCAGGGCTGGGGAGAAGGNGG	6	84	1.25548	1
12260	chr4	162878856	162878879	+	AATGGCGTGAACCCAGGAGGCGG	GGTGGTGTGGGCCCAGGAGGNGG	5	142	1.04458	1
12270	chr5	34738561	34738584	+	GGTGACACCAAGTGGGAATCAGG	GCTGCCGCCCAGTGGGACTTNGG	6	36	24.7993	3
12275	chr15	71226073	71226096	-	ATGGAGCTGAGACAGGAAGTGGG	GTAGAGCGGAGGCAGGAGGCNGG	6	64	0.847331	1
12276	chr5	17730141	17730164	+	GAAAGAGATGAGGGGATTCCAGG	GGAGAAGGTGGGGGGGTTCCNGG	6	88	0.855915	1
12284	chr5	120794617	120794640	-	GGAATAGGGAGGCCTAAGGACAG	GGAAGGAGGAGGCCTAAGGANGG	4	1252	0.930555	1
12311	chr17	69214425	69214448	+	AATGGCGTGAACCCGGGAGGCGG	GGTGGTGTGGGCCCAGGAGGNGG	6	94	1.03637	1
12313	chr1	202639380	202639403	+	GTTGGATTGAGGGTCTACAAGGG	GGGGGATTGTGGGGCTGCAGNGG	6	18	1.43854	1
12314	chr12	17347886	17347909	-	GAGTAGAGCCAGAGAGAAGGGGA	GAGCAGGGCTGGGGAGAAGGNGG	6	54	0.86041	1
12318	chr9	77344669	77344692	+	AATGGTGTGAACCCGGGAGGTGG	GGTGGTGTGGGCCCAGGAGGNGG	5	238	1.07339	1
12319	chr5	91216391	91216414	+	AATGGTTTGAACCCAGGAAGTGG	GGTGGTGTGGGCCCAGGAGGNGG	6	188	1.03122	1
12340	chr22	24726366	24726389	-	AATGGCGTGAACCCGGGAGGTGG	GGTGGTGTGGGCCCAGGAGGNGG	6	292	1.0387	1
12350	chr17	45846800	45846823	-	GGGCATGAGTGGGATCAGCATGG	GGTGCACAGTGGGGTCAGCANGG	6	14	25.1665	3
12363	chr1	147024843	147024866	+	AAGTAGAGGAAGCAGAGCTGGGG	GAGTAGCGCGAGCACAGCTANGG	6	10	15.3887	2
12376	chr17	28850385	28850408	-	AATGGCGTGAACCCAGGAAGCGG	GGTGGTGTGGGCCCAGGAGGNGG	6	92	1.00323	1
12380	chr5	142660922	142660945	+	GCTCCAGGCAACAGGACTCCTGG	GCTCGGGGACACAGGATCCCNGG	6	26	8.39567	1
12412	chr6	38314279	38314302	-	AATGGCGTGAACCCGGGAGGCGG	GGTGGTGTGGGCCCAGGAGGNGG	6	322	1.02771	1
12428	chr20	36169635	36169658	-	GCCCAGAGATGGGAAGAAGGGGG	GAGCAGGGCTGGGGAGAAGGNGG	5	10	1.59341	1
12431	chr4	60402302	60402325	+	AATGGCGTGAACCCGGGAGGCGG	GGTGGTGTGGGCCCAGGAGGNGG	6	372	1.02222	1
12438	chr2	61024719	61024742	+	AATGGTATGAACCCAGGAGGCTG	GGTGGTGTGGGCCCAGGAGGNGG	6	34	1.01995	1
12441	chr15	89989620	89989643	-	AATGGCGTGAACCCGGGAGGCGG	GGTGGTGTGGGCCCAGGAGGNGG	6	516	1.03438	1
12443	chr14	97535096	97535119	+	GATCAGGTACGTAGGATCCAGGG	GCTCGGGGACACAGGATCCCNGG	6	38	3.76563	1
12445	chr5	143820672	143820695	-	CTGTGCAGAGCAGAGGCAAAGGG	GTGAGTAGAGCGGAGGCAGGNGG	6	62	4.57508	1
12451	chr10	119403250	119403273	-	AATGGCGTGAACCCGGGAGGCGG	GGTGGTGTGGGCCCAGGAGGNGG	6	288	1.04916	1
12453	chr18	79441144	79441167	+	GCTCCCTGAGGCCATGTCCTAGG	GTCCCCTGAGCCCATTTCCTNGG	4	38	1.7583	1
12454	chr3	20715998	20716021	+	AACAGGCAACCTACAGAATGGGG	GTGCGGCAACCTACATGATGNGG	6	14	3.06418	1
12457	chr8	135420267	135420290	+	GAAAGATTCAATCCTGGAGGTAG	GAAGGCTGAGATCCTGGAGGNGG	6	168	1.25233	1
12459	chr20	22250624	22250647	+	GAGCAGGAGGAGGGAGAGGGAGG	GAGCAGGGCTGGGGAGAAGGNGG	5	26	0.984904	1
12479	chr18	13922223	13922246	+	GAAGCTATAAAACAAAGAGTGGG	GAAGCGTGATGACAAAGAGGNGG	6	36	5.22351	1
12485	chr19	37519176	37519199	+	AATGGCGTGAACCCAGGAGGCAG	GGTGGTGTGGGCCCAGGAGGNGG	6	138	1.02116	1
12524	chr10	124612826	124612849	-	TGTGCACTGTGGGGACAGCTGGG	GGTGCACAGTGGGGTCAGCANGG	4	472	2.58264	1
12541	chr10	71530356	71530379	-	CTGCTGAGAGGCCCCACTGTGGG	GTCCCTAGTGGCCCCACTGTNGG	5	82	1.29198	1
12549	chr12	84214218	84214241	+	AGAAACATAACCCCTCTATCTGG	GGAAACTTGGCCACTCTATGNGG	6	78	11.8779	2
12554	chr7	5456554	5456577	+	CAGCAAGGTGGGGGGGCTCCAGG	GGAGAAGGTGGGGGGGTTCCNGG	5	2082	1.09468	1
12569	chr5	153940577	153940600	-	CAGGACAACTCAGAGGTAGGGGG	GAGGGCTCACCAGAGGTAGGNGG	6	84	4.37484	1
12576	chr6	43863693	43863716	+	GGTGGGGGAAGAAAGAGTCCCAG	GGTGAGGGAGGAGAGATGCCNGG	6	30	1.23169	1
12612	chr1	15764013	15764036	-	GGAGAGATGGGGAGGCTCCATGG	GAGAAGGTGGGGGGGTTCCANGG	6	336	0.829846	1
12627	chr10	31427769	31427792	+	AATGGCATGAACCCAGGAGGTGG	GGTGGTGTGGGCCCAGGAGGNGG	6	112	1.02701	1
12635	chr9	137228273	137228296	-	GGAGAAGGGAGTGGGGGACCCAG	GGAGAAGGTGGGGGGGTTCCNGG	6	16	0.998463	1
12638	chr12	132483003	132483026	-	CCCCAGGGAGGAGTCATGCCCGG	GGTGAGGGAGGAGAGATGCCNGG	6	404	1.01067	1
12652	chr3	58623287	58623310	+	CTTGGTAAACAACAGGGTCAGAG	GCTGGTACACGGCAGGGTCANGG	6	120	1.52333	1
12656	chr15	96494847	96494870	-	TGGGAGAGTGGGGTGGTTCTTGG	GGAGAAGGTGGGGGGGTTCCNGG	6	16	3.07373	1
12666	chr15	59353303	59353326	-	GGAGTACAGTGGTGCCATCACAG	GGTGCACAGTGGGGTCAGCANGG	6	22	1.31734	1
12678	chrX	121668313	121668336	-	AATGGCGTGAACCCGGGAGGCGG	GGTGGTGTGGGCCCAGGAGGNGG	6	128	1.03553	1
12699	chr11	34229391	34229414	+	AATGGCGTGAACCCGGGAGGTGG	GGTGGTGTGGGCCCAGGAGGNGG	6	256	1.04918	1
12701	chr5	51288779	51288802	-	GAACAGGGCTGGGGATTAGGGGA	GAGCAGGGCTGGGGAGAAGGNGG	4	10	0.919927	1
12721	chr2	97709328	97709351	-	AATGGCGTGAACCCAGGAGACGG	GGTGGTGTGGGCCCAGGAGGNGG	6	226	1.01608	1
12735	chr4	170147409	170147432	-	GAGTAGAAGGGAGGTTACCAGGG	GAGAAGGTGGGGGGGTTCCANGG	6	38	2.83375	1
12738	chr1	80594388	80594411	+	CAGCTGCATGGGAGCTGGGTGAG	GGGCTGCAGGGGAGCTGGGCNGG	5	18	0.978098	1
12766	chr1	82178574	82178597	+	GAGCAGGCCTGGGTGGAAGGTGG	GAGCAGGGCTGGGGAGAAGGNGG	3	24	0.928779	1
12771	chr3	45520542	45520565	+	GGGAAGTTAGATGACATGTCTGG	GGGGATTTCTATGACCTGTANGG	6	52	31.6075	4
12772	chr7	112946871	112946894	-	CAAAGGGGATGGGGAGATGGAGG	GAGCAGGGCTGGGGAGAAGGNGG	6	14	2.58586	1
12781	chr6	46566031	46566054	+	GGACAGCAAGAATGAAGAACTGG	GGACAGTAAGAAGGAAAAACNGG	3	54	2.6677	1
12785	chr2	196600927	196600950	+	GAAGGAGAAGGAGAAGAAGGAGG	GAAGATGATGGAGTAGATGGNGG	5	56	2.20036	1
12792	chr20	7900668	7900691	-	GGAATAGGGAGGCCTGAGGAGAG	GGAAGGAGGAGGCCTAAGGANGG	5	82	0.825103	1
12798	chr10	14174280	14174303	-	AGAGAGGGAGGAGAGAGAGCGCG	GGTGAGGGAGGAGAGATGCCNGG	6	14	1.05344	1
12801	chr3	14166006	14166029	-	AGCAGCCCAGTGAGCCCAGTGGG	GGCAGCATAGTGAGCCCAGANGG	4	52	2.62385	1
12807	chr11	5637083	5637106	+	AATGGTGTGAACCCAGGAGGCGG	GGTGGTGTGGGCCCAGGAGGNGG	4	570	0.989505	1
12810	chr5	174704696	174704719	+	AGAATGAGGAGGACTACAGAGGG	GGAAGGAGGAGGCCTAAGGANGG	5	52	1.29707	1
12819	chr8	134714540	134714563	-	GAACAGGGTTAAGGAGCAGGCGG	GAGCAGGGCTGGGGAGAAGGNGG	5	82	0.73366	1
12858	chr4	121327665	121327688	+	CCTTTCTATTACCTGGCTGGGAG	GATTTCTATGACCTGTATGGNGG	6	24	0.864502	1
12887	chr22	40547065	40547088	+	AATGGTGTGAACCCAGGAGGCGG	GGTGGTGTGGGCCCAGGAGGNGG	4	200	1.04971	1
12897	chr12	62631906	62631929	+	GGGGGCGGGGGTGTAGGCCCCGA	GGTCCCGGTGGTGTGGGCCCNGG	6	20	1.65634	1
12907	chrX	7215553	7215576	-	GGATAGGTAGAGGGGTTCCAGGG	GAGAAGGTGGGGGGGTTCCANGG	5	154	1.00261	1
12910	chr18	21213678	21213701	+	AATGGTGTGAACCCGGGAGGTGG	GGTGGTGTGGGCCCAGGAGGNGG	5	200	1.06854	1
12912	chr16	49528071	49528094	+	CCCTGCCCAGCTAGGGGCTCTGG	GCCTCTCCAGCCAGGGGCTGNGG	5	38	7.2883	1
12937	chr10	78622876	78622899	+	TGTCATTTGGCCACTCTATGCAG	GGAAACTTGGCCACTCTATGNGG	5	196	2.13359	1
12950	chr5	154792808	154792831	+	GAGCAGGACTTGGGAGAAGGTGG	GAGCAGGGCTGGGGAGAAGGNGG	2	3416	0.939418	1
12979	chr3	52079268	52079291	+	CTGCCTAGTGGCCCAACTCCCAG	GTCCCTAGTGGCCCCACTGTNGG	6	22	1.64896	1
12984	chr5	8293944	8293967	-	AATGGTGCGAACCCGGGAGGCGG	GGTGGTGTGGGCCCAGGAGGNGG	6	160	1.0718	1
13001	chr9	124292664	124292687	-	GGGACCACTGGGGAGAGGCTGGG	GGGGCCACTAGGGACAGGATNGG	4	10	4.71687	1
13022	chr17	57588843	57588866	+	ATATGAAGAAGGTGGGCTGCAGG	GTATGGAAAATGAGAGCTGCNGG	6	18	22.0932	3
13034	chr19	38210877	38210900	+	GTGCAGGCAGGGGAAGAAGGAGG	GAGCAGGGCTGGGGAGAAGGNGG	5	30	1.41505	1
13036	chr2	131086120	131086143	-	CAAGCATGGGTTAAAAGTACAGG	GAAGCATGACGGACAAGTACNGG	6	24	13.0448	2
13040	chr5	104265867	104265890	+	GGAATCTCAACAACAGAAGAAGG	GGAATCTGCCTAACAGGAGGNGG	6	32	5.94605	1
13065	chr5	17124956	17124979	-	GGAAAGAAAGAAAGAAAAGAAGG	GGACAGTAAGAAGGAAAAACNGG	5	12	2.0462	1
13066	chr17	15604618	15604641	-	AATGGTGTGAACCCGGGAGGTGG	GGTGGTGTGGGCCCAGGAGGNGG	5	250	1.04133	1
13069	chr14	58481897	58481920	-	GATGGCGTGAACCCAGGAGGTGG	GGTGGTGTGGGCCCAGGAGGNGG	4	96	1.03251	1
13078	chr2	67774738	67774761	-	GAACAAGGTTTCCTCACCCAAGG	GAACAAGGTGTTCCCACCCGNGG	4	162	2.59916	1
13083	chr5	161474092	161474115	-	CCATCCCTGCTCTAGGGCCTTGG	GAGACCCTGCTCAAGGGCCGNGG	6	464	2.55491	1
13099	chr20	63629397	63629420	+	AATGGCGTGAACCCAGGAAGCGG	GGTGGTGTGGGCCCAGGAGGNGG	6	110	0.985707	1
13112	chr20	37514686	37514709	-	AAGGTAGGCTGGGGAGAAGGAAG	GAGCAGGGCTGGGGAGAAGGNGG	5	22	0.791891	1
13113	chr10	102631257	102631280	-	GGAGGATGGGAGGGCAGCAGAGA	GGGGGATTGTGGGGCTGCAGNGG	6	36	1.29073	1
13120	chr10	15994415	15994438	+	AATGGTGTGAACCCGGGAGGCGG	GGTGGTGTGGGCCCAGGAGGNGG	5	386	1.05726	1
13126	chr6	104775765	104775788	-	AGGCTGCAGTAGAGCTAGGCAGC	GGGCTGCAGGGGAGCTGGGCNGG	5	24	1.1222	1
13129	chr10	102053743	102053766	-	AATGGCATGAACCCAGGAGGCGG	GGTGGTGTGGGCCCAGGAGGNGG	6	198	1.05038	1
13130	chr17	42067560	42067583	-	CGTGGTGTGGCTCCAGGAGACAG	GGTGGTGTGGGCCCAGGAGGNGG	5	22	1.08597	1
13138	chr10	43959243	43959266	+	GGAGAAGGCAGCTGGGTCCCTGG	GGAGAAGGTGGGGGGGTTCCNGG	5	30	1.24088	1
13151	chr18	8866767	8866790	-	CCTGGTTCCAGGGTCTTTCTTGG	GGGGGTTCCAGGGCCTGTCTNGG	5	346	0.834415	1
13165	chr7	99270405	99270428	-	AATGGCGTGAACCCGGGAGGCGG	GGTGGTGTGGGCCCAGGAGGNGG	6	350	1.03321	1
13166	chr6	148020991	148021014	+	CTTTGGGCTTTGATATAACTTGG	GTCTGGGCGGTGCTACAACTNGG	6	12	19.4876	2
13167	chr8	11015700	11015723	+	AGCGAGGGAGCAGAGAAAGCCGG	GGTGAGGGAGGAGAGATGCCNGG	6	494	1.12881	1
13173	chr11	115057825	115057848	-	CATGTGCCTGCATCTCTCCCAAG	GCTGTGTTTGCGTCTCTCCCNGG	6	22	1.42121	1
13188	chr12	12844618	12844641	+	AATGGCGTGAACCCGGGAGGTGG	GGTGGTGTGGGCCCAGGAGGNGG	6	234	1.01139	1
13198	chr6	31498551	31498574	-	AATGGCGTGAACCCGGGAGGCGG	GGTGGTGTGGGCCCAGGAGGNGG	6	236	1.03662	1
13200	chr9	129561390	129561413	+	GGGCCGAGGAGGCAGTGATCAGG	GCGCCGAGAAGGAAGTGCTCNGG	4	34	2.15526	1
13201	chr10	80554919	80554942	+	AATGGCGTGAACCCAGGAGGCGG	GGTGGTGTGGGCCCAGGAGGNGG	5	180	0.99488	1
13205	chr12	68149526	68149549	+	TTTTTCATTGAGGCCTCAGTTGG	GGTTTCACCGAGACCTCAGTNGG	5	18	9.64006	1
13239	chr4	1332490	1332513	+	GATGGCTTGAGCCCAGGAGTTGG	GGTGGTGTGGGCCCAGGAGGNGG	5	168	1.01596	1
13254	chr13	39437812	39437835	+	AATGGCGTGAACCCAGGAGGCAG	GGTGGTGTGGGCCCAGGAGGNGG	6	138	1.03868	1
13275	chr16	79307707	79307730	-	AAACAGGTATGGGGAGAGGGGAG	GAGCAGGGCTGGGGAGAAGGNGG	6	94	0.99339	1
13282	chr1	248120648	248120671	+	ATCGGTGGTGATGTCCCCTTTGT	GAAGGTGGCGTTGTCCCCTTNGG	6	24	1.84075	1
13283	chr1	55673263	55673286	+	GTTTGGCCAGTGAGTGCTGCAGG	GTATGGAAAATGAGAGCTGCNGG	5	32	23.1005	3
13287	chr1	181101746	181101769	+	AAGGGATTGGAAGGCTGGAGGGG	GGGGGATTGTGGGGCTGCAGNGG	6	50	1.41562	1
13297	chr1	223517326	223517349	-	AATGGCGTGAACCCGGGAGGCGG	GGTGGTGTGGGCCCAGGAGGNGG	6	412	1.01458	1
13315	chr2	74380165	74380188	-	CGAGTGAGGCCCATGGACTGGGG	GGACTGAGGGCCATGGACACNGG	5	18	3.8195	1
13319	chr5	93639955	93639978	+	AATGGCTTGAATCCGGGAGGCGG	GAAGGCTGAGATCCTGGAGGNGG	6	34	1.03056	1
13357	chr2	32050932	32050955	-	AATGGCGTGAACCCAGGAGGGGG	GGTGGTGTGGGCCCAGGAGGNGG	5	126	1.03135	1
13362	chr1	47849071	47849094	+	TGAGGATCACAGCAGTTAAGTGG	GTGGGATCGGAGCAGTTCAGNGG	6	170	3.60514	1
13363	chr17	9997908	9997931	+	AGGGCTTCCATGCCCTCTCCTGG	GGGGGTTCCAGGGCCTGTCTNGG	6	10	18.2298	2
13364	chr17	50532277	50532300	+	TCCAGCTGAGATGCAGGAGGGGG	GAAGGCTGAGATCCTGGAGGNGG	6	18	2.61421	1
13368	chr20	2335903	2335926	+	GCTGGCCACCGCCAGAGTCAAGG	GCTGGTACACGGCAGGGTCANGG	6	28	12.2632	2
13377	chr15	28492629	28492652	+	AATGGCGTGAACCCGGGAGGCGG	GGTGGTGTGGGCCCAGGAGGNGG	6	40	1.04272	1
13379	chr12	122968698	122968721	-	GAATGCTTGAACCCAGGAGGTGG	GAAGGCTGAGATCCTGGAGGNGG	6	24	1.67511	1
13391	chr13	20341400	20341423	-	AATGGCGTGAACCCGGGAGGCGG	GGTGGTGTGGGCCCAGGAGGNGG	6	34	1.03493	1
13403	chrX	69106407	69106430	-	GGCACAAGGAGGGGGGTTCCAGG	GGAGAAGGTGGGGGGGTTCCNGG	6	10	1.89127	1
13404	chr6	55169769	55169792	-	TGTGAAGGTAGAGAGATGCAGAG	GGTGAGGGAGGAGAGATGCCNGG	6	136	0.78405	1
13409	chr10	31130272	31130295	-	GGAGCTTCCAGAGTCTGCCCTGG	GGGGGTTCCAGGGCCTGTCTNGG	6	34	12.363	2
13421	chr1	38185322	38185345	+	GAGAGAACAACACAGGCAGGAGG	GAGGGCTCACCAGAGGTAGGNGG	6	22	7.28006	1
13436	chr11	123649053	123649076	+	GTGGAATCAAAACAGTTAAGAGG	GTGGGATCGGAGCAGTTCAGNGG	5	1218	2.73537	1
13443	chr19	12728566	12728589	+	GGGAGGCCAAGGTGGGAAGATGG	GGGAACCCAGCGAGTGAAGANGG	6	30	44.7109	5
13470	chr21	17445383	17445406	+	AATGGCGTGAACCCGGGAGGCGG	GGTGGTGTGGGCCCAGGAGGNGG	6	242	1.0315	1
13471	chr19	41009496	41009519	+	GGAAGAAGAAAGACTAGGGAGGG	GGAAGGAGGAGGCCTAAGGANGG	5	52	1.1875	1
13474	chr5	24383025	24383048	-	CATCTCTATAACCTGTATTATGG	GATTTCTATGACCTGTATGGNGG	5	774	1.729	1
13475	chr3	133690433	133690456	-	AGTGAGAAGTGTTATCACTTTAG	GGTGACAAGTGTGATCACTTNGG	4	46	1.50534	1
13501	chr16	2154005	2154028	+	CAACAACTGCCAGCCCGGCCTGG	GGACCGCAGCCAGCCCGGCCNGG	5	38	3.60365	1
13506	chr4	26115468	26115491	-	AATGGCGTGAACCCAGGAGGCGG	GGTGGTGTGGGCCCAGGAGGNGG	5	132	1.03179	1
13517	chr8	58696077	58696100	-	GAGCAAGGTGGCGGGGTTTAGGG	GGAGAAGGTGGGGGGGTTCCNGG	6	12	2.02507	1
13525	chr11	62752538	62752561	+	GCAGATGGTAGGGTAGATGAGGG	GAAGATGATGGAGTAGATGGNGG	5	10	4.1361	1
13540	chr2	99305971	99305994	-	AATGGTGTGAACCCAGGAGGCGG	GGTGGTGTGGGCCCAGGAGGNGG	4	478	1.04434	1
13543	chr19	18768269	18768292	-	GGGGTCAGCTGGAGCTGGGCAGG	GGGCTGCAGGGGAGCTGGGCNGG	6	12	4.37856	1
13547	chr17	13323392	13323415	-	TAGTCACAATAACAAGCCCTAGG	GAGCCACATTAACCGGCCCTNGG	5	222	6.5671	1
13549	chr7	24640918	24640941	+	AATGGCGTGAACCCGGGAGGCGG	GGTGGTGTGGGCCCAGGAGGNGG	6	300	1.00387	1
13565	chr17	54327824	54327847	+	GTTTTCCTCCTAGACCACAAAGG	GATTTCCTCCTCGACCACCANGG	3	18	2.985	1
13568	chr19	50526341	50526364	-	GGTGTTGAAGGACAGATGCAGGG	GGTGAGGGAGGAGAGATGCCNGG	5	170	1.62157	1
13573	chr20	48026629	48026652	-	TTCCCCTTTGCCCATCTTCCTGG	GTCCCCTGAGCCCATTTCCTNGG	6	108	16.1205	2
13599	chr1	62408229	62408252	+	CATTTCTAAGACCTACTTGGTGG	GATTTCTATGACCTGTATGGNGG	5	24	3.61837	1
13609	chr5	109266085	109266108	+	GGAGTCAGGACCATAGACACAGG	GGACTGAGGGCCATGGACACNGG	4	14	1.48511	1
13614	chr10	112284993	112285016	-	ACAGGCTCAGAACTTGAAGGTGG	GAAGGCTGAGATCCTGGAGGNGG	6	10	2.24474	1
13627	chr19	3577492	3577515	+	CTCCCTACCGGCCCCACCGTCGC	GTCCCTAGTGGCCCCACTGTNGG	5	10	1.06935	1
13629	chr10	3750135	3750158	+	GCTGACCCTGCAGCCCAGCTGGG	GCTGCCCCGCCTGCCCAGCGNGG	5	120	3.72231	1
13633	chr18	11550084	11550107	-	GTCTTGGTGGAGCTAAAACTTGG	GTCTGGGCGGTGCTACAACTNGG	4	316	2.88233	1
13641	chr7	55414894	55414917	+	GATGGTTTGAGCCTGGGAGGCGG	GGTGGTGTGGGCCCAGGAGGNGG	5	18	1.48466	1
13645	chr2	70780455	70780478	+	CCGCTTCAGGAAAGCTGGGCTGA	GGGCTGCAGGGGAGCTGGGCNGG	6	28	0.757814	1
13648	chr15	91221799	91221822	-	GGGCTCTGGAAAGGTCCTCCTGG	GGGCAATGGATTGGTCATCCNGG	5	22	10.5604	2
13660	chr13	23248901	23248924	+	AATGGCGTGAACCCGGGAGGCGG	GGTGGTGTGGGCCCAGGAGGNGG	6	290	1.03989	1
13679	chr17	75863972	75863995	-	AATGGCGTGAACCCGGGAGGCGG	GGTGGTGTGGGCCCAGGAGGNGG	6	310	1.08535	1
13694	chr2	16068988	16069011	-	AATGGCGTGAACCCGGGAGGCGG	GGTGGTGTGGGCCCAGGAGGNGG	6	310	1.04005	1
13718	chr8	90985127	90985150	+	CGGGGATTTCGGGGCAGCAGCGT	GGGGGATTGTGGGGCTGCAGNGG	5	12	1.15989	1
13724	chr12	108224264	108224287	+	TGAGAGGGAGAGGAGAACCCTGG	GGTGAGGGAGGAGAGATGCCNGG	6	176	0.737819	1
13736	chr15	52240931	52240954	-	GGGTGCCTGATCCATCCTGTGAG	GTCTCCCTGATCCATCCAGTNGG	5	10	1.55415	1
13743	chr6	30853880	30853903	-	GGGCCCAGAGCTGTGGGCACAGC	GGTCCCGGTGGTGTGGGCCCNGG	6	14	1.36916	1
13745	chr20	9955560	9955583	+	AATGGCGTGAACCCGGGAGGCGG	GGTGGTGTGGGCCCAGGAGGNGG	6	16	1.05795	1
13755	chr20	42951294	42951317	+	GATGATGGATGAGTAGATGGGGG	GAAGATGATGGAGTAGATGGNGG	4	126	1.2067	1
13760	chr5	179060497	179060520	-	GGCCCGGATCCACCCCGGCCCGG	GGACCGCAGCCAGCCCGGCCNGG	4	14	6.11875	1
13762	chr13	21772826	21772849	+	AATGGCGTGAACCCGGGAGGCGG	GGTGGTGTGGGCCCAGGAGGNGG	6	294	1.02659	1
13764	chr19	11508251	11508274	-	ACAAAGGTGGGCTGGTTCTAGGG	GAGAAGGTGGGGGGGTTCCANGG	6	44	0.912124	1
13767	chr1	87956323	87956346	+	GACTCGGTGGGGGCATTCCAGGG	GAGAAGGTGGGGGGGTTCCANGG	5	270	0.735224	1
13772	chr11	134198373	134198396	-	GGACAAGGTGGGGAGGGTTCCAG	GGAGAAGGTGGGGGGGTTCCNGG	5	52	0.890929	1
13776	chr5	132699642	132699665	-	AATGGCGTGAACCCAGGAGGTGG	GGTGGTGTGGGCCCAGGAGGNGG	5	90	1.0537	1
13779	chr8	9457727	9457750	+	CAAGGCTAGGATCTTGGATGTGG	GAAGGCTGAGATCCTGGAGGNGG	5	120	1.91746	1
13811	chr6	52515237	52515260	+	GAAGGTAGAGCTCCAGGTGGTGG	GAAGGCTGAGATCCTGGAGGNGG	5	12	7.38617	1
13823	chr6	1080502	1080525	-	GGCCTCGGCAGTGTGGTCCGTGG	GGTCCCGGTGGTGTGGGCCCNGG	6	46	11.1355	2
13864	chr3	37816668	37816691	+	GGAGAAGGTGAAGAGGTTTCAGG	GGAGAAGGTGGGGGGGTTCCNGG	4	446	0.714817	1
13873	chr15	31149603	31149626	-	AATGGCGTGAACCCGGGAGGCGG	GGTGGTGTGGGCCCAGGAGGNGG	6	218	1.01797	1
13875	chr22	42144258	42144281	-	GAGGGAGGAGGTCCTGGAGGGCG	GAAGGCTGAGATCCTGGAGGNGG	5	10	1.50555	1
13880	chr17	30378397	30378420	+	CGCGGACAGCGGGGCTCCAGCGG	GGGGGATTGTGGGGCTGCAGNGG	6	22	4.42447	1
13882	chr1	3438970	3438993	-	AAGGCCTGTGGGGTGGGCCCTGG	GGTCCCGGTGGTGTGGGCCCNGG	6	36	1.08362	1
13888	chr6	27769961	27769984	+	AATGGTGTGAACCCAGGAGGTGG	GGTGGTGTGGGCCCAGGAGGNGG	4	552	1.06142	1
13918	chr13	107113265	107113288	-	CCTGTCCCTACAGCCGCTCTGGG	GCTGTTTCTGCAGCCGCTTTNGG	5	30	5.92642	1
13919	chr17	56355941	56355964	-	GAGAAGAGTTGGGGAGATTGGGG	GAGCAGGGCTGGGGAGAAGGNGG	5	208	2.22342	1
13924	chr16	82812720	82812743	+	ACAGATAGTGAAGTAGTTGGAGG	GAAGATGATGGAGTAGATGGNGG	6	26	2.46201	1
13925	chr8	66639354	66639377	-	GACACCATTTCCCCCAACCCCAG	GACACCTTCTTCCCCAGCCCNGG	5	12	1.31061	1
13934	chr16	83450780	83450803	+	AATGGCGTGAACCCGGGAGGCGG	GGTGGTGTGGGCCCAGGAGGNGG	6	400	1.0147	1
13940	chr3	89818460	89818483	+	GAGGAGAGGAGACCCATAGTGGG	GGGATCAGGTGACCCATATTNGG	6	10	1.58906	1
13960	chr7	74084563	74084586	+	ATGGGTAGAGCGGAGATAGGCGT	GTGAGTAGAGCGGAGGCAGGNGG	5	24	1.18571	1
13996	chr11	15344834	15344857	+	AAAAATGAAGAAGAGGATGGAGG	GAAGATGATGGAGTAGATGGNGG	6	34	2.1377	1
13998	chr6	11280530	11280553	-	GTGCAGAGCAGGGGAGAAGAGGG	GAGCAGGGCTGGGGAGAAGGNGG	4	774	0.66529	1
14023	chr6	73111069	73111092	+	CTAATTGACTTACTAAAGAACAG	GAAGTTGACTTACTGAAGAANGG	5	234	2.22866	1
14032	chr12	48170440	48170463	+	AATGGCGTGAACCCGGGAGGAGG	GGTGGTGTGGGCCCAGGAGGNGG	6	286	1.04919	1
14033	chr14	59800484	59800507	-	AATGGTGTGAACCCTGGAGGCAG	GGTGGTGTGGGCCCAGGAGGNGG	6	26	1.01607	1
14047	chr22	29572249	29572272	-	GGAGTGTGATGGTGCGATCTTGG	GGTGGATGATGGTGCCGTCGNGG	6	22	10.6602	2
14060	chr21	30046493	30046516	+	GAGAATCAAAGTGGTCTCCTTGG	GTGGAGCGCAGTGGTCTCCGNGG	6	64	6.2896	1
14061	chr12	117646600	117646623	-	CGGGGTTAATTGGCCTGCCTTGG	GGGGGTTCCAGGGCCTGTCTNGG	6	32	7.60421	1
14105	chr2	157487880	157487903	-	GTTAACCAAGAGCAAGGCTTAGG	GGTCACCACGAGCAGGGCTGNGG	5	464	1.76439	1
14106	chr19	6479217	6479240	+	TCTCTGGGTCCCTGGATCTCTGG	GCTCGGGGACACAGGATCCCNGG	6	66	17.8698	2
14123	chr14	33235157	33235180	-	GGAGGAGTGTGGGGCGGTAGAGG	GGGGGATTGTGGGGCTGCAGNGG	4	3164	1.14574	1
14137	chr19	23776456	23776479	-	GTGAGCAAAGCAGAGGCAGGAGA	GTGAGTAGAGCGGAGGCAGGNGG	4	1182	1.15068	1
14142	chr17	50169046	50169069	-	GTCAGCAGAGTGGGGGCAGGGGG	GTGAGTAGAGCGGAGGCAGGNGG	4	184	2.26286	1
14147	chr7	101544193	101544216	-	TCTGGTACCCAGCAAGATCAGGG	GCTGGTACACGGCAGGGTCANGG	5	416	1.27929	1
14165	chr9	124901055	124901078	-	AATGACGTGAACCCAGGAGGCGG	GGTGGTGTGGGCCCAGGAGGNGG	6	130	1.00197	1
14169	chr22	25360482	25360505	-	GCTGGTGTGTGGCCAGGAGAGGG	GGTGGTGTGGGCCCAGGAGGNGG	4	234	1.08666	1
14176	chr2	25703930	25703953	-	GGAATAGGGAGGCCCAAGGAGCG	GGAAGGAGGAGGCCTAAGGANGG	5	20	0.732891	1
14180	chr12	132154699	132154722	+	GTTGGGCGCAGCCAGGAGGCCCT	GTAGAGCGGAGGCAGGAGGCNGG	6	28	2.03517	1
14181	chrX	49229702	49229725	-	AATGGCGTGAACCCAGGAGGCGG	GGTGGTGTGGGCCCAGGAGGNGG	5	76	1.01897	1
14189	chr4	188060562	188060585	+	AATGGCGTGAACCCGGGAGGCGG	GGTGGTGTGGGCCCAGGAGGNGG	6	466	1.01967	1
14200	chr1	230930828	230930851	+	AATGGGATGAACCCAGGAGGCGG	GGTGGTGTGGGCCCAGGAGGNGG	6	154	0.988638	1
14201	chr9	77371532	77371555	-	TTATCCCCAGCCAGGAGGTGGGG	GCCTCTCCAGCCAGGGGCTGNGG	6	44	5.31313	1
14250	chr2	127177558	127177581	-	CGGGGGGTGGGGGGGTTCCCTGA	GAGAAGGTGGGGGGGTTCCANGG	6	18	0.92084	1
14271	chr10	78279949	78279972	-	GGAGGGCAGGGGAGCTGGGCGGG	GGGCTGCAGGGGAGCTGGGCNGG	3	2386	0.748881	1
14294	chr9	86188389	86188412	-	AATGGCGTGAACCCAGGAAGCGG	GGTGGTGTGGGCCCAGGAGGNGG	6	40	1.03953	1
14311	chr2	227735046	227735069	+	GAAAAGCAGGGAAGCTGGGAAGG	GGGCTGCAGGGGAGCTGGGCNGG	6	66	0.840601	1
14355	chrX	99173142	99173165	+	TATGGTGTGTGCCCACAAGGTGG	GGTGGTGTGGGCCCAGGAGGNGG	5	30	1.06231	1
14365	chr11	42098299	42098322	-	GAAGTAAGAAGGAAGTGCTGTGG	GCGCCGAGAAGGAAGTGCTCNGG	6	350	1.51522	1
14382	chr7	81011270	81011293	-	AATGGTGTGAACCCAGGAGGTGG	GGTGGTGTGGGCCCAGGAGGNGG	4	462	1.05104	1
14391	chr7	151057453	151057476	+	AGAGGACTGAGGGGCTGCAGAAA	GGGGGATTGTGGGGCTGCAGNGG	6	88	1.10475	1
14396	chr1	163066833	163066856	+	AAGAAGGTGGAAGGTTGTCAAGG	GAGAAGGTGGGGGGGTTCCANGG	6	64	3.31801	1
14404	chr14	54996503	54996526	+	GTAGGAGGGTCACCTGAACCTGG	GCACAAGGCTCAGCTGAACCNGG	5	12	12.2185	2
14406	chr5	100402702	100402725	+	AATGGCGTGAACCCGGGAGGCGG	GGTGGTGTGGGCCCAGGAGGNGG	6	342	1.04117	1
14414	chr18	66522030	66522053	-	AATGGCGTGAACCCGGGAGGCGG	GGTGGTGTGGGCCCAGGAGGNGG	6	318	1.04262	1
14429	chr6	140679261	140679284	-	AATGGCGTGAACCCGGGAGGCGG	GGTGGTGTGGGCCCAGGAGGNGG	6	272	1.07491	1
14439	chr17	31251625	31251648	-	GAAGCAGATTTACTGAAAAAGGG	GAAGTTGACTTACTGAAGAANGG	4	112	4.55562	1
14477	chr11	104264657	104264680	-	GAGAGAGGCAGGGAAGAAGGAAG	GAGCAGGGCTGGGGAGAAGGNGG	6	16	1.00472	1
14498	chr9	130537356	130537379	+	GCTGGCCCCACTGGAGAGGCAGG	GCTGACCCCGCTGGGCAGGCNGG	4	1666	2.81097	1
14506	chr10	72644057	72644080	-	GCAGGAGAATCACTTGAACCAGG	GCACAAGGCTCAGCTGAACCNGG	6	18	2.73154	1
14514	chr7	45236119	45236142	-	ATAGATGATAGATTAGATAGAAG	GAAGATGATGGAGTAGATGGNGG	6	14	1.61368	1
14532	chr19	7931649	7931672	+	GAGGGAGGGGTGGGCTGCAGGGG	GGGGGATTGTGGGGCTGCAGNGG	5	26	2.02615	1
14536	chr1	247901091	247901114	+	GAGCAAGGTGGTGGGGTTTAGGG	GGAGAAGGTGGGGGGGTTCCNGG	6	16	2.77059	1
14554	chr7	30739803	30739826	+	AGGCAATGTGGGAGGGTTCTGGG	GGAGAAGGTGGGGGGGTTCCNGG	6	22	1.26113	1
14566	chr11	91015364	91015387	+	AATGGCGTGAACCCAGGAGGCGG	GGTGGTGTGGGCCCAGGAGGNGG	5	106	1.0257	1
14580	chr10	101723347	101723370	-	GATTGCTGAAGTCCAGGAGGCAG	GAAGGCTGAGATCCTGGAGGNGG	6	40	1.45326	1
14585	chr1	62648822	62648845	+	GGTCAGTAAAAAGAAAACTTGGG	GGACAGTAAGAAGGAAAAACNGG	6	16	12.889	2
14589	chr4	180605048	180605071	-	AATGGCGTGAACCCGGGAGGCGG	GGTGGTGTGGGCCCAGGAGGNGG	6	336	1.06228	1
14601	chr8	83744880	83744903	-	AAAAGTAGAGTGGAGGCAGCTTG	GTGAGTAGAGCGGAGGCAGGNGG	6	22	1.65925	1
14622	chr8	128598497	128598520	+	GTTGGAAGAAGATGCCGTCAGGG	GGTGGATGATGGTGCCGTCGNGG	5	152	2.32814	1
14625	chr10	30847888	30847911	+	GGCAGGCATGGGATCTAGGCCGG	GGGCTGCAGGGGAGCTGGGCNGG	6	40	3.17771	1
14631	chr16	29885403	29885426	+	GGGGAAGGAGAAGGGGTCCCTAG	GGAGAAGGTGGGGGGGTTCCNGG	6	284	1.0648	1
14643	chr1	207688328	207688351	+	TAAGTCAGGTGACCTATATGTGG	GGGATCAGGTGACCCATATTNGG	6	690	2.72853	1
14650	chr11	74670322	74670345	-	GTGGGCACTCAGCAGAGTCAGGG	GCTGGTACACGGCAGGGTCANGG	6	14	3.4568	1
14655	chr2	158769703	158769726	-	GTTGGCATGGGACCAGGATGTAG	GGTGGTGTGGGCCCAGGAGGNGG	6	18	1.19645	1
14659	chr3	47049456	47049479	-	AATGGCGTGAACCCGGGAGGCGG	GGTGGTGTGGGCCCAGGAGGNGG	6	150	1.01976	1
14662	chr12	2411658	2411681	+	AGGGAGCCCAGAGGTTTCCAGGG	GTGGAGCGCAGTGGTCTCCGNGG	6	20	7.05253	1
14667	chr11	56687131	56687154	+	AAAGAAGAAGAAGAAGAAGGAGG	GAAGATGATGGAGTAGATGGNGG	6	12	1.9454	1
14717	chr11	14029213	14029236	+	TAGGTGCAGGCCAGCTGGGCTGG	GGGCTGCAGGGGAGCTGGGCNGG	5	3408	0.633717	1
14719	chr3	179453206	179453229	-	AATCGCTTGAATCCTGGAGGTGG	GAAGGCTGAGATCCTGGAGGNGG	6	72	1.17021	1
14722	chr19	11203480	11203503	-	AGGCTGGGTGGGAGCTGGGTGGG	GGGCTGCAGGGGAGCTGGGCNGG	5	18	2.15518	1
14731	chr12	5475878	5475901	+	GGAAAGAAAGAAAGAAAAAGAGA	GGACAGTAAGAAGGAAAAACNGG	5	26	0.853718	1
14749	chr13	107990617	107990640	-	AATGGCGTGAACCCGGGAGGTGG	GGTGGTGTGGGCCCAGGAGGNGG	6	332	1.04458	1
14760	chr10	107100424	107100447	+	AATGGTGTGAACCCGGGAGGCAG	GGTGGTGTGGGCCCAGGAGGNGG	6	44	1.01988	1
14766	chr20	31279303	31279326	+	AATGGCGTGAACCCGGGAGGCGG	GGTGGTGTGGGCCCAGGAGGNGG	6	328	1.0428	1
14784	chr2	73677540	73677563	-	GATGGTGTGAACCTGGGAGGTGG	GGTGGTGTGGGCCCAGGAGGNGG	5	52	1.0063	1
14806	chr12	108769739	108769762	-	ACAGCCCCAGCTGGGGGCTGTGG	GCCTCTCCAGCCAGGGGCTGNGG	6	124	7.81624	1
14812	chr15	64450299	64450322	+	AATGGCGTGAACCCGGGAGGCGG	GGTGGTGTGGGCCCAGGAGGNGG	6	358	1.04383	1
14827	chr1	16330417	16330440	+	GATGGCTTGAGCCCAAGAGGTGG	GGTGGTGTGGGCCCAGGAGGNGG	5	72	1.04402	1
14830	chr16	75679334	75679357	+	GGTGAGTTTCTGTCTCTCCCTGG	GCTGTGTTTGCGTCTCTCCCNGG	4	12	3.76169	1
14833	chr11	22908373	22908396	+	AATGGCGTGAACCCAGGAGGTGG	GGTGGTGTGGGCCCAGGAGGNGG	5	142	0.996489	1
14840	chr12	56625786	56625809	+	AATGGCGTGAACCCGGGAGGCGG	GGTGGTGTGGGCCCAGGAGGNGG	6	10	1.07128	1
14841	chr2	192037319	192037342	+	AGAAAGAAAGAAAGAAAAACAGA	GGACAGTAAGAAGGAAAAACNGG	5	20	1.19369	1
14859	chr18	77861873	77861896	-	GGTGGAAGAGAGGAGGCAGGAGG	GTGAGTAGAGCGGAGGCAGGNGG	5	268	1.62649	1
14863	chr16	75830134	75830157	-	GGGCATCAAAATTGGTGAAGAGG	GAGAATCAAAATCGGTGAATNGG	4	24	25.1816	3
14877	chr4	56607532	56607555	+	CAGAGACTGGAACAGTTCAGAGG	GTGGGATCGGAGCAGTTCAGNGG	6	24	2.24997	1
14880	chr4	123077131	123077154	-	AATGGTGTGAACCCAGGAGGCGG	GGTGGTGTGGGCCCAGGAGGNGG	4	510	1.01031	1
14884	chr14	93804478	93804501	+	AATGGCGTGAACCCGGGAGGCGG	GGTGGTGTGGGCCCAGGAGGNGG	6	90	1.03644	1
14886	chr20	50686140	50686163	-	AATGGCGTGAACCCGGGAGGCGG	GGTGGTGTGGGCCCAGGAGGNGG	6	368	1.01141	1
14900	chr22	24249651	24249674	-	GCTGGAACGCGACAGAGACAGGG	GCTGGTACACGGCAGGGTCANGG	5	18	2.74003	1
14908	chr1	223296369	223296392	+	GAGTGGGCCTAGGGAGAAGGGGG	GAGCAGGGCTGGGGAGAAGGNGG	4	26	1.53887	1
14909	chr5	42114235	42114258	-	GAGGAGGTGGGAGAAATACCTGG	GGTGAGGGAGGAGAGATGCCNGG	6	150	0.90469	1
14919	chr15	65989356	65989379	-	GAGAAGGGAGGTGGGGGCCTTGG	GAGAAGGTGGGGGGGTTCCANGG	6	14	5.73566	1
14945	chr10	79146198	79146221	-	AGAGCGGAGACCCTGCTCTAGGG	GATGCAGAGACCCTGCTCAANGG	5	276	1.27835	1
14947	chr16	29819804	29819827	+	GGGCCCTCCTTCCCCAGCCCAGA	GACACCTTCTTCCCCAGCCCNGG	5	180	1.26805	1
14950	chr8	111981535	111981558	-	TATGGCACAAGGCAGGCTCTTGG	GCTGGTACACGGCAGGGTCANGG	6	48	4.2592	1
14969	chr10	13275849	13275872	+	AATGGCGTGAACCCGGGAGGCGG	GGTGGTGTGGGCCCAGGAGGNGG	6	384	1.08364	1
14975	chr2	77426331	77426354	-	GGACTGCAGGGAAGCTGGGGGGT	GGGCTGCAGGGGAGCTGGGCNGG	4	360	1.1275	1
14979	chr2	26138033	26138056	+	AATGGCGTGAACCCGGGAGGAGG	GGTGGTGTGGGCCCAGGAGGNGG	6	232	1.03389	1
14990	chr1	94888428	94888451	+	AATGAATAGATTGGTCATCAGGG	GGGCAATGGATTGGTCATCCNGG	6	274	4.3646	1
15001	chr10	110168933	110168956	+	GAGGCCTGAGAATCTGGAGGTGG	GAAGGCTGAGATCCTGGAGGNGG	4	196	1.08427	1
15006	chr1	53464207	53464230	+	GGCTATGGAGTCAGCCAACTTGG	GGCCACGGAGCGAGACATCTNGG	6	28	44.7096	5
15011	chr9	111873239	111873262	-	CAGGAAACTTACAATCATGGTGG	GAAGAAACTGAGAAGCATGANGG	6	16	17.074	2
15018	chr12	6659723	6659746	+	AGTGGCGTGCATCCAGGAGGTGG	GGTGGTGTGGGCCCAGGAGGNGG	5	146	1.08114	1
15030	chr11	90237830	90237853	+	GATGACGTGAACCCTGGAGGTGG	GGTGGTGTGGGCCCAGGAGGNGG	6	160	1.08977	1
15033	chr1	9051187	9051210	+	AAAGAAAAAGAGAAGAAGGAAGG	GAAGAAACTGAGAAGCATGANGG	5	46	4.17869	1
15052	chr6	21370868	21370891	-	TAGGGTTCAGGGGACTATCTTGG	GGGGGTTCCAGGGCCTGTCTNGG	6	20	1.98407	1
15053	chr6	143511981	143512004	-	GCTGGGGGCATTGTCTTCTTGGG	GAAGGTGGCGTTGTCCCCTTNGG	6	44	13.4696	2
15054	chr16	85263974	85263997	+	GGCCCTCCAGCCTGGGGCCGGGG	GCCTCTCCAGCCAGGGGCTGNGG	4	164	2.89847	1
15074	chr7	100467032	100467055	-	GCTGCGCGCCCTGGCCAGCCCGG	GCTGCCCCGCCTGCCCAGCGNGG	5	24	28.2113	3
15092	chrX	21903385	21903408	-	GAGGGGTTCAAGGCCAGCCTGGG	GGGGGTTCCAGGGCCTGTCTNGG	6	58	1.38304	1
15105	chr5	10823961	10823984	+	GCTAGTGTGGGCCTGGGAGGAGG	GGTGGTGTGGGCCCAGGAGGNGG	4	200	0.998875	1
15120	chr12	21640662	21640685	+	CAGTAGCACAAGCACACCTATGC	GAGTAGCGCGAGCACAGCTANGG	5	12	1.8371	1
15137	chr9	129037634	129037657	+	GCCTCCCAGTGGGGACAGCAGGG	GGTGCACAGTGGGGTCAGCANGG	5	22	8.10904	1
15146	chr14	74601993	74602016	+	GCTGATGTGGACCCAAGAGGGGC	GGTGGTGTGGGCCCAGGAGGNGG	5	16	1.02694	1
15160	chr7	37343578	37343601	-	GCTGAGGCAGGAGAATTGCTTGG	GGTGAGGGAGGAGAGATGCCNGG	5	20	2.673	1
15169	chr11	119765517	119765540	-	GGTGCAAGGCGGGGTCAGAAAGG	GGTGCACAGTGGGGTCAGCANGG	4	12	7.25483	1
15173	chr5	9330300	9330323	+	AATGGCGTGAACCCGGGAGGCGG	GGTGGTGTGGGCCCAGGAGGNGG	6	186	1.02733	1
15185	chr22	38947024	38947047	+	GCTGCTCCCCCTGCCCAGCGAGG	GCTGCCCCGCCTGCCCAGCGNGG	2	220	1.71444	1
15207	chr9	130376575	130376598	-	GGTCAAGGTGCTGTTGACCTTGG	GGTCCCGGTGGTGTGGGCCCNGG	6	30	11.1355	2
15218	chr10	108525618	108525641	+	AGAAATAGGAGACCCATGGAGGG	GGAAGGAGGAGGCCTAAGGANGG	6	26	1.84925	1
15240	chr6	132594980	132595003	+	GAGTTCTATGACAGGGATGGTAA	GATTTCTATGACCTGTATGGNGG	6	92	0.584998	1
15244	chr14	34953288	34953311	-	AATGGTGTGAACCCAAGAGGCAG	GGTGGTGTGGGCCCAGGAGGNGG	6	94	1.05738	1
15246	chr9	35056815	35056838	-	GCAGTGCAGGGGACCTGTGTGGG	GGGCTGCAGGGGAGCTGGGCNGG	6	32	3.60361	1
15266	chr9	81219386	81219409	+	GCATTCAGGAAACCCATCTTAGG	GGGATCAGGTGACCCATATTNGG	6	16	2.2064	1
15273	chr1	204824280	204824303	-	GGGAAGGAGGGAGGGATCCAGGA	GAGAAGGTGGGGGGGTTCCANGG	5	1600	0.965528	1
15285	chrX	13925965	13925988	+	AATGGCGTGAACCCAGGAGGCGG	GGTGGTGTGGGCCCAGGAGGNGG	5	46	1.04182	1
15298	chr2	29246228	29246251	+	GAAGAAGGAGGAAAGAAGTCAGG	GGTGAGGGAGGAGAGATGCCNGG	6	20	0.77131	1
15305	chr10	85437253	85437276	-	ATGCAGGGCAGAGGAGAAGCAGG	GAGCAGGGCTGGGGAGAAGGNGG	5	674	0.79403	1
15308	chr17	5536997	5537020	-	GGTCCCAGGATTCTGGGCCCTGG	GGTCCCGGTGGTGTGGGCCCNGG	5	76	1.37625	1
15314	chr9	122811739	122811762	-	AGTGGCGTGAACCCGGGAGGCGG	GGTGGTGTGGGCCCAGGAGGNGG	5	130	1.01357	1
15315	chr5	176358994	176359017	+	AATGGTGTGAACCCGGGAGGCGG	GGTGGTGTGGGCCCAGGAGGNGG	5	112	1.04755	1
15330	chr13	61280829	61280852	+	GGAGGACAGGAGAAGTTCAGAGG	GTGGGATCGGAGCAGTTCAGNGG	5	26	3.21189	1
15366	chr4	177320561	177320584	-	AATGGCGTGAACCCTGGAGGTGG	GGTGGTGTGGGCCCAGGAGGNGG	6	358	1.09046	1
15373	chr1	21034929	21034952	+	GGGGAGCCCTGGGGCTGCAGGGG	GGGGGATTGTGGGGCTGCAGNGG	5	134	1.03249	1
15375	chr2	219882566	219882589	+	TTGGGTCTGGGCCCAGGAGGAGA	GGTGGTGTGGGCCCAGGAGGNGG	5	18	1.1095	1
15380	chr1	81157499	81157522	+	TTGGGAGGTGGGGGGCTTCCAAG	GGAGAAGGTGGGGGGGTTCCNGG	6	412	1.15314	1
15393	chr3	153738919	153738942	-	AATGGCGTGAACCCAGGAGGCGG	GGTGGTGTGGGCCCAGGAGGNGG	5	132	1.05182	1
15427	chr11	14369538	14369561	+	CCCAGAGCACTCAGGATCCCTGG	GCTCGGGGACACAGGATCCCNGG	6	98	3.46332	1
15428	chr12	129373542	129373565	+	AATGGCGTGAACCCGGGAGGCGG	GGTGGTGTGGGCCCAGGAGGNGG	6	376	1.0197	1
15445	chr12	14063662	14063685	+	GTAAAATGTTGACAGAGAGGGGG	GAAGCGTGATGACAAAGAGGNGG	6	10	15.029	2
15460	chr4	181636640	181636663	-	CAGCAGAGGTGGGGAGAAGTGGG	GAGCAGGGCTGGGGAGAAGGNGG	4	786	0.784733	1
15498	chr12	74317771	74317794	-	GGAAGGAGGAAGGAAAAGGAGGG	GGAAGGAGGAGGCCTAAGGANGG	4	458	0.542006	1
15516	chr9	76791921	76791944	+	GGCAGGGGCTGGGGAGAAGGAGG	GAGCAGGGCTGGGGAGAAGGNGG	4	56	1.7038	1
15527	chr13	47390348	47390371	-	AATGGCATGAACCCAGGAGGTGG	GGTGGTGTGGGCCCAGGAGGNGG	6	90	0.998386	1
15530	chr14	105379922	105379945	-	TGGCTCCAGGACAGCTGGACAGG	GGGCTGCAGGGGAGCTGGGCNGG	5	252	1.04737	1
15534	chr1	151304746	151304769	-	GCACAAGAATCACTTGAACCTGG	GCACAAGGCTCAGCTGAACCNGG	4	12	1.21442	1
15562	chr15	75057558	75057581	-	AATGGTGTGAACCCGGGAGGCGG	GGTGGTGTGGGCCCAGGAGGNGG	5	164	1.02532	1
15578	chr8	103181356	103181379	-	AATGGTGTGAACCTGGGAGGTGG	GGTGGTGTGGGCCCAGGAGGNGG	6	54	1.04508	1
15592	chr6	35821565	35821588	-	AATGGCTTGAACCCAGGAGGCGG	GGTGGTGTGGGCCCAGGAGGNGG	6	66	1.0429	1
15601	chr13	73146886	73146909	+	GGTGGCTGAATTCCTGGTGGAAG	GAAGGCTGAGATCCTGGAGGNGG	6	20	1.08452	1
15602	chr2	181094558	181094581	+	TATGAACAGACACTTCTCAAAAG	GATGCAGAGACCCTGCTCAANGG	6	44	0.807626	1
15603	chr12	111184974	111184997	+	GAATGGGGTGACCCAGGAGGCGG	GAAGGCTGAGATCCTGGAGGNGG	6	26	2.78406	1
15609	chr18	70057470	70057493	-	ATCAAGTGTCTGGATATCTTGGA	GTCAGGGTTCTGGATATCTGNGG	6	32	1.52322	1
15613	chr6	4418385	4418408	+	AATGGCATGAACCCAGGAGGCGG	GGTGGTGTGGGCCCAGGAGGNGG	6	190	1.04104	1
15615	chr3	11475043	11475066	+	TAAATCCTGGCCACTGTGTGGGG	GGAAACTTGGCCACTCTATGNGG	6	12	26.0577	3
15632	chr11	1774723	1774746	+	GAAGACTGAGATCCCTGAGGAGG	GAAGGCTGAGATCCTGGAGGNGG	3	2432	0.971241	1
15656	chr2	11071910	11071933	+	AGTGATAGACGATAGATACCAGG	GGTGAGGGAGGAGAGATGCCNGG	6	88	1.04036	1
15664	chr5	131553067	131553090	+	GTGCCCTCCTCCCAACTGCCAGG	GTCCCCTCCACCCCACAGTGNGG	6	52		5
15685	chr19	7875917	7875940	+	AATGGCGTGAACCCAGGAGGCAG	GGTGGTGTGGGCCCAGGAGGNGG	6	142	0.99432	1
15693	chr11	102564561	102564584	-	AATGGCGTGAACCCAGGAGTTGG	GGTGGTGTGGGCCCAGGAGGNGG	6	256	1.02131	1
15718	chr10	109960313	109960336	-	AGTGGTGTGAACCTGGGAGGTGG	GGTGGTGTGGGCCCAGGAGGNGG	5	46	1.03614	1
15738	chr9	79316531	79316554	+	GGTTTTACCTATTCCTCAGTGGG	GGTTTCACCGAGACCTCAGTNGG	4	66	19.8694	2
15766	chr4	131672342	131672365	-	AATGGCGTGAACCCAGGAGGCGC	GGTGGTGTGGGCCCAGGAGGNGG	6	24	1.03282	1
15785	chr11	121257339	121257362	-	GGAAAGGAAGGAGTGATATCTGG	GGTGAGGGAGGAGAGATGCCNGG	6	32	1.49843	1
15787	chr14	24391975	24391998	+	AATGGCGTGAACCCGGGAGGCGG	GGTGGTGTGGGCCCAGGAGGNGG	6	122	1.03858	1
15801	chr10	128676938	128676961	+	AATGGCGTGAACCCGGGAGGCGG	GGTGGTGTGGGCCCAGGAGGNGG	6	266	1.01022	1
15809	chr12	7765480	7765503	+	AATGGCGTGAACCCGGGAGGCGG	GGTGGTGTGGGCCCAGGAGGNGG	6	274	1.07243	1
15826	chr9	94579308	94579331	+	AATGGTGTGAACCCAGTAGGCGG	GGTGGTGTGGGCCCAGGAGGNGG	5	254	1.0117	1
15831	chr12	124566074	124566097	-	GGGCGGGGTGGGGGAGTTCTGGG	GGAGAAGGTGGGGGGGTTCCNGG	6	92	1.57206	1
15836	chr22	37222141	37222164	+	AGAGAGGGAAGACAGGAGGCCAG	GTAGAGCGGAGGCAGGAGGCNGG	6	26	0.786765	1
15850	chr19	4264172	4264195	+	AATGGCGTGAACCCAGGAGGTGG	GGTGGTGTGGGCCCAGGAGGNGG	5	74	1.0547	1
15860	chr3	76880450	76880473	+	AAAAGCATGCTGTCCTGAAATGG	GCAAACATGCTGTCCTGAAGNGG	4	112	3.06509	1
15865	chr10	38798861	38798884	-	GAATTGAGTGCAATGGAAACGAG	GGACTGAGGGCCATGGACACNGG	6	22	0.823843	1
15894	chr12	111556719	111556742	+	GCAGAAGAATCGCCTGAACCTGG	GCACAAGGCTCAGCTGAACCNGG	5	10	12.0715	2
15904	chr22	50441425	50441448	-	GTGCCCCTCCCCGACCACCAGGG	GATTTCCTCCTCGACCACCANGG	5	382	3.28217	1
15912	chr7	71207016	71207039	+	AATGGTGTGAACCCGGGAGGTGG	GGTGGTGTGGGCCCAGGAGGNGG	5	182	0.998331	1
15913	chrX	53234810	53234833	+	GGGGGAAGAGAGGGCTGCTGGGG	GGGGGATTGTGGGGCTGCAGNGG	6	32	1.20449	1
15920	chr11	117691870	117691893	+	GAGGGTGGGTGGGGCTGCAGGGG	GGGGGATTGTGGGGCTGCAGNGG	4	86	0.712949	1
15921	chr1	29146171	29146194	-	TCATAGAGGGCCATGGATACCAG	GGACTGAGGGCCATGGACACNGG	6	20	1.3496	1
15939	chr7	67039368	67039391	+	AGTGGCATGAACCCAGGAGGTGG	GGTGGTGTGGGCCCAGGAGGNGG	5	22	1.01364	1
15940	chr19	12991744	12991767	-	GATGGCTTGAGCTCAGGGGGCGG	GGTGGTGTGGGCCCAGGAGGNGG	6	18	3.12781	1
15941	chr7	149775119	149775142	-	GGAGCCAGCTCCCCCAGCCCTGG	GACACCTTCTTCCCCAGCCCNGG	6	10	4.23516	1
15957	chr11	47565787	47565810	+	ACGCGCCAGGTGAGCCGGGCCGG	GGGCTGCAGGGGAGCTGGGCNGG	6	40	2.33983	1
15963	chr10	37500045	37500068	-	GATGGTGTGAACCCGGGAGGCAG	GGTGGTGTGGGCCCAGGAGGNGG	5	50	1.05934	1
15966	chr6	45740878	45740901	+	GAGGTGGGCTGGGCAGAAAGGGG	GAGCAGGGCTGGGGAGAAGGNGG	4	14	2.85326	1
15972	chr2	68670350	68670373	-	GTGAGATTGTGTCCCTGCAGTGA	GGGGGATTGTGGGGCTGCAGNGG	6	76	1.56047	1
15975	chr14	98090791	98090814	-	AATGGTGTGAACCTGGGAGGCGG	GGTGGTGTGGGCCCAGGAGGNGG	6	84	1.02705	1
15977	chr17	68042774	68042797	+	AATGGCTTGAACCCAGGAGGCGG	GGTGGTGTGGGCCCAGGAGGNGG	6	62	1.04071	1
15985	chr7	97175706	97175729	+	TCACTGACAAACTGGTACTACAG	GCCGTGGCAAACTGGTACTTNGG	6	28	1.62404	1
15996	chr11	65024221	65024244	+	AATGGCATGAACCCAGGAGGCGG	GGTGGTGTGGGCCCAGGAGGNGG	6	92	1.02943	1
16008	chr6	42268424	42268447	+	GGGTGGCTGTAGGGCTGCTGGGG	GGGGGATTGTGGGGCTGCAGNGG	5	774	1.289	1
16009	chr3	105750102	105750125	-	AATGGTGTGAACCCGGGAGGCAG	GGTGGTGTGGGCCCAGGAGGNGG	6	92	1.03344	1
16020	chr14	85533376	85533399	-	AGTGCTGCGCCCGCCCGGCGTGG	GCTGCCCCGCCTGCCCAGCGNGG	6	56	20.4084	3
16028	chr10	105007903	105007926	+	CCTGGGAAGAAGTCCCCTCTGGG	GCTGGGCAGGAGCCCCCTCCNGG	5	182	2.85497	1
16030	chr3	189288628	189288651	-	GACCCCACTGAGGTGGGAAGAGG	GGCCCCACTGTGGGGTGGAGNGG	5	22	14.0715	2
16049	chr7	128762757	128762780	-	GCACAAGAATCGCCTGAACCTGG	GCACAAGGCTCAGCTGAACCNGG	4	26	3.21718	1
16050	chr8	123085518	123085541	-	AATGGTGTGAACCTGGGAGGCGG	GGTGGTGTGGGCCCAGGAGGNGG	6	86	1.051	1
16051	chr4	35808014	35808037	+	CAGAAGGTGAAGGGGAAGCAAGG	GAGAAGGTGGGGGGGTTCCANGG	6	50	1.49734	1
16052	chr2	6787416	6787439	+	TGGTCTCCACCCAGAAGCTGAGG	GCCTCTCCAGCCAGGGGCTGNGG	6	58	3.7894	1
16093	chr7	127887323	127887346	-	ATGAAGAGAGAAGAGGCAGGCAG	GTGAGTAGAGCGGAGGCAGGNGG	6	52	1.26394	1
16120	chr3	82340958	82340981	-	GTTACTGTACTGAATATCTGTAG	GTCAGGGTTCTGGATATCTGNGG	6	18	1.9535	1
16121	chr12	54013110	54013133	-	GCCCAAGGCTGAGGAGGAGGAGG	GAGCAGGGCTGGGGAGAAGGNGG	5	16	1.41231	1
16165	chr16	89009819	89009842	+	CAAGGGAGAGAGGAGGCAGGTGG	GTGAGTAGAGCGGAGGCAGGNGG	6	372	1.36849	1
16198	chr7	66601007	66601030	-	TGTGGCAGGGACCCAGTAGGAGG	GGTGGTGTGGGCCCAGGAGGNGG	6	14	1.24652	1
16219	chr10	101210746	101210769	-	GTGCTACTGCACTCCAGCCTGGG	GTGGTACTGGCCAGCAGCCGNGG	6	10	2.04706	1
16223	chr4	8725210	8725233	+	TGTGGCCATGTGCAGGGCTGCGG	GGTCACCACGAGCAGGGCTGNGG	5	30	4.28785	1
16226	chr1	224206946	224206969	+	AATGGCGTGAACCCAGGAGGTGG	GGTGGTGTGGGCCCAGGAGGNGG	5	166	1.00374	1
16232	chr12	101605614	101605637	+	CTCAGGGAAGCAGAGGCAGGTGG	GTGAGTAGAGCGGAGGCAGGNGG	6	22	2.4762	1
16249	chr19	47672564	47672587	+	AAAGATAAAGAAGTGGATGGATG	GAAGATGATGGAGTAGATGGNGG	6	10	1.62664	1
16254	chr4	33556628	33556651	-	GGAATTTACTCAAAAGGAGGGAG	GGAATCTGCCTAACAGGAGGNGG	6	42	0.976224	1
16282	chr2	133539024	133539047	-	AATGGCGTGAACCCGGGAGGCGG	GGTGGTGTGGGCCCAGGAGGNGG	6	220	1.01916	1
16289	chr14	73779292	73779315	+	GGTGAGGGAGGAGAATCACTTGA	GGTGAGGGAGGAGAGATGCCNGG	6	10	1.21227	1
16292	chr3	46743361	46743384	-	AGTCTGCAGGGAAGCAGCGCGGG	GGGCTGCAGGGGAGCTGGGCNGG	5	68	0.806063	1
16338	chr2	77827366	77827389	-	AATGGTGTGAACCCGGGAGGCAG	GGTGGTGTGGGCCCAGGAGGNGG	6	18	1.05385	1
16340	chr8	32598237	32598260	+	GAGCAGGGGAGGAGGAAGGGAGG	GAGCAGGGCTGGGGAGAAGGNGG	6	18	4.88652	1
16362	chr12	64516902	64516925	+	GCAGGAGAATCAATTGAACCTGG	GCACAAGGCTCAGCTGAACCNGG	6	12	3.00392	1
16388	chr17	47524578	47524601	-	AATGGTGTGAACCCGGGAGGCAG	GGTGGTGTGGGCCCAGGAGGNGG	6	54	1.02454	1
16389	chr2	29853572	29853595	-	GGAGAGCAGAGGTGGGAGGCAGG	GTAGAGCGGAGGCAGGAGGCNGG	4	454	1.0289	1
16395	chr6	35547381	35547404	+	GGGCATTGGAATGGTCCCCCAGG	GGGCAATGGATTGGTCATCCNGG	4	42	4.58278	1
16396	chr2	42461071	42461094	+	GATGGCGTGAACTCAGGAGGTGG	GGTGGTGTGGGCCCAGGAGGNGG	5	158	1.01635	1
16402	chr2	16865564	16865587	-	AATGGCGTGAACCCGGGAGGCGG	GGTGGTGTGGGCCCAGGAGGNGG	6	248	1.05034	1
16431	chr3	44946714	44946737	+	CATGAGTAATGACAAAGAGGTGA	GAAGCGTGATGACAAAGAGGNGG	5	22	2.10351	1
16443	chr16	49693698	49693721	+	GATGCTCTACCTCAGCAAGGAGG	GGGACTCTACATCTGCAAGGNGG	5	18	4.18241	1
16444	chr22	27739399	27739422	-	AGCTGGAGGAGGTTCAAGGAAGG	GGAAGGAGGAGGCCTAAGGANGG	6	46	2.14192	1
16452	chr9	11767812	11767835	-	AATGGCGTGAACCCAGGAGGCGG	GGTGGTGTGGGCCCAGGAGGNGG	5	130	1.03021	1
16461	chr12	62579636	62579659	+	AATGGCGTGAGCCTGGGAGGCGG	GGTGGTGTGGGCCCAGGAGGNGG	6	162	1.06219	1
16469	chr3	153242028	153242051	+	ATTGGAAGAAGATGCCGTCTAGG	GGTGGATGATGGTGCCGTCGNGG	6	184	2.02232	1
16474	chr2	86315345	86315368	-	ACCCAGCAAGCCAGGGGCTGGAG	GCCTCTCCAGCCAGGGGCTGNGG	6	24	1.32804	1
16479	chr13	84945300	84945323	+	GTTCTGTGGAACAATTGGGCTGG	GGGCGGTGCTACAACTGGGCNGG	6	14	24.4107	3
16493	chr8	2815992	2816015	-	GGAGCCGGTGGGTTGGGACCAGG	GGTCCCGGTGGTGTGGGCCCNGG	5	36	4.13497	1
16494	chr1	51303600	51303623	+	GAAGCCTCCAGAGCCTGGCTGGG	GGGGGTTCCAGGGCCTGTCTNGG	6	18	1.9489	1
16501	chr19	12600277	12600300	+	AATGGTGTGAACCCAGGAGGTGG	GGTGGTGTGGGCCCAGGAGGNGG	4	640	1.02596	1
16505	chr16	87776498	87776521	+	AATGGCGTGAACCCAGGAGGCGG	GGTGGTGTGGGCCCAGGAGGNGG	5	178	1.01005	1
16509	chr5	24092040	24092063	-	TACATTTAAAATAGAAATTTAGG	GACATTAAAGATAGTCATCTNGG	6	12	12.5798	2
16517	chrX	42335785	42335808	-	AATGGCGTGAACCCGGGAGGCGG	GGTGGTGTGGGCCCAGGAGGNGG	6	144	1.07202	1
16523	chr1	12623852	12623875	+	GATTGCTTGAATCCAGGAGGTGG	GAAGGCTGAGATCCTGGAGGNGG	6	32	1.82631	1
16531	chr5	110621678	110621701	-	GGAGAGAAAGAAGGAAGAAAGGG	GGACAGTAAGAAGGAAAAACNGG	4	22	10.3177	2
16546	chr2	206707010	206707033	-	AGCATACACACCTTTTGCTAGGG	GGCATACTCATCTTTTTCAGNGG	6	16	38.8483	4
16568	chr6	121953684	121953707	-	AATGGTGTGAACCCGGGAGGCAG	GGTGGTGTGGGCCCAGGAGGNGG	6	64	1.04452	1
16579	chr5	12439414	12439437	-	AATGGCGTGAACCCGGGAGGCGG	GGTGGTGTGGGCCCAGGAGGNGG	6	278	1.03793	1
16597	chr16	71630763	71630786	-	GGTATATAATAGGGTCAGTATGG	GGTGCACAGTGGGGTCAGCANGG	6	12	18.5325	2
16606	chr16	81949144	81949167	+	GGGCTGGGAGGACAGATGCCAAG	GGTGAGGGAGGAGAGATGCCNGG	5	426	0.635043	1
16607	chr12	88736792	88736815	-	AATGGTGTGAACCCGGGAGGCGG	GGTGGTGTGGGCCCAGGAGGNGG	5	282	1.06164	1
16613	chr11	47872876	47872899	+	AATGGTGTGAAACCGGGAGGTGG	GGTGGTGTGGGCCCAGGAGGNGG	6	180	1.03204	1
16631	chr5	76115859	76115882	-	GAGCAGAGCCAGGGAGAGGGGGT	GAGCAGGGCTGGGGAGAAGGNGG	5	30	0.995237	1
16638	chr10	51243342	51243365	+	AATGGGAAAAGCTCAGTCCCTGG	GATGTGGGAGGCTCAGTTCCNGG	6	10	5.33414	1
16647	chr2	158736586	158736609	-	AAGCAAGGCTGGGGATAAAGAGG	GAGCAGGGCTGGGGAGAAGGNGG	4	254	0.546955	1
16649	chr8	122250650	122250673	-	AATGGCGTGAACCCTGGAGGCGG	GGTGGTGTGGGCCCAGGAGGNGG	6	432	1.05502	1
16667	chr6	44373679	44373702	-	GAAGACTTGGCAACTTTATCTGG	GGAAACTTGGCCACTCTATGNGG	5	18	25.673	3
16701	chr20	61756580	61756603	-	GGAGATGGGGGGAGGGACCAGGG	GGAGAAGGTGGGGGGGTTCCNGG	6	14	4.77457	1
16727	chr19	42061131	42061154	-	AATGGCGTGAACCCGGGAGGTGG	GGTGGTGTGGGCCCAGGAGGNGG	6	290	1.02516	1
16731	chr2	108436325	108436348	+	AATGGCGTGAACCCAGGAGGCGG	GGTGGTGTGGGCCCAGGAGGNGG	5	182	1.04299	1
16734	chr15	60834002	60834025	-	TGGGACATTAGAGAAAGGATAGC	GGGGCCACTAGGGACAGGATNGG	6	14	0.920731	1
16748	chr9	37685562	37685585	+	AATGGCGTGAACCCATGAGGCGG	GGTGGTGTGGGCCCAGGAGGNGG	6	350	1.03411	1
16751	chr22	48690916	48690939	-	TGTGGGGTAAGCTCAGGAGGCGA	GGTGGTGTGGGCCCAGGAGGNGG	6	24	1.09046	1
16772	chr9	13851730	13851753	+	AATGGCGTGAACCCGGGAGGCGG	GGTGGTGTGGGCCCAGGAGGNGG	6	58	1.04879	1
16779	chr9	99907022	99907045	+	GGTCGCTGGCGTCTGGGTCCCGG	GGTCCCGGTGGTGTGGGCCCNGG	6	10	11.5036	2
16785	chr1	17890481	17890504	-	GGGAGGAGGAGAACAAAAGTGGG	GGAAGGAGGAGGCCTAAGGANGG	6	14	6.37184	1
16803	chr12	1039247	1039270	+	AATGGCGTGAACCCGGGAGGCGG	GGTGGTGTGGGCCCAGGAGGNGG	6	184	1.01808	1
16813	chr6	2686690	2686713	-	AGCCCCACAGTAGGATGCAGCGG	GGCCCCACTGTGGGGTGGAGNGG	5	26	6.01682	1
16838	chr3	47713228	47713251	+	AATGGTGTGAACCCGGGAGGTGG	GGTGGTGTGGGCCCAGGAGGNGG	5	202	1.08617	1
16844	chrX	149857156	149857179	-	TGGTGTCCCAGTGACTGTCTTGG	GGGGGTTCCAGGGCCTGTCTNGG	5	24	2.15553	1
16872	chr15	67591458	67591481	-	AATGGTGTGAACCCAGGAGGCAG	GGTGGTGTGGGCCCAGGAGGNGG	5	500	1.06334	1
16873	chr3	7081458	7081481	-	GTGCAAGCAGAACCAGTCAATGG	GTACAGGCTGCACCTGTCAGNGG	6	10	18.3477	2
16882	chr8	66370990	66371013	-	AGCATAAATCCTGTCCCTAGGAG	GTCACCAATCCTGTCCCTAGNGG	5	258	2.17203	1
16897	chr16	29869827	29869850	-	AATGGCGTGAACCCAGGAGGCGG	GGTGGTGTGGGCCCAGGAGGNGG	5	144	0.992916	1
16900	chr14	68878315	68878338	-	AGCCCCAGGGCCCATGTCCTTGG	GTCCCCTGAGCCCATTTCCTNGG	5	34	1.44377	1
16908	chr7	100682979	100683002	+	GGGGGAGCCCGGGAGGTTCCCGG	GGAGAAGGTGGGGGGGTTCCNGG	6	10	3.70732	1
16918	chr18	61692224	61692247	+	CAGGTGGGGTGGGGAGTTGGGGG	GAGCAGGGCTGGGGAGAAGGNGG	6	12	7.00002	1
16931	chr5	130667403	130667426	+	GGGCTGGGGTAGGGAGAAGGGAG	GAGCAGGGCTGGGGAGAAGGNGG	5	32	0.948685	1
16933	chr20	43189613	43189636	+	GGAGCCCAGGGGAGCCGGGCGGG	GGGCTGCAGGGGAGCTGGGCNGG	5	94	1.06719	1
16942	chr22	49241727	49241750	+	ACTCCTCATCCAGCCGGGCCAGG	GGACCGCAGCCAGCCCGGCCNGG	6	20	10.1656	2
16945	chr11	45932866	45932889	+	GGACTGTCAGCCTGAAAAACAGC	GGACAGTAAGAAGGAAAAACNGG	6	12	3.62017	1
16967	chr12	123130690	123130713	+	AATGGCGTGAACCCAGGAGGCGG	GGTGGTGTGGGCCCAGGAGGNGG	5	136	1.04027	1
16985	chr3	82547811	82547834	-	AATGGCGTGAACCCGGGAGGCGG	GGTGGTGTGGGCCCAGGAGGNGG	6	444	1.03771	1
16989	chr20	50646454	50646477	+	GATGGTTAACCTACATCATGAGG	GTGCGGCAACCTACATGATGNGG	6	14	39.3663	4
17026	chr16	66880392	66880415	-	GAAAGGCGGGACCCGGGAGGGGG	GAAGGCTGAGATCCTGGAGGNGG	6	74	5.83852	1
17031	chr5	161706463	161706486	+	AATGGCGTGAACCCGGGAGGCGG	GGTGGTGTGGGCCCAGGAGGNGG	6	332	0.998604	1
17034	chr9	94614992	94615015	-	AATGGTGTGAACCTGGGAGGCGG	GGTGGTGTGGGCCCAGGAGGNGG	6	56	1.0193	1
17041	chr4	92899879	92899902	+	GGTCACAAAGATCAGGTTTATGG	GGTCACCACGAGCAGGGCTGNGG	6	54	28.1091	3
17057	chr5	37194798	37194821	-	GGGCACAGTGGTGTAATCCCAGG	GGTCCCGGTGGTGTGGGCCCNGG	6	20	3.49295	1
17058	chr4	144768563	144768586	+	TGGCCGAATAGGAACAGCTCCGG	GCGCCGAGAAGGAAGTGCTCNGG	6	12	0.897151	1
17061	chr9	4984622	4984645	-	GACCCGTCCTTCCCCAGTCCAGG	GACACCTTCTTCCCCAGCCCNGG	4	20	3.70157	1
17120	chr5	154072060	154072083	+	AACCAGAGTGATCCCACCCTTGG	GAACAAGGTGTTCCCACCCGNGG	6	118	1.6961	1
17121	chr16	80731942	80731965	+	CTGATGGTGAAGGGGATCCAGGG	GAGAAGGTGGGGGGGTTCCANGG	6	102	0.822255	1
17149	chr10	133460822	133460845	-	GATGGTTTGAGCCCAGGAAGCAG	GGTGGTGTGGGCCCAGGAGGNGG	5	16	1.03487	1
17158	chr1	20150433	20150456	+	TCCCCCTGCTTCTCCAGCTCTGG	GACACCTTCTTCCCCAGCCCNGG	6	22	12.969	2
17175	chr15	93029000	93029023	-	AGGAGGCAGGGGCCCTGGGCCGG	GGGCTGCAGGGGAGCTGGGCNGG	5	162	0.754625	1
17187	chr11	77525645	77525668	+	GAGATGATGGGAGGGCTCCATAG	GAGAAGGTGGGGGGGTTCCANGG	5	162	0.975691	1
17188	chr11	8503732	8503755	-	GAAGAAGGGCTTCCCACCCAAGG	GAACAAGGTGTTCCCACCCGNGG	4	86	1.78878	1
17216	chr7	112789143	112789166	-	ACTGGGGTGGGGCCAGGAGGAGG	GGTGGTGTGGGCCCAGGAGGNGG	4	86	0.936591	1
17229	chr15	46017582	46017605	+	CATTACTAGTGTGATCACTGTGA	GGTGACAAGTGTGATCACTTNGG	6	16	1.22028	1
17239	chr4	108158893	108158916	+	CAAATCTAAGACCTGTATGGGAG	GATTTCTATGACCTGTATGGNGG	5	7134	1.29806	1
17271	chrX	118637225	118637248	+	AGGGAGGGTGGAGGGATATCAGG	GGTGAGGGAGGAGAGATGCCNGG	6	80	1.03678	1
17283	chr16	30893210	30893233	-	AGTGGTGGATCCCCAGGAGGAGG	GGTGGTGTGGGCCCAGGAGGNGG	5	52	0.989317	1
17290	chr14	34640159	34640182	-	AATGGCTTGAACCCAGGAGGCGG	GGTGGTGTGGGCCCAGGAGGNGG	6	54	1.03485	1
17296	chr9	130422066	130422089	+	GGAAACCAGCCCACCCGGCCAGG	GGACCGCAGCCAGCCCGGCCNGG	5	28	3.43437	1
17302	chr14	98594660	98594683	-	AATGGCGTGAACCCGGGAGGCGG	GGTGGTGTGGGCCCAGGAGGNGG	6	462	0.987003	1
17305	chr2	190721608	190721631	-	GGGATCTTGTGACCCACATTCAG	GGGATCAGGTGACCCATATTNGG	4	68	1.48763	1
17309	chr20	59628553	59628576	-	ACAGGGCTCGCCTCTCTCCCTGG	GCTGTGTTTGCGTCTCTCCCNGG	6	14	8.03128	1
17331	chr16	48234708	48234731	+	TCATGGAGAGATCTTGGAGGGGG	GAAGGCTGAGATCCTGGAGGNGG	6	144	1.11094	1
17384	chr1	235375004	235375027	-	AATGGTGTGAACCCAGGAGGCGG	GGTGGTGTGGGCCCAGGAGGNGG	4	360	1.04723	1
17391	chr11	65473603	65473626	-	ACTACCCCACCCCCCCAGCCTGG	GCTGCCCCGCCTGCCCAGCGNGG	6	580	3.49956	1
17409	chr2	239140723	239140746	+	CATGGTGGGGGCCCTGGAGGGGA	GGTGGTGTGGGCCCAGGAGGNGG	5	80	1.15317	1
17425	chr16	84069251	84069274	-	TCCCTGCAGGGCAGCTGGGCTGA	GGGCTGCAGGGGAGCTGGGCNGG	5	2188	1.11333	1
17449	chr8	46195243	46195266	+	AGTGCATTGTTGGGCTGCAGCGA	GGGGGATTGTGGGGCTGCAGNGG	5	76	1.29563	1
17458	chr3	149717089	149717112	+	TGGGGAGGTTGAGGCTGCAGCGA	GGGGGATTGTGGGGCTGCAGNGG	6	66	0.835898	1
17466	chr2	132099365	132099388	-	AATGGCATGAACCCAGGAGGTGG	GGTGGTGTGGGCCCAGGAGGNGG	6	40	0.996674	1
17490	chr1	41981433	41981456	+	GGAAGTGGTGGGGAGGCTCAGGG	GGAGAAGGTGGGGGGGTTCCNGG	6	20	4.35553	1
17524	chr2	142558381	142558404	-	TCTGTCCACAAGTGGACCAAAGT	GCTGTCCTGAAGTGGACATANGG	6	12	1.44904	1
17535	chr2	26829607	26829630	+	ATGGGTGTGGCTCCAGGAGGAGA	GGTGGTGTGGGCCCAGGAGGNGG	6	32	1.05573	1
17537	chr17	69345764	69345787	+	AATGGCTTGAACCCAGGAGGTGG	GGTGGTGTGGGCCCAGGAGGNGG	6	62	1.01434	1
17541	chr5	43287228	43287251	-	TAAGGTTAAGAACCTTGAGGTGG	GAAGGCTGAGATCCTGGAGGNGG	5	82	0.778428	1
17558	chr17	47789443	47789466	-	AATGGCGTGAACCCAGGAGGCGG	GGTGGTGTGGGCCCAGGAGGNGG	5	38	1.03423	1
17567	chr19	19661972	19661995	-	GAACCGTAACTAACAACTACTGG	GAAGCATGACGGACAAGTACNGG	6	10	11.7216	2
17574	chr4	61160711	61160734	+	AGAGAGAGAGGGTAGATTCCAGG	GGTGAGGGAGGAGAGATGCCNGG	6	20	1.3117	1
17575	chr2	127264931	127264954	-	AATTGCTTAAACCCTGGAGGTGG	GAAGGCTGAGATCCTGGAGGNGG	6	176	0.842846	1
17576	chr14	77444656	77444679	-	AATGGTGTGAACCTGGGAGGCGG	GGTGGTGTGGGCCCAGGAGGNGG	6	114	1.03414	1
17583	chr7	4066619	4066642	-	GGGGAGGGAGGAGAGGATGCCTG	GGTGAGGGAGGAGAGATGCCNGG	6	894	1.32354	1
17584	chrX	54395969	54395992	-	AATGGCATGAACCCAGGAGGCGG	GGTGGTGTGGGCCCAGGAGGNGG	6	90	1.01525	1
17606	chr20	48630686	48630709	-	CTGCTGCAGGGAGCTTGGGCAGG	GGGCTGCAGGGGAGCTGGGCNGG	6	22	1.60945	1
17607	chr17	14379083	14379106	+	GTGCCCATGGCCCATTTCCTGTG	GTCCCCTGAGCCCATTTCCTNGG	5	64	1.0284	1
17609	chr8	94269544	94269567	-	TGGGGAGATTGAGGCTGCAGTGA	GGGGGATTGTGGGGCTGCAGNGG	6	154	0.614801	1
17627	chr12	115643361	115643384	+	GGCTGAAGGAAACCAAAGGATGG	GGAAGGAGGAGGCCTAAGGANGG	6	40	0.936549	1
17641	chr16	89413535	89413558	+	AATGGCGTGAACCCGGGAGGCGG	GGTGGTGTGGGCCCAGGAGGNGG	6	444	1.0156	1
17644	chr12	81624827	81624850	+	GGGAGGGTGGAGGGTGACCAGGG	GAGAAGGTGGGGGGGTTCCANGG	6	84	3.69437	1
17650	chr1	204102956	204102979	+	TGCCTCCGGAAGAGCTGGGCTGG	GGGCTGCAGGGGAGCTGGGCNGG	6	54	3.15836	1
17687	chr14	65957631	65957654	-	GACGCAGGCTTGGGAGAAGATGG	GAGCAGGGCTGGGGAGAAGGNGG	6	14	3.75808	1
17703	chr13	20220348	20220371	-	TCCACACCCCTCCCCAGCCCTGG	GACACCTTCTTCCCCAGCCCNGG	6	44	2.24858	1
17713	chr16	67929715	67929738	+	GGAGGAGGGGTGGGGGCCCCGGC	GGAGAAGGTGGGGGGGTTCCNGG	6	24	1.20604	1
17731	chr10	72433511	72433534	-	AATGGTGTGAACCTGGGAGGCGG	GGTGGTGTGGGCCCAGGAGGNGG	6	86	1.07712	1
17746	chr5	115507598	115507621	+	ATGCTTACATGGAAGTGCTCAGG	GCGCCGAGAAGGAAGTGCTCNGG	6	24	2.9642	1
17779	chr19	6041995	6042018	+	GGAGTCAGGGAGAGGGTTCCGGG	GGAGAAGGTGGGGGGGTTCCNGG	6	548	1.2509	1
17781	chr3	50653179	50653202	+	TGCTAGAGGAGGTCAAAGGAAGG	GGAAGGAGGAGGCCTAAGGANGG	6	238	1.24476	1
17805	chr2	218014240	218014263	-	GAGAAAGGCTGGGGGGTCCCCGG	GAGAAGGTGGGGGGGTTCCANGG	6	186	1.50353	1
17831	chr11	17016096	17016119	+	CTGGGAAAAGAGCACTCCAGAGG	GTGGGATCGGAGCAGTTCAGNGG	6	16	21.2234	3
17836	chr7	22852473	22852496	-	CCACAAAGCCCAGCCTGCTAAGG	GCACGTGGCCCAGCCTGCTGNGG	5	262	2.09524	1
17841	chr20	61909136	61909159	+	ACACAGGGGCTTCCCACCCGGGG	GAACAAGGTGTTCCCACCCGNGG	5	16	1.85016	1
17842	chr1	167716718	167716741	-	AATGGCATGAACCCAGGAGGCGG	GGTGGTGTGGGCCCAGGAGGNGG	6	88	1.00333	1
17855	chr1	52879628	52879651	+	GAAAAGGTGGGAAGGTGAAAAGG	GAGAAGGTGGGGGGGTTCCANGG	6	16	5.40415	1
17863	chrX	110100655	110100678	-	AATGGTGTGAACCCAGGAGGCAG	GGTGGTGTGGGCCCAGGAGGNGG	5	292	1.01639	1
17909	chr16	64594329	64594352	-	TGCCATGGATGGGGAGAAGTTGG	GAGCAGGGCTGGGGAGAAGGNGG	6	18	1.79464	1
17910	chr20	45467903	45467926	-	TGGCAGGGCCAGGCAGAAGGATG	GAGCAGGGCTGGGGAGAAGGNGG	6	66	0.975973	1
17939	chr15	74759222	74759245	-	TAGGGAAGAGACCCTGGAGGTGG	GAAGGCTGAGATCCTGGAGGNGG	5	684	0.898751	1
17940	chr1	152952940	152952963	+	GGGTGGTGCCAGGGCATGACAGG	GGGGGGTTCCAGGGCCTGTCNGG	4	90	8.66241	1
17941	chr15	83417675	83417698	-	AATGGCGTGAACCCGGGAGGCGG	GGTGGTGTGGGCCCAGGAGGNGG	6	206	1.03734	1
17947	chr7	40262575	40262598	+	AATGGTGTGAACCCTGGAGGTGG	GGTGGTGTGGGCCCAGGAGGNGG	5	90	1.02831	1
17956	chr10	56514088	56514111	+	ACCACAGAAACAGCAAGGCCTGG	GCTGCAGAAACAGCAAGCCCNGG	4	656	2.04116	1
17960	chr12	90083689	90083712	-	AATGGTGTGAACCCGGGAGGCGG	GGTGGTGTGGGCCCAGGAGGNGG	5	384	1.01679	1
17963	chr8	125644092	125644115	+	AGGGGCCAGGGGAGCTGGGTGAG	GGGCTGCAGGGGAGCTGGGCNGG	6	68	1.19198	1
17966	chr10	71971558	71971581	-	GAGGAAGGGAGGAGAGGAGGGGG	GAGCAGGGCTGGGGAGAAGGNGG	6	16	3.56546	1
17974	chr13	45596434	45596457	-	GAAGGAAGAGAATCTGGAGGAGG	GAAGGCTGAGATCCTGGAGGNGG	4	1088	1.17292	1
17987	chr6	860328	860351	-	GGCAGGGGAGGAGAGGAGCCTGG	GGTGAGGGAGGAGAGATGCCNGG	5	556	0.711553	1
18020	chr14	86368132	86368155	+	AAATCCTGAGACCCTGGGGTCGG	GAAGGCTGAGATCCTGGAGGNGG	6	16	1.3281	1
18057	chr1	151175510	151175533	+	GGAGCAGTTGGGGGACTTCCAGG	GGAGAAGGTGGGGGGGTTCCNGG	4	32	3.31801	1
18069	chr22	37639178	37639201	+	GTGGTGGGGGGTTTAGTTCCAGG	GATGTGGGAGGCTCAGTTCCNGG	5	18	5.00946	1
18080	chr12	17005811	17005834	+	TCTGGTTTCTATGACCTGTATTG	GGGGATTTCTATGACCTGTANGG	5	44	2.076	1
18088	chr16	88340061	88340084	-	ATAGAGAGGACTGGTGTCCGTGG	GTGGAGCGCAGTGGTCTCCGNGG	6	30	25.2765	3
18093	chr19	4919386	4919409	-	AATGGCATGAACCCAGGAGGTGG	GGTGGTGTGGGCCCAGGAGGNGG	6	98	1.03131	1
18096	chr10	16034472	16034495	+	CCAGCTACTCAGGATGAAGTGGG	GATGCTATTCAGGATGCAGTNGG	5	18	8.53679	1
18098	chr1	7147334	7147357	+	AATGGCGTGAACCCGGGAGGTGG	GGTGGTGTGGGCCCAGGAGGNGG	6	220	1.0001	1
18120	chr3	181766770	181766793	-	AATGGCGTGAACCCGGGAGGCGG	GGTGGTGTGGGCCCAGGAGGNGG	6	272	1.05175	1
18133	chr1	29709618	29709641	+	GGCCCCTTCACCCCACATGTAGG	GTCCCCTCCACCCCACAGTGNGG	5	162	6.38249	1
18180	chr9	132718728	132718751	+	GGGCCATGGTTACTCATATTTGG	GGGATCAGGTGACCCATATTNGG	6	16	5.40837	1
18184	chr18	3523758	3523781	+	AATGGTGTGAACTCAGAAGGCGG	GGTGGTGTGGGCCCAGGAGGNGG	6	516	1.06072	1
18191	chr18	9375077	9375100	+	AATGGTGTGAACCCGGGAGGCAG	GGTGGTGTGGGCCCAGGAGGNGG	6	100	1.02629	1
18193	chr2	81552148	81552171	+	GCAGGAGAATCACTTGAACCCGG	GCACAAGGCTCAGCTGAACCNGG	6	12	1.41909	1
18198	chr14	21290729	21290752	+	AATGGCGTGAACCCGGGAGGCGG	GGTGGTGTGGGCCCAGGAGGNGG	6	418	1.05001	1
18207	chrX	24376360	24376383	-	TAGGGGGGAGGAGAGAGGACTGG	GGTGAGGGAGGAGAGATGCCNGG	6	134	1.02126	1
18210	chr1	119265150	119265173	-	GGTGGCTCACCCGAGGTCAGAAG	GAGGGCTCACCAGAGGTAGGNGG	6	10	0.718417	1
18211	chr9	35327459	35327482	+	AATAACCTGTTCAAGGGCCGGAG	GAGACCCTGCTCAAGGGCCGNGG	5	122	1.64272	1
18231	chr17	74478031	74478054	-	GTGCGCGGATGGGGAGAGGGAGG	GAGCAGGGCTGGGGAGAAGGNGG	5	26	3.13413	1
18238	chr13	56140302	56140325	-	ATGAGTACGGAGCGATTCAGTGG	GTGGGATCGGAGCAGTTCAGNGG	6	1010	3.87407	1
18253	chr1	112133326	112133349	+	AATGGCGTGAATCCAGGAGGTGG	GGTGGTGTGGGCCCAGGAGGNGG	6	374	1.00769	1
18257	chr1	31252923	31252946	-	AATGGCGTGAACCCAGCAGGCGG	GGTGGTGTGGGCCCAGGAGGNGG	6	278	1.05628	1
18259	chr11	91868059	91868082	-	CAGCAGGGCTGGGCAGAAGGAGG	GAGCAGGGCTGGGGAGAAGGNGG	2	5482	0.941343	1
18277	chr12	118077569	118077592	-	GAAGAGGGCTGGGAAGAATTAGG	GAGCAGGGCTGGGGAGAAGGNGG	5	140	2.46327	1
18331	chr2	114950378	114950401	-	AATGGCATGAACCCAGGAGGCGG	GGTGGTGTGGGCCCAGGAGGNGG	6	108	1.02314	1
18336	chr5	176721953	176721976	-	TGGGGAATTTGAGGCTGCAGTGA	GGGGGATTGTGGGGCTGCAGNGG	5	408	1.36819	1
18345	chr11	113343960	113343983	+	TATGGGTGCCAGTCCCTGTCTGG	GGGGGGTTCCAGGGCCTGTCNGG	6	26	19.7451	2
18360	chr11	27950947	27950970	-	CTAGAACAGAAACAGGAGTCTGG	GTAGAGCGGAGGCAGGAGGCNGG	6	892	1.42298	1
18364	chr1	183433044	183433067	+	GCACAAGAATCATTTGAACTCGG	GCACAAGGCTCAGCTGAACCNGG	5	12	26.1207	3
18373	chr17	10347802	10347825	-	AATGGCGTGAACCCAGGAGGCGG	GGTGGTGTGGGCCCAGGAGGNGG	5	94	1.02416	1
18375	chr12	130001197	130001220	+	TGGGACCCATCAGAGGTGGGTGG	GAGGGCTCACCAGAGGTAGGNGG	6	34	4.12138	1
18382	chr20	32739555	32739578	+	AATGGCGTGAACCCGGGAGGTGG	GGTGGTGTGGGCCCAGGAGGNGG	6	176	1.03405	1
18415	chr7	5443891	5443914	-	GGGCCACGCTTGGCGCTCCTGGG	GGGGCAGCTCCGGCGCTCCTNGG	6	24	8.23204	1
18418	chr10	2945537	2945560	-	TCTGAAGGTTGGAGGGTCCCAGG	GGAGAAGGTGGGGGGGTTCCNGG	6	234	0.652518	1
18462	chr11	55836319	55836342	+	ATTATGTATCTGGATATCTGGGG	GTCAGGGTTCTGGATATCTGNGG	5	46	3.09419	1
18469	chr12	121748256	121748279	-	GAGGAGGGCTATGGACTCCCCGG	GTGGAGCGCAGTGGTCTCCGNGG	6	28	19.3838	2
18474	chr13	80241760	80241783	+	AATGGCGTGAACCCAGGAGGCGG	GGTGGTGTGGGCCCAGGAGGNGG	5	98	1.03469	1
18494	chr17	35949109	35949132	+	AATGGCGTGAACCCAGGAGACGG	GGTGGTGTGGGCCCAGGAGGNGG	6	166	1.03218	1
18517	chr20	45915525	45915548	-	TGGGGAGGTTGAGGCTGCAGTGA	GGGGGATTGTGGGGCTGCAGNGG	6	26	0.88755	1
18522	chr2	132623228	132623251	-	AGGGGCTCCACTGCCTCTCTGGG	GGGGGTTCCAGGGCCTGTCTNGG	5	38	3.67473	1
18533	chr6	169554215	169554238	-	AGGCTGAAGGGAGCATGGGCTGG	GGGCTGCAGGGGAGCTGGGCNGG	6	80	3.60881	1
18537	chr19	55900837	55900860	+	GTTGGTGAAGCTTTAGATGAAAG	GTTGGAGAAGCTGCAGGTGANGG	5	12	0.879275	1
18546	chr12	117324981	117325004	+	GGAAAGAAAGAAAGAAAATGGGG	GGACAGTAAGAAGGAAAAACNGG	5	16	2.60605	1
18554	chr17	28867278	28867301	-	GGCGGATCACCTGAGGTAGGGGG	GAGGGCTCACCAGAGGTAGGNGG	4	12	1.82643	1
18575	chr7	75767248	75767271	+	AATGGCGTGAACCCGGGAGGCGG	GGTGGTGTGGGCCCAGGAGGNGG	6	330	1.03141	1
18593	chr2	39640411	39640434	-	GAGGCACAGTGGGGCTGCAGTGG	GGGGGATTGTGGGGCTGCAGNGG	4	38	0.611055	1
18615	chr2	54695964	54695987	+	AGTCCCAGTGGTGGTGGCCACAG	GGTCCCGGTGGTGTGGGCCCNGG	6	84	1.58886	1
18625	chr9	128909195	128909218	-	CGGCAGTAGAAGAGCTGGGTGGG	GGGCTGCAGGGGAGCTGGGCNGG	6	10	1.16248	1
18635	chr7	25002378	25002401	-	TGGCCGAATAGGAACAGCTCTGG	GCGCCGAGAAGGAAGTGCTCNGG	6	10	0.878234	1
18644	chr6	11134457	11134480	+	GGTGGGAGACACAGGATCCCAAG	GCTCGGGGACACAGGATCCCNGG	4	2646	1.14401	1
18649	chr5	176686629	176686652	-	AATGGCGTGAACCCGGGAGGTGG	GGTGGTGTGGGCCCAGGAGGNGG	6	308	1.0054	1
18651	chrX	9970569	9970592	-	AAGTAGGGAGGGAGAGAAGGAGG	GAGCAGGGCTGGGGAGAAGGNGG	5	182	0.765563	1
18652	chr8	92266704	92266727	-	CCTGTGGGTAGAGCAAGCCCTGG	GCTGCAGAAACAGCAAGCCCNGG	6	12	3.57327	1
18654	chr12	74547914	74547937	-	GCAGAAGAATCACTTGAACCCGG	GCACAAGGCTCAGCTGAACCNGG	5	38	1.53561	1
18663	chr3	9846412	9846435	+	TGGGGGTCAGCAGAGGCAGGATG	GAGGGCTCACCAGAGGTAGGNGG	6	14	0.751294	1
18673	chr19	16233167	16233190	+	GTGCATTAGGGGAGCTGGGCGGG	GGGCTGCAGGGGAGCTGGGCNGG	4	28	2.08775	1
18699	chr8	58545359	58545382	+	AATGGCGTGGACCCGGGAGGCGG	GGTGGTGTGGGCCCAGGAGGNGG	5	502	1.03358	1
18706	chr4	1817471	1817494	+	GATGGCTTGAGCCCAGGAGGTGG	GGTGGTGTGGGCCCAGGAGGNGG	4	194	1.00853	1
18716	chr12	24375056	24375079	-	AATGGCGTGAACCCAGGAGGTGG	GGTGGTGTGGGCCCAGGAGGNGG	5	64	1.01147	1
18724	chr16	55012769	55012792	-	ACTGAGAGGAGACAGGAGGCAGG	GTAGAGCGGAGGCAGGAGGCNGG	5	416	1.19319	1
18758	chr5	132672767	132672790	-	GGCCACCCCACCTCCCAGTAAGG	GTCCCCTCCACCCCACAGTGNGG	6	70	25.5359	3
18768	chr1	11381850	11381873	+	AATGGTGTGAACCCGGGAGGTGG	GGTGGTGTGGGCCCAGGAGGNGG	5	264	1.03675	1
18771	chr15	83624836	83624859	+	GCTCTGGGACCAAGGAACCCTGG	GCTCGGGGACACAGGATCCCNGG	4	48	1.42113	1
18772	chr22	39646256	39646279	-	TGCAAGGGAGGGGAGATGCAGGG	GGTGAGGGAGGAGAGATGCCNGG	5	722	0.68357	1
18789	chr11	397501	397524	-	GTCAGGGGTCAGGCTAACTTTGG	GTCAGGGTTCTGGATATCTGNGG	5	20	15.1695	2
18796	chr18	62991871	62991894	+	CCGGAGCGGAAGCAAGAGCCGGG	GTAGAGCGGAGGCAGGAGGCNGG	6	132	1.29615	1
18801	chr10	97247713	97247736	+	AAGAAAGGATGGAGAGAAGGAAG	GAGCAGGGCTGGGGAGAAGGNGG	6	204	0.751487	1
18804	chr9	121581243	121581266	+	CAAGGGGGTAGTGGGGTTCCTGG	GGAGAAGGTGGGGGGGTTCCNGG	6	16	1.25792	1
18812	chr11	4091046	4091069	-	TAAGAGAGGAGGCAGGAGGAGGG	GTAGAGCGGAGGCAGGAGGCNGG	4	338	0.79784	1
18819	chr8	72234763	72234786	-	AATGGCGTGAACCCGGGAGGCGG	GGTGGTGTGGGCCCAGGAGGNGG	6	380	1.01441	1
18833	chr3	113533221	113533244	+	CTACACCAGCCAGCCCGACCAGG	GGACCGCAGCCAGCCCGGCCNGG	5	16	2.2618	1
18834	chr10	45486474	45486497	+	AATTGCTTAAATCCAGGAGGCGG	GAAGGCTGAGATCCTGGAGGNGG	6	12	1.41099	1
18853	chr19	47447243	47447266	-	GTGGAGAGGGGGCGGGTCCAGGG	GAGAAGGTGGGGGGGTTCCANGG	6	22	4.51956	1
18867	chr5	63847007	63847030	-	GATGGCGTGAACCCGGGAGGCGG	GGTGGTGTGGGCCCAGGAGGNGG	5	56	1.00662	1
18884	chr22	32403317	32403340	+	AATGGCGTGAACCCAGAAGGCGG	GGTGGTGTGGGCCCAGGAGGNGG	6	402	1.03277	1
18899	chr1	216443935	216443958	+	TGAAGTATGAAGCCAAAGGAGGG	GGAAGGAGGAGGCCTAAGGANGG	5	62	0.725469	1
18967	chr17	16950918	16950941	-	CTAAAGGGCTGGGGAGCAGGGAG	GAGCAGGGCTGGGGAGAAGGNGG	6	10	0.951896	1
18976	chr19	6196880	6196903	+	AATGGTGTGAACCCGGGAGGCGG	GGTGGTGTGGGCCCAGGAGGNGG	5	172	1.01402	1
18996	chr6	15961202	15961225	+	ATTCTGCAGGGCAGCGGGTCAGG	GGGCTGCAGGGGAGCTGGGCNGG	6	44	1.35661	1
18999	chr19	38150629	38150652	-	GCAGGAGAATCAATTGAACCTGG	GCACAAGGCTCAGCTGAACCNGG	6	20	3.1668	1
19003	chr7	140369725	140369748	-	CTTTGGGAAACAGAAAGCCCTGG	GCTGCAGAAACAGCAAGCCCNGG	6	36	3.66166	1
19005	chr11	86360475	86360498	-	AATGGCTTGAACCCAGGAGGCGG	GGTGGTGTGGGCCCAGGAGGNGG	6	52	1.00634	1
19017	chr14	36617979	36618002	+	AAGCAGGTCTGGGCAGTAGGAGG	GAGCAGGGCTGGGGAGAAGGNGG	4	104	1.23236	1
19018	chr6	123769578	123769601	-	AATCTCAGAGGCCATTTCCTTGG	GTCCCCTGAGCCCATTTCCTNGG	6	42	1.2296	1
19022	chr12	78349019	78349042	+	ATAGATGAGGGAATAAATAGAGG	GAAGATGATGGAGTAGATGGNGG	6	264	1.46356	1
19028	chr6	34612953	34612976	+	AATGGCGTGAACCCGGGAGGCGG	GGTGGTGTGGGCCCAGGAGGNGG	6	216	1.03202	1
19039	chr12	22114995	22115018	-	AATGGCGTGAACCCGGGAGGCGG	GGTGGTGTGGGCCCAGGAGGNGG	6	362	0.993999	1
19058	chr2	171655775	171655798	-	GAAGAGAAAGAAGAGATGTCTGG	GGTGAGGGAGGAGAGATGCCNGG	6	1602	0.572112	1
19081	chr11	17070324	17070347	-	TGCCTCTGCCTCCCAGTAGGTGG	GGAATCTGCCTAACAGGAGGNGG	6	46	19.8508	2
19088	chr1	199548046	199548069	+	GTAGAAGGTGAGGGGAGTACTGG	GGAGAAGGTGGGGGGGTTCCNGG	5	10	1.42845	1
19090	chr9	81808577	81808600	-	TATGGCGTGAACCCCGGAGGCGG	GGTGGTGTGGGCCCAGGAGGNGG	6	258	1.05821	1
19094	chr5	52683922	52683945	+	AATGGCGTGAACCCGGGAGGTGG	GGTGGTGTGGGCCCAGGAGGNGG	6	324	1.03435	1
19113	chr11	85688200	85688223	+	AATGGCGTGAACCCGGGAGGCGG	GGTGGTGTGGGCCCAGGAGGNGG	6	356	1.06855	1
19122	chrX	17948368	17948391	-	GGGGAGCAGGGAAGCATGGCAGG	GGGCTGCAGGGGAGCTGGGCNGG	5	22	1.18773	1
19129	chr11	9502914	9502937	-	AATGGTGTGAACCCAGGAGGCGG	GGTGGTGTGGGCCCAGGAGGNGG	4	528	0.990766	1
19139	chr2	157504569	157504592	+	GGCAGAAAAGCCTGTGGCAGGGG	GGCAGAAACCCTGGTGGTCGNGG	6	112		5
19179	chr14	51583683	51583706	+	ACTCCAGGTGGTCTGGCTCCAGG	GGTCCCGGTGGTGTGGGCCCNGG	6	62	4.19541	1
19207	chr8	48928072	48928095	+	TGTAAGGGGGCAGAGAAGACAGG	GGTGAGGGAGGAGAGATGCCNGG	6	14	1.88348	1
19218	chr3	19675919	19675942	+	TACATTAGAGAATGGTATCTGGG	GACATTAAAGATAGTCATCTNGG	6	12	23.3512	3
19228	chr3	197464220	197464243	-	AATGGCTTGAACCCAGGAGGTGG	GGTGGTGTGGGCCCAGGAGGNGG	6	70	1.00923	1
19239	chr6	32191902	32191925	-	CACACCCCTCTCCCCAGCCCTGG	GACACCTTCTTCCCCAGCCCNGG	5	20	2.04704	1
19243	chr17	81453151	81453174	-	ACACTCCAGGGGGGCCGGGCGGG	GGGCTGCAGGGGAGCTGGGCNGG	6	36	0.996927	1
19245	chr10	34049870	34049893	+	AGGGGTTCGGAACAGTTGAGAGG	GTGGGATCGGAGCAGTTCAGNGG	5	144	5.0758	1
19277	chr16	51782144	51782167	-	GAAGAGGAAGATTCTGGAGGTGC	GAAGGCTGAGATCCTGGAGGNGG	6	20	1.36371	1
19287	chr3	175063772	175063795	+	GCACCCGGCCCAGTCTGTTTTTG	GCACGTGGCCCAGCCTGCTGNGG	6	16	1.04228	1
19294	chr6	37767038	37767061	+	GGTCTGCTGGGGCCTAGGGCAGG	GGGCTGCAGGGGAGCTGGGCNGG	6	20	8.88822	1
19305	chr2	192737818	192737841	-	GATAAGGGCTGAGGTGAAGGGGA	GAGCAGGGCTGGGGAGAAGGNGG	5	10	1.01476	1
19318	chr20	35834977	35835000	+	CTCAAGAAGAGGTAGGAGGCCGG	GTAGAGCGGAGGCAGGAGGCNGG	6	10	2.61745	1
19324	chr9	104143722	104143745	-	GCCAAGGGCTGGGGAGCAGGGGA	GAGCAGGGCTGGGGAGAAGGNGG	5	12	1.28588	1
19331	chr20	23919126	23919149	+	GAGCCCCAAGGGTGCAGGGCAGG	GGGCTGCAGGGGAGCTGGGCNGG	6	14	3.94989	1
19343	chr6	151992992	151993015	+	AAAGTTGATGGGGGAGATGGGGG	GAAGATGATGGAGTAGATGGNGG	4	20	1.64157	1
19375	chr1	168704457	168704480	+	AATGGCGTGAACCCGGGAGGCGG	GGTGGTGTGGGCCCAGGAGGNGG	6	510	0.962917	1
19381	chr7	149014486	149014509	-	GAGAGCAGAGCGGAAGAAGACGG	GTGAGTAGAGCGGAGGCAGGNGG	5	178	2.24883	1
19382	chr5	36913473	36913496	-	GATGGCTTGAGCCCAGGAAGTAG	GGTGGTGTGGGCCCAGGAGGNGG	6	22	1.11017	1
19386	chr18	1749578	1749601	-	GAGAACCTGGTAGGGTTCCTGGA	GAGAAGGTGGGGGGGTTCCANGG	6	10	0.978904	1
19393	chr9	97329101	97329124	-	CTTCTGGGAGGAGAGATGCTCAG	GGTGAGGGAGGAGAGATGCCNGG	6	592	0.835222	1
19397	chr17	78356922	78356945	+	TAGGGGGGAGGAGAGAGGACTGG	GGTGAGGGAGGAGAGATGCCNGG	6	156	1.03114	1
19399	chr6	25021230	25021253	+	ATGAGGAGGAGGCAGAAGAAAGG	GGAAGGAGGAGGCCTAAGGANGG	6	22	3.80434	1
19400	chr21	46363989	46364012	+	TAGAAGGTGGGCAGGCTCCTGGG	GAGAAGGTGGGGGGGTTCCANGG	5	32	0.720785	1
19402	chr18	12956128	12956151	-	AATGGCGTGAACCCGGGAGGCGG	GGTGGTGTGGGCCCAGGAGGNGG	6	472	1.03871	1
19415	chr4	27385035	27385058	-	CCACAGGGATGGGGAAGAGGGGG	GAGCAGGGCTGGGGAGAAGGNGG	6	76	0.953876	1
19431	chrX	48559511	48559534	+	GGAAGACAGAGGCCCAAGGGGGG	GGAAGGAGGAGGCCTAAGGANGG	5	26	1.71475	1
19432	chr20	13208528	13208551	+	TAAGTCTTCCTATCAGGAGGTGG	GGAATCTGCCTAACAGGAGGNGG	5	100	3.12163	1
19446	chr10	112264422	112264445	+	CAAGAAGGTGGAGAGATCCCTGG	GGAGAAGGTGGGGGGGTTCCNGG	6	86	0.78027	1
19452	chr9	109847651	109847674	+	AATGGCGTGAACCCAGGAGGCAG	GGTGGTGTGGGCCCAGGAGGNGG	6	100	1.03246	1
19481	chr17	73323790	73323813	-	TATGGTGGGGCCTCAGAAGGGGG	GGTGGTGTGGGCCCAGGAGGNGG	6	212	2.44779	1
19492	chr15	33414688	33414711	-	AATGGCGTGAACCCAGGAGGCGG	GGTGGTGTGGGCCCAGGAGGNGG	5	120	1.00977	1
19504	chr10	130801490	130801513	+	GAGAGTGGTGACTCGGCTGCCGG	GCTGGCGATGCCTCGGCTGCNGG	6	10	14.832	2
19525	chr8	68440888	68440911	-	AATGGCGTGAACCCAGGAAGCGG	GGTGGTGTGGGCCCAGGAGGNGG	6	70	0.985555	1
19537	chr12	67714635	67714658	-	CAGAGGGTGGGGGGCTCCAAAGC	GAGAAGGTGGGGGGGTTCCANGG	6	58	1.03013	1
19539	chr1	16943448	16943471	+	AATGGCGTGAACCCGGGAGGCGG	GGTGGTGTGGGCCCAGGAGGNGG	6	694	1.02509	1
19547	chr2	231065376	231065399	-	AATGGCGTGAACCCGGGAGGTGG	GGTGGTGTGGGCCCAGGAGGNGG	6	240	1.06565	1
19550	chr9	136804952	136804975	+	GCCTCTCCCTCCAGAGGCTGAGA	GCCTCTCCAGCCAGGGGCTGNGG	4	14	1.03588	1
19561	chr9	91681650	91681673	-	GGAAAAGCTGGGGGGCTTCTAGG	GGAGAAGGTGGGGGGGTTCCNGG	4	64	2.22665	1
19565	chr11	22835523	22835546	+	AATGGCGTGAACCCGGGAGGCGG	GGTGGTGTGGGCCCAGGAGGNGG	6	376	1.03237	1
19567	chr4	79248080	79248103	-	CAGTAGACAGGGAAGTGCTCAGG	GCGCCGAGAAGGAAGTGCTCNGG	6	20	3.79562	1
19583	chr19	23311521	23311544	+	GTCTGGGCCCTGGATATTTAGGG	GTCAGGGTTCTGGATATCTGNGG	5	16	5.4694	1
19587	chr2	171790755	171790778	+	GGAGTACAGTGGTGTCATCTCGG	GGTGCACAGTGGGGTCAGCANGG	5	32	8.57629	1
19606	chr9	24309336	24309359	-	TAGCAAGGCTGTGGAGAAATAGG	GAGCAGGGCTGGGGAGAAGGNGG	5	52	0.912213	1
19607	chr11	104501905	104501928	-	GCATGGATACTGAGAGCTGCTGG	GTATGGAAAATGAGAGCTGCNGG	3	144	2.11805	1
19615	chr19	47768900	47768923	+	GGAGAGAGGAGAAAGAAGGTGGG	GTAGAGCGGAGGCAGGAGGCNGG	6	10	3.56219	1
19631	chr12	18320287	18320310	+	CTGTTGCAGGAGAGCTGGTCAAG	GGGCTGCAGGGGAGCTGGGCNGG	6	94	1.01206	1
19664	chr6	109303010	109303033	+	AATGGTGTGAACCCGGGAGGCGG	GGTGGTGTGGGCCCAGGAGGNGG	5	380	1.05485	1
19667	chr16	10445952	10445975	+	CTTGGTTCTGCAAGTGCTTTAGG	GCTGTTTCTGCAGCCGCTTTNGG	6	12	27.0994	3
19671	chr1	231202081	231202104	+	GGTGGCTAAGATAATGGAGGAGG	GAAGGCTGAGATCCTGGAGGNGG	5	330	1.6134	1
19709	chr19	28853703	28853726	-	TTAAGGAAAATGAGAGCTCCTGG	GTATGGAAAATGAGAGCTGCNGG	3	1276	1.52778	1
19718	chr2	75874090	75874113	-	GGTGAGTCCTAGAGCTGGGCTGG	GGGCGGTGCTACAACTGGGCNGG	6	12	26.7763	3
19719	chr10	14615232	14615255	+	GCAGGAGGACCACTTGAACCTGG	GCACAAGGCTCAGCTGAACCNGG	6	30	10.3215	2
19735	chr21	16595880	16595903	+	AATGGCGTGAACCCGGGAGGCGG	GGTGGTGTGGGCCCAGGAGGNGG	6	42	1.02243	1
19742	chr17	56204986	56205009	+	AATGGTGTGAACCCGGGAGGCGG	GGTGGTGTGGGCCCAGGAGGNGG	5	336	1.02874	1
19767	chr1	155660839	155660862	-	AGAGAGGTAGGAAATATGACTGG	GGTGAGGGAGGAGAGATGCCNGG	6	16	2.365	1
19772	chrX	13632385	13632408	-	AATGGCGTGAACCCGGGAGGCGG	GGTGGTGTGGGCCCAGGAGGNGG	6	118	1.04161	1
19778	chr17	19396303	19396326	-	AATGGTGTGAACCCGGGAGGCAG	GGTGGTGTGGGCCCAGGAGGNGG	6	82	1.01148	1
19781	chr10	36636644	36636667	+	AGGGAGGGATGGAGAGAGGGAGG	GAGCAGGGCTGGGGAGAAGGNGG	6	26	1.53777	1
19790	chr10	75880262	75880285	+	ACAGATGATATCATCTAGGAAGA	GCAGATGGAATCATCTAGGANGG	4	1176	1.61463	1
19797	chr3	24201328	24201351	-	TTGAGCATGGAGGAGGCAGGGGG	GTGAGTAGAGCGGAGGCAGGNGG	5	66	2.25574	1
19806	chr17	77383176	77383199	-	AGGGAGGGAGGGAGAGAAGGAGG	GAGCAGGGCTGGGGAGAAGGNGG	6	70	1.98607	1
19821	chr12	117553029	117553052	+	GGTGGTTTGTTGTGCTGCAGTAG	GGGGGATTGTGGGGCTGCAGNGG	5	202	1.28197	1
19858	chr19	43772983	43773006	+	GAAAACTAAGATCCTGGAAGGTG	GAAGGCTGAGATCCTGGAGGNGG	5	200	1.01233	1
19864	chr2	84006314	84006337	+	GAGTAGACTGAACACAGCTGAGG	GAGTAGCGCGAGCACAGCTANGG	5	324	2.76753	1
19869	chr8	19316599	19316622	-	ACAGGGCAGAAGCCTCCTCCTGG	GCTGGGCAGGAGCCCCCTCCNGG	4	5436	1.08443	1
19873	chr10	13190608	13190631	+	TGGGGAAGTTGAGGCTGCAGTGA	GGGGGATTGTGGGGCTGCAGNGG	6	86	0.744894	1
19877	chr2	225460903	225460926	+	AATGGTGTGAACCTGGGAGGCGG	GGTGGTGTGGGCCCAGGAGGNGG	6	136	1.02852	1
19879	chr21	45656485	45656508	+	CCTGTCGGTGGTGGGGGCCTAGG	GGTCCCGGTGGTGTGGGCCCNGG	6	114	3.14025	1
19899	chr3	49299476	49299499	-	AATGGCGTGAACCCGGGAGGCGG	GGTGGTGTGGGCCCAGGAGGNGG	6	174	1.03448	1
19903	chr18	12385646	12385669	+	AATGGTGTGAACCCGGGAGGCGG	GGTGGTGTGGGCCCAGGAGGNGG	5	300	1.09151	1
19904	chr22	29600068	29600091	-	AATGGCGTGAACCCGGGAGGTGG	GGTGGTGTGGGCCCAGGAGGNGG	6	16	1.03065	1
19916	chr15	90095496	90095519	+	ATAATCAGGAGCCCTAAGGAGAG	GGAAGGAGGAGGCCTAAGGANGG	6	28	0.72683	1
19921	chr18	25930699	25930722	-	GATAGTTTGAGCCCAGGAGGCAG	GGTGGTGTGGGCCCAGGAGGNGG	5	44	1.1015	1
19931	chr1	59295900	59295923	-	GAAAACTGAGATCCAGGAAAGGG	GAAGGCTGAGATCCTGGAGGNGG	5	238	0.807997	1
19932	chr1	64906388	64906411	-	GTTGATGGTGTGGGAATTCCAGG	GGAGAAGGTGGGGGGGTTCCNGG	6	22	1.80645	1
19938	chr8	51622619	51622642	-	GCTTGTTCATCTGGTTGTTCGTG	GCTTGTCCGTCTGGTTGCTGNGG	5	30	2.95231	1
19959	chr1	10244696	10244719	-	AATGGCGTGAACCCGGGAGGCGG	GGTGGTGTGGGCCCAGGAGGNGG	6	228	1.05935	1
19963	chrX	71923167	71923190	+	GGCAAGCAGGTGTCCCCTCCAGG	GCTGGGCAGGAGCCCCCTCCNGG	6	20	4.05254	1
19974	chr16	70291721	70291744	+	AATGGCGTGAACCCGGGAGGCGG	GGTGGTGTGGGCCCAGGAGGNGG	6	346	1.04499	1
19981	chr6	12402646	12402669	-	AATGGCGTGAACCCAGGAGGTGG	GGTGGTGTGGGCCCAGGAGGNGG	5	132	1.02532	1
19983	chr16	519922	519945	+	TGCGCCCAGCCTGCCCCACGGGG	GCTGCCCCGCCTGCCCAGCGNGG	6	60	5.58991	1
19985	chr18	11945807	11945830	+	AATGGTGTGAACCCGGGAGGTGG	GGTGGTGTGGGCCCAGGAGGNGG	5	322	1.02537	1
19997	chr14	61928173	61928196	+	TAGAAAATGGAGGGGTTGAAAGG	GAGAAGGTGGGGGGGTTCCANGG	6	16	2.05443	1
19999	chr9	2967145	2967168	+	ATTCAGTAAGCATGAGAAACAGG	GGACAGTAAGAAGGAAAAACNGG	6	10	15.7798	2
20023	chr7	107353335	107353358	+	AATGGCGTGAACCCGGGAGGCGG	GGTGGTGTGGGCCCAGGAGGNGG	6	126	1.04265	1
20024	chr12	87756646	87756669	+	AATGGCGTGAACCCGGGAGGCGG	GGTGGTGTGGGCCCAGGAGGNGG	6	440	1.01158	1
20040	chr1	92078240	92078263	-	AATGGTGTGAACCTGGGAGGCGG	GGTGGTGTGGGCCCAGGAGGNGG	6	100	1.04891	1
20054	chrX	111710780	111710803	-	AATGGCATGAACCCAGGAGGCGG	GGTGGTGTGGGCCCAGGAGGNGG	6	56	1.01732	1
20064	chr12	64127624	64127647	-	CCCACTGCTGGCCTCACTGTCGG	GTCCCTAGTGGCCCCACTGTNGG	6	14	4.69101	1
20065	chr16	10207851	10207874	-	AGAGAGTGGGGAGAGATGCCAGC	GGTGAGGGAGGAGAGATGCCNGG	5	90	0.900494	1
20077	chr4	145781106	145781129	+	AATGGCGTGAACCCGGGAGGTGG	GGTGGTGTGGGCCCAGGAGGNGG	6	330	1.0239	1
20079	chr15	43895862	43895885	-	AAGAATCTGGAGAAGTTCCAGGG	GAGAAGGTGGGGGGGTTCCANGG	6	130	0.962496	1
20088	chr19	51141636	51141659	-	GTTGATACACGCCAAGGACACGG	GCTGGTACACGGCAGGGTCANGG	5	18	2.93553	1
20097	chr2	232484637	232484660	+	GGGGCCACAGAAGACAGGGAGGG	GGGGCCACTAGGGACAGGATNGG	6	12	2.23049	1
20105	chr15	41355760	41355783	-	AATGGTGTGAACCCGGGAGGCGG	GGTGGTGTGGGCCCAGGAGGNGG	5	404	1.02455	1
20112	chr10	111111586	111111609	+	GGTGGCAGAAGGAAGGGCTCTGG	GCGCCGAGAAGGAAGTGCTCNGG	6	192	1.54887	1
20113	chr4	145527307	145527330	-	AATGGCGTGAACCCGGGAGGCGG	GGTGGTGTGGGCCCAGGAGGNGG	6	246	1.0533	1
20114	chr18	76760453	76760476	-	AATGGCGTGAACCCGGGAGGTGG	GGTGGTGTGGGCCCAGGAGGNGG	6	324	1.02936	1
20128	chr1	206562832	206562855	+	AATGGTGTGAACCCGGGAGGCGG	GGTGGTGTGGGCCCAGGAGGNGG	5	238	0.993861	1
20138	chr6	90302535	90302558	+	GGTGGAATATGGGACTGGAAAGG	GGGGGATTGTGGGGCTGCAGNGG	6	54	10.2111	2
20162	chr2	48231612	48231635	+	AACGGCGTGAACCCAGGAGGCGG	GGTGGTGTGGGCCCAGGAGGNGG	6	38	1.03253	1
20172	chr4	145749717	145749740	-	AATGGTGTGAACCCGGGAGTTGG	GGTGGTGTGGGCCCAGGAGGNGG	6	282	1.00966	1
20191	chr12	124794484	124794507	-	AATGGCGTGAACCCGGGAGGCGG	GGTGGTGTGGGCCCAGGAGGNGG	6	392	0.96919	1
20194	chr12	112837846	112837869	-	AGGGAAGGAGGGGAGGAGCCTGG	GGTGAGGGAGGAGAGATGCCNGG	6	28	1.57376	1
20198	chr9	32641382	32641405	+	AATGGTGTGAACCCAGGAGGCGG	GGTGGTGTGGGCCCAGGAGGNGG	4	406	1.03375	1
20213	chrX	4969091	4969114	+	AATGGGGTGAACCCAGGAAGTGG	GGTGGTGTGGGCCCAGGAGGNGG	6	34	1.00574	1
20220	chr20	56803193	56803216	-	AGGCAGGTGCGGGGCTCCCAAGG	GAGAAGGTGGGGGGGTTCCANGG	6	40	1.28211	1
20221	chr2	67550769	67550792	-	GTGGTTGTGGGGGCAGGAGGAGG	GGTGGTGTGGGCCCAGGAGGNGG	5	40	13.447	2
20225	chr2	74120226	74120249	-	GCAAGGAGAATGGAGCGCTCCGG	GCGCCGAGAAGGAAGTGCTCNGG	6	28	16.1048	2
20239	chr11	115734379	115734402	+	GCCTACTGAGCCTCTTTCCTTGG	GTCCCCTGAGCCCATTTCCTNGG	5	28	2.62611	1
20247	chr4	46945365	46945388	+	GGCATGAGGCCCATGGACACCAA	GGACTGAGGGCCATGGACACNGG	5	18	1.43699	1
20258	chr12	126441023	126441046	+	GAACCAAAAGTTCCCACCCGCGG	GAACAAGGTGTTCCCACCCGNGG	4	14	1.83147	1
20261	chrX	110939875	110939898	-	GGTGAGTGAGGGGAGATGCCAGG	GGTGAGGGAGGAGAGATGCCNGG	2	2558	0.747402	1
20284	chr18	51159766	51159789	+	GGGCAGGGACGGGGAGGAGGAGG	GAGCAGGGCTGGGGAGAAGGNGG	4	594	0.774059	1
20303	chr10	69306268	69306291	+	AATGGTGTGAATCCGGGAGGTGG	GGTGGTGTGGGCCCAGGAGGNGG	6	94	1.00977	1
20325	chr15	66766196	66766219	+	TGGAAGGGATGGGGGGCAGGGGG	GAGCAGGGCTGGGGAGAAGGNGG	6	10	2.19721	1
20357	chr5	153916515	153916538	-	GAGTGCCAGGGGAGCGGGGTGGG	GGGCTGCAGGGGAGCTGGGCNGG	6	10	3.9709	1
20358	chr11	96221237	96221260	-	GGTTAACAGTGGGAACAGCAAGG	GGTGCACAGTGGGGTCAGCANGG	4	112	3.40946	1
20372	chr3	25807156	25807179	+	AATGGTGTGAACCCAGGTGGCGG	GGTGGTGTGGGCCCAGGAGGNGG	5	540	1.05548	1
20373	chr6	7730472	7730495	-	AGAGTCCAGAAGTGGACCTACAG	GCTGTCCTGAAGTGGACATANGG	6	30	2.39532	1
20388	chrX	153847326	153847349	-	AATGGCGTGAACCCGGGAGGCGG	GGTGGTGTGGGCCCAGGAGGNGG	6	118	1.02501	1
20391	chr22	21648077	21648100	+	AATGGCGTGAACCCGGGAGGTGG	GGTGGTGTGGGCCCAGGAGGNGG	6	262	1.04592	1
20398	chr3	118077492	118077515	-	GACCACAAAGCCAGACATCTCTG	GGCCACGGAGCGAGACATCTNGG	5	298	1.6637	1
20409	chr3	17299769	17299792	+	AATGGCGTGAACCCGGGAGGCGG	GGTGGTGTGGGCCCAGGAGGNGG	6	244	1.0334	1
20418	chr10	51409764	51409787	+	GATGGCTTGAACCCAGGAGGTGG	GAAGGCTGAGATCCTGGAGGNGG	6	80	1.00966	1
20420	chr18	66006818	66006841	+	GATCTCATCCAAGACCACCAAGG	GATTTCCTCCTCGACCACCANGG	4	32	5.5209	1
20431	chr12	81738012	81738035	+	GGACACTAAGAAGAAAAAAAGGA	GGACAGTAAGAAGGAAAAACNGG	4	10	1.5147	1
20435	chr4	59312272	59312295	-	GGTGAGGCAAGAAAGAGGTCATG	GGTGAGGGAGGAGAGATGCCNGG	6	16	1.22306	1
20457	chr1	99031577	99031600	+	AATGGTGTGAACCCAGGAGGTGG	GGTGGTGTGGGCCCAGGAGGNGG	4	428	1.03901	1
20458	chr2	47053036	47053059	+	GCCCCCACTCTCCCCACTGTAGG	GTCCCTAGTGGCCCCACTGTNGG	5	40	2.81388	1
20461	chr3	55967708	55967731	+	GGAAGGTGGGGGCCTAATGGGAG	GGAAGGAGGAGGCCTAAGGANGG	5	16	0.875406	1
20495	chr6	133357181	133357204	+	AATGGCGTGAACCCGGGAGGCGG	GGTGGTGTGGGCCCAGGAGGNGG	6	16	1.06937	1
20524	chr4	666451	666474	+	AGGGGGTCGGGGGGCTGGGCGGG	GGGCTGCAGGGGAGCTGGGCNGG	6	12	4.04619	1
20542	chr10	63974093	63974116	+	AAAGAAACAGCGAAGGAAGAGGA	GAAGAAACTGAGAAGCATGANGG	6	10	1.77817	1
20558	chr10	7010833	7010856	+	GCAGGCAGAGACCCTGCAAGAGG	GAAGGCTGAGATCCTGGAGGNGG	5	388	0.958265	1
20561	chr3	4946007	4946030	-	AATGGCGTGAACCCAGGAGGCAG	GGTGGTGTGGGCCCAGGAGGNGG	6	72	1.08534	1
20565	chr22	30567875	30567898	+	TTTCACCACCTTGGGCAGGCTGG	GCTGACCCCGCTGGGCAGGCNGG	6	82	11.1553	2
20575	chr6	129016654	129016677	+	GTCAGGATACTAGTTATCTTTGG	GTCAGGGTTCTGGATATCTGNGG	5	48	3.31013	1
20585	chr7	98453717	98453740	+	AATGGCGTGAACCCGGGAGGCGG	GGTGGTGTGGGCCCAGGAGGNGG	6	166	1.03912	1
20586	chr19	45220982	45221005	+	GACACCAGAGACCCTGGAGATGG	GAAGGCTGAGATCCTGGAGGNGG	6	42	0.910957	1
20587	chr6	169121143	169121166	+	GGGATATTCTGGCCCATATTGGG	GGGATCAGGTGACCCATATTNGG	5	62	6.2037	1
20597	chr9	129116268	129116291	-	AATGGCGTGAACCCAGGAGGCAG	GGTGGTGTGGGCCCAGGAGGNGG	6	226	1.04618	1
20603	chr6	104561156	104561179	+	AATGGCGTGAACCCGGGAGGCGG	GGTGGTGTGGGCCCAGGAGGNGG	6	212	1.03664	1
20605	chr15	66867647	66867670	-	GGAAAGAAAGAAAGAAAGAAAGA	GGACAGTAAGAAGGAAAAACNGG	6	16	0.921854	1
20606	chr5	42733664	42733687	+	AAGCAGGATTGGGCAGAAGGAGA	GAGCAGGGCTGGGGAGAAGGNGG	5	32	1.08931	1
20610	chr16	75792554	75792577	+	GTGTGTTAGCAGCAGTTCAGTGG	GTGGGATCGGAGCAGTTCAGNGG	4	28	4.39018	1
20618	chr7	90028286	90028309	+	GGGGCAGTGGGGGGCTGCAGGGG	GGGGGATTGTGGGGCTGCAGNGG	3	90	0.691249	1
20634	chr22	32475871	32475894	+	ATTGGTTTGTGGGACTGCAGGTG	GGGGGATTGTGGGGCTGCAGNGG	6	118	1.07009	1
20636	chr10	124543083	124543106	+	CCTCAGGCTGTACCTGTCAGGGG	GTACAGGCTGCACCTGTCAGNGG	4	600	1.92444	1
20646	chr12	45876188	45876211	+	GTATCAGGGAGCCCTAAGGATGG	GGAAGGAGGAGGCCTAAGGANGG	6	42	2.23811	1
20653	chr22	23797392	23797415	-	AATGGTGTGAACCTGGGAGGCGG	GGTGGTGTGGGCCCAGGAGGNGG	6	112	1.01864	1
20655	chr9	124959683	124959706	+	ATCCCCCCCACCCCACAATAGGC	GTCCCCTCCACCCCACAGTGNGG	5	36	1.21049	1
20656	chr1	182915890	182915913	-	AATGGCGTGAACCCGGGAGGTGG	GGTGGTGTGGGCCCAGGAGGNGG	6	234	1.06131	1
20663	chr2	20536835	20536858	-	GAGCCAGCTCCAGGACTCCTTGG	GGGGCAGCTCCGGCGCTCCTNGG	5	156	23.9351	3
20676	chr14	78064216	78064239	+	AAGAAGTTGAGGGAGTGCCATGG	GAGAAGGTGGGGGGGTTCCANGG	5	1250	0.641282	1
20679	chr2	44251866	44251889	-	GATGTTGTGGACTCAGTTCCAGA	GATGTGGGAGGCTCAGTTCCNGG	5	12	1.17678	1
20700	chr3	155524295	155524318	+	GCTGAAGGTAGGAGGGTATCGGG	GGAGAAGGTGGGGGGGTTCCNGG	6	208	0.763932	1
20717	chr19	17739479	17739502	+	CCTGGGGGAGGGGAGACGCAGGG	GGTGAGGGAGGAGAGATGCCNGG	6	176	1.86072	1
20733	chr6	112710485	112710508	+	TACTGCTCACTAGAGATATGAGG	GAGGGCTCACCAGAGGTAGGNGG	6	30	4.18034	1
20734	chr11	64681000	64681023	+	GCAGGAGAATCACTTGAACCTGG	GCACAAGGCTCAGCTGAACCNGG	6	10	1.45101	1
20736	chr11	120829223	120829246	-	AAGGAGGTGGAGGGAGGCCACGG	GAGAAGGTGGGGGGGTTCCANGG	6	192	1.03113	1
20739	chr19	1024784	1024807	+	AATGGCGTGAACCCAGGAGGTGG	GGTGGTGTGGGCCCAGGAGGNGG	5	114	1.01104	1
20740	chr3	16061097	16061120	+	GTGCATCACCAGCAGGGCTCTGG	GGTCACCACGAGCAGGGCTGNGG	5	102	4.70071	1
20746	chr12	74539417	74539440	+	GTTTGAAAACTGAGCCCAGAGGG	GGCAGCATAGTGAGCCCAGANGG	6	10	44.7108	5
20762	chr12	50090908	50090931	-	AATGGCGTGAACCCAGGAGGCGG	GGTGGTGTGGGCCCAGGAGGNGG	5	116	1.04056	1
20763	chr14	29539639	29539662	+	AATGGCGTAAACCCAGGAGGTGG	GGTGGTGTGGGCCCAGGAGGNGG	6	274	1.01582	1
20773	chr16	49495755	49495778	-	GCTGAGCCAGGGCCCCCTCCTGG	GCTGGGCAGGAGCCCCCTCCNGG	4	24	1.84175	1
20781	chr1	17848939	17848962	+	AATGGTGTGAACCCAGGAGGCGG	GGTGGTGTGGGCCCAGGAGGNGG	4	460	1.01095	1
20783	chr14	96540973	96540996	-	AATGGCATGAACCCAGGAGGCGG	GGTGGTGTGGGCCCAGGAGGNGG	6	178	1.04291	1
20804	chr2	137466386	137466409	+	GATCAAGCTTGTCCAACCCATGG	GAACAAGGTGTTCCCACCCGNGG	6	10	9.73353	1
20805	chr20	59154663	59154686	-	GCAGAGCGAGGAGAGAAGCCAGG	GGTGAGGGAGGAGAGATGCCNGG	4	276	0.65353	1
20812	chr20	43648251	43648274	-	AATGGTGTGAACCCAGGAGGCAG	GGTGGTGTGGGCCCAGGAGGNGG	5	264	1.03959	1
20821	chr17	34467182	34467205	+	GGGACAGTATGGGGCTGGAGAGG	GGGGGATTGTGGGGCTGCAGNGG	5	14	3.4117	1
20825	chr15	73922912	73922935	-	CCGAGGAGGGGGCCTGAGGAGGG	GGAAGGAGGAGGCCTAAGGANGG	5	24	1.00119	1
20858	chr12	125158154	125158177	+	AATGGCGTGAACCCAGGAGGTGG	GGTGGTGTGGGCCCAGGAGGNGG	5	108	1.03432	1
20865	chr1	46038406	46038429	+	AGAGATGGTAGGTGGATTCATGG	GGAGAAGGTGGGGGGGTTCCNGG	6	40	3.14614	1
20869	chr1	12126091	12126114	+	TGCTCTCTGCCAGCCTGGCCTGG	GGACCGCAGCCAGCCCGGCCNGG	6	20	11.9234	2
20885	chr4	127557544	127557567	+	GGCAGACTGTAAGGCTGCAGTAG	GGGGGATTGTGGGGCTGCAGNGG	6	14	0.918547	1
20889	chr18	1470448	1470471	-	TGTGGGAGGGACCCAGGAGGAGG	GGTGGTGTGGGCCCAGGAGGNGG	5	20	0.967586	1
20903	chr4	188112444	188112467	-	GCTGGGCATGCGCCCACGCCCGG	GCTGGGCAGGAGCCCCCTCCNGG	4	14	14.2008	2
20913	chr5	170644851	170644874	+	CAGTGGGGACAGAGAATCCCTGG	GCTCGGGGACACAGGATCCCNGG	6	204	1.57918	1
20937	chr1	68967804	68967827	+	TATGAATAGACACTTCTCAAAAG	GATGCAGAGACCCTGCTCAANGG	6	62	0.804958	1
20944	chr6	146834435	146834458	+	AATGGCGTGAACCCGGGAGGCGG	GGTGGTGTGGGCCCAGGAGGNGG	6	128	1.04205	1
20957	chr6	32263419	32263442	+	GGCCCTGGTGGGGTAGTCACTGG	GGTCCCGGTGGTGTGGGCCCNGG	6	24	11.5037	2
20960	chr14	49151390	49151413	-	GGAGAAGGAGGAAGGAAACCAGG	GGAGAAGGTGGGGGGGTTCCNGG	6	22	0.77909	1
[truncated: 14,591 more rows]

## Sheet: mismatched_positions_and_types
	mismatched_positions	mismatched_types	Coefficient of Variation
0	4	C-A	15.912
1	6	T-G	15.912
2	7	G-T	15.912
3	9	C-A	15.912
4	10	G-C	15.912
5	18	A-T	15.912
6	20	N-T	15.912
7	0	G-A	1.06165
8	1	G-A	1.06165
9	5	T-C	1.06165
10	9	G-A	1.06165
11	10	G-A	1.06165
12	14	A-G	1.06165
13	20	N-C	1.06165
14	0	G-A	1.02258
15	1	G-A	1.02258
16	5	T-C	1.02258
17	9	G-A	1.02258
18	10	G-A	1.02258
19	14	A-G	1.02258
20	20	N-C	1.02258
21	0	G-C	7.53693
22	1	C-T	7.53693
23	2	T-C	7.53693
24	8	G-T	7.53693
25	19	G-C	7.53693
26	20	N-A	7.53693
27	1	A-G	1.11485
28	10	C-T	1.11485
29	16	T-G	1.11485
30	20	N-A	1.11485
31	0	G-T	0.91692
32	1	G-C	0.91692
33	2	T-A	0.91692
34	8	A-T	0.91692
35	10	G-C	0.91692
36	17	G-T	0.91692
37	20	N-T	0.91692
38	0	G-T	1.08157
39	1	G-T	1.08157
40	4	A-C	1.08157
41	5	G-T	1.08157
42	16	T-G	1.08157
43	20	N-G	1.08157
44	1	C-G	1.0178
45	2	T-A	1.0178
46	3	G-T	1.0178
47	5	C-T	1.0178
48	12	G-T	1.0178
49	20	N-G	1.0178
50	21	G-A	1.0178
51	0	G-A	1.0301
52	1	G-A	1.0301
53	5	T-C	1.0301
54	9	G-A	1.0301
55	10	G-A	1.0301
56	14	A-G	1.0301
57	20	N-C	1.0301
58	0	G-A	1.01303
59	1	G-C	1.01303
60	5	T-C	1.01303
61	9	G-A	1.01303
62	10	G-A	1.01303
63	14	A-G	1.01303
64	20	N-C	1.01303
65	3	C-A	2.9109
66	4	A-G	2.9109
67	5	G-T	2.9109
68	8	C-G	2.9109
69	9	T-A	2.9109
70	13	G-A	2.9109
71	20	N-A	2.9109
72	0	G-A	1.06409
73	1	G-C	1.06409
74	5	T-C	1.06409
75	6	G-A	1.06409
76	9	G-A	1.06409
77	10	G-A	1.06409
78	20	N-C	1.06409
79	0	G-C	11.5809
80	4	G-C	11.5809
81	5	T-G	11.5809
82	6	G-C	11.5809
83	17	C-A	11.5809
84	20	N-T	11.5809
85	1	G-A	1.07939
86	5	T-C	1.07939
87	6	G-T	1.07939
88	9	G-A	1.07939
89	19	G-T	1.07939
90	20	N-T	1.07939
91	0	G-A	1.0385
92	1	G-A	1.0385
93	5	T-C	1.0385
94	9	G-A	1.0385
95	10	G-A	1.0385
96	14	A-G	1.0385
97	20	N-C	1.0385
98	0	G-A	1.02672
99	1	G-A	1.02672
100	5	T-C	1.02672
101	9	G-A	1.02672
102	10	G-A	1.02672
103	14	A-G	1.02672
104	20	N-C	1.02672
105	0	G-A	1.05453
106	1	G-A	1.05453
107	9	G-A	1.05453
108	10	G-A	1.05453
109	14	A-G	1.05453
110	20	N-C	1.05453
111	21	G-A	1.05453
112	0	G-A	1.0877
113	1	G-A	1.0877
114	9	G-A	1.0877
115	10	G-A	1.0877
116	14	A-G	1.0877
117	20	N-C	1.0877
118	0	G-A	1.04065
119	1	G-A	1.04065
120	9	G-A	1.04065
121	10	G-A	1.04065
122	13	C-T	1.04065
123	14	A-G	1.04065
124	20	N-C	1.04065
125	0	G-A	1.12568
126	4	G-A	1.12568
127	11	G-A	1.12568
128	12	A-T	1.12568
129	13	G-T	1.12568
130	20	N-A	1.12568
131	21	G-A	1.12568
132	3	C-T	1.00666
133	6	G-A	1.00666
134	10	G-C	1.00666
135	17	C-T	1.00666
136	20	N-C	1.00666
137	21	G-A	1.00666
138	5	G-A	0.762774
139	8	C-A	0.762774
140	9	T-A	0.762774
141	12	G-A	0.762774
142	20	N-A	0.762774
143	22	G-C	0.762774
144	0	G-A	1.04967
145	1	G-A	1.04967
146	5	T-C	1.04967
147	9	G-A	1.04967
148	10	G-A	1.04967
149	14	A-G	1.04967
150	20	N-T	1.04967
151	0	G-A	1.06248
152	1	G-A	1.06248
153	9	G-A	1.06248
154	10	G-A	1.06248
155	20	N-C	1.06248
156	21	G-A	1.06248
157	0	G-A	1.2738
158	1	T-A	1.2738
159	3	C-T	1.2738
160	5	C-A	1.2738
161	7	G-A	1.2738
162	8	A-T	1.2738
163	20	N-T	1.2738
164	0	G-A	0.982573
165	1	A-C	0.982573
166	9	G-A	0.982573
167	11	T-C	0.982573
168	19	G-C	0.982573
169	20	N-A	0.982573
170	0	G-A	2.19721
171	1	T-G	2.19721
172	2	A-G	2.19721
173	4	A-G	2.19721
174	11	G-C	2.19721
175	13	A-T	2.19721
176	20	N-C	2.19721
177	0	G-T	3.33993
178	1	G-T	3.33993
179	2	G-C	3.33993
180	12	A-G	3.33993
181	14	C-A	3.33993
182	18	G-T	3.33993
183	20	N-G	3.33993
184	0	G-A	1.0188
185	1	G-A	1.0188
186	5	T-C	1.0188
187	9	G-A	1.0188
188	10	G-A	1.0188
189	14	A-G	1.0188
190	20	N-T	1.0188
191	4	A-C	1.53771
192	8	C-G	1.53771
193	9	T-C	1.53771
194	17	A-G	1.53771
195	20	N-C	1.53771
196	0	G-A	1.06831
197	1	G-A	1.06831
198	9	G-A	1.06831
199	10	G-A	1.06831
200	14	A-G	1.06831
201	18	G-A	1.06831
202	20	N-C	1.06831
203	4	C-A	3.15585
204	5	C-T	3.15585
205	8	T-A	3.15585
206	10	G-C	3.15585
207	14	G-T	3.15585
208	20	N-A	3.15585
209	0	G-A	1.04856
210	1	G-A	1.04856
211	5	T-C	1.04856
212	9	G-A	1.04856
213	10	G-A	1.04856
214	14	A-G	1.04856
215	20	N-C	1.04856
216	2	C-T	7.12499
217	12	G-C	7.12499
218	18	G-C	7.12499
219	19	A-T	7.12499
220	20	N-G	7.12499
221	0	G-A	1.03047
222	1	G-A	1.03047
223	9	G-A	1.03047
224	10	G-A	1.03047
225	20	N-C	1.03047
226	2	T-C	0.74655
227	3	G-A	0.74655
228	6	G-A	0.74655
229	8	A-G	0.74655
230	19	C-T	0.74655
231	20	N-G	0.74655
232	3	A-G	4.04799
233	9	G-A	4.04799
234	13	G-A	4.04799
235	15	T-C	4.04799
236	16	T-C	4.04799
237	17	C-A	4.04799
238	20	N-T	4.04799
239	1	G-C	0.785088
240	2	A-G	0.785088
241	3	G-C	0.785088
242	4	A-T	0.785088
243	12	G-A	0.785088
244	17	T-A	0.785088
245	20	N-C	0.785088
246	0	G-A	2.61322
247	2	C-T	2.61322
248	3	C-A	2.61322
249	4	T-A	2.61322
250	13	G-A	2.61322
251	15	C-A	2.61322
252	20	N-T	2.61322
253	3	C-G	1.79217
254	4	C-G	1.79217
255	5	C-G	1.79217
256	8	T-C	1.79217
257	11	T-G	1.79217
258	20	N-T	1.79217
259	1	G-T	1.45729
260	3	G-A	1.45729
261	5	T-G	1.45729
262	13	C-T	1.45729
263	16	G-C	1.45729
264	20	N-G	1.45729
265	0	G-T	5.83498
266	4	A-T	5.83498
267	6	G-T	5.83498
268	7	G-A	5.83498
269	12	G-C	5.83498
270	17	G-T	5.83498
271	20	N-T	5.83498
272	0	G-A	1.02668
273	1	G-A	1.02668
274	9	G-A	1.02668
275	10	G-A	1.02668
276	20	N-T	1.02668
277	0	G-A	1.02338
278	1	G-A	1.02338
279	9	G-A	1.02338
280	10	G-A	1.02338
281	14	A-G	1.02338
282	20	N-C	1.02338
283	0	G-A	1.02731
284	1	G-A	1.02731
285	5	T-C	1.02731
286	9	G-A	1.02731
287	10	G-A	1.02731
288	14	A-G	1.02731
289	20	N-C	1.02731
290	1	A-G	4.66
291	3	G-A	4.66
292	4	G-T	4.66
293	5	C-G	4.66
294	11	T-G	4.66
295	12	C-A	4.66
296	20	N-A	4.66
297	0	G-A	1.05104
298	1	G-A	1.05104
299	5	T-C	1.05104
300	9	G-A	1.05104
301	10	G-A	1.05104
302	15	G-A	1.05104
303	20	N-C	1.05104
304	0	G-A	1.04557
305	1	G-A	1.04557
306	5	T-C	1.04557
307	9	G-A	1.04557
308	10	G-A	1.04557
309	20	N-T	1.04557
310	0	G-C	0.825567
311	4	C-A	0.825567
312	6	G-C	0.825567
313	11	C-A	0.825567
314	14	G-T	0.825567
315	20	N-A	0.825567
316	21	G-A	0.825567
317	6	G-C	1.27776
318	10	G-T	1.27776
319	19	A-T	1.27776
320	20	N-G	1.27776
321	22	G-A	1.27776
322	0	G-A	1.05389
323	1	G-A	1.05389
324	5	T-C	1.05389
325	9	G-A	1.05389
326	10	G-A	1.05389
327	14	A-G	1.05389
328	20	N-T	1.05389
329	3	G-C	1.39537
330	4	G-T	1.39537
331	5	T-A	1.39537
332	6	T-C	1.39537
333	10	G-A	1.39537
334	19	T-C	1.39537
335	20	N-T	1.39537
336	0	G-A	1.03504
337	1	G-A	1.03504
338	5	T-C	1.03504
339	9	G-A	1.03504
340	10	G-A	1.03504
341	14	A-G	1.03504
342	20	N-C	1.03504
343	0	G-A	1.98664
344	3	C-G	1.98664
345	8	G-A	1.98664
346	9	G-A	1.98664
347	18	A-T	1.98664
348	20	N-T	1.98664
349	0	G-A	1.06759
350	1	G-A	1.06759
351	5	T-C	1.06759
352	9	G-A	1.06759
353	10	G-A	1.06759
354	14	A-G	1.06759
355	20	N-T	1.06759
356	0	G-A	1.0311
357	1	G-A	1.0311
358	5	T-C	1.0311
359	9	G-A	1.0311
360	10	G-A	1.0311
361	20	N-T	1.0311
362	1	G-T	1.99712
363	2	T-A	1.99712
364	3	C-G	1.99712
365	8	C-A	1.99712
366	20	N-A	1.99712
367	2	A-T	1.085
368	4	A-G	1.085
369	10	G-A	1.085
370	19	C-T	1.085
371	20	N-G	1.085
372	21	G-A	1.085
373	0	G-A	1.03795
374	1	G-A	1.03795
375	5	T-C	1.03795
376	9	G-A	1.03795
377	10	G-A	1.03795
378	20	N-C	1.03795
379	0	G-C	5.49621
380	1	A-T	5.49621
381	2	G-T	5.49621
382	7	A-C	5.49621
383	8	T-A	5.49621
384	13	C-T	5.49621
385	20	N-G	5.49621
386	7	G-A	1.28107
387	8	C-G	1.28107
388	9	T-C	1.28107
389	10	G-T	1.28107
390	18	G-T	1.28107
391	20	N-G	1.28107
392	0	G-A	1.02987
393	1	G-A	1.02987
394	5	T-C	1.02987
395	6	G-A	1.02987
396	9	G-A	1.02987
397	10	G-A	1.02987
398	20	N-C	1.02987
399	1	G-A	1.40708
400	5	T-C	1.40708
401	6	G-T	1.40708
402	8	G-A	1.40708
403	9	G-A	1.40708
404	19	G-T	1.40708
405	20	N-T	1.40708
406	0	G-A	0.99501
407	1	G-A	0.99501
408	10	G-A	0.99501
409	14	A-G	0.99501
410	20	N-C	0.99501
411	21	G-A	0.99501
412	1	T-A	1.73788
413	3	A-G	1.73788
414	12	G-A	1.73788
415	15	G-A	1.73788
416	16	C-A	1.73788
417	20	N-T	1.73788
418	0	G-A	0.903908
419	3	G-T	0.903908
420	9	G-A	0.903908
421	17	G-A	0.903908
422	18	C-T	0.903908
423	20	N-T	0.903908
424	21	G-A	0.903908
425	0	G-A	1.05738
426	1	G-A	1.05738
427	5	T-C	1.05738
428	9	G-A	1.05738
429	10	G-A	1.05738
430	20	N-C	1.05738
431	0	G-A	1.06152
432	1	G-A	1.06152
433	9	G-A	1.06152
434	10	G-A	1.06152
435	14	A-G	1.06152
436	18	G-A	1.06152
437	20	N-C	1.06152
438	0	G-A	1.04016
439	1	G-A	1.04016
440	5	T-C	1.04016
441	9	G-A	1.04016
442	10	G-A	1.04016
443	14	A-G	1.04016
444	20	N-T	1.04016
445	8	C-G	7.1855
446	9	T-G	7.1855
447	10	G-C	7.1855
448	14	A-G	7.1855
449	15	G-A	7.1855
450	17	A-G	7.1855
451	20	N-G	7.1855
452	0	G-A	2.86865
453	2	C-A	2.86865
454	4	A-T	2.86865
455	16	G-T	2.86865
456	20	N-G	2.86865
457	0	G-A	1.03132
458	1	G-A	1.03132
459	9	G-A	1.03132
460	10	G-A	1.03132
461	13	C-T	1.03132
462	14	A-G	1.03132
463	20	N-T	1.03132
464	1	G-C	4.24527
465	3	G-C	4.24527
466	4	A-T	4.24527
467	6	G-A	4.24527
468	9	G-A	4.24527
469	11	A-G	4.24527
470	20	N-T	4.24527
471	0	G-A	1.05099
472	1	G-A	1.05099
473	5	T-C	1.05099
474	9	G-A	1.05099
475	10	G-A	1.05099
476	20	N-C	1.05099
477	21	G-A	1.05099
478	0	G-C	1.37602
479	1	T-A	1.37602
480	4	A-G	1.37602
481	5	G-A	1.37602
482	10	G-A	1.37602
483	13	A-T	1.37602
484	20	N-T	1.37602
485	0	G-C	0.781397
486	4	G-A	0.781397
487	5	C-T	0.781397
488	6	T-G	0.781397
489	11	T-C	0.781397
490	18	G-A	0.781397
491	20	N-A	0.781397
492	0	G-A	1.01212
493	1	G-A	1.01212
494	9	G-A	1.01212
495	10	G-A	1.01212
496	11	C-T	1.01212
497	20	N-T	1.01212
498	1	A-C	44.71
499	3	A-C	44.71
500	7	A-T	44.71
501	12	A-G	44.71
502	14	T-G	44.71
503	18	C-T	44.71
504	20	N-T	44.71
505	0	G-A	1.02034
506	1	G-A	1.02034
507	5	T-C	1.02034
508	9	G-A	1.02034
509	10	G-A	1.02034
510	20	N-C	1.02034
511	0	G-T	3.89819
512	2	C-G	3.89819
513	4	C-G	3.89819
514	6	T-A	3.89819
515	7	T-G	3.89819
516	9	T-A	3.89819
517	20	N-T	3.89819
518	5	G-A	1.94301
519	6	C-G	1.94301
520	9	C-G	1.94301
521	16	G-A	1.94301
522	20	N-A	1.94301
523	0	G-A	1.00265
524	1	G-A	1.00265
525	5	T-C	1.00265
526	6	G-A	1.00265
527	10	G-A	1.00265
528	20	N-T	1.00265
529	0	G-A	1.04147
530	1	G-A	1.04147
531	5	T-C	1.04147
532	9	G-A	1.04147
533	10	G-A	1.04147
534	14	A-G	1.04147
535	20	N-C	1.04147
536	0	G-A	1.01646
537	1	G-A	1.01646
538	5	T-C	1.01646
539	9	G-A	1.01646
540	10	G-A	1.01646
541	14	A-G	1.01646
542	20	N-C	1.01646
543	0	G-A	1.5388
544	1	C-T	1.5388
545	2	C-A	1.5388
546	3	T-A	1.5388
547	14	G-A	1.5388
548	19	G-C	1.5388
549	20	N-A	1.5388
550	0	G-A	1.05109
551	1	G-A	1.05109
552	2	T-G	1.05109
553	3	G-A	1.05109
554	14	A-T	1.05109
555	19	G-T	1.05109
556	20	N-T	1.05109
557	2	A-T	5.1078
558	3	G-C	5.1078
559	12	A-C	5.1078
560	13	T-A	5.1078
561	18	G-A	5.1078
562	20	N-C	5.1078
563	21	G-A	5.1078
564	0	G-T	3.76539
565	8	T-C	3.76539
566	9	G-C	3.76539
567	10	T-A	3.76539
568	11	T-C	3.76539
569	16	C-A	3.76539
570	20	N-T	3.76539
571	0	G-C	34.0639
572	9	C-A	34.0639
573	10	T-G	34.0639
574	11	C-T	34.0639
575	13	A-G	34.0639
576	19	A-T	34.0639
577	20	N-G	34.0639
578	5	C-G	3.98505
579	7	G-C	3.98505
580	11	T-A	3.98505
581	14	G-A	3.98505
582	18	C-A	3.98505
583	20	N-T	3.98505
584	2	G-A	27.2863
585	8	G-A	27.2863
586	10	A-C	27.2863
587	13	C-T	27.2863
588	16	C-A	27.2863
589	17	T-A	27.2863
590	20	N-A	27.2863
591	1	A-G	1.39161
592	2	G-C	1.39161
593	3	C-A	1.39161
594	8	C-A	1.39161
595	9	T-A	1.39161
596	13	G-A	1.39161
597	20	N-G	1.39161
598	0	G-T	0.995173
599	2	T-G	0.995173
600	8	G-A	0.995173
601	9	G-T	0.995173
602	10	G-A	0.995173
603	19	G-T	0.995173
604	20	N-A	0.995173
605	4	A-G	0.843308
606	6	G-A	0.843308
607	10	G-T	0.843308
608	11	G-T	0.843308
609	19	A-T	0.843308
610	20	N-C	0.843308
611	21	G-A	0.843308
612	0	G-A	1.02604
613	1	G-A	1.02604
614	9	G-A	1.02604
615	10	G-A	1.02604
616	13	C-T	1.02604
617	20	N-C	1.02604
618	0	G-C	2.50228
619	4	C-A	2.50228
620	6	G-C	2.50228
621	10	C-T	2.50228
622	20	N-T	2.50228
623	0	G-C	7.00482
624	1	G-A	7.00482
625	5	A-C	7.00482
626	7	G-A	7.00482
627	11	T-A	7.00482
628	19	C-A	7.00482
629	20	N-A	7.00482
630	0	G-A	3.259
631	2	C-G	3.259
632	4	C-A	3.259
633	7	G-C	3.259
634	8	A-T	3.259
635	19	T-C	3.259
636	20	N-T	3.259
637	2	A-G	0.840199
638	3	G-A	0.840199
639	4	G-A	0.840199
640	5	C-T	0.840199
641	11	T-C	0.840199
642	20	N-A	0.840199
643	0	G-A	1.03469
644	1	G-A	1.03469
645	5	T-C	1.03469
646	10	G-A	1.03469
647	14	A-C	1.03469
648	20	N-C	1.03469
649	0	G-A	1.01957
650	1	G-A	1.01957
651	5	T-C	1.01957
652	9	G-A	1.01957
653	10	G-A	1.01957
654	14	A-G	1.01957
655	20	N-C	1.01957
656	0	G-T	1.6554
657	9	A-T	1.6554
658	10	T-G	1.6554
659	11	C-T	1.6554
660	13	A-T	1.6554
661	20	N-G	1.6554
662	22	G-T	1.6554
663	0	G-A	0.991306
664	1	G-A	0.991306
665	5	T-C	0.991306
666	9	G-A	0.991306
667	10	G-A	0.991306
668	14	A-G	0.991306
669	20	N-T	0.991306
670	1	G-C	1.99212
671	2	A-C	1.99212
672	4	C-G	1.99212
673	12	G-C	1.99212
674	17	G-T	1.99212
675	20	N-G	1.99212
676	0	G-A	1.18587
677	1	A-G	1.18587
678	6	G-A	1.18587
679	10	G-A	1.18587
680	13	T-A	1.18587
681	19	G-A	1.18587
682	20	N-G	1.18587
683	0	G-T	2.15539
684	6	G-A	2.15539
685	7	G-T	2.15539
686	11	G-A	2.15539
687	13	G-A	2.15539
688	16	T-G	2.15539
689	20	N-A	2.15539
690	0	G-A	1.13046
691	7	G-A	1.13046
692	10	G-A	1.13046
693	15	G-A	1.13046
694	20	N-T	1.13046
695	21	G-A	1.13046
696	0	G-A	1.02401
697	1	G-A	1.02401
698	6	G-T	1.02401
699	9	G-A	1.02401
700	10	G-A	1.02401
701	20	N-T	1.02401
702	0	G-C	0.806029
703	4	A-T	0.806029
704	7	G-A	0.806029
705	13	A-G	0.806029
706	16	T-C	0.806029
707	20	N-A	0.806029
708	0	G-A	1.06348
709	1	G-A	1.06348
710	5	T-C	1.06348
711	9	G-A	1.06348
712	10	G-A	1.06348
713	14	A-G	1.06348
714	20	N-C	1.06348
715	0	G-A	1.0545
716	1	G-A	1.0545
717	9	G-A	1.0545
718	10	G-A	1.0545
719	14	A-G	1.0545
720	17	A-T	1.0545
721	20	N-T	1.0545
722	0	G-T	0.820926
723	1	G-C	0.820926
724	2	G-A	0.820926
725	11	G-A	0.820926
726	18	G-A	0.820926
727	20	N-T	0.820926
728	3	G-C	1.92364
729	4	T-C	1.92364
730	9	G-C	1.92364
731	10	C-A	1.92364
732	12	A-T	1.92364
733	19	G-T	1.92364
734	20	N-G	1.92364
735	0	G-A	1.05977
736	1	G-A	1.05977
737	5	T-C	1.05977
738	9	G-A	1.05977
739	10	G-A	1.05977
740	14	A-G	1.05977
741	20	N-C	1.05977
742	0	G-A	1.01519
743	1	G-A	1.01519
744	5	T-C	1.01519
745	9	G-A	1.01519
746	10	G-A	1.01519
747	20	N-C	1.01519
748	21	G-A	1.01519
749	2	A-C	1.30415
750	3	C-G	1.30415
751	15	C-A	1.30415
752	20	N-T	1.30415
753	22	G-A	1.30415
754	6	A-G	31.6073
755	10	T-C	31.6073
756	11	G-T	31.6073
757	15	T-C	31.6073
758	16	G-A	31.6073
759	17	G-C	31.6073
760	20	N-A	31.6073
761	2	T-G	1.68949
762	6	G-A	1.68949
763	10	G-A	1.68949
764	11	C-G	1.68949
765	12	T-C	1.68949
766	20	N-A	1.68949
767	0	G-A	1.04574
768	1	G-A	1.04574
769	5	T-C	1.04574
770	9	G-A	1.04574
771	10	G-A	1.04574
772	20	N-C	1.04574
773	2	A-T	4.45179
774	6	A-C	4.45179
775	7	G-A	4.45179
776	10	C-A	4.45179
777	15	G-A	4.45179
778	20	N-T	4.45179
779	3	A-G	1.1318
780	6	G-T	1.1318
781	13	G-T	1.1318
782	19	A-C	1.1318
783	20	N-A	1.1318
784	21	G-C	1.1318
785	22	G-A	1.1318
786	0	G-A	1.03698
787	1	G-A	1.03698
788	5	T-C	1.03698
789	9	G-A	1.03698
790	10	G-A	1.03698
791	14	A-G	1.03698
792	20	N-C	1.03698
793	0	G-A	1.00148
794	1	G-A	1.00148
795	5	T-C	1.00148
796	9	G-A	1.00148
797	10	G-A	1.00148
798	14	A-G	1.00148
799	20	N-T	1.00148
800	3	A-G	0.951542
801	6	G-A	0.951542
802	7	T-A	0.951542
803	11	G-A	0.951542
804	14	G-A	0.951542
805	20	N-G	0.951542
806	1	G-C	2.07497
807	6	G-A	2.07497
808	7	G-T	2.07497
809	8	T-G	2.07497
810	11	T-C	2.07497
811	13	T-A	2.07497
812	20	N-A	2.07497
813	0	G-T	2.21541
814	1	G-T	2.21541
815	2	G-C	2.21541
816	3	G-T	2.21541
817	4	G-T	2.21541
818	20	N-T	2.21541
819	0	G-A	1.0092
820	1	G-A	1.0092
821	5	T-C	1.0092
822	10	G-A	1.0092
823	19	G-T	1.0092
824	20	N-C	1.0092
825	21	G-A	1.0092
826	0	G-A	1.01228
827	1	G-A	1.01228
828	5	T-C	1.01228
829	9	G-A	1.01228
830	10	G-A	1.01228
831	20	N-C	1.01228
832	21	G-A	1.01228
833	2	A-T	1.33764
834	3	G-T	1.33764
835	7	G-T	1.33764
836	8	A-G	1.33764
837	9	G-A	1.33764
838	11	T-C	1.33764
839	20	N-T	1.33764
840	0	G-A	1.64685
841	4	C-A	1.64685
842	6	G-A	1.64685
843	7	G-C	1.64685
844	10	G-T	1.64685
845	12	G-A	1.64685
846	20	N-A	1.64685
847	2	T-A	0.68509
848	3	G-A	0.68509
849	8	A-G	0.68509
850	9	G-A	0.68509
851	10	G-T	0.68509
852	20	N-A	0.68509
853	0	G-A	1.01864
854	1	G-A	1.01864
855	5	T-C	1.01864
856	6	G-A	1.01864
857	9	G-A	1.01864
858	10	G-A	1.01864
859	20	N-T	1.01864
860	0	G-A	1.01366
861	1	G-A	1.01366
862	9	G-A	1.01366
863	10	G-A	1.01366
864	14	A-G	1.01366
865	20	N-C	1.01366
866	2	A-T	1.94888
867	5	C-G	1.94888
868	13	C-A	1.94888
869	14	T-A	1.94888
870	19	G-A	1.94888
871	20	N-A	1.94888
872	0	G-A	1.10939
873	2	T-G	1.10939
874	4	A-T	1.10939
875	7	G-A	1.10939
876	16	T-G	1.10939
877	20	N-G	1.10939
878	22	G-A	1.10939
879	5	C-A	40.3449
880	6	C-A	40.3449
881	7	C-G	40.3449
882	8	A-G	40.3449
883	10	C-A	40.3449
884	15	G-A	40.3449
885	20	N-A	40.3449
886	0	G-T	1.09931
887	1	T-C	1.09931
888	4	C-A	1.09931
889	6	T-C	1.09931
890	19	G-A	1.09931
891	20	N-A	1.09931
892	1	G-C	6.26336
893	10	G-C	6.26336
894	14	T-A	6.26336
895	16	G-T	6.26336
896	17	T-A	6.26336
897	18	A-G	6.26336
898	20	N-T	6.26336
899	3	C-G	9.98328
900	7	G-A	9.98328
901	8	C-A	9.98328
902	11	A-G	9.98328
903	13	C-T	9.98328
904	20	N-C	9.98328
905	0	G-A	2.57209
906	1	G-T	2.57209
907	3	A-C	2.57209
908	4	C-T	2.57209
909	8	A-G	2.57209
910	9	C-G	2.57209
911	20	N-G	2.57209
912	0	G-A	1.03452
913	1	G-A	1.03452
914	5	T-C	1.03452
915	9	G-A	1.03452
916	10	G-A	1.03452
917	20	N-C	1.03452
918	21	G-A	1.03452
919	0	G-A	0.998435
920	1	G-A	0.998435
921	5	T-C	0.998435
922	9	G-A	0.998435
923	10	G-A	0.998435
924	14	A-G	0.998435
925	20	N-T	0.998435
926	2	A-T	1.00131
927	10	G-A	1.00131
928	14	T-A	1.00131
929	18	G-A	1.00131
930	19	A-T	1.00131
931	20	N-G	1.00131
932	22	G-C	1.00131
933	0	G-A	1.01291
934	1	G-A	1.01291
935	5	T-C	1.01291
936	6	G-A	1.01291
937	9	G-A	1.01291
938	10	G-A	1.01291
939	20	N-C	1.01291
940	1	G-C	0.948181
941	2	T-A	0.948181
942	7	G-C	0.948181
943	14	G-A	0.948181
944	20	N-T	0.948181
945	22	G-A	0.948181
946	3	G-T	0.783985
947	5	C-G	0.783985
948	8	A-T	0.783985
949	11	T-A	0.783985
950	20	N-C	0.783985
951	0	G-A	1.03403
952	1	G-A	1.03403
953	5	T-C	1.03403
954	9	G-A	1.03403
955	10	G-A	1.03403
956	14	A-G	1.03403
957	20	N-T	1.03403
958	6	A-G	20.9928
959	7	C-T	20.9928
960	10	A-C	20.9928
961	11	G-C	20.9928
962	12	A-C	20.9928
963	15	C-T	20.9928
964	20	N-T	20.9928
965	1	A-C	1.29333
966	2	G-T	1.29333
967	3	A-G	1.29333
968	11	G-T	1.29333
969	14	G-A	1.29333
970	17	C-A	1.29333
971	20	N-A	1.29333
972	1	A-C	2.73951
973	2	A-T	2.73951
974	4	G-A	2.73951
975	5	C-T	2.73951
976	6	T-C	2.73951
977	17	A-T	2.73951
978	20	N-A	2.73951
979	0	G-A	3.23395
980	1	C-G	3.23395
981	8	C-T	3.23395
982	9	T-A	3.23395
983	10	C-T	3.23395
984	20	N-G	3.23395
985	1	G-A	0.911975
986	8	G-A	0.911975
987	9	A-G	0.911975
988	14	T-A	0.911975
989	20	N-T	0.911975
990	2	A-G	2.07484
991	3	G-C	2.07484
992	5	A-T	2.07484
993	12	G-A	2.07484
994	13	G-A	2.07484
995	14	G-A	2.07484
996	20	N-T	2.07484
997	0	G-A	1.05259
998	1	G-A	1.05259
999	9	G-A	1.05259
1000	10	G-A	1.05259
1001	14	A-G	1.05259
1002	20	N-C	1.05259
1003	21	G-A	1.05259
1004	0	G-C	1.31589
1005	2	T-G	1.31589
1006	3	G-C	1.31589
1007	11	T-C	1.31589
1008	19	G-T	1.31589
1009	20	N-G	1.31589
1010	21	G-C	1.31589
1011	5	A-G	3.77298
1012	12	G-T	3.77298
1013	18	C-G	3.77298
1014	19	C-G	3.77298
1015	20	N-G	3.77298
1016	22	G-A	3.77298
1017	1	G-C	5.56668
1018	3	G-C	5.56668
1019	7	A-C	5.56668
1020	8	G-C	5.56668
1021	12	G-A	5.56668
1022	20	N-T	5.56668
1023	2	G-A	3.43363
1024	5	G-T	3.43363
1025	10	G-A	3.43363
1026	11	G-C	3.43363
1027	18	G-A	3.43363
1028	19	C-G	3.43363
1029	20	N-G	3.43363
1030	0	G-A	1.04241
1031	1	G-A	1.04241
1032	5	T-C	1.04241
1033	9	G-A	1.04241
1034	10	G-A	1.04241
1035	14	A-G	1.04241
1036	20	N-T	1.04241
1037	0	G-A	1.05359
1038	1	G-A	1.05359
1039	9	G-A	1.05359
1040	10	G-A	1.05359
1041	14	A-G	1.05359
1042	19	G-A	1.05359
1043	20	N-C	1.05359
1044	0	G-A	0.74912
1045	3	G-A	0.74912
1046	8	A-G	0.74912
1047	9	G-A	0.74912
1048	13	A-G	0.74912
1049	14	G-A	0.74912
1050	20	N-A	0.74912
1051	0	G-T	1.05036
1052	3	C-A	1.05036
1053	9	T-A	1.05036
1054	10	G-A	1.05036
1055	18	G-T	1.05036
1056	19	G-T	1.05036
1057	20	N-A	1.05036
1058	0	G-A	1.05505
1059	1	G-A	1.05505
1060	9	G-A	1.05505
1061	10	G-A	1.05505
1062	14	A-G	1.05505
1063	20	N-C	1.05505
1064	1	G-A	1.06621
1065	5	T-C	1.06621
1066	6	G-T	1.06621
1067	9	G-A	1.06621
1068	16	G-A	1.06621
1069	20	N-C	1.06621
1070	21	G-A	1.06621
1071	0	G-A	1.01236
1072	1	G-A	1.01236
1073	5	T-C	1.01236
1074	9	G-A	1.01236
1075	10	G-A	1.01236
1076	20	N-T	1.01236
1077	0	G-A	1.05228
1078	1	G-A	1.05228
1079	5	T-C	1.05228
1080	9	G-A	1.05228
1081	10	G-A	1.05228
1082	14	A-G	1.05228
1083	20	N-C	1.05228
1084	7	G-A	1.27387
1085	8	C-A	1.27387
1086	12	G-A	1.27387
1087	20	N-C	1.27387
1088	0	G-A	1.01725
1089	1	G-A	1.01725
1090	9	G-A	1.01725
1091	10	G-A	1.01725
1092	11	C-T	1.01725
1093	20	N-C	1.01725
1094	1	G-T	1.62105
1095	3	C-A	1.62105
1096	15	G-A	1.62105
1097	16	G-A	1.62105
1098	20	N-C	1.62105
1099	21	G-A	1.62105
1100	0	G-T	0.882005
1101	1	T-G	0.882005
1102	6	C-T	0.882005
1103	9	A-G	0.882005
1104	10	G-A	0.882005
1105	14	G-A	0.882005
1106	20	N-T	0.882005
1107	0	G-T	3.21903
1108	1	C-A	3.21903
1109	6	T-A	3.21903
1110	7	T-A	3.21903
1111	10	C-T	3.21903
1112	11	G-A	3.21903
1113	20	N-T	3.21903
1114	2	T-A	12.4716
1115	4	G-T	12.4716
1116	7	G-A	12.4716
1117	8	A-G	12.4716
1118	15	C-A	12.4716
1119	19	G-A	12.4716
1120	20	N-T	12.4716
1121	7	T-C	3.08609
1122	8	G-T	3.08609
1123	9	T-G	3.08609
1124	14	C-A	3.08609
1125	15	T-C	3.08609
1126	16	G-A	3.08609
1127	20	N-G	3.08609
1128	7	T-C	1.0093
1129	8	G-A	1.0093
1130	10	G-C	1.0093
1131	13	C-T	1.0093
1132	20	N-C	1.0093
1133	1	A-G	1.12061
1134	3	A-C	1.12061
1135	9	G-T	1.12061
1136	16	T-C	1.12061
1137	17	C-A	1.12061
1138	20	N-A	1.12061
1139	0	G-A	1.49585
1140	1	T-A	1.49585
1141	5	T-A	1.49585
1142	9	G-A	1.49585
1143	11	G-A	1.49585
1144	14	G-A	1.49585
1145	20	N-A	1.49585
1146	4	T-A	0.990654
1147	7	A-T	0.990654
1148	11	G-A	0.990654
1149	15	T-A	0.990654
1150	20	N-A	0.990654
1151	1	C-T	3.4927
1152	3	C-A	3.4927
1153	4	C-T	3.4927
1154	5	G-T	3.4927
1155	7	G-A	3.4927
1156	11	G-T	3.4927
1157	20	N-T	3.4927
1158	0	G-A	1.04718
1159	1	G-A	1.04718
1160	9	G-A	1.04718
1161	10	G-A	1.04718
1162	14	A-G	1.04718
1163	20	N-C	1.04718
1164	0	G-A	1.0415
1165	1	G-A	1.0415
1166	5	T-C	1.0415
1167	6	G-A	1.0415
1168	9	G-A	1.0415
1169	10	G-A	1.0415
1170	20	N-T	1.0415
1171	0	G-A	1.02433
1172	1	G-A	1.02433
1173	5	T-C	1.02433
1174	9	G-A	1.02433
1175	10	G-A	1.02433
1176	20	N-C	1.02433
1177	0	G-A	11.9712
1178	3	G-C	11.9712
1179	8	T-A	11.9712
1180	9	G-A	11.9712
1181	11	G-C	11.9712
1182	14	G-A	11.9712
1183	20	N-T	11.9712
1184	0	G-T	1.94847
1185	1	T-G	1.94847
1186	2	C-T	1.94847
1187	3	C-T	1.94847
1188	13	A-C	1.94847
1189	14	T-C	1.94847
1190	20	N-G	1.94847
1191	0	G-A	26.6968
1192	3	A-G	26.6968
1193	4	A-G	26.6968
1194	9	G-C	26.6968
1195	10	C-A	26.6968
1196	14	T-G	26.6968
1197	20	N-T	26.6968
1198	1	G-A	3.08252
1199	2	T-A	3.08252
1200	4	A-T	3.08252
1201	6	G-A	3.08252
1202	16	T-G	3.08252
1203	19	C-T	3.08252
1204	20	N-G	3.08252
1205	0	G-A	1.01259
1206	1	G-A	1.01259
1207	5	T-C	1.01259
1208	9	G-A	1.01259
1209	10	G-A	1.01259
1210	14	A-G	1.01259
1211	20	N-C	1.01259
1212	2	T-A	1.37254
1213	5	A-C	1.37254
1214	12	G-A	1.37254
1215	20	N-A	1.37254
1216	22	G-A	1.37254
1217	1	G-C	6.48266
1218	2	A-T	6.48266
1219	7	A-C	6.48266
1220	8	G-C	6.48266
1221	11	A-G	6.48266
1222	20	N-C	6.48266
1223	7	G-A	1.39846
1224	8	C-A	1.39846
1225	13	C-T	1.39846
1226	20	N-C	1.39846
1227	1	G-A	0.999988
1228	5	T-C	0.999988
1229	6	G-T	0.999988
1230	9	G-A	0.999988
1231	19	G-A	0.999988
1232	20	N-T	0.999988
1233	0	G-A	3.26695
1234	1	C-T	3.26695
1235	5	G-C	3.26695
1236	6	T-A	3.26695
1237	9	G-C	3.26695
1238	10	C-T	3.26695
1239	20	N-A	3.26695
1240	3	C-G	6.54863
1241	7	G-A	6.54863
1242	8	C-A	6.54863
1243	11	A-G	6.54863
1244	12	G-C	6.54863
1245	13	C-T	6.54863
1246	20	N-C	6.54863
1247	0	G-A	1.00833
1248	1	G-A	1.00833
1249	9	G-A	1.00833
1250	10	G-A	1.00833
1251	20	N-C	1.00833
1252	21	G-A	1.00833
1253	1	G-T	8.92617
1254	3	A-C	8.92617
1255	5	C-T	8.92617
1256	6	A-T	8.92617
1257	7	G-T	8.92617
1258	14	C-A	8.92617
1259	20	N-A	8.92617
1260	0	G-A	1.01234
1261	1	G-A	1.01234
1262	9	G-A	1.01234
1263	10	G-A	1.01234
1264	20	N-C	1.01234
1265	21	G-A	1.01234
1266	1	A-G	0.823265
1267	8	C-A	0.823265
1268	9	T-G	0.823265
1269	12	G-A	0.823265
1270	20	N-A	0.823265
1271	1	G-A	1.17794
1272	8	G-C	1.17794
1273	9	G-A	1.17794
1274	10	G-A	1.17794
1275	15	G-A	1.17794
1276	19	G-A	1.17794
1277	20	N-A	1.17794
1278	3	C-G	2.60265
1279	4	A-G	2.60265
1280	7	G-A	2.60265
1281	8	C-A	2.60265
1282	12	G-C	2.60265
1283	13	C-T	2.60265
1284	20	N-A	2.60265
1285	0	G-T	1.03089
1286	1	G-A	1.03089
1287	2	G-A	1.03089
1288	11	G-A	1.03089
1289	13	G-T	1.03089
1290	18	G-A	1.03089
1291	20	N-T	1.03089
1292	0	G-T	9.0737
1293	7	T-G	9.0737
1294	9	T-G	9.0737
1295	11	G-A	9.0737
1296	14	C-A	9.0737
1297	16	G-T	9.0737
1298	20	N-A	9.0737
1299	1	A-G	1.20214
1300	2	G-C	1.20214
1301	9	T-C	1.20214
1302	10	G-A	1.20214
1303	18	G-A	1.20214
1304	20	N-A	1.20214
1305	22	G-A	1.20214
1306	1	A-C	11.5735
1307	6	T-C	11.5735
1308	7	T-C	11.5735
1309	13	C-A	11.5735
1310	14	C-G	11.5735
1311	20	N-T	11.5735
1312	0	G-A	1.06973
1313	1	G-A	1.06973
1314	5	T-C	1.06973
1315	9	G-A	1.06973
1316	10	G-A	1.06973
1317	14	A-G	1.06973
1318	20	N-C	1.06973
1319	0	G-A	1.00585
1320	1	G-A	1.00585
1321	5	T-C	1.00585
1322	9	G-A	1.00585
1323	10	G-A	1.00585
1324	14	A-G	1.00585
1325	20	N-C	1.00585
1326	0	G-A	1.08753
1327	1	G-A	1.08753
1328	5	T-C	1.08753
1329	9	G-A	1.08753
1330	10	G-A	1.08753
1331	14	A-G	1.08753
1332	20	N-C	1.08753
1333	0	G-A	1.05633
1334	1	G-A	1.05633
1335	5	T-C	1.05633
1336	9	G-A	1.05633
1337	10	G-A	1.05633
1338	14	A-G	1.05633
1339	20	N-C	1.05633
1340	0	G-A	2.66608
1341	2	A-G	2.66608
1342	7	G-A	2.66608
1343	12	C-T	2.66608
1344	14	T-A	2.66608
1345	15	A-G	2.66608
1346	20	N-G	2.66608
1347	0	G-C	5.22272
1348	1	C-T	5.22272
1349	2	T-C	5.22272
1350	3	A-T	5.22272
1351	12	T-C	5.22272
1352	19	C-T	5.22272
1353	20	N-T	5.22272
1354	0	G-A	1.03372
1355	1	G-A	1.03372
1356	9	G-A	1.03372
1357	10	G-A	1.03372
1358	14	A-G	1.03372
1359	20	N-T	1.03372
1360	0	G-A	1.01429
1361	1	G-A	1.01429
1362	5	T-C	1.01429
1363	9	G-A	1.01429
1364	10	G-A	1.01429
1365	16	G-A	1.01429
1366	20	N-C	1.01429
1367	5	T-A	21.4947
1368	8	A-G	21.4947
1369	9	C-G	21.4947
1370	10	A-G	21.4947
1371	12	C-A	21.4947
1372	13	T-G	21.4947
1373	20	N-T	21.4947
1374	0	G-C	1.60716
1375	3	G-T	1.60716
1376	18	G-T	1.60716
1377	19	G-A	1.60716
1378	20	N-G	1.60716
1379	22	G-A	1.60716
1380	0	G-C	2.00072
1381	1	G-T	2.00072
1382	5	G-T	2.00072
1383	8	G-A	2.00072
1384	15	T-C	2.00072
1385	20	N-T	2.00072
1386	21	G-C	2.00072
1387	2	T-C	2.48063
1388	4	G-C	2.48063
1389	7	G-C	2.48063
1390	8	A-T	2.48063
1391	20	N-G	2.48063
1392	1	C-T	5.46472
1393	2	T-G	5.46472
1394	7	C-A	5.46472
1395	9	C-G	5.46472
1396	20	N-A	5.46472
1397	2	A-G	0.773332
1398	5	A-G	0.773332
1399	15	G-A	0.773332
1400	19	C-T	0.773332
1401	20	N-G	0.773332
1402	22	G-T	0.773332
1403	3	G-T	1.08216
1404	4	G-A	1.08216
1405	7	G-A	1.08216
1406	11	T-C	1.08216
1407	16	G-C	1.08216
1408	19	G-T	1.08216
1409	20	N-G	1.08216
1410	0	G-A	1.05632
1411	1	G-A	1.05632
1412	5	T-G	1.05632
1413	9	G-A	1.05632
1414	10	G-A	1.05632
1415	14	A-G	1.05632
1416	20	N-C	1.05632
1417	0	G-A	0.993416
1418	1	G-A	0.993416
1419	5	T-C	0.993416
1420	9	G-A	0.993416
1421	10	G-A	0.993416
1422	14	A-G	0.993416
1423	20	N-C	0.993416
1424	7	G-T	0.593555
1425	8	A-G	0.593555
1426	9	G-A	0.593555
1427	10	A-G	0.593555
1428	11	T-C	0.593555
1429	20	N-T	0.593555
1430	0	G-C	1.032
1431	1	G-C	1.032
1432	5	T-A	1.032
1433	10	G-A	1.032
1434	16	G-A	1.032
1435	20	N-A	1.032
1436	0	G-A	3.63924
1437	2	G-T	3.63924
1438	5	A-G	3.63924
1439	6	T-G	3.63924
1440	9	T-G	3.63924
1441	14	C-A	3.63924
1442	20	N-G	3.63924
1443	0	G-A	1.03448
1444	1	G-A	1.03448
1445	5	T-C	1.03448
1446	6	G-A	1.03448
1447	9	G-A	1.03448
1448	10	G-A	1.03448
1449	20	N-C	1.03448
1450	2	T-A	1.90853
1451	5	G-A	1.90853
1452	16	T-A	1.90853
1453	18	C-G	1.90853
1454	19	C-A	1.90853
1455	20	N-A	1.90853
1456	0	G-A	6.88405
1457	7	C-T	6.88405
1458	9	G-T	6.88405
1459	14	G-A	6.88405
1460	16	G-A	6.88405
1461	19	G-T	6.88405
1462	20	N-A	6.88405
1463	0	G-A	18.0285
1464	7	C-A	18.0285
1465	8	T-A	18.0285
1466	11	G-A	18.0285
1467	15	C-A	18.0285
1468	17	T-G	18.0285
1469	20	N-A	18.0285
1470	1	A-G	0.990572
1471	8	A-G	0.990572
1472	11	T-C	0.990572
1473	17	A-G	0.990572
1474	20	N-A	0.990572
1475	0	G-A	2.92819
1476	3	C-G	2.92819
1477	4	A-G	2.92819
1478	8	C-A	2.92819
1479	20	N-C	2.92819
1480	0	G-A	1.02706
1481	1	G-A	1.02706
1482	9	G-A	1.02706
1483	10	G-A	1.02706
1484	14	A-G	1.02706
1485	20	N-T	1.02706
1486	2	A-C	21.9081
1487	4	T-G	21.9081
1488	6	T-A	21.9081
1489	12	A-G	21.9081
1490	15	G-A	21.9081
1491	17	A-G	21.9081
1492	20	N-A	21.9081
1493	0	G-A	1.04267
1494	1	G-A	1.04267
1495	5	T-C	1.04267
1496	6	G-A	1.04267
1497	9	G-A	1.04267
1498	10	G-A	1.04267
1499	20	N-C	1.04267
1500	0	G-C	4.49058
1501	1	T-C	4.49058
1502	3	C-T	4.49058
1503	5	C-T	4.49058
1504	7	C-T	4.49058
1505	10	C-T	4.49058
1506	20	N-T	4.49058
1507	0	G-A	1.03252
1508	1	G-A	1.03252
1509	5	T-C	1.03252
1510	9	G-A	1.03252
1511	10	G-A	1.03252
1512	20	N-C	1.03252
1513	4	T-C	40.203
1514	5	T-C	40.203
1515	6	T-C	40.203
1516	7	C-A	40.203
1517	10	C-G	40.203
1518	12	C-G	40.203
1519	20	N-A	40.203
1520	1	C-A	12.6586
1521	7	C-G	12.6586
1522	9	A-C	12.6586
1523	10	A-C	12.6586
1524	14	G-A	12.6586
1525	15	T-G	12.6586
1526	20	N-G	12.6586
1527	8	T-G	1.24502
1528	10	G-A	1.24502
1529	11	G-C	1.24502
1530	16	T-G	1.24502
1531	20	N-G	1.24502
1532	0	G-A	1.00602
1533	1	G-A	1.00602
1534	5	T-C	1.00602
1535	6	G-A	1.00602
1536	9	G-A	1.00602
1537	10	G-A	1.00602
1538	20	N-T	1.00602
1539	0	G-A	1.00469
1540	1	G-A	1.00469
1541	5	T-C	1.00469
1542	9	G-A	1.00469
1543	10	G-A	1.00469
1544	14	A-G	1.00469
1545	20	N-C	1.00469
1546	0	G-C	1.00958
1547	3	T-C	1.00958
1548	4	T-A	1.00958
1549	7	A-G	1.00958
1550	19	G-T	1.00958
1551	20	N-G	1.00958
1552	21	G-A	1.00958
1553	0	G-A	5.90831
1554	1	C-G	5.90831
1555	2	A-C	5.90831
1556	4	G-C	5.90831
1557	16	G-C	5.90831
1558	20	N-G	5.90831
1559	0	G-A	1.03303
1560	1	G-A	1.03303
1561	5	T-C	1.03303
1562	9	G-A	1.03303
1563	10	G-A	1.03303
1564	14	A-G	1.03303
1565	20	N-C	1.03303
1566	0	G-A	0.981144
1567	1	G-A	0.981144
1568	4	G-A	0.981144
1569	9	G-A	0.981144
1570	10	G-A	0.981144
1571	20	N-T	0.981144
1572	0	G-A	1.0249
1573	1	G-A	1.0249
1574	5	T-C	1.0249
1575	9	G-A	1.0249
1576	10	G-A	1.0249
1577	14	A-G	1.0249
1578	20	N-C	1.0249
1579	1	A-T	6.23872
1580	4	C-G	6.23872
1581	5	A-G	6.23872
1582	6	C-A	6.23872
1583	7	A-C	6.23872
1584	8	T-C	6.23872
1585	20	N-G	6.23872
1586	0	G-A	6.22121
1587	1	C-G	6.22121
1588	2	A-T	6.22121
1589	3	C-G	6.22121
1590	6	G-A	6.22121
1591	12	G-C	6.22121
1592	20	N-T	6.22121
1593	0	G-A	0.734501
1594	3	C-A	0.734501
1595	8	C-A	0.734501
1596	9	T-A	0.734501
1597	20	N-T	0.734501
1598	0	G-A	1.35645
1599	4	G-C	1.35645
1600	7	T-A	1.35645
1601	20	N-A	1.35645
1602	21	G-A	1.35645
1603	22	G-A	1.35645
1604	0	G-T	2.38195
1605	3	A-C	2.38195
1606	10	C-A	2.38195
1607	14	T-A	2.38195
1608	20	N-G	2.38195
1609	21	G-A	2.38195
1610	0	G-T	1.72005
1611	2	C-T	1.72005
1612	3	C-T	1.72005
1613	4	C-A	1.72005
1614	6	T-C	1.72005
1615	20	N-G	1.72005
1616	0	G-T	0.891265
1617	1	A-C	0.891265
1618	9	G-T	0.891265
1619	10	A-G	0.891265
1620	19	G-A	0.891265
1621	20	N-C	0.891265
1622	22	G-T	0.891265
1623	0	G-A	0.822628
1624	1	G-A	0.822628
1625	6	G-A	0.822628
1626	14	G-A	0.822628
1627	17	G-A	0.822628
1628	20	N-A	0.822628
1629	21	G-A	0.822628
1630	0	G-A	1.92326
1631	1	A-C	1.92326
1632	2	T-A	1.92326
1633	6	G-A	1.92326
1634	11	C-T	1.92326
1635	16	T-A	1.92326
1636	20	N-A	1.92326
1637	0	G-A	1.06539
1638	1	G-A	1.06539
1639	5	T-C	1.06539
1640	9	G-A	1.06539
1641	10	G-A	1.06539
1642	14	A-G	1.06539
1643	20	N-C	1.06539
1644	0	G-A	1.05358
1645	1	G-A	1.05358
1646	5	T-C	1.05358
1647	9	G-A	1.05358
1648	10	G-A	1.05358
1649	14	A-G	1.05358
1650	20	N-C	1.05358
1651	0	G-A	0.829241
1652	11	C-A	0.829241
1653	12	C-G	0.829241
1654	13	T-A	0.829241
1655	14	G-A	0.829241
1656	20	N-A	0.829241
1657	21	G-A	0.829241
1658	0	G-A	1.00792
1659	1	G-A	1.00792
1660	9	G-A	1.00792
1661	10	G-A	1.00792
1662	20	N-C	1.00792
1663	21	G-A	1.00792
1664	0	G-C	15.9188
1665	3	T-G	15.9188
1666	11	A-T	15.9188
1667	13	G-A	15.9188
1668	16	A-C	15.9188
1669	20	N-G	15.9188
1670	22	G-A	15.9188
1671	1	G-A	1.55934
1672	4	G-A	1.55934
1673	6	T-C	1.55934
1674	9	T-G	1.55934
1675	10	G-T	1.55934
1676	20	N-G	1.55934
1677	21	G-A	1.55934
1678	1	A-G	1.02401
1679	7	G-T	1.02401
1680	8	A-G	1.02401
1681	9	G-A	1.02401
1682	11	T-C	1.02401
1683	20	N-C	1.02401
1684	21	G-A	1.02401
1685	0	G-T	1.49103
1686	1	A-T	1.49103
1687	2	A-G	1.49103
1688	13	T-G	1.49103
1689	15	G-A	1.49103
1690	20	N-G	1.49103
1691	8	T-A	4.97438
1692	13	G-A	4.97438
1693	15	G-T	4.97438
1694	16	T-C	4.97438
1695	19	C-T	4.97438
1696	20	N-G	4.97438
1697	0	G-A	1.01326
1698	1	G-A	1.01326
1699	5	T-C	1.01326
1700	9	G-A	1.01326
1701	14	A-G	1.01326
1702	20	N-T	1.01326
1703	0	G-A	1.04871
1704	1	G-A	1.04871
1705	5	T-C	1.04871
1706	9	G-A	1.04871
1707	10	G-A	1.04871
1708	14	A-G	1.04871
1709	20	N-C	1.04871
1710	0	G-A	1.03646
1711	1	G-A	1.03646
1712	5	T-C	1.03646
1713	9	G-A	1.03646
1714	10	G-A	1.03646
1715	20	N-C	1.03646
1716	0	G-C	1.02556
1717	5	C-T	1.02556
1718	8	T-A	1.02556
1719	11	T-A	1.02556
1720	15	G-A	1.02556
1721	20	N-T	1.02556
1722	1	G-A	1.01963
1723	2	T-C	1.01963
1724	3	G-A	1.01963
1725	5	T-A	1.01963
1726	19	G-A	1.01963
1727	20	N-A	1.01963
1728	1	G-T	2.2161
1729	2	T-G	2.2161
1730	4	G-C	2.2161
1731	9	G-T	2.2161
1732	11	C-A	2.2161
1733	20	N-G	2.2161
1734	21	G-T	2.2161
1735	3	T-C	3.17325
1736	6	C-A	3.17325
1737	10	T-C	3.17325
1738	15	C-T	3.17325
1739	20	N-T	3.17325
1740	1	G-A	1.31346
1741	3	G-C	1.31346
1742	5	G-A	1.31346
1743	7	G-A	1.31346
1744	18	C-G	1.31346
1745	20	N-A	1.31346
1746	0	G-A	1.0141
1747	1	G-A	1.0141
1748	5	T-C	1.0141
1749	9	G-A	1.0141
1750	10	G-A	1.0141
1751	14	A-G	1.0141
1752	20	N-A	1.0141
1753	0	G-T	2.04682
1754	2	C-A	2.04682
1755	3	A-G	2.04682
1756	4	C-A	2.04682
1757	7	T-C	2.04682
1758	9	T-C	2.04682
1759	20	N-A	2.04682
1760	0	G-A	1.02418
1761	1	G-A	1.02418
1762	5	T-C	1.02418
1763	9	G-A	1.02418
1764	10	G-A	1.02418
1765	14	A-G	1.02418
1766	20	N-C	1.02418
1767	0	G-A	1.16252
1768	8	T-G	1.16252
1769	9	G-A	1.16252
1770	10	G-A	1.16252
1771	11	G-A	1.16252
1772	20	N-A	1.16252
1773	22	G-A	1.16252
1774	1	T-A	6.79269
1775	2	T-G	6.79269
1776	3	G-A	6.79269
1777	4	G-C	6.79269
1778	5	A-T	6.79269
1779	19	A-G	6.79269
1780	20	N-G	6.79269
1781	5	C-A	1.2252
1782	8	C-T	1.2252
1783	9	C-T	1.2252
1784	15	G-A	1.2252
1785	19	G-A	1.2252
1786	20	N-G	1.2252
1787	21	G-T	1.2252
1788	0	G-A	1.08043
1789	1	G-A	1.08043
1790	5	T-C	1.08043
1791	9	G-A	1.08043
1792	14	A-G	1.08043
1793	17	A-G	1.08043
1794	20	N-C	1.08043
1795	0	G-A	1.05071
1796	1	G-A	1.05071
1797	5	T-G	1.05071
1798	9	G-A	1.05071
1799	10	G-A	1.05071
1800	14	A-G	1.05071
1801	20	N-A	1.05071
1802	0	G-A	1.151
1803	6	T-G	1.151
1804	9	T-A	1.151
1805	14	C-T	1.151
1806	19	G-A	1.151
1807	20	N-G	1.151
1808	0	G-A	4.67178
1809	7	G-A	4.67178
1810	11	G-A	4.67178
1811	12	C-A	4.67178
1812	13	C-G	4.67178
1813	14	T-G	4.67178
1814	20	N-A	4.67178
1815	5	G-A	2.35002
1816	6	A-G	2.35002
1817	8	G-A	2.35002
1818	11	G-C	2.35002
1819	12	C-T	2.35002
1820	19	A-G	2.35002
1821	20	N-A	2.35002
1822	1	G-A	38.3815
1823	3	G-A	38.3815
1824	6	C-T	38.3815
1825	14	T-C	38.3815
1826	16	G-T	38.3815
1827	17	T-C	38.3815
1828	20	N-A	38.3815
1829	6	G-A	0.827316
1830	10	G-T	0.827316
1831	15	T-G	0.827316
1832	19	A-C	0.827316
1833	20	N-A	0.827316
1834	22	G-C	0.827316
1835	1	G-T	0.864751
1836	2	G-T	0.864751
1837	15	T-A	0.864751
1838	16	G-T	0.864751
1839	20	N-T	0.864751
1840	6	C-G	1.81176
1841	7	A-C	1.81176
1842	8	G-A	1.81176
1843	11	G-A	1.81176
1844	15	T-A	1.81176
1845	20	N-A	1.81176
1846	0	G-A	0.803712
1847	4	A-G	0.803712
1848	7	G-C	0.803712
1849	8	T-A	0.803712
1850	12	G-A	0.803712
1851	20	N-C	0.803712
1852	21	G-A	0.803712
1853	1	G-C	1.53863
1854	7	G-C	1.53863
1855	13	A-G	1.53863
1856	15	A-T	1.53863
1857	20	N-T	1.53863
1858	0	G-A	1.04783
1859	1	G-A	1.04783
1860	9	G-A	1.04783
1861	10	G-A	1.04783
1862	13	C-T	1.04783
1863	14	A-G	1.04783
1864	20	N-C	1.04783
1865	0	G-A	1.0139
1866	1	G-A	1.0139
1867	5	T-C	1.0139
1868	9	G-A	1.0139
1869	10	G-A	1.0139
1870	14	A-G	1.0139
1871	20	N-C	1.0139
1872	0	G-A	3.31057
1873	1	T-C	3.31057
1874	2	C-T	3.31057
1875	3	C-G	3.31057
1876	6	T-C	3.31057
1877	16	A-C	3.31057
1878	20	N-T	3.31057
1879	0	G-A	0.925983
1880	2	A-T	0.925983
1881	7	G-T	0.925983
1882	8	A-G	0.925983
1883	11	T-C	0.925983
1884	14	T-A	0.925983
1885	20	N-T	0.925983
1886	1	G-A	1.43527
1887	7	A-T	1.43527
1888	8	G-T	1.43527
1889	9	G-T	1.43527
1890	12	A-T	1.43527
1891	20	N-A	1.43527
1892	0	G-A	1.06126
1893	1	G-A	1.06126
1894	9	G-A	1.06126
1895	10	G-A	1.06126
1896	20	N-C	1.06126
1897	1	T-A	3.97574
1898	9	A-T	3.97574
1899	13	C-A	3.97574
1900	17	G-C	3.97574
1901	20	N-G	3.97574
1902	3	C-A	1.18147
1903	6	G-T	1.18147
1904	8	T-G	1.18147
1905	9	G-A	1.18147
1906	10	G-A	1.18147
1907	15	G-A	1.18147
1908	20	N-A	1.18147
1909	0	G-A	1.05841
1910	1	G-A	1.05841
1911	5	T-C	1.05841
1912	9	G-A	1.05841
1913	10	G-A	1.05841
1914	14	A-G	1.05841
1915	20	N-C	1.05841
1916	0	G-A	0.869911
1917	3	A-G	0.869911
1918	4	A-T	0.869911
1919	9	G-A	0.869911
1920	13	G-A	0.869911
1921	20	N-T	0.869911
1922	0	G-A	0.978812
1923	1	G-A	0.978812
1924	5	T-C	0.978812
1925	9	G-A	0.978812
1926	10	G-A	0.978812
1927	14	A-G	0.978812
1928	20	N-T	0.978812
1929	4	G-A	1.05891
1930	6	T-A	1.05891
1931	8	C-T	1.05891
1932	13	G-C	1.05891
1933	20	N-T	1.05891
1934	22	G-A	1.05891
1935	0	G-A	1.02464
1936	1	G-A	1.02464
1937	9	G-A	1.02464
1938	10	G-A	1.02464
1939	20	N-T	1.02464
1940	0	G-A	0.779353
1941	1	G-A	0.779353
1942	6	G-A	0.779353
1943	12	G-C	0.779353
1944	16	T-A	0.779353
1945	20	N-A	0.779353
1946	0	G-A	1.01849
1947	1	G-A	1.01849
1948	5	T-C	1.01849
1949	9	G-A	1.01849
1950	10	G-A	1.01849
1951	14	A-G	1.01849
1952	20	N-C	1.01849
1953	0	G-T	1.13052
1954	2	C-T	1.13052
1955	6	T-A	1.13052
1956	7	G-A	1.13052
1957	17	C-T	1.13052
1958	20	N-T	1.13052
1959	21	G-A	1.13052
1960	0	G-A	1.04072
1961	1	G-A	1.04072
1962	9	G-A	1.04072
1963	10	G-A	1.04072
1964	13	C-A	1.04072
1965	14	A-G	1.04072
1966	20	N-C	1.04072
1967	0	G-T	18.2672
1968	1	C-T	18.2672
1969	3	G-C	18.2672
1970	7	C-A	18.2672
1971	10	C-T	18.2672
1972	14	G-T	18.2672
1973	20	N-T	18.2672
1974	0	G-T	1.37024
1975	1	A-G	1.37024
1976	6	G-T	1.37024
1977	7	G-A	1.37024
1978	12	T-A	1.37024
1979	20	N-T	1.37024
1980	0	G-A	0.905252
1981	6	G-T	0.905252
1982	8	A-T	0.905252
1983	10	C-T	0.905252
1984	13	G-T	0.905252
1985	20	N-G	0.905252
1986	22	G-A	0.905252
1987	0	G-C	2.59838
1988	6	G-T	2.59838
1989	11	G-A	2.59838
1990	17	T-C	2.59838
1991	19	T-C	2.59838
1992	20	N-T	2.59838
1993	2	T-C	1.07292
1994	3	G-C	1.07292
1995	10	G-A	1.07292
1996	16	G-C	1.07292
1997	19	G-A	1.07292
1998	20	N-G	1.07292
[truncated: 105,329 more rows]
