# Supplementary material for: Learning to quantify uncertainty in off-target activity for CRISPR guide RNAs
Source: Nucleic Acids Res. 2024 Sep 14;52(18):e87. doi: 10.1093/nar/gkae759 (PMC11472043; doi:10.1093/nar/gkae759)
Supplement: gkae759_Supplemental_Files [file gkae759_supplemental_files.zip › Supplementary_table_4.xlsx]

## Sheet: aggregate_score_on_test
sgRNA sequence	# Off-target reads	# On-target reads	Specificity	Off-on-ratio	Dataset	CFD	Elevation	CNN_std	CRISPR-net	CRISPRoff	IME	CE	GMT	MOFF	crispAI_aggregate_mean	crispAI_aggregate_median
GAGCAGGGCTGGGGAGAAGG	1552766	5260	0.00337607	295.203	CHANGE-seq	7.08373	-0.196349	1.73719	6.53062	8.72709	7.69098	5.73143	9.1765	5.46174	6.6168	6.4209
GGTGAGGGAGGAGAGATGCC	2001355	3384	0.001688	591.417	CHANGE-seq	5.71443	-1.55491	4.38962	6.15033	8.13209	6.39002	4.882	8.6309	4.78111	6.4899	6.2443
GGGCTGCAGGGGAGCTGGGC	1798205	2528	0.00140387	711.315	CHANGE-seq	6.22163	-1.84758	1.91441	5.23223	8.35793	6.86662	5.14727	8.74216	4.7677	5.7885	5.5803
GAAGGCTGAGATCCTGGAGG	1907472	2084	0.00109135	915.294	CHANGE-seq	5.87399	-2.60065	-19.356	4.83643	7.57314	6.47608	4.50827	8.15589	4.3423	6.1683	5.8589
GGAGAAGGTGGGGGGGTTCC	1449366	8110	0.00556441	178.713	CHANGE-seq	5.88259	-2.26286	0.0217956	6.3204	7.99829	6.46708	4.40546	8.3304	4.26315	5.7262	5.4199
GAGAAGGTGGGGGGGTTCCA	1659276	1572	0.000946504	1055.52	CHANGE-seq	5.61668	-1.4472	-14.3248	4.81257	7.45451	6.08731	4.06891	7.96718	3.82807	6.388	6.2063
GGGGGATTGTGGGGCTGCAG	1715187	2220	0.00129265	772.607	CHANGE-seq	5.82179	-1.68821	0.708341	5.35139	7.80463	6.3321	4.62147	7.78022	4.23607	5.9103	5.5907
GGAAGGAGGAGGCCTAAGGA	443502	202	0.000455258	2195.55	CHANGE-seq	5.1263	-2.93655	-0.0119327	4.82742	7.96026	5.96651	4.38442	8.62742	4.28703	5.8291	5.5941
GTAGAGCGGAGGCAGGAGGC	296204	1764	0.0059201	167.916	CHANGE-seq	6.21154	-1.6639	5.08051	5.28927	7.97491	6.83085	5.19012	8.53788	5.13025	5.0963	4.7717
GAAGATGATGGAGTAGATGG	210216	872	0.00413098	241.073	CHANGE-seq	6.09459	-2.35982	3.5751	5.27241	7.97258	6.62384	4.6391	8.58051	4.40892	5.6484	5.3217
GCACAAGGCTCAGCTGAACC	73012	798	0.0108115	91.4937	CHANGE-seq	7.65939	-2.11428	-22.8735	5.11346	8.6964	7.58927	5.15897	7.24261	3.26099	4.9737	4.5241
GGACAGTAAGAAGGAAAAAC	125316	6318	0.0479967	19.8348	CHANGE-seq	6.18206	-2.26434	1.73309	5.00875	7.81382	6.70619	4.96116	6.58633	2.74627	4.1132	3.776
GGTCCCGGTGGTGTGGGCCC	962998	2254	0.00233514	427.24	CHANGE-seq	5.11591	-2.82289	-18.449	5.14685	6.9444	5.79882	3.86749	7.60311	3.6947	4.8807	4.4904
GTGAGTAGAGCGGAGGCAGG	554087	18704	0.0326541	29.624	CHANGE-seq	5.7147	-3.27083	0.0521437	4.80887	7.54331	6.35018	4.42782	7.92388	4.18231	4.3809	3.9881
GGGGGTTCCAGGGCCTGTCT	478175	1706	0.00355505	280.29	CHANGE-seq	5.01	-3.2771	-10.1979	5.19613	7.06845	5.66469	3.95975	7.46757	3.61376	5.5802	5.3404
GTCCCCTGAGCCCATTTCCT	350932	682	0.00193963	514.563	CHANGE-seq	4.9195	-3.27852	0.960329	4.63774	6.56441	5.51229	3.89351	6.78693	2.94116	4.2488	3.7735
GAGGGCTCACCAGAGGTAGG	270922	6232	0.0224857	43.4727	CHANGE-seq	5.16277	-3.89941	0.60533	4.85945	6.95698	5.47295	3.85385	7.40526	3.64755	3.8499	3.4111
GATGTGGGAGGCTCAGTTCC	165562	784	0.00471307	211.176	CHANGE-seq	4.98714	-1.57498	1.40712	5.32927	6.8944	5.62502	3.99202	6.95303	2.98582	4.8266	4.5351
GCGCCGAGAAGGAAGTGCTC	207514	574	0.00275845	361.523	CHANGE-seq	4.45803	-4.8925	0.00287983	3.64824	6.054	5.01179	3.38964	5.41956	2.19707	4.0679	3.6547
GTTGGAGAAGCTGCAGGTGA	161606	5624	0.0336303	28.7351	CHANGE-seq	5.68902	-2.89512	-5.53231	5.03358	7.48541	6.13433	4.62577	7.24491	3.44135	4.6826	4.263
GGTCACCACGAGCAGGGCTG	247142	3336	0.0133185	74.0833	CHANGE-seq	4.88581	-2.85756	-2.52939	4.65691	6.7683	5.65279	3.81845	7.12999	3.42429	4.1228	3.5831
GTCCCCTCCACCCCACAGTG	275675	3096	0.0111059	89.0423	CHANGE-seq	5.06757	-0.234247	3.44907	5.39066	6.77089	5.77247	4.02821	7.2738	3.67547	4.3788	4.0234
GAAGAAACTGAGAAGCATGA	37048	3620	0.0890135	10.2343	CHANGE-seq	6.20017	-3.09811	4.26016	5.32223	7.76441	6.72362	4.7143	6.97904	2.82433	4.1492	3.6725
GTGGTACTGGCCAGCAGCCG	52710	396	0.00745678	133.106	CHANGE-seq	4.54074	-1.85477	-0.67608	3.76461	6.81932	5.3096	3.73108	7.15276	3.21125	3.9719	3.423
GACACCTTCTTCCCCAGCCC	129154	624	0.00480821	206.978	CHANGE-seq	5.38956	-2.65048	0.337957	4.859	7.093	6.09814	4.53299	6.83119	3.4115	4.057	3.6258
GCTCGGGGACACAGGATCCC	590560	9760	0.016258	60.5082	CHANGE-seq	4.35972	-3.82368	3.1018	5.09787	6.53679	4.9323	3.62595	7.01026	2.86303	3.7689	3.3683
GGGGCCACTAGGGACAGGAT	146436	7032	0.0458206	20.8242	CHANGE-seq	4.50446	-4.28293	-9.40389	5.48759	6.85993	5.32364	3.56055	7.38483	3.50133	3.9556	3.5946
GCTGGGCAGGAGCCCCCTCC	179402	5700	0.0307938	31.474	CHANGE-seq	5.09012	-0.335839	-0.380503	5.69041	7.60327	6.03883	4.69808	8.39085	4.51062	4.973	4.5703
GCCTCTCCAGCCAGGGGCTG	805894	11262	0.0137819	71.5587	CHANGE-seq	5.71358	-0.908276	1.84184	5.68956	7.47465	6.3494	4.87015	7.35884	3.64155	4.8963	4.3329
GTCAGGGTTCTGGATATCTG	85414	2712	0.0307741	31.4948	CHANGE-seq	5.08394	-4.38862	0.853926	4.62994	6.63549	5.63761	3.80627	6.40181	2.95109	3.9631	3.5113
GGACCGCAGCCAGCCCGGCC	128005	1050	0.00813607	121.91	CHANGE-seq	5.08381	-1.94207	-2.4267	3.89059	7.21991	5.58086	4.47887	7.57209	4.04445	4.0548	3.5773
GCTGCAGAAACAGCAAGCCC	87488	15852	0.153397	5.51905	CHANGE-seq	4.59614	-0.720473	0.0630409	4.0896	6.87295	5.17774	4.08262	6.6718	3.05837	3.9494	3.3598
GATTTCTATGACCTGTATGG	354140	18316	0.0491763	19.335	CHANGE-seq	4.56129	-0.0593938	0.572689	4.21733	6.05225	5.23005	3.2861	5.42769	1.8266	3.7277	3.2199
GTCCCTAGTGGCCCCACTGT	88098	4614	0.049767	19.0936	CHANGE-seq	4.15115	-5.36451	0.598714	4.51045	5.88533	4.96834	3.04916	6.54734	2.82907	3.7439	3.2671
GCTGCCCCGCCTGCCCAGCG	167034	488	0.00291305	342.283	CHANGE-seq	5.14143	-2.61995	-13.4788	3.87805	7.27122	5.71754	4.14722	7.66916	3.53478	4.339	3.9243
GGACTGAGGGCCATGGACAC	251384	12382	0.0469431	20.3024	CHANGE-seq	4.47375	-3.178	0.933426	4.3945	7.04305	5.32052	3.84804	7.04009	3.00727	3.9341	3.566
GGGATCAGGTGACCCATATT	148849	3102	0.0204145	47.9848	CHANGE-seq	3.31927	-5.99639	2.56667	3.92652	5.68228	4.16218	2.73644	5.85179	1.77669	3.4134	2.9251
GGGACTCTACATCTGCAAGG	224517	3514	0.0154102	63.8921	CHANGE-seq	4.48728	-2.34198	0.45807	3.4643	6.17987	5.0683	3.17734	5.61042	1.96454	3.5999	2.9919
GGAATCTGCCTAACAGGAGG	154491	11238	0.0678095	13.7472	CHANGE-seq	4.67231	-3.44628	-0.590587	3.43696	6.29753	5.09887	3.29194	5.98541	1.95215	3.7239	3.198
GATGCAGAGACCCTGCTCAA	102416	3498	0.0330268	29.2784	CHANGE-seq	5.01701	-4.33941	-3.98879	4.61961	6.48102	5.3331	3.75619	6.28619	2.36037	4.0536	3.5739
GCACGTGGCCCAGCCTGCTG	78926	624	0.00784412	126.484	CHANGE-seq	5.01534	-3.32131	-0.696518	3.83904	6.75486	5.47905	4.10034	6.96873	3.41275	3.9911	3.4912
GCTGACCCCGCTGGGCAGGC	123627	26452	0.176254	4.67364	CHANGE-seq	5.47263	-1.78114	-18.3754	4.07307	7.25394	6.11627	4.59222	7.25025	3.62799	4.1559	3.6208
GAACAAGGTGTTCCCACCCG	114585	492	0.0042754	232.896	CHANGE-seq	3.8943	-5.24733	-3.84035	3.33207	5.5776	4.56346	2.67403	6.19126	1.95067	3.4707	3.0337
GCTGTGTTTGCGTCTCTCCC	30716	44	0.00143043	698.091	CHANGE-seq	4.89511	-3.50621	-14.6002	1.72862	6.65079	5.54544	4.04986	4.31088	-0.0708729	3.3862	2.8005
GGTGACAAGTGTGATCACTT	63748	1496	0.0229293	42.6123	CHANGE-seq	4.33326	-4.86652	0.320014	3.92716	6.09574	5.11512	3.35336	4.67267	1.2597	3.9372	3.443
GTGGGATCGGAGCAGTTCAG	103782	1128	0.0107521	92.0053	CHANGE-seq	4.38253	-5.47292	-11.4226	3.90049	6.17498	4.88354	2.99003	6.32941	2.60079	4.0549	3.546
GCTGGTACACGGCAGGGTCA	84136	9572	0.102147	8.7898	CHANGE-seq	4.84648	-5.10927	2.83402	3.32635	6.50269	5.19809	3.46153	6.85257	2.81347	3.63	3.1552
GGGGGGTTCCAGGGCCTGTC	50948	352	0.0068616	144.739	CHANGE-seq	4.9048	-1.17913	0.0185572	5.10935	7.14742	5.59535	4.02762	7.06053	3.50303	4.5685	4.2166
GAAGCGTGATGACAAAGAGG	25538	1422	0.0527448	17.9592	CHANGE-seq	4.95625	-4.69403	-2.74446	3.0607	6.58476	5.56524	3.52335	7.04692	3.09234	4.0486	3.6881
GAAGGTGGCGTTGTCCCCTT	45006	150	0.00332182	300.04	CHANGE-seq	3.87192	-4.66545	0.0788719	2.60889	5.68794	4.68204	2.78232	5.78144	1.56041	4.5746	4.094
GCTACTCTCTCTTTCTGGCC	129496	700	0.00537651	184.994	CHANGE-seq	4.98166	-3.87672	-20.6492	1.20808	6.82684	5.63135	4.0436	5.32839	1.54734	4.4371	3.9762
GCAGATGGAATCATCTAGGA	31256	372	0.0117617	84.0215	CHANGE-seq	4.53769	-3.40041	1.18555	3.20917	6.25889	5.09817	3.55512	6.76885	2.73549	3.5954	3.1882
GGGTATTATTGATGCTATTC	12694	216	0.0167312	58.7685	CHANGE-seq	3.78717	-5.01989	0.0326993	2.97856	5.8824	4.56083	3.17578	-1.9409	-6.2107	4.5442	3.9181
GCTGTCCTGAAGTGGACATA	20938	3970	0.159387	5.27406	CHANGE-seq	6.49381	-3.74537	-12.1497	6.3466	7.24323	6.49605	5.16556	6.6665	2.99774	4.511	3.942
GTGGAGCGCAGTGGTCTCCG	83988	708	0.00835931	118.627	CHANGE-seq	4.35263	-3.84519	-6.41749	3.15458	5.9848	4.77824	2.99032	6.35126	2.42769	3.371	2.9587
GCCGTGGCAAACTGGTACTT	102007	47118	0.315963	2.16493	CHANGE-seq	3.46316	-5.98297	-25.4047	2.27187	5.24831	4.07727	2.39856	4.1789	-0.3645	2.8495	2.0663
GGCCACGGAGCGAGACATCT	50961	41486	0.448754	1.22839	CHANGE-seq	3.96101	-5.33093	4.37803	4.03612	5.92879	4.72146	2.77195	5.75469	0.679114	2.3684	1.921
GAGCCACATTAACCGGCCCT	67078	9240	0.121072	7.25952	CHANGE-seq	4.11876	-6.00571	-5.16267	3.58089	6.76017	4.79841	3.29196	6.67465	2.15377	3.6206	2.9617
GGTGGATGATGGTGCCGTCG	42322	230	0.00540515	184.009	CHANGE-seq	4.00774	-5.47266	-5.81779	2.21581	6.00899	4.50229	2.50589	6.11774	1.60589	3.8969	3.2999
GTATGGAAAATGAGAGCTGC	22742	25342	0.527036	0.897404	CHANGE-seq	4.957	-1.61603	3.03344	4.32037	6.8013	5.69321	3.97806	5.73524	1.32812	2.8529	2.271
GGGCAATGGATTGGTCATCC	119996	19814	0.141721	6.05612	CHANGE-seq	3.9285	-5.89545	0.140929	3.68399	5.99086	4.64666	2.92543	4.78143	0.281646	3.325	2.7768
GCCCTGGCCAGTCGTCTGGG	41638	498	0.0118189	83.6104	CHANGE-seq	4.46872	-2.73888	-26.8393	2.47901	6.24316	4.995	3.04162	6.58218	2.37008	3.3975	2.9653
GACATTAAAGATAGTCATCT	9682	12182	0.557172	0.794779	CHANGE-seq	4.73371	-3.57315	3.1369	2.89083	6.2603	5.37421	3.57987	3.54831	-2.60617	3.668	2.8588
GTCTCCCTGATCCATCCAGT	58933	11090	0.158377	5.31407	CHANGE-seq	4.30136	-5.30954	-6.97898	3.5456	6.00738	5.07458	3.25716	6.0739	2.0769	2.658	1.9736
GAGTAGCGCGAGCACAGCTA	33420	8454	0.201891	3.95316	CHANGE-seq	3.39036	-6.66071	-3.94024	1.65598	5.27565	4.07579	2.26287	5.21862	1.23296	2.5298	1.9562
GGCGCCCTGGCCAGTCGTCT	31830	13838	0.303013	2.30019	CHANGE-seq	3.29369	-6.2208	-2.55478	2.34096	5.78509	4.15819	2.59022	5.51271	0.408864	2.7552	2.0746
GGCATACTCATCTTTTTCAG	14292	570	0.0383528	25.0737	CHANGE-seq	5.0565	-4.31457	-9.09917	2.18511	6.07695	5.60769	3.60506	1.38046	-1.49619	3.3364	2.3926
GCTGCCGCCCAGTGGGACTT	38940	7180	0.155681	5.4234	CHANGE-seq	4.07745	-4.56476	-6.76986	3.88814	6.1192	4.8768	3.11991	6.25681	2.03013	2.9347	2.1994
GAGACCCTGCTCAAGGGCCG	84068	17536	0.172592	4.79402	CHANGE-seq	4.42971	-3.64917	-3.75412	3.26573	6.29809	4.91806	3.24068	6.62986	2.5856	3.2093	2.5518
GGCCCAGCCTGCTGTGGTAC	19116	9964	0.342641	1.91851	CHANGE-seq	4.75629	-4.32374	-2.96098	4.16147	6.75461	5.39363	3.6134	4.8676	0.578406	3.7877	2.9651
GAAGTTGACTTACTGAAGAA	16890	66	0.00389243	255.909	CHANGE-seq	4.95227	-3.17777	-14.502	2.81559	6.50247	5.50514	3.87426	5.42423	1.65705	3.5953	3.0284
GGCCCCACTGTGGGGTGGAG	40276	5074	0.111885	7.93772	CHANGE-seq	5.91074	-1.38625	-0.809884	5.90333	7.25612	6.42156	4.34947	7.67491	3.9927	5.0508	4.5507
GGCACCAACTGGATGGATCA	36612	3010	0.0759679	12.1635	CHANGE-seq	4.03576	-4.96124	2.56398	4.04687	6.09195	4.71143	3.12314	5.53383	1.07617	2.9868	2.3133
GCAGCATAGTGAGCCCAGAA	14828	792	0.0507042	18.7222	CHANGE-seq	4.56796	-3.70479	2.32474	3.42974	6.44717	5.15516	3.54824	6.42153	2.93451	3.6781	3.1263
GGCCAGTACCACAGCAGGCT	12538	1120	0.0820032	11.1946	CHANGE-seq	4.45325	-3.06438	1.7492	3.69629	6.48605	5.00073	3.64791	6.02373	1.74091	3.7124	2.9526
GTGTGTGAGTATGCATCTCC	13570	940	0.0647829	14.4362	CHANGE-seq	4.51589	-4.40724	0.607079	4.46651	6.65507	4.9647	3.36668	5.03768	0.5407	3.2765	2.5088
GTCTGGGCGGTGCTACAACT	44482	890	0.0196156	49.9798	CHANGE-seq	3.45066	-6.33794	-5.3977	1.84864	5.37692	4.12136	2.40691	5.45049	1.45566	2.7873	2.2918
GAAGCATGACGGACAAGTAC	20076	15952	0.442767	1.25853	CHANGE-seq	3.78956	-5.5055	1.48817	3.37754	5.67862	4.19553	2.44968	5.33558	1.11266	2.2938	1.7494
GTGCGGCAACCTACATGATG	14612	1126	0.0715466	12.9769	CHANGE-seq	3.34648	-5.77999	-4.9237	1.96621	5.01718	3.82796	2.19553	3.95477	0.36007	2.6421	1.8844
GGTTTCACCGAGACCTCAGT	11492	1870	0.139949	6.14545	CHANGE-seq	3.79962	-6.46355	2.56015	2.90913	5.20962	4.47801	2.59164	4.91994	0.932187	2.6783	2.1733
GGGGCAGCTCCGGCGCTCCT	32596	7116	0.17919	4.58066	CHANGE-seq	4.03775	-4.77666	-4.45695	3.13648	6.38212	4.54251	3.23253	6.11011	1.92858	3.062	2.3998
GCTTGTCCGTCTGGTTGCTG	24744	540	0.0213574	45.8222	CHANGE-seq	4.26375	-5.21944	-15.4431	0.668606	6.02692	4.85635	3.17508	3.49021	-0.390432	3.5721	2.8499
GATTTCCTCCTCGACCACCA	6178	2782	0.310491	2.2207	CHANGE-seq	4.65999	-4.04343	1.8128	3.21321	6.1122	5.06339	3.36581	4.74514	1.19882	3.3277	2.3881
GTACAGGCTGCACCTGTCAG	16624	700	0.0404064	23.7486	CHANGE-seq	4.27206	-4.10551	-5.58432	2.92057	5.96816	4.8622	3.4824	5.80701	2.08104	3.4639	2.8494
GGCAGCATAGTGAGCCCAGA	6542	658	0.0913889	9.94225	CHANGE-seq	5.02516	-3.69224	0.647091	3.83126	6.60684	5.55897	3.69364	5.27469	0.733331	3.7004	2.9008
GGAAACTTGGCCACTCTATG	18684	2074	0.0999133	9.00868	CHANGE-seq	3.93312	-5.58582	-13.708	2.86633	5.88229	4.58449	2.82366	3.78245	0.0205109	2.4998	1.7674
GTCACCAATCCTGTCCCTAG	5522	112	0.0198793	49.3036	CHANGE-seq	4.19971	-4.91783	-5.62416	3.87411	5.96757	4.83298	3.0742	5.08661	1.93363	3.7315	3.003
GCTTCGGCAGGCTGACAGCC	11754	2680	0.185673	4.38582	CHANGE-seq	4.64274	-4.83287	-26.6352	2.98359	6.39807	5.26083	3.52261	6.16143	2.0776	2.8713	2.1475
GCATACTCATCTTTTTCAGT	4344	372	0.0788804	11.6774	CHANGE-seq	4.85875	-4.44639	-6.47369	1.45592	6.08824	5.44193	3.71767	2.09532	-0.805797	3.2592	2.4648
GCTGGCGATGCCTCGGCTGC	5948	15860	0.727256	0.375032	CHANGE-seq	4.40042	-3.39943	1.36784	2.78213	6.5261	4.9603	3.33315	5.4391	1.12821	3.2194	2.4384
GGGCGGTGCTACAACTGGGC	6979	266	0.036715	26.2368	CHANGE-seq	3.92271	-6.04573	-19.3035	2.0393	5.922	4.42702	2.60023	6.12766	1.83401	3.8764	3.2845
GCCCTGCTCGTGGTGACCGA	23528	732	0.0301731	32.1421	CHANGE-seq	3.75864	-5.54726	-48.4805	1.69477	5.6948	4.49886	2.37211	5.60021	0.411435	2.308	1.7051
GCTGTTTCTGCAGCCGCTTT	16989	3806	0.183025	4.46374	CHANGE-seq	3.88091	-0.341726	-2.19678	2.35022	6.28767	4.81605	3.40708	2.05413	-1.29636	4.2738	3.7447
GCATTTTCTTCACGGAAACA	9626	2194	0.185618	4.38742	CHANGE-seq	4.48085	-1.00029	0.667564	1.55997	6.29648	5.1123	3.66349	2.32158	0.00165906	3.8253	3.0268
GATAACTACACCGAGGAAAT	6788	1348	0.165683	5.03561	CHANGE-seq	4.4273	-3.72174	2.14459	3.16855	5.94431	5.09417	3.10351	3.8113	1.06047	3.5834	2.6586
GCAAACATGCTGTCCTGAAG	11250	1112	0.0899531	10.1169	CHANGE-seq	4.50906	-4.53716	-10.7998	1.4631	6.16599	5.05282	3.49135	3.29573	0.316243	3.4061	2.7072
GGGAACCCAGCGAGTGAAGA	6398	3624	0.361604	1.76545	CHANGE-seq	4.57352	-5.28292	-5.49235	3.91115	6.63576	5.31284	3.43811	5.59672	0.0968084	3.9125	3.0858
GGGGATTTCTATGACCTGTA	5710	342	0.0565102	16.6959	CHANGE-seq	4.12629	-2.04801	-7.68613	3.79706	5.88279	4.70937	3.03246	3.90789	1.17269	3.949	3.2943
GTCGAGAAAAGCTTTGAAAC	13374	3724	0.217803	3.5913	CHANGE-seq	4.34355	-4.81707	-15.7433	2.00001	6.05318	5.05201	3.57866	1.90001	-0.904515	3.0366	2.2932
GTTTGCGACTCTGACAGAGC	4606	8448	0.647158	0.545218	CHANGE-seq	4.01189	-5.57174	-3.55474	2.6743	5.71183	4.7835	2.94619	4.82642	1.19227	2.6997	1.9265
GGATTTCCTCCTCGACCACC	1238	1174	0.486733	1.05451	CHANGE-seq	4.55097	-4.26119	1.6795	4.03477	6.23433	5.01824	3.78007	4.50603	1.30341	3.1558	2.3064
GAGAATCAAAATCGGTGAAT	1980	534	0.212411	3.70787	CHANGE-seq	4.67433	-5.03813	1.99379	2.19375	6.51582	5.20704	3.32506	1.15466	-2.10667	3.0869	2.1375
GAGGTTCACTTGATTTCCAC	1216	396	0.245658	3.07071	CHANGE-seq	4.37834	-5.12146	1.18397	1.76385	6.45827	5.0739	3.30486	2.69183	-2.58981	3.2431	2.2326
GCGTGACTTCCACATGAGCG	4314	298	0.0646141	14.4765	CHANGE-seq	3.24778	-6.34003	-19.9698	0.870448	5.36524	3.88283	2.40678	4.51751	0.0754915	2.7591	1.9063
GGTACCTATCGATTGTCAGG	1123	78	0.0649459	14.3974	CHANGE-seq	3.21249	-0.589099	0.0734699	1.47049	4.72079	3.65711	1.8601	3.8798	0.791355	2.8314	1.8548
GATGCTATTCAGGATGCAGT	670	38	0.0536723	17.6316	CHANGE-seq	4.60012	-4.21421	-7.78096	3.3685	6.31297	5.30299	3.52921	5.42724	1.7863	3.3514	2.5155
GGCCGAGATGTCTCGCTCCG	1046	840	0.445387	1.24524	CHANGE-seq	3.39265	-6.29524	-6.00038	1.86129	5.07328	3.82011	1.93437	3.14996	-1.05087	2.4839	1.7153
GGCAGAAACCCTGGTGGTCG	1304	6216	0.826596	0.209781	CHANGE-seq	4.66081	-4.77616	-0.149038	4.00524	6.81904	5.08689	3.51746	5.45213	1.56092	3.8744	3.2523
GAAACAGCTCGTTGTACCGC	2529.5	3.5	0.99921	0.00138313	TTISS	3.15667	-6.19509	-4.50452	0.0679899	5.14846	3.89569	1.83255	3.51289	-0.511788	1.8529	0.9185
GAACTTACGCAGGAGATATT	1111	11.5	0.998203	0.0103417	TTISS	3.92212	-5.34395	2.04967	3.09568	5.80533	4.53771	2.78623	4.84269	1.1151	2.5274	2.0129
GACGCTGGTCAAACGCCTTG	893.5	1	0.998882	0.00111794	TTISS	3.14277	-6.22064	-24.9894	1.66076	5.16382	3.65995	2.24877	2.36636	-1.32592	2.0258	1.0202
GACGGGAAAGTCAGTGTGAA	632.5	8.5	0.998421	0.0134175	TTISS	4.77286	-3.96593	1.29568	2.93865	6.58191	5.36205	3.67315	4.04974	0.50937	3.1692	2.5475
GAGAATAAGATTCAGTTGCA	2481.5	16.5	0.999195	0.00664653	TTISS	5.06884	-3.65524	4.26305	2.88005	6.7761	5.55961	3.89394	3.4891	-0.0280716	4.0114	3.5244
GAGACCCGCTCTTCAGCATG	1601.5	85	0.997509	0.0530421	TTISS	4.05516	-5.26916	-7.215	3.46664	5.92633	4.65925	2.91783	4.31335	0.615256	2.9478	2.0174
GAGAGGGCCCCAAGACCTCG	1936	3004.5	0.982741	1.55111	TTISS	4.4028	-4.63342	-4.25976	4.43597	6.24405	4.87592	3.02218	6.15297	2.18888	3.0839	2.5113
GAGATGGAAGAGTCTGATCA	811	280.5	0.995092	0.345443	TTISS	4.59506	-3.48961	-1.74295	3.13867	6.83897	5.28779	3.58813	6.51932	2.48624	4.1278	3.6515
GAGTCACTTACATACAGCCG	595	722.5	0.993322	1.21225	TTISS	3.53716	-5.31832	-1.52981	2.59756	5.62492	4.18044	2.29988	5.34935	1.31182	2.9426	2.2015
GATGGCATCGTCACGGTCTC	1291.5	0	1	0	TTISS	3.29135	-6.93929	-8.08391	1.18524	5.50469	3.8821	2.136	2.17668	-1.82724	2.468	1.8591
GATGGTACAGGCTCACTCGC	1704	14.5	0.996491	0.0085044	TTISS	3.51288	-6.11799	2.96508	2.16004	5.6844	4.11812	2.16704	5.37538	1.22775	2.3179	1.7372
GATGTGCGAGCGAGCTGTGT	1953	453	0.996429	0.231832	TTISS	3.57516	-6.12582	0.0644518	1.914	5.7147	4.28921	2.62163	5.11192	1.31636	2.821	2.3043
GCAACAACGTGATGAATATC	1889	0	1	0	TTISS	3.54082	-5.47238	2.63102	3.25212	5.75058	4.23674	2.7822	2.25428	-1.27259	2.1529	1.3821
GCACCCAAATGTTGAGGTAC	1769.5	181	0.999435	0.102231	TTISS	4.08933	-4.15212	-11.7327	3.26794	5.93365	4.7045	2.99371	4.51441	0.844934	2.6232	1.8062
GCAGATCCTCATCACCGCGC	1547.5	1224.5	0.977266	0.790765	TTISS	4.0405	-3.81749	-7.76947	1.57659	5.69795	4.46684	2.32535	5.20036	1.17858	3.2378	2.5397
GCAGATTCTCTCTGCTCACT	2112.5	0	1	0	TTISS	4.63952	-4.66389	-7.28758	1.58334	6.41017	5.1392	3.66141	3.42714	-0.184043	3.7031	2.7561
GCATGTCGACTTCTCCTCGG	3088	489.5	0.996772	0.158466	TTISS	3.77538	-5.83931	-8.30202	1.69062	5.39444	4.12941	2.32367	5.08016	1.20064	2.2317	1.6088
GCCAGCAAAGCACATTATTT	225	0	1	0	TTISS	4.63485	-4.17765	2.10416	3.59869	6.38326	5.46593	4.21872	1.7154	-1.37836	3.1435	2.3876
GCCTGACCATCGAGAAGTCC	1217.5	0	1	0	TTISS	3.69083	-6.33194	1.49448	2.68515	5.93206	4.24205	2.78604	4.87851	0.874384	3.2401	2.2882
GCGCCTTATTCCAGTGACAA	984	0	1	0	TTISS	3.77177	-5.33149	-7.18329	1.74957	5.86889	4.56522	3.20635	1.78552	-1.42788	3.1078	2.1082
GCGCTACGACGAGATCGTCA	1456.5	0	1	0	TTISS	2.29717	-8.50537	1.50168	-0.122152	3.8696	2.63249	0.89177	3.51733	-0.335578	0.8851	0.3172
GCTAGTACCTTGTATGAAGA	1217.5	4	0.997542	0.00328272	TTISS	4.35717	-5.29715	-18.9968	1.8236	6.03948	5.01403	3.27502	2.93335	-0.498843	3.325	2.4115
GCTCACCTCGTGTCCGTTGC	1148.5	0	1	0	TTISS	2.9531	-6.87407	-20.5522	-0.182056	5.48734	3.95797	2.71099	2.77083	-1.13225	2.3986	1.6081
GCTCTTTGACCGCGCGCGTG	416.5	0	1	0	TTISS	2.28694	-7.06536	-29.7368	-2.04431	4.56577	2.70558	1.00326	2.09271	-1.96179	1.5143	0.8693
GCTGACCCGCTCCAGCTGCC	827	51.5	0.995187	0.0621981	TTISS	4.86489	-4.53622	-4.86034	3.06928	6.78065	5.3147	3.81579	5.83357	2.16245	3.745	3.0925
GCTGGTCTAGGACGTCCTCC	1599	148	0.993168	0.0925	TTISS	4.07956	-5.0995	-1.32412	2.86153	6.32033	4.69476	2.95614	6.22335	2.2268	3.0712	2.5187
GCTGGTGGAGCTCTTCTCAA	1852.5	1375.5	0.981457	0.74211	TTISS	4.51911	-3.39194	-22.8898	3.32634	6.36012	5.07989	3.47293	6.07481	2.33368	3.2661	2.7473
GCTGTAAAAGACATCCCTGA	2157	342	0.997687	0.15848	TTISS	4.51014	-4.05617	0.933935	3.76962	6.48296	5.39509	3.84807	6.36447	2.80019	3.6444	2.9469
GGAAACTCACCGATCCATAC	1606	0	1	0	TTISS	2.78188	-7.30528	-19.991	1.42135	5.31858	3.50117	1.95099	3.72525	-0.376639	1.9427	1.2114
GGACGATGACATGCTCAAGC	1558	32	0.998718	0.020526	TTISS	3.75642	-5.55176	-10.9099	1.97736	5.90268	4.27457	2.70845	4.46679	0.579815	2.29	1.5082
GGACGTTCATGTATTTGCTT	886	2.5	0.997748	0.00281849	TTISS	4.61022	-5.17011	-3.1121	0.765886	6.10383	5.30565	3.50748	1.43384	-1.9323	4.361	3.7501
GGAGAGGGACCGCGCCACCT	1010.5	2999	0.953752	2.9649	TTISS	3.6854	-5.51309	-1.18112	2.87629	6.31038	4.24299	2.84771	6.89026	2.58759	3.1022	2.481
GGAGCTGACCCAAGACGTTC	2108.5	17	0.999052	0.00805878	TTISS	3.61669	-6.04122	1.47863	3.12435	5.95778	4.10486	2.36178	4.32058	0.12344	2.4606	1.6946
GGAGGCTTCACAGCGCCCTC	4787.5	2507.5	0.995219	0.52365	TTISS	4.14743	-4.03116	0.000999647	3.36533	6.49749	4.75501	3.20918	4.56798	0.826642	3.2918	2.6746
GGATACTGTACCTTCCGGAG	3423.5	2359.5	0.998542	0.689006	TTISS	3.72996	-6.79832	-26.0864	1.78425	5.40696	4.29339	2.14027	5.39782	1.36704	2.9449	2.2178
GGATCATGGAAGCCAGCTCC	1261	3456	0.988245	2.73851	TTISS	4.21258	-2.26292	3.3328	4.97425	6.63102	5.01789	3.55178	6.65149	2.86921	3.6907	3.2618
GGCAGAGCTCACCTGTAGAT	8666.5	10	0.999539	0.00115374	TTISS	4.37478	-5.72016	-3.5977	2.84424	6.29732	4.75877	3.08431	4.99699	1.05538	3.4056	2.7514
GGCATGCTGCGGCATGAGAT	964	378.5	0.992791	0.392228	TTISS	6.98848	-3.38741	0.597584	1.89217	6.5663	8.14109	6.94154	8.89027	4.6465	5.3565	4.8195
GGCCCGTCTCCGTGCTCCTC	3902.5	1	0.999744	0.00025618	TTISS	4.23337	-5.81181	-10.6239	2.5403	6.30344	4.8842	3.12797	3.82245	0.108349	3.8247	3.2714
GGCGGCGCTCACAATTGCCA	652.5	895	0.957447	1.36955	TTISS	4.07697	-4.52811	-0.0203252	2.44386	5.56035	4.77824	3.58467	4.4246	1.21784	3.9286	3.1637
GGCTCCACGCAGACGCTGAC	546	0	1	0	TTISS	3.34712	-6.43373	-0.141768	1.86708	5.95439	3.86903	2.43362	2.36651	-1.68292	2.5222	1.5818
GGGCACTCACCTCGGCACTC	1783.5	5	0.998321	0.00280191	TTISS	3.94957	-5.43767	2.28158	3.5238	6.44999	4.53072	3.06589	4.39906	0.529225	3.1543	2.5175
GGGTCTCCACCACTTCGTAA	1606.5	52	0.999378	0.0323484	TTISS	3.12344	-6.10775	-9.6872	1.59649	5.27186	3.51387	1.98348	4.1072	0.0418766	2.0871	1.331
GGTACTTACTGTTACTCGCA	1698	10	0.999411	0.00588582	TTISS	3.36274	-6.85854	2.23954	0.0636714	5.34969	3.96502	2.07042	3.28687	-0.744528	2.6123	1.6695
GGTCTCGGCACTTGGCTCGC	2125	143	0.99859	0.0672625	TTISS	3.9506	-5.58278	-12.5866	2.10432	5.84746	4.62506	2.5077	4.28216	0.37443	1.9861	1.3239
GGTGTTATCTCTGAAGCGCA	794	55	0.994987	0.0691824	TTISS	4.35329	-4.93461	-4.30796	2.35297	5.94703	4.85515	2.85748	3.5585	-0.325898	3.2949	2.3868
GTAATTAGGTAAGGCTTAGT	4716	5	0.999576	0.00106	TTISS	4.52151	-4.90527	0.424952	2.05769	6.17204	5.13847	3.44622	6.12293	2.18526	3.4702	2.9577
GTAGGCACTCACCCGGGCCT	1014.5	790.5	0.981616	0.778434	TTISS	4.10898	-5.426	-12.6799	3.31474	6.14443	4.54831	3.16978	6.42688	2.80982	3.7346	3.1537
GTAGGTGGGCTGCCGAAGAT	1602.5	0	1	0	TTISS	3.51857	-5.92847	-18.4612	2.23104	5.84423	4.0027	2.65228	6.02819	2.08304	2.7432	2.4485
GTCATCGAACTGCTCTTAGC	2495	51	0.999599	0.0204327	TTISS	3.42345	-6.50838	-4.512	-0.460142	5.36241	3.94382	2.21062	3.81619	0.0130436	1.8325	1.0055
GTCCATCACATTTCAAATGG	850	15.5	0.997653	0.0182139	TTISS	4.63034	-4.73652	0.589429	3.96371	6.16596	5.2698	3.43166	1.99286	-1.29882	3.6554	2.9846
GTCGAGGAGAATGAGGAAAA	1925.5	16752	0.895373	8.69556	TTISS	6.06603	-2.57398	-5.96441	5.06254	7.54616	6.64442	4.97661	6.76645	3.47554	4.6845	4.2571
GTCGCTGTGACTTTCTAATT	356.5	0	1	0	TTISS	3.83683	-5.6001	-32.1314	2.26789	5.78681	4.72595	3.15933	3.06366	-0.55735	3.1532	2.386
GTCTGACTTACCCCACAGGA	1727	1936	0.992529	1.12037	TTISS	4.42282	-4.35431	0.675436	3.24243	6.21152	5.03807	3.16054	6.11947	2.41406	2.7588	2.2768
GTTCCGGTAAGCATAGACAA	1801.5	108.5	0.999445	0.0601942	TTISS	4.37407	-6.48583	-1.47856	2.04772	5.4822	4.49057	3.10155	5.56199	1.91772	2.2049	1.6517
GTTCGACCATGCCCTTGCTT	2613.5	3	0.999235	0.00114745	TTISS	3.61268	-6.49258	2.51553	1.368	5.46791	4.25234	2.61809	3.92821	0.328561	3.1722	2.3677
GTTGACCATCAGATTGAGAC	653.5	0	1	0	TTISS	3.62519	-6.0606	-22.9588	1.99693	5.97142	4.39008	2.98058	4.24126	0.494079	2.4495	1.6722
GTTGCGGAAACTCTCATTGC	2133	79.5	0.997661	0.037254	TTISS	3.60306	-5.49323	0.751568	3.25723	5.62328	4.2849	2.62775	4.58512	0.89664	3.3677	2.8831
GTTTCTTGGGATCCACCACC	932.5	1572	0.985209	1.68399	TTISS	4.13649	-4.81549	-15.7764	4.48836	5.95537	4.83468	3.1421	6.00863	2.29806	3.1989	2.7298
GGTGAGTGAGTGTGTGCGTG	19504	2440	0.111192	7.99344	GUIDE-seq	7.32332	-0.45231	3.46642	5.80982	8.06727	8.11853	6.64947	8.09247	4.99396	6.2768	5.7881
GGAATCCCTTCTGCAGCACC	3154	4816	0.604266	0.6549	GUIDE-seq	4.58797	-3.71927	1.65689	4.16656	6.46467	5.17886	3.75703	4.59848	1.05463	4.4104	3.7771
GGCACTGCGGCTGGAGGTGG	22332	1054	0.0450697	21.1879	GUIDE-seq	6.19311	-1.81133	4.82354	6.05837	7.9004	6.8291	5.03886	8.27105	4.63975	4.7699	4.3021
GGCCCAGACTGAGCACGTGA	781	2074	0.726445	0.376567	GUIDE-seq	4.28581	-4.95991	3.05522	4.10495	6.14969	4.649	2.92109	5.58785	1.53074	3.2311	2.5211
GGGAAAGACCCAGCATCCGT	1228	1975	0.616609	0.621772	GUIDE-seq	3.95192	-3.89624	2.51954	3.83242	5.82945	4.32947	2.77444	5.14405	1.19001	3.7662	3.0978
GACCCCCTCCACCCCGCCTC	24025	540	0.0219825	44.4907	GUIDE-seq	5.1061	-1.6584	5.89072	6.08715	7.20493	5.98295	4.5817	7.67034	3.90885	5.7548	5.2418
GGGTGGGGGGAGTTTGCTCC	8380	2685	0.242657	3.12104	GUIDE-seq	4.41733	-0.784952	2.75277	5.26891	7.04164	5.21834	3.63988	7.45584	3.29861	4.3379	3.9208
GAACACAAAGCATAGACTGC	99	1670	0.944036	0.0592814	GUIDE-seq	4.52633	-4.60927	3.31829	4.43657	6.37512	5.15703	3.46458	5.68151	1.83151	2.7344	2.1486
GAGTCCGAGCAGAAGAAGAA	4590	4521	0.496213	1.01526	GUIDE-seq	5.2884	-3.17077	4.34629	4.39273	6.80852	5.83874	4.05476	6.6895	2.94133	3.0906	2.6918
GTCATCTTAGTCATTACCTG	0	6643	1	0	GUIDE-seq	4.58171	-3.87304	1.59194	2.56727	6.88171	4.92285	3.17964	4.46682	0.769515	2.8349	2.086

## Sheet: cdf_aggregate_score
sgRNA sequence	Dataset	Specificity	crispAI_aggregate_1000-samples
GAGCAGGGCTGGGGAGAAGG	CHANGE-seq	0.00337607	[7.68, 5.69, 7.26, 5.18, 6.11, 7.97, 6.92, 7.66, 5.09, 7.96, 6.6, 9.76, 7.28, 6.23, 6.93, 6.19, 7.06, 6.62, 5.52, 9.08, 6.05, 6.82, 5.3, 7.69, 5.32, 6.19, 8.13, 6.92, 7.12, 6.28, 5.67, 6.69, 6.72, 6.93, 6.17, 5.99, 7.28, 6.31, 7.96, 6.11, 5.99, 7.35, 4.77, 6.4, 9.07, 5.6, 5.93, 5.28, 5.56, 7.95, 6.58, 5.42, 7.55, 5.38, 5.06, 7.13, 6.31, 7.18, 7.97, 5.24, 5.88, 6.38, 9.77, 9.78, 9.03, 6.57, 5.01, …
GGTGAGGGAGGAGAGATGCC	CHANGE-seq	0.001688	[4.67, 4.89, 5.45, 6.8, 5.51, 7.28, 4.66, 5.18, 7.99, 6.25, 7.98, 6.81, 6.23, 7.27, 6.24, 7.55, 5.43, 4.96, 7.55, 7.96, 8.67, 5.16, 7.76, 9.35, 7.07, 7.73, 5.85, 7.74, 5.84, 6.19, 6.4, 5.25, 8.27, 7.99, 6.0, 7.16, 5.46, 5.02, 6.16, 7.95, 5.93, 9.37, 5.71, 5.98, 8.65, 6.01, 6.8, 5.26, 5.15, 7.06, 6.54, 6.51, 7.03, 6.98, 9.38, 4.43, 6.63, 6.47, 5.23, 7.41, 9.37, 5.41, 6.45, 8.69, 4.92, 5.78, 6.45, …
GGGCTGCAGGGGAGCTGGGC	CHANGE-seq	0.00140387	[9.56, 5.61, 4.63, 5.46, 4.27, 8.84, 6.47, 5.88, 5.72, 5.48, 4.48, 6.17, 5.28, 9.52, 6.04, 5.51, 5.36, 7.88, 5.67, 4.47, 6.1, 7.46, 4.59, 6.34, 7.9, 5.84, 7.14, 5.85, 4.41, 4.47, 5.1, 6.06, 5.75, 8.89, 9.53, 5.12, 7.92, 5.42, 6.38, 4.62, 6.4, 7.71, 5.69, 5.02, 6.57, 6.35, 5.28, 4.79, 4.52, 4.83, 5.52, 5.53, 4.41, 4.65, 6.42, 6.2, 5.87, 4.69, 4.52, 6.36, 9.55, 5.32, 3.61, 5.18, 8.85, 7.72, 7.58, 6…
GAAGGCTGAGATCCTGGAGG	CHANGE-seq	0.00109135	[7.4, 7.26, 5.29, 8.99, 6.15, 4.12, 6.01, 7.21, 3.71, 5.6, 4.45, 5.4, 4.67, 6.1, 8.32, 5.9, 9.03, 4.98, 5.22, 5.44, 4.34, 6.87, 6.48, 4.94, 6.21, 5.78, 6.94, 4.78, 5.29, 5.04, 8.26, 5.24, 6.81, 9.04, 7.07, 5.74, 5.01, 5.02, 3.69, 5.64, 7.69, 4.35, 9.04, 4.7, 5.47, 4.69, 6.67, 9.07, 7.47, 5.94, 4.94, 3.76, 8.99, 4.51, 5.42, 4.42, 5.14, 8.99, 9.01, 5.25, 7.25, 6.85, 6.76, 5.41, 8.97, 5.04, 4.02, 7.…
GGAGAAGGTGGGGGGGTTCC	CHANGE-seq	0.00556441	[5.68, 7.23, 3.89, 4.83, 4.8, 3.91, 9.32, 3.82, 4.31, 5.69, 4.73, 6.66, 6.87, 4.72, 4.81, 5.94, 5.31, 7.92, 5.08, 9.33, 7.48, 5.75, 6.18, 3.86, 3.65, 6.23, 5.43, 4.94, 4.14, 7.33, 7.53, 5.3, 8.57, 6.9, 4.24, 4.98, 4.38, 5.74, 5.32, 4.7, 4.62, 3.92, 4.74, 5.38, 4.89, 6.81, 5.03, 5.46, 5.31, 7.89, 5.25, 4.31, 6.75, 6.16, 5.16, 6.83, 4.7, 5.15, 4.92, 4.54, 3.52, 4.92, 4.54, 4.34, 5.95, 4.3, 4.44, 8.…
GAGAAGGTGGGGGGGTTCCA	CHANGE-seq	0.000946504	[5.69, 7.08, 5.37, 4.78, 5.11, 5.29, 4.11, 6.2, 7.46, 6.21, 5.03, 7.13, 7.73, 3.69, 8.84, 6.56, 4.5, 4.48, 4.77, 6.76, 6.33, 4.96, 5.99, 5.46, 6.16, 6.02, 4.2, 8.86, 7.75, 6.66, 6.58, 4.59, 6.21, 8.81, 5.58, 5.65, 6.21, 6.46, 7.29, 6.62, 5.76, 4.53, 8.89, 6.86, 5.57, 8.91, 5.55, 7.47, 6.26, 6.49, 4.11, 6.04, 8.21, 5.23, 7.73, 7.3, 5.13, 8.88, 7.28, 8.91, 5.51, 6.59, 7.07, 6.7, 6.08, 4.46, 6.19, 5…
GGGGGATTGTGGGGCTGCAG	CHANGE-seq	0.00129265	[5.5, 7.62, 4.45, 8.3, 6.42, 5.72, 5.01, 4.76, 4.94, 9.46, 5.48, 4.34, 7.46, 3.24, 6.11, 4.7, 6.17, 8.11, 9.47, 3.98, 5.32, 4.38, 6.48, 6.86, 9.59, 6.72, 6.13, 6.19, 8.41, 9.35, 8.04, 8.08, 4.85, 4.3, 6.52, 4.57, 4.21, 4.59, 4.46, 4.7, 9.45, 5.86, 7.27, 5.81, 8.77, 5.79, 8.45, 3.39, 5.07, 5.7, 6.81, 5.27, 7.75, 4.98, 6.29, 3.64, 3.75, 5.22, 4.22, 5.08, 6.03, 6.67, 5.38, 9.41, 4.94, 5.49, 5.3, 4.5…
GGAAGGAGGAGGCCTAAGGA	CHANGE-seq	0.000455258	[5.63, 5.84, 5.17, 6.52, 6.11, 6.32, 5.82, 9.44, 4.18, 4.68, 4.45, 5.53, 4.91, 4.59, 5.05, 9.45, 3.55, 4.64, 4.94, 6.57, 4.03, 4.82, 4.9, 6.08, 4.94, 5.84, 5.26, 5.78, 5.74, 8.42, 4.9, 7.09, 6.21, 3.4, 8.36, 5.23, 4.67, 4.29, 5.48, 6.43, 4.07, 6.54, 6.07, 5.64, 4.99, 5.01, 8.76, 4.04, 4.21, 5.49, 5.61, 4.72, 5.84, 6.24, 8.85, 6.13, 4.64, 6.92, 4.71, 6.52, 4.69, 8.13, 5.42, 5.56, 8.81, 9.45, 5.97,…
GTAGAGCGGAGGCAGGAGGC	CHANGE-seq	0.0059201	[6.74, 4.15, 3.45, 5.39, 6.5, 4.78, 7.24, 4.79, 5.7, 3.3, 5.23, 4.05, 3.53, 6.45, 3.21, 3.38, 8.24, 4.02, 4.73, 3.78, 4.35, 3.47, 3.39, 9.61, 4.63, 3.95, 3.25, 3.38, 4.27, 4.69, 3.21, 3.17, 3.39, 4.25, 4.28, 3.64, 6.32, 6.78, 3.98, 5.46, 8.88, 6.0, 4.57, 5.17, 5.6, 4.51, 3.79, 3.96, 5.64, 5.84, 4.33, 4.91, 4.91, 4.02, 3.27, 7.83, 3.94, 4.77, 3.51, 6.55, 5.61, 4.17, 4.59, 4.35, 4.85, 3.76, 3.34, 8…
GAAGATGATGGAGTAGATGG	CHANGE-seq	0.00413098	[6.57, 4.82, 5.32, 5.13, 5.13, 8.21, 5.05, 8.67, 9.81, 4.34, 4.63, 7.31, 9.87, 4.43, 6.98, 7.24, 4.28, 4.73, 3.62, 5.82, 7.59, 4.05, 5.19, 5.14, 6.58, 5.5, 5.14, 5.19, 4.11, 9.81, 5.73, 7.22, 4.99, 4.87, 4.57, 4.36, 5.91, 8.23, 7.19, 5.57, 7.24, 7.28, 5.61, 5.38, 6.33, 3.68, 4.87, 6.9, 4.27, 5.88, 5.7, 5.21, 7.34, 8.18, 4.94, 3.37, 4.88, 4.48, 5.08, 4.01, 7.06, 7.83, 3.68, 4.84, 5.34, 4.48, 3.93,…
GCACAAGGCTCAGCTGAACC	CHANGE-seq	0.0108115	[4.62, 4.25, 2.75, 6.12, 3.57, 5.52, 3.65, 5.85, 6.12, 4.56, 6.05, 3.89, 2.71, 10.47, 4.56, 3.02, 4.22, 4.05, 8.46, 3.98, 3.12, 2.88, 10.4, 4.28, 4.44, 4.37, 5.45, 6.12, 4.11, 6.3, 5.81, 2.89, 3.39, 5.77, 4.15, 4.68, 2.28, 7.52, 3.02, 7.04, 6.8, 6.13, 7.05, 6.37, 3.13, 2.81, 5.2, 4.24, 10.41, 5.31, 3.65, 2.01, 5.71, 6.72, 3.01, 5.35, 8.77, 7.38, 2.8, 3.92, 4.37, 4.55, 7.1, 6.02, 10.41, 3.73, 3.23…
GGACAGTAAGAAGGAAAAAC	CHANGE-seq	0.0479967	[3.36, 2.81, 3.26, 1.83, 3.02, 2.32, 4.42, 5.51, 5.57, 5.8, 3.0, 3.4, 5.31, 2.77, 5.14, 5.1, 2.62, 4.11, 4.16, 3.01, 4.87, 1.94, 1.71, 4.33, 4.95, 3.49, 2.98, 5.5, 5.08, 3.35, 2.06, 3.47, 2.55, 3.14, 9.77, 2.77, 3.63, 2.98, 3.97, 3.92, 2.66, 3.25, 4.41, 3.2, 2.88, 3.8, 3.0, 3.2, 4.92, 2.42, 2.68, 2.62, 3.19, 4.11, 3.29, 4.17, 2.89, 3.68, 5.72, 2.7, 2.75, 2.98, 5.7, 6.1, 6.22, 5.75, 2.36, 5.01, 3.…
GGTCCCGGTGGTGTGGGCCC	CHANGE-seq	0.00233514	[6.45, 7.88, 4.76, 3.66, 4.47, 3.62, 3.09, 3.81, 2.56, 3.71, 3.65, 5.16, 4.82, 2.9, 5.51, 7.38, 4.83, 4.01, 6.71, 3.44, 4.3, 2.75, 4.57, 4.41, 3.27, 5.22, 6.47, 4.39, 4.23, 3.5, 3.56, 3.51, 4.21, 6.42, 4.77, 4.94, 3.25, 3.23, 5.24, 6.32, 8.9, 3.6, 4.61, 3.86, 3.92, 3.1, 4.35, 4.31, 3.31, 5.41, 3.04, 2.8, 4.81, 8.98, 8.93, 5.04, 3.72, 4.18, 3.41, 3.66, 5.56, 4.45, 6.16, 8.96, 2.49, 8.94, 5.43, 2.7…
GTGAGTAGAGCGGAGGCAGG	CHANGE-seq	0.0326541	[4.95, 2.72, 6.64, 3.75, 6.39, 6.16, 5.3, 3.42, 3.71, 4.75, 9.3, 3.5, 5.49, 2.95, 5.1, 3.08, 3.09, 4.21, 3.4, 3.92, 3.76, 5.63, 3.7, 3.17, 2.97, 2.98, 1.92, 3.37, 3.38, 5.09, 3.12, 7.3, 3.64, 5.29, 3.69, 3.98, 3.45, 9.31, 7.95, 6.53, 2.34, 4.36, 2.24, 9.31, 4.55, 2.8, 2.73, 9.39, 5.06, 3.26, 5.14, 3.24, 2.51, 6.48, 8.18, 4.61, 7.35, 5.13, 5.37, 7.06, 5.34, 2.6, 3.32, 4.06, 6.58, 4.82, 3.98, 2.34,…
GGGGGTTCCAGGGCCTGTCT	CHANGE-seq	0.00355505	[8.64, 8.04, 7.08, 6.9, 3.57, 5.28, 5.77, 3.38, 3.96, 5.41, 4.95, 6.3, 3.96, 8.76, 4.11, 5.31, 8.63, 3.76, 7.3, 6.27, 8.63, 4.29, 3.39, 5.15, 4.73, 4.72, 8.68, 4.67, 7.15, 3.36, 3.59, 3.83, 7.13, 4.12, 7.99, 3.57, 5.56, 5.96, 8.08, 6.01, 5.48, 7.36, 8.02, 3.56, 3.5, 5.0, 5.55, 3.9, 4.38, 3.81, 3.69, 5.4, 5.19, 4.5, 5.14, 6.67, 6.29, 4.9, 7.12, 4.12, 5.42, 3.83, 8.71, 5.69, 4.47, 4.76, 5.83, 6.98,…
GTCCCCTGAGCCCATTTCCT	CHANGE-seq	0.00193963	[3.02, 3.2, 4.29, 2.13, 1.29, 3.45, 5.25, 2.77, 2.2, 2.08, 6.91, 6.45, 2.27, 8.3, 5.02, 7.23, 2.94, 5.63, 2.49, 7.87, 4.6, 2.51, 5.7, 3.05, 2.62, 6.61, 4.75, 9.01, 2.35, 4.82, 3.52, 2.56, 3.74, 4.58, 2.07, 3.46, 4.68, 2.07, 2.64, 4.23, 5.96, 5.11, 4.63, 1.52, 6.24, 7.29, 3.38, 2.28, 2.32, 5.99, 5.2, 7.53, 7.18, 3.92, 2.56, 4.41, 3.7, 8.91, 1.78, 9.0, 4.53, 2.76, 1.54, 1.94, 2.5, 2.16, 1.95, 3.09,…
GAGGGCTCACCAGAGGTAGG	CHANGE-seq	0.0224857	[3.78, 7.38, 2.96, 5.52, 2.48, 1.87, 3.51, 2.06, 5.59, 4.49, 1.42, 6.53, 1.56, 4.56, 4.82, 4.7, 2.17, 3.12, 5.45, 3.82, 6.16, 7.29, 3.9, 3.87, 3.56, 5.83, 5.59, 3.09, 1.7, 5.09, 2.14, 3.65, 2.25, 3.93, 8.84, 8.37, 3.28, 3.18, 4.19, 2.23, 3.98, 2.01, 2.79, 2.7, 3.74, 4.56, 4.55, 4.3, 9.07, 3.33, 6.13, 2.49, 5.14, 5.98, 7.41, 7.16, 3.34, 4.66, 1.8, 3.53, 1.6, 3.79, 1.67, 1.4, 4.36, 1.49, 6.8, 3.52,…
GATGTGGGAGGCTCAGTTCC	CHANGE-seq	0.00471307	[2.48, 3.18, 5.56, 2.78, 4.84, 3.56, 4.47, 5.43, 2.94, 5.81, 8.62, 3.68, 3.59, 2.25, 3.71, 5.41, 3.3, 4.92, 3.62, 5.71, 4.62, 5.7, 3.39, 3.74, 2.96, 5.84, 9.22, 3.75, 2.39, 4.2, 8.0, 3.24, 3.79, 3.14, 6.76, 5.08, 3.17, 4.58, 3.82, 5.06, 3.47, 4.55, 2.44, 5.06, 4.28, 7.29, 5.22, 2.21, 3.82, 6.73, 4.72, 4.36, 2.96, 5.32, 2.15, 3.36, 2.19, 3.44, 5.61, 3.75, 2.52, 5.19, 7.43, 4.55, 3.27, 5.7, 4.98, 5…
GCGCCGAGAAGGAAGTGCTC	CHANGE-seq	0.00275845	[2.86, 4.46, 5.19, 2.11, 2.14, 3.22, 3.18, 1.79, 2.08, 1.52, 4.14, 1.98, 4.25, 3.01, 6.32, 5.41, 5.83, 2.16, 2.78, 1.99, 6.25, 2.55, 1.34, 4.35, 4.37, 5.35, 1.63, 2.89, 1.85, 3.88, 2.74, 5.11, 1.61, 3.43, 1.94, 3.93, 5.0, 3.59, 3.77, 4.9, 2.39, 2.08, 2.97, 3.19, 7.28, 4.94, 3.49, 8.87, 3.42, 4.04, 5.07, 1.31, 7.96, 2.04, 3.85, 4.39, 5.15, 5.66, 2.08, 5.7, 4.19, 2.01, 1.77, 4.76, 6.35, 8.39, 3.69,…
GTTGGAGAAGCTGCAGGTGA	CHANGE-seq	0.0336303	[3.55, 4.15, 3.57, 4.42, 3.1, 4.9, 4.29, 2.78, 2.24, 4.06, 5.79, 2.3, 5.84, 2.52, 1.78, 5.84, 9.31, 6.66, 4.77, 3.31, 2.75, 4.77, 4.87, 9.39, 9.39, 6.89, 4.42, 6.06, 3.27, 6.6, 2.26, 7.48, 4.87, 2.93, 1.91, 2.9, 3.92, 2.94, 5.46, 5.2, 7.48, 5.11, 2.95, 6.97, 4.29, 7.42, 3.59, 4.65, 5.47, 4.71, 2.52, 3.39, 4.69, 2.4, 2.59, 3.93, 5.94, 6.87, 4.99, 2.65, 2.62, 9.24, 5.12, 7.64, 4.31, 5.1, 3.31, 4.99…
GGTCACCACGAGCAGGGCTG	CHANGE-seq	0.0133185	[6.19, 9.05, 3.13, 3.87, 4.81, 3.72, 7.41, 3.17, 4.1, 2.59, 3.73, 4.86, 4.02, 4.64, 5.02, 1.84, 4.38, 4.88, 6.28, 7.2, 6.13, 6.26, 2.67, 6.73, 4.26, 5.98, 2.49, 7.86, 5.2, 5.13, 2.43, 2.6, 3.5, 6.53, 2.59, 2.08, 1.97, 3.19, 5.81, 2.31, 3.51, 7.47, 4.89, 2.57, 1.57, 3.1, 2.92, 5.32, 7.83, 9.23, 6.55, 3.49, 3.66, 3.78, 5.76, 9.33, 1.24, 3.58, 4.47, 4.89, 7.15, 6.6, 9.21, 6.81, 4.76, 3.5, 9.12, 4.33…
GTCCCCTCCACCCCACAGTG	CHANGE-seq	0.0111059	[3.3, 3.65, 7.19, 3.11, 2.19, 2.09, 2.46, 2.24, 3.8, 3.37, 2.15, 3.11, 3.86, 4.46, 2.72, 4.14, 5.3, 3.52, 4.44, 2.71, 2.76, 2.9, 6.86, 1.91, 5.13, 4.21, 7.03, 6.91, 4.01, 2.72, 2.49, 3.15, 4.78, 3.26, 2.35, 3.14, 2.15, 8.98, 5.55, 6.41, 4.28, 3.45, 3.56, 8.78, 5.81, 2.65, 8.13, 3.63, 4.25, 1.91, 2.92, 2.33, 4.77, 6.41, 5.45, 2.84, 6.13, 3.14, 5.1, 5.14, 4.36, 5.51, 4.32, 5.78, 3.87, 5.02, 4.79, 5…
GAAGAAACTGAGAAGCATGA	CHANGE-seq	0.0890135	[4.13, 9.5, 2.52, 4.18, 7.81, 2.88, 2.69, 2.42, 1.28, 2.58, 3.86, 5.28, 3.03, 3.31, 2.11, 4.06, 1.89, 8.23, 8.05, 4.72, 6.89, 3.72, 2.37, 4.37, 2.86, 2.17, 5.31, 2.61, 9.64, 1.67, 3.56, 5.62, 3.16, 3.14, 5.89, 1.92, 5.02, 1.87, 2.76, 4.33, 1.43, 3.06, 4.31, 1.76, 4.47, 3.56, 2.59, 6.32, 4.65, 8.37, 4.81, 7.32, 6.93, 5.18, 4.21, 3.7, 2.94, 1.2, 3.14, 5.15, 1.58, 9.04, 4.56, 6.38, 2.45, 2.33, 5.05,…
GTGGTACTGGCCAGCAGCCG	CHANGE-seq	0.00745678	[2.6, 4.94, 2.27, 1.88, 6.8, 2.02, 2.97, 1.36, 0.74, 2.18, 7.75, 3.77, 3.72, 5.29, 3.25, 1.99, 5.95, 5.32, 1.49, 9.16, 9.56, 2.34, 8.5, 2.67, 4.73, 2.75, 2.86, 4.15, 7.04, 1.99, 4.41, 2.56, 2.12, 1.37, 3.02, 2.71, 1.66, 3.2, 0.79, 1.47, 3.11, 2.04, 8.23, 7.56, 2.68, 2.69, 2.46, 8.37, 2.82, 4.6, 1.87, 4.56, 2.1, 2.1, 9.35, 2.34, 1.57, 4.13, 2.5, 4.13, 1.63, 4.49, 2.68, 2.12, 2.71, 7.48, 3.42, 2.58…
GACACCTTCTTCCCCAGCCC	CHANGE-seq	0.00480821	[4.49, 4.94, 3.38, 2.55, 8.96, 2.44, 4.37, 9.01, 4.35, 5.43, 5.2, 8.06, 1.21, 1.59, 5.92, 2.57, 2.85, 3.62, 8.95, 2.02, 6.16, 3.04, 5.52, 7.1, 1.77, 5.25, 4.08, 3.12, 4.01, 7.04, 6.47, 8.91, 5.14, 3.84, 4.31, 7.96, 3.4, 8.93, 5.22, 5.76, 2.06, 5.28, 5.62, 6.73, 9.16, 1.2, 1.89, 1.94, 3.9, 5.36, 3.72, 3.53, 4.06, 7.16, 4.3, 2.98, 4.72, 4.26, 3.72, 2.73, 3.37, 2.77, 8.85, 1.76, 2.26, 4.06, 5.26, 6.…
GCTCGGGGACACAGGATCCC	CHANGE-seq	0.016258	[3.76, 3.43, 1.78, 5.5, 2.12, 3.12, 5.64, 3.36, 2.21, 4.02, 2.44, 5.86, 2.1, 9.1, 6.22, 1.2, 9.17, 4.12, 6.28, 2.95, 1.5, 2.75, 3.73, 2.21, 1.82, 2.16, 1.57, 0.92, 2.9, 1.79, 5.45, 1.39, 4.37, 2.07, 1.74, 2.61, 1.39, 2.22, 3.11, 2.67, 2.06, 2.33, 7.41, 3.04, 3.67, 3.75, 2.98, 1.96, 1.82, 2.23, 7.98, 1.6, 5.34, 6.21, 2.57, 5.38, 8.36, 4.34, 3.3, 1.59, 3.7, 1.86, 2.28, 3.87, 2.41, 5.18, 4.23, 1.65,…
GGGGCCACTAGGGACAGGAT	CHANGE-seq	0.0458206	[4.02, 6.71, 3.76, 6.58, 2.8, 4.75, 5.89, 1.88, 4.61, 8.8, 3.71, 8.81, 3.36, 4.28, 3.6, 3.6, 2.69, 1.74, 2.17, 2.25, 1.84, 3.28, 3.81, 2.67, 4.62, 2.66, 3.37, 6.15, 2.54, 4.02, 2.43, 3.0, 2.89, 5.94, 6.48, 4.87, 3.02, 2.66, 4.18, 8.7, 5.94, 4.22, 6.95, 3.38, 4.26, 2.86, 3.05, 4.13, 2.48, 2.0, 2.17, 3.09, 1.53, 3.7, 2.07, 3.43, 3.97, 3.73, 3.7, 3.1, 2.9, 3.43, 2.22, 1.89, 4.47, 3.12, 2.87, 2.9, 5.…
GCTGGGCAGGAGCCCCCTCC	CHANGE-seq	0.0307938	[5.96, 2.78, 7.53, 6.04, 3.34, 5.33, 2.57, 2.28, 2.57, 4.67, 6.57, 2.89, 2.48, 4.93, 4.7, 6.19, 5.81, 3.08, 3.9, 6.06, 4.21, 7.66, 3.0, 7.25, 3.99, 4.07, 2.85, 9.4, 4.42, 4.97, 7.09, 7.53, 6.15, 5.93, 4.46, 6.26, 2.7, 3.53, 4.37, 5.31, 4.03, 5.04, 5.36, 7.71, 7.64, 9.43, 6.97, 9.34, 5.66, 4.08, 4.63, 3.17, 9.5, 3.53, 5.65, 2.57, 5.02, 5.54, 2.25, 3.68, 3.03, 4.25, 3.17, 3.19, 6.93, 2.83, 4.51, 6.…
GCCTCTCCAGCCAGGGGCTG	CHANGE-seq	0.0137819	[2.29, 1.97, 6.69, 2.24, 5.83, 3.42, 9.53, 5.45, 1.96, 5.13, 5.23, 4.27, 3.84, 5.58, 6.49, 2.78, 1.79, 3.19, 4.15, 3.38, 1.61, 3.66, 3.14, 4.3, 1.49, 4.91, 4.12, 4.98, 9.56, 2.56, 9.31, 3.24, 7.59, 3.59, 1.61, 3.14, 3.55, 7.03, 7.14, 2.31, 1.54, 1.07, 1.95, 3.7, 3.84, 2.71, 2.4, 2.19, 8.3, 9.44, 7.89, 9.61, 3.65, 1.81, 1.96, 4.23, 3.1, 2.52, 3.4, 3.36, 1.48, 5.61, 3.21, 3.29, 1.95, 3.72, 3.93, 2.…
GTCAGGGTTCTGGATATCTG	CHANGE-seq	0.0307741	[3.55, 4.53, 6.44, 1.66, 3.04, 2.91, 2.13, 3.42, 1.76, 1.91, 1.5, 2.04, 3.38, 5.93, 1.91, 4.14, 9.11, 4.68, 1.93, 3.96, 4.24, 4.3, 4.32, 5.15, 5.23, 1.95, 3.5, 3.16, 5.55, 3.77, 3.88, 4.42, 4.46, 3.0, 2.78, 2.27, 3.59, 3.9, 4.15, 9.11, 4.61, 3.51, 5.55, 3.94, 1.84, 1.63, 2.51, 1.41, 5.13, 6.36, 6.21, 5.73, 3.53, 1.44, 2.2, 3.96, 2.7, 2.71, 4.31, 6.18, 2.92, 1.27, 3.68, 2.85, 2.5, 4.1, 2.59, 2.24,…
GGACCGCAGCCAGCCCGGCC	CHANGE-seq	0.00813607	[6.31, 7.57, 3.24, 3.28, 1.84, 2.46, 6.59, 3.88, 2.61, 5.57, 5.4, 2.87, 5.79, 5.86, 2.54, 4.52, 2.42, 1.69, 4.98, 9.09, 3.78, 1.74, 2.78, 3.72, 4.91, 3.12, 2.34, 5.18, 7.0, 3.13, 1.38, 4.91, 4.76, 3.24, 5.99, 3.07, 4.69, 7.68, 5.1, 6.04, 7.35, 2.62, 4.83, 5.87, 3.69, 2.67, 4.5, 2.47, 2.63, 5.12, 2.57, 3.51, 2.82, 2.41, 2.49, 2.32, 3.67, 5.64, 4.17, 8.27, 3.44, 2.39, 4.52, 1.49, 2.55, 5.56, 3.45, …
GCTGCAGAAACAGCAAGCCC	CHANGE-seq	0.153397	[4.95, 3.7, 9.18, 2.54, 0.91, 2.16, 3.18, 1.8, 5.02, 5.23, 1.77, 7.17, 1.73, 5.23, 3.06, 2.3, 6.27, 2.43, 1.76, 2.25, 2.41, 5.0, 1.8, 9.23, 1.53, 4.15, 1.86, 7.52, 5.85, 2.96, 1.75, 2.0, 3.22, 5.92, 4.04, 2.63, 3.04, 7.15, 3.04, 1.06, 4.38, 1.63, 2.96, 1.39, 3.32, 2.11, 2.0, 6.08, 4.65, 2.39, 4.83, 7.23, 1.36, 5.03, 8.45, 4.48, 3.1, 9.21, 2.38, 1.07, 3.18, 9.1, 1.34, 2.16, 6.23, 5.88, 1.42, 5.71,…
GATTTCTATGACCTGTATGG	CHANGE-seq	0.0491763	[3.4, 1.01, 2.29, 7.08, 6.42, 8.68, 2.5, 3.92, 1.49, 1.6, 1.93, 2.83, 2.05, 4.62, 1.05, 9.25, 1.79, 2.58, 6.51, 3.84, 4.34, 5.52, 3.13, 3.64, 1.15, 9.0, 6.47, 5.66, 8.88, 1.54, 4.09, 2.91, 1.16, 2.62, 2.54, 1.3, 1.79, 6.38, 7.86, 2.11, 3.07, 1.27, 3.47, 2.03, 2.48, 8.92, 6.91, 4.56, 2.81, 1.57, 5.28, 3.44, 2.05, 1.42, 5.79, 2.08, 4.68, 1.98, 2.26, 2.09, 3.84, 1.62, 5.36, 3.74, 5.8, 1.75, 0.99, 5.…
GTCCCTAGTGGCCCCACTGT	CHANGE-seq	0.049767	[1.96, 6.8, 1.58, 2.73, 4.37, 1.64, 2.56, 1.39, 2.93, 4.09, 3.86, 2.79, 3.2, 2.6, 4.83, 2.26, 1.53, 3.24, 2.38, 4.8, 3.33, 3.89, 2.12, 4.47, 2.28, 7.65, 7.08, 8.69, 5.6, 1.96, 2.16, 0.99, 2.61, 1.85, 4.3, 2.59, 4.47, 4.45, 2.28, 2.95, 2.45, 8.77, 6.64, 2.04, 1.5, 8.83, 8.5, 2.25, 2.88, 1.21, 2.67, 7.38, 4.31, 1.98, 2.68, 2.87, 4.37, 4.9, 3.15, 3.89, 8.55, 6.31, 2.77, 2.3, 6.55, 4.01, 2.25, 3.37, …
GCTGCCCCGCCTGCCCAGCG	CHANGE-seq	0.00291305	[3.64, 6.95, 6.02, 2.65, 2.94, 3.81, 1.56, 2.83, 6.93, 6.92, 3.89, 3.05, 4.65, 2.74, 2.96, 3.68, 3.07, 4.27, 5.29, 6.24, 2.72, 6.94, 5.27, 1.69, 3.39, 1.55, 5.77, 2.49, 3.23, 2.77, 7.41, 4.13, 3.01, 4.05, 4.03, 4.14, 0.86, 7.45, 4.04, 2.44, 5.06, 6.27, 2.72, 5.05, 2.61, 9.03, 3.04, 2.96, 3.48, 1.32, 4.97, 7.09, 2.44, 5.85, 5.9, 3.02, 5.72, 2.28, 3.11, 6.85, 4.33, 3.05, 9.16, 2.69, 5.16, 4.1, 2.22…
GGACTGAGGGCCATGGACAC	CHANGE-seq	0.0469431	[4.73, 4.61, 1.97, 2.8, 5.88, 3.7, 3.11, 5.62, 3.77, 3.78, 3.1, 4.88, 7.93, 3.12, 2.32, 2.49, 1.55, 2.76, 2.22, 2.69, 6.02, 1.92, 4.57, 3.49, 2.66, 2.54, 2.36, 2.27, 2.9, 4.28, 2.66, 4.66, 6.18, 1.86, 5.77, 3.84, 6.12, 3.73, 2.23, 4.21, 2.92, 7.78, 3.1, 2.02, 6.47, 4.54, 3.64, 2.44, 4.1, 4.56, 2.59, 5.94, 4.45, 9.62, 2.1, 2.99, 2.31, 3.96, 6.86, 3.24, 3.91, 4.58, 2.97, 4.28, 2.91, 5.86, 4.38, 5.1…
GGGATCAGGTGACCCATATT	CHANGE-seq	0.0204145	[2.81, 2.92, 3.42, 3.81, 8.48, 2.68, 8.62, 1.85, 2.92, 3.08, 1.87, 3.92, 5.3, 1.99, 1.02, 1.64, 1.52, 2.02, 8.51, 8.55, 1.44, 5.53, 1.62, 4.9, 5.16, 3.31, 3.52, 7.47, 5.56, 3.19, 1.14, 1.42, 1.45, 3.82, 3.5, 2.43, 1.46, 4.86, 2.62, 2.43, 6.47, 2.93, 3.66, 3.39, 1.86, 8.31, 1.6, 1.65, 3.78, 3.64, 5.63, 8.31, 1.49, 3.29, 1.02, 0.97, 1.69, 1.36, 0.77, 1.48, 7.33, 0.58, 3.5, 1.5, 3.4, 2.61, 1.48, 1.6…
GGGACTCTACATCTGCAAGG	CHANGE-seq	0.0154102	[3.38, 3.25, 1.61, 1.85, 2.94, 0.76, 5.8, 5.47, 8.59, 1.43, 2.27, 1.61, 7.37, 3.28, 6.98, 2.35, 5.36, 2.28, 8.53, 1.59, 8.72, 8.8, 3.51, 4.6, 8.81, 8.63, 2.91, 1.93, 8.68, 4.99, 3.98, 1.41, 4.14, 5.32, 4.46, 5.36, 6.99, 4.28, 4.02, 1.7, 1.24, 2.35, 6.87, 1.75, 5.0, 8.71, 2.6, 8.7, 3.43, 1.11, 1.79, 4.96, 3.28, 1.52, 4.45, 4.04, 7.43, 2.58, 3.92, 1.37, 1.53, 3.08, 2.81, 8.49, 1.79, 1.69, 1.52, 1.6…
GGAATCTGCCTAACAGGAGG	CHANGE-seq	0.0678095	[1.59, 1.7, 3.65, 2.14, 2.35, 2.34, 9.04, 1.21, 2.8, 1.26, 2.4, 0.7, 1.82, 4.21, 1.56, 1.31, 1.28, 1.57, 2.33, 3.69, 0.73, 4.41, 1.49, 2.06, 0.99, 6.34, 1.65, 3.76, 9.0, 4.68, 1.17, 2.03, 1.96, 2.41, 5.86, 0.86, 8.99, 8.83, 3.63, 0.76, 3.28, 2.21, 1.97, 5.15, 1.99, 3.1, 3.18, 8.68, 7.45, 1.03, 2.5, 3.54, 8.18, 2.95, 2.17, 0.75, 8.82, 1.07, 1.27, 2.56, 4.23, 0.98, 0.84, 2.45, 2.75, 6.96, 1.95, 6.4…
GATGCAGAGACCCTGCTCAA	CHANGE-seq	0.0330268	[2.74, 2.17, 2.92, 2.01, 8.79, 5.52, 4.22, 4.93, 3.24, 3.95, 3.38, 3.57, 4.31, 2.45, 2.33, 2.48, 3.32, 2.74, 2.02, 1.73, 6.85, 5.78, 4.33, 4.2, 7.2, 9.01, 3.54, 4.46, 5.58, 2.87, 5.7, 2.6, 4.05, 3.71, 2.18, 5.52, 4.56, 1.7, 1.48, 3.66, 2.2, 2.66, 3.53, 7.52, 2.36, 1.96, 3.56, 3.35, 8.64, 2.48, 2.26, 3.86, 4.15, 3.25, 4.33, 2.23, 5.69, 2.36, 4.12, 2.11, 1.76, 4.27, 6.3, 3.0, 2.72, 5.44, 4.06, 6.47…
GCACGTGGCCCAGCCTGCTG	CHANGE-seq	0.00784412	[1.86, 2.09, 4.22, 3.1, 4.27, 1.12, 4.12, 3.15, 4.31, 7.87, 6.96, 4.96, 2.0, 1.86, 4.09, 1.64, 2.68, 1.74, 2.36, 2.46, 6.01, 3.59, 2.49, 1.86, 5.38, 5.78, 5.0, 1.6, 3.89, 2.75, 4.37, 3.79, 1.48, 6.78, 5.28, 3.06, 3.23, 1.14, 6.95, 4.3, 4.68, 6.15, 2.17, 0.76, 3.16, 3.12, 8.17, 3.05, 4.85, 1.4, 7.91, 4.49, 3.23, 2.34, 8.73, 3.05, 5.66, 2.67, 8.58, 3.52, 4.48, 4.33, 3.86, 3.63, 4.65, 6.32, 3.12, 1.…
GCTGACCCCGCTGGGCAGGC	CHANGE-seq	0.176254	[2.28, 2.49, 9.32, 9.29, 4.31, 2.35, 5.05, 4.78, 2.58, 1.89, 5.28, 2.04, 6.01, 9.48, 4.64, 4.43, 5.99, 2.95, 8.65, 5.59, 1.86, 2.85, 2.73, 5.03, 3.41, 3.63, 8.53, 3.21, 2.94, 2.41, 4.08, 1.75, 3.44, 2.22, 9.04, 9.09, 1.05, 1.24, 2.95, 1.91, 4.28, 4.51, 3.06, 6.23, 6.73, 1.57, 0.77, 4.5, 2.74, 3.72, 6.41, 7.71, 2.05, 9.15, 2.71, 6.1, 4.43, 1.55, 2.52, 3.79, 1.9, 6.73, 8.36, 1.72, 5.41, 3.29, 5.57,…
GAACAAGGTGTTCCCACCCG	CHANGE-seq	0.0042754	[8.4, 2.01, 4.6, 2.49, 1.67, 3.43, 3.58, 5.23, 5.96, 8.4, 1.07, 1.53, 6.21, 3.15, 2.63, 4.06, 4.82, 2.17, 4.31, 5.16, 2.5, 2.05, 2.34, 4.53, 4.27, 3.07, 2.31, 3.04, 1.41, 1.54, 2.48, 5.05, 3.03, 5.41, 2.57, 3.33, 3.55, 4.51, 3.75, 3.03, 1.67, 2.88, 5.39, 5.56, 2.16, 4.58, 2.34, 5.54, 1.65, 1.34, 2.12, 3.85, 4.62, 3.51, 1.66, 3.47, 1.5, 6.01, 2.63, 2.33, 3.17, 4.15, 3.02, 3.62, 1.78, 6.32, 2.58, 2…
GCTGTGTTTGCGTCTCTCCC	CHANGE-seq	0.00143043	[1.43, 1.86, 3.65, 3.16, 1.82, 3.47, 4.24, 1.8, 4.17, 6.37, 3.31, 0.92, 1.0, 0.85, 4.19, 8.64, 8.67, 7.1, 4.25, 4.73, 1.42, 1.42, 1.73, 1.93, 6.74, 2.76, 6.75, 1.63, 2.66, 2.29, 6.93, 3.81, 1.94, 6.77, 0.64, 0.93, 4.36, 1.42, 3.29, 3.94, 4.19, 5.9, 3.62, 3.97, 5.9, 2.76, 3.94, 4.58, 3.0, 8.77, 7.15, 2.26, 7.92, 2.39, 6.51, 3.68, 1.16, 0.9, 1.03, 5.09, 4.85, 1.47, 4.89, 4.02, 1.37, 1.03, 3.9, 5.94…
GGTGACAAGTGTGATCACTT	CHANGE-seq	0.0229293	[2.33, 3.94, 1.89, 9.03, 4.72, 4.89, 4.99, 4.28, 1.57, 7.35, 1.68, 4.26, 6.37, 7.37, 6.13, 2.58, 5.4, 1.72, 4.35, 1.29, 2.5, 1.47, 4.62, 2.8, 2.83, 6.55, 6.09, 6.6, 7.14, 1.95, 8.85, 3.12, 0.85, 1.38, 3.21, 1.91, 6.61, 2.79, 4.3, 1.62, 3.65, 1.1, 4.09, 1.9, 2.42, 2.53, 4.66, 9.24, 3.02, 5.4, 1.83, 7.44, 1.75, 1.52, 1.47, 5.49, 4.85, 2.31, 2.3, 2.12, 3.42, 2.18, 6.21, 5.72, 5.0, 6.26, 4.11, 9.34, …
GTGGGATCGGAGCAGTTCAG	CHANGE-seq	0.0107521	[3.02, 1.4, 9.1, 3.21, 6.29, 2.91, 1.93, 3.88, 0.94, 2.5, 2.33, 6.98, 6.12, 3.51, 3.34, 8.97, 1.76, 3.4, 7.24, 1.77, 1.32, 4.91, 3.9, 0.53, 8.95, 1.84, 3.05, 4.58, 2.66, 2.51, 2.95, 4.7, 2.21, 3.98, 2.37, 1.62, 3.87, 4.84, 2.4, 1.43, 9.22, 4.27, 3.21, 1.82, 3.93, 8.87, 1.32, 4.62, 2.65, 5.0, 2.1, 2.59, 3.03, 5.85, 4.99, 3.27, 9.53, 3.66, 6.01, 1.72, 3.31, 1.06, 6.14, 4.13, 2.91, 2.64, 4.96, 2.59,…
GCTGGTACACGGCAGGGTCA	CHANGE-seq	0.102147	[2.69, 2.24, 2.61, 4.45, 1.68, 2.58, 2.0, 2.7, 3.0, 2.25, 2.26, 2.41, 0.85, 7.97, 2.57, 1.91, 4.74, 2.9, 1.75, 1.65, 4.16, 4.51, 1.97, 3.58, 8.84, 3.08, 2.48, 3.65, 2.75, 3.16, 1.01, 3.84, 2.9, 1.15, 5.56, 4.97, 2.48, 5.52, 2.91, 2.35, 2.53, 3.42, 7.18, 1.92, 3.9, 2.31, 6.36, 7.32, 2.78, 2.09, 3.61, 3.91, 2.69, 8.64, 3.56, 4.34, 2.81, 2.41, 2.12, 2.52, 2.93, 2.76, 3.08, 2.74, 4.54, 1.97, 4.21, 1.…
GGGGGGTTCCAGGGCCTGTC	CHANGE-seq	0.0068616	[3.91, 3.82, 6.45, 4.59, 1.93, 6.75, 3.96, 2.61, 3.95, 4.78, 7.32, 3.34, 7.17, 3.22, 2.77, 3.8, 2.59, 3.89, 7.26, 2.43, 3.25, 7.76, 6.33, 3.67, 5.92, 9.1, 2.59, 4.45, 4.92, 5.18, 3.87, 6.0, 5.15, 4.99, 3.92, 5.52, 3.92, 3.25, 6.89, 8.08, 3.41, 4.79, 3.33, 3.31, 4.82, 4.84, 4.51, 3.47, 6.76, 5.17, 3.29, 5.47, 8.08, 4.33, 7.21, 3.34, 3.75, 2.29, 3.12, 9.03, 5.2, 3.85, 3.06, 5.09, 4.2, 6.69, 3.42, 6…
GAAGCGTGATGACAAAGAGG	CHANGE-seq	0.0527448	[1.72, 2.41, 3.82, 3.08, 2.87, 3.16, 3.8, 1.89, 4.6, 4.51, 2.76, 3.69, 5.38, 8.99, 8.68, 4.89, 4.8, 4.49, 4.2, 4.56, 3.0, 4.82, 6.66, 3.3, 6.24, 6.86, 2.31, 2.91, 2.38, 3.52, 5.18, 5.67, 4.46, 1.57, 3.56, 5.97, 2.31, 6.64, 2.49, 5.01, 1.75, 8.12, 5.07, 5.88, 1.89, 9.15, 4.4, 6.08, 2.82, 4.01, 2.33, 6.85, 7.83, 2.35, 2.63, 3.03, 1.95, 1.84, 4.53, 4.54, 2.67, 1.48, 3.9, 9.36, 4.6, 4.78, 3.4, 3.87, …
GAAGGTGGCGTTGTCCCCTT	CHANGE-seq	0.00332182	[3.03, 3.47, 9.42, 5.01, 3.21, 5.13, 3.4, 2.79, 6.52, 5.18, 2.82, 3.11, 5.55, 3.94, 3.38, 2.21, 7.73, 7.92, 4.01, 4.3, 0.94, 1.83, 8.96, 8.3, 3.81, 3.83, 6.33, 6.01, 4.73, 1.82, 7.24, 1.92, 7.41, 9.22, 6.4, 3.55, 3.89, 5.14, 2.49, 3.15, 5.25, 5.88, 3.04, 5.85, 2.5, 6.22, 5.18, 3.41, 7.25, 3.01, 2.31, 2.03, 4.48, 2.85, 8.94, 1.99, 3.25, 6.96, 2.96, 7.9, 2.89, 1.96, 5.26, 2.52, 5.58, 4.34, 2.61, 5.…
GCTACTCTCTCTTTCTGGCC	CHANGE-seq	0.00537651	[4.74, 2.32, 2.81, 1.84, 8.79, 4.18, 4.2, 4.24, 1.4, 1.6, 2.58, 2.06, 2.5, 4.0, 1.79, 3.5, 2.04, 6.34, 4.65, 2.83, 8.31, 1.97, 4.86, 5.21, 1.83, 3.65, 5.93, 2.52, 4.14, 1.85, 2.98, 2.4, 4.11, 6.04, 1.31, 3.98, 8.48, 3.97, 8.15, 1.31, 1.85, 6.67, 3.84, 5.33, 2.0, 3.2, 5.4, 6.07, 8.74, 7.38, 3.25, 8.8, 2.64, 5.33, 7.49, 5.23, 6.07, 3.84, 3.01, 3.65, 7.89, 8.78, 7.58, 1.47, 5.3, 8.84, 5.77, 4.82, 2.…
GCAGATGGAATCATCTAGGA	CHANGE-seq	0.0117617	[8.19, 2.19, 2.54, 4.39, 3.93, 2.16, 3.46, 6.66, 2.18, 3.72, 6.37, 3.6, 2.89, 2.72, 3.23, 3.13, 2.66, 3.51, 1.78, 3.47, 1.63, 2.02, 5.85, 1.09, 1.45, 5.52, 2.98, 4.26, 3.52, 1.65, 3.3, 2.99, 1.54, 5.01, 5.35, 5.15, 1.88, 3.87, 5.37, 2.18, 1.91, 1.57, 5.89, 4.08, 2.65, 1.92, 1.18, 5.51, 1.05, 3.55, 7.02, 6.15, 2.11, 5.11, 2.05, 4.45, 4.41, 1.63, 5.96, 0.88, 4.39, 7.01, 1.83, 4.85, 2.33, 1.65, 5.84…
GGGTATTATTGATGCTATTC	CHANGE-seq	0.0167312	[2.53, 1.2, 0.6, 7.53, 3.94, 3.65, 3.29, 6.45, 2.57, 1.3, 1.32, 3.88, 5.48, 2.86, 9.16, 8.35, 5.18, 1.9, 9.07, 3.12, 0.53, 4.69, 4.89, 0.73, 1.13, 0.52, 8.85, 1.91, 8.11, 7.95, 5.32, 2.92, 8.76, 2.86, 1.38, 3.36, 3.1, 7.95, 8.63, 0.29, 6.45, 2.53, 8.47, 2.55, 9.15, 0.46, 1.86, 6.61, 8.3, 2.8, 9.47, 3.17, 0.36, 4.47, 2.75, 8.18, 9.21, 8.7, 9.39, 6.97, 2.72, 1.24, 9.04, 4.82, 9.58, 0.4, 8.85, 1.23,…
GCTGTCCTGAAGTGGACATA	CHANGE-seq	0.159387	[6.02, 7.75, 2.74, 2.61, 8.55, 4.49, 6.95, 5.26, 4.54, 6.27, 8.69, 8.34, 4.91, 4.32, 1.87, 2.55, 5.22, 3.03, 4.2, 5.48, 4.98, 1.93, 2.39, 2.21, 6.54, 1.99, 1.88, 1.03, 4.52, 3.61, 5.72, 3.08, 9.41, 2.44, 6.68, 1.93, 1.3, 4.6, 3.4, 1.27, 4.75, 4.91, 9.19, 2.49, 5.27, 4.61, 2.03, 9.16, 4.43, 5.31, 1.68, 6.63, 5.79, 2.63, 3.09, 6.28, 1.28, 6.48, 2.85, 4.54, 7.18, 0.74, 5.76, 6.01, 6.98, 9.4, 1.71, 2…
GTGGAGCGCAGTGGTCTCCG	CHANGE-seq	0.00835931	[1.93, 3.58, 1.36, 3.84, 2.41, 4.38, 3.94, 2.21, 7.05, 2.89, 7.72, 2.24, 2.47, 5.22, 3.15, 1.52, 1.36, 4.14, 3.56, 6.93, 3.71, 4.89, 6.63, 2.3, 4.57, 6.56, 2.03, 8.58, 2.07, 2.16, 2.14, 5.37, 3.64, 2.18, 1.83, 5.56, 2.1, 2.13, 3.78, 3.67, 3.56, 8.87, 3.8, 8.27, 1.79, 2.62, 2.4, 1.66, 2.89, 1.28, 5.95, 1.94, 2.71, 2.88, 2.45, 3.25, 2.67, 2.35, 2.87, 4.48, 3.09, 4.19, 1.56, 2.62, 2.3, 3.0, 2.3, 2.5…
GCCGTGGCAAACTGGTACTT	CHANGE-seq	0.315963	[2.11, 0.46, 1.87, 2.24, 2.72, 1.51, 7.25, 2.19, 1.17, 1.24, 4.58, 2.41, 0.66, 8.49, 5.12, 2.88, 0.33, 2.18, 2.66, 8.86, 2.15, 3.2, 1.08, 1.11, 3.06, 1.21, 3.36, 2.11, 3.21, 3.5, 1.73, 4.39, 8.11, 0.65, 1.35, 3.32, 3.95, 0.46, 2.23, 1.2, 1.59, 0.79, 0.48, 0.49, 1.4, 5.92, 4.78, 0.26, 0.58, 3.16, 5.99, 2.67, 0.62, 3.53, 2.66, 1.12, 0.7, 1.85, 6.07, 1.66, 3.72, 1.46, 0.96, 2.46, 4.98, 0.64, 0.86, 4…
GGCCACGGAGCGAGACATCT	CHANGE-seq	0.448754	[1.08, 0.62, 0.65, 1.92, 5.56, 0.25, 2.42, 3.55, 0.96, 0.32, 0.88, 0.68, 1.01, 1.76, 0.43, 0.2, 1.21, 4.02, 5.58, 1.42, 1.37, 4.13, 2.12, 3.21, 0.57, 7.97, 1.43, 3.35, 2.0, 4.1, 2.01, 2.87, 2.18, 2.3, 1.53, 1.97, 1.07, 2.7, 7.96, 4.6, 5.18, 2.5, 4.7, 0.46, 0.27, 1.05, 5.38, 2.81, 0.38, 2.21, 1.34, 4.55, 0.34, 4.18, 4.37, 1.37, 2.32, 1.06, 1.25, 1.76, 1.54, 2.21, 2.15, 0.79, 1.54, 1.68, 3.29, 3.65…
GAGCCACATTAACCGGCCCT	CHANGE-seq	0.121072	[2.68, 2.24, 0.76, 2.98, 2.53, 1.45, 2.32, 3.48, 2.03, 1.57, 1.0, 2.25, 0.71, 1.76, 5.19, 3.71, 1.06, 0.37, 3.18, 5.67, 1.26, 1.27, 1.2, 1.16, 3.48, 0.61, 4.84, 4.2, 1.81, 9.0, 3.46, 3.61, 5.68, 4.53, 1.07, 0.8, 3.3, 1.77, 0.47, 5.77, 3.02, 1.32, 0.64, 4.74, 0.33, 4.22, 2.36, 1.04, 0.77, 1.69, 1.93, 4.25, 1.65, 0.73, 2.15, 1.82, 0.7, 6.73, 3.63, 2.09, 4.66, 0.39, 8.78, 4.17, 3.23, 2.57, 2.56, 0.8…
GGTGGATGATGGTGCCGTCG	CHANGE-seq	0.00540515	[2.16, 1.61, 3.42, 4.64, 4.32, 1.79, 3.87, 1.38, 3.57, 6.82, 8.37, 1.46, 3.02, 2.37, 3.68, 8.28, 1.13, 2.89, 3.41, 6.58, 3.68, 0.81, 4.41, 4.59, 2.21, 6.02, 2.15, 2.41, 2.12, 4.76, 1.25, 2.15, 4.85, 0.96, 3.11, 7.92, 0.84, 1.21, 4.06, 5.48, 3.79, 1.67, 1.68, 2.08, 2.76, 1.61, 2.92, 2.93, 2.85, 1.57, 4.41, 2.92, 7.88, 3.09, 1.28, 1.26, 2.09, 1.79, 1.65, 1.38, 6.29, 2.8, 2.17, 1.62, 1.65, 4.1, 3.7,…
GTATGGAAAATGAGAGCTGC	CHANGE-seq	0.527036	[4.09, 0.88, 8.69, 8.57, 5.06, 1.26, 1.96, 2.24, 4.92, 3.75, 1.56, 4.53, 0.82, 6.8, 3.0, 2.29, 0.47, 2.41, 2.19, 1.87, 1.18, 1.19, 1.97, 1.29, 0.61, 3.67, 0.47, 1.04, 1.03, 3.79, 2.35, 5.74, 0.43, 1.95, 2.01, 2.12, 0.23, 2.42, 1.1, 3.22, 8.71, 1.05, 4.84, 1.02, 6.1, 4.61, 1.63, 1.27, 2.88, 2.26, 0.31, 1.85, 0.64, 0.7, 1.04, 0.95, 1.72, 7.69, 1.7, 3.52, 0.84, 2.23, 5.92, 3.74, 1.11, 3.57, 3.61, 2.…
GGGCAATGGATTGGTCATCC	CHANGE-seq	0.141721	[7.19, 8.71, 1.45, 2.26, 1.5, 3.26, 3.72, 1.13, 1.36, 3.34, 2.63, 2.79, 1.35, 6.31, 1.63, 2.72, 5.12, 3.44, 6.65, 1.37, 5.17, 6.58, 7.43, 2.95, 1.2, 4.95, 1.87, 2.15, 1.5, 1.74, 4.67, 1.54, 6.12, 8.54, 6.08, 2.54, 4.64, 4.13, 1.52, 0.88, 2.35, 0.93, 2.07, 0.72, 1.76, 3.59, 4.1, 1.76, 1.63, 2.23, 2.97, 2.74, 1.69, 3.98, 5.86, 2.04, 4.27, 2.6, 2.13, 4.47, 7.47, 7.52, 2.31, 2.34, 3.57, 3.99, 3.42, 3…
GCCCTGGCCAGTCGTCTGGG	CHANGE-seq	0.0118189	[6.93, 3.01, 4.84, 3.41, 4.16, 5.08, 3.36, 5.41, 4.08, 4.42, 2.31, 3.28, 2.14, 1.45, 2.71, 1.59, 3.81, 1.01, 2.67, 2.54, 1.78, 2.86, 1.48, 1.59, 5.84, 6.96, 2.28, 3.34, 2.47, 8.58, 3.58, 2.88, 2.96, 1.18, 5.71, 5.24, 7.52, 2.26, 6.82, 4.07, 3.52, 5.81, 3.23, 0.99, 6.42, 2.86, 2.42, 5.16, 3.93, 1.27, 5.12, 2.47, 6.18, 1.84, 2.69, 2.56, 3.48, 3.53, 1.28, 3.51, 2.89, 4.9, 5.31, 2.69, 3.27, 4.58, 2.4…
GACATTAAAGATAGTCATCT	CHANGE-seq	0.557172	[1.04, 0.76, 3.41, 1.61, 0.36, 0.61, 2.02, 8.46, 0.98, 1.04, 0.45, 3.31, 1.0, 2.07, 1.4, 1.09, 0.92, 2.61, 8.7, 0.98, 1.96, 5.0, 5.66, 0.98, 2.24, 1.14, 6.01, 2.56, 2.28, 0.75, 0.79, 0.41, 3.69, 0.9, 4.84, 3.4, 8.39, 6.59, 5.84, 3.74, 4.68, 1.46, 5.81, 8.33, 6.69, 5.82, 0.6, 5.8, 5.96, 8.63, 0.52, 2.71, 0.51, 0.31, 1.1, 7.55, 1.24, 1.71, 3.15, 2.55, 2.02, 5.36, 3.52, 0.68, 1.23, 1.99, 4.84, 8.38,…
GTCTCCCTGATCCATCCAGT	CHANGE-seq	0.158377	[4.27, 0.77, 0.94, 1.68, 4.61, 3.34, 1.97, 3.35, 0.16, 3.65, 2.3, 0.53, 0.67, 2.57, 1.96, 2.87, 0.21, 0.44, 1.08, 6.66, 2.26, 1.01, 1.86, 1.57, 1.28, 1.69, 1.96, 0.91, 5.14, 8.7, 1.8, 0.9, 5.96, 0.87, 2.55, 2.42, 1.87, 3.3, 1.19, 1.46, 6.26, 0.6, 5.23, 4.58, 3.09, 8.33, 0.57, 1.47, 1.61, 1.01, 5.2, 1.18, 1.89, 2.15, 1.74, 0.38, 1.62, 0.41, 0.84, 2.39, 2.91, 7.36, 1.31, 3.42, 1.49, 1.62, 0.98, 0.9…
GAGTAGCGCGAGCACAGCTA	CHANGE-seq	0.201891	[1.43, 0.48, 1.82, 0.42, 2.68, 1.28, 0.78, 1.46, 0.78, 1.68, 0.84, 0.7, 4.72, 1.9, 4.95, 0.95, 1.31, 2.14, 0.55, 5.67, 1.99, 2.38, 1.91, 2.28, 1.28, 1.88, 0.63, 1.21, 3.02, 1.64, 1.75, 1.78, 3.29, 1.17, 1.2, 2.04, 4.59, 1.67, 0.95, 0.46, 3.2, 1.82, 0.93, 1.1, 1.03, 0.94, 8.02, 0.27, 1.09, 2.91, 4.23, 1.15, 1.15, 7.62, 2.04, 0.38, 3.28, 2.48, 0.35, 5.15, 2.71, 0.96, 1.12, 4.96, 0.39, 1.86, 3.33, 1…
GGCGCCCTGGCCAGTCGTCT	CHANGE-seq	0.303013	[3.78, 2.56, 1.15, 0.48, 0.91, 2.87, 1.15, 5.25, 1.47, 7.91, 1.13, 0.63, 1.56, 1.07, 1.07, 2.74, 1.47, 2.57, 0.97, 1.92, 3.25, 1.01, 8.14, 1.37, 3.76, 1.3, 1.7, 4.07, 7.73, 3.21, 1.49, 3.08, 2.26, 1.52, 6.2, 1.73, 4.77, 1.65, 4.19, 1.34, 5.11, 8.11, 3.35, 1.94, 3.2, 2.0, 1.94, 0.32, 5.2, 8.28, 3.62, 3.98, 1.46, 1.54, 2.56, 3.77, 0.65, 1.02, 1.97, 5.58, 0.96, 2.31, 4.53, 0.7, 5.55, 3.54, 4.01, 6.2…
GGCATACTCATCTTTTTCAG	CHANGE-seq	0.0383528	[0.62, 6.15, 2.23, 2.33, 3.61, 2.54, 1.95, 0.23, 0.38, 1.75, 1.97, 1.56, 3.39, 1.77, 2.39, 0.49, 1.3, 1.65, 8.14, 3.7, 0.75, 2.11, 3.57, 7.8, 0.57, 0.69, 1.25, 7.98, 0.27, 0.76, 2.29, 0.56, 0.34, 1.87, 0.25, 2.21, 8.29, 1.54, 0.6, 0.95, 5.48, 8.66, 4.95, 2.22, 1.74, 8.35, 3.58, 0.78, 1.53, 9.02, 8.56, 1.77, 0.68, 0.37, 1.68, 9.05, 7.56, 5.68, 8.78, 8.76, 0.84, 3.34, 5.79, 0.49, 7.88, 8.09, 2.54, …
GCTGCCGCCCAGTGGGACTT	CHANGE-seq	0.155681	[1.07, 5.25, 2.52, 5.61, 5.36, 7.08, 0.76, 1.09, 1.17, 0.28, 0.43, 1.2, 2.1, 5.8, 0.84, 6.46, 0.62, 3.67, 3.57, 0.72, 1.64, 1.87, 1.24, 0.75, 6.49, 2.14, 4.97, 0.85, 2.18, 1.17, 0.58, 0.64, 0.87, 0.94, 1.34, 2.95, 7.26, 1.28, 0.28, 2.19, 1.62, 2.0, 2.25, 0.43, 4.1, 2.98, 1.7, 6.2, 0.67, 0.97, 2.35, 5.97, 0.91, 1.67, 1.51, 0.48, 0.88, 1.12, 2.48, 5.0, 8.56, 3.7, 0.7, 1.34, 8.39, 0.26, 8.52, 0.87, …
GAGACCCTGCTCAAGGGCCG	CHANGE-seq	0.172592	[8.62, 1.09, 2.61, 3.35, 2.93, 8.78, 6.5, 2.66, 1.92, 2.66, 5.5, 4.9, 3.6, 0.91, 8.76, 3.99, 4.25, 2.56, 6.13, 3.37, 7.75, 3.92, 2.21, 2.26, 1.39, 1.15, 6.06, 4.29, 1.11, 0.73, 1.84, 2.01, 8.92, 2.34, 2.56, 9.05, 0.92, 1.45, 1.81, 1.14, 0.91, 2.19, 1.73, 1.46, 4.23, 1.2, 8.98, 1.09, 1.43, 3.9, 7.33, 7.51, 3.46, 1.87, 5.09, 1.84, 2.67, 3.24, 0.46, 1.88, 5.44, 1.96, 1.31, 5.77, 1.57, 2.57, 2.66, 3.…
GGCCCAGCCTGCTGTGGTAC	CHANGE-seq	0.342641	[7.77, 3.04, 1.44, 4.32, 3.35, 2.06, 5.89, 4.19, 1.64, 7.8, 5.42, 1.47, 0.51, 2.12, 4.18, 8.4, 4.09, 1.52, 0.97, 8.42, 1.09, 0.46, 0.65, 7.45, 8.65, 9.3, 7.87, 5.84, 0.76, 3.84, 2.14, 6.47, 2.69, 3.54, 6.06, 1.55, 1.69, 0.37, 0.91, 5.59, 1.3, 2.87, 2.33, 3.71, 1.92, 2.56, 3.91, 2.8, 1.37, 1.59, 2.01, 0.5, 3.24, 4.99, 1.0, 1.92, 1.64, 0.97, 6.08, 0.46, 8.17, 1.23, 4.81, 0.64, 1.81, 4.13, 0.89, 1.4…
GAAGTTGACTTACTGAAGAA	CHANGE-seq	0.00389243	[0.47, 2.88, 1.85, 1.75, 1.6, 0.65, 4.94, 5.04, 0.88, 3.39, 1.05, 2.65, 7.85, 5.71, 7.25, 6.04, 3.25, 2.95, 3.54, 1.38, 2.84, 1.43, 3.79, 1.17, 1.73, 8.85, 2.43, 0.51, 1.34, 2.59, 8.22, 3.89, 3.31, 2.09, 4.94, 2.74, 4.26, 1.42, 1.51, 5.43, 0.96, 2.05, 2.43, 2.94, 1.73, 4.23, 9.13, 4.51, 3.87, 0.94, 0.69, 1.6, 9.3, 3.14, 8.38, 2.4, 3.41, 4.71, 3.63, 1.97, 2.21, 3.43, 8.19, 2.16, 1.0, 1.19, 1.37, 2…
GGCCCCACTGTGGGGTGGAG	CHANGE-seq	0.111885	[9.4, 8.75, 2.33, 6.77, 2.47, 7.59, 2.4, 2.41, 4.52, 8.92, 3.76, 5.79, 8.26, 4.91, 9.1, 1.02, 3.19, 1.86, 8.76, 8.78, 3.71, 5.96, 3.64, 6.67, 5.79, 7.97, 4.41, 3.19, 4.7, 1.31, 2.78, 3.19, 5.62, 8.82, 1.07, 9.11, 8.81, 8.65, 5.04, 2.62, 3.84, 5.65, 3.87, 4.21, 3.89, 5.94, 8.84, 2.08, 8.92, 2.54, 7.64, 1.08, 8.86, 5.37, 3.39, 6.84, 8.65, 4.11, 5.56, 1.05, 8.8, 3.2, 2.02, 1.28, 5.28, 1.01, 2.19, 2.…
GGCACCAACTGGATGGATCA	CHANGE-seq	0.0759679	[0.96, 1.42, 1.6, 1.9, 1.94, 1.84, 0.9, 1.84, 5.47, 3.43, 0.98, 0.38, 0.32, 8.75, 1.37, 1.1, 2.1, 0.63, 5.25, 5.1, 7.76, 2.4, 2.57, 2.88, 3.36, 1.7, 3.36, 8.07, 2.88, 0.89, 7.28, 3.42, 0.76, 6.13, 2.95, 9.23, 2.21, 2.82, 8.17, 3.42, 3.32, 5.29, 2.18, 2.16, 0.84, 6.66, 0.61, 3.64, 6.05, 4.09, 1.07, 3.3, 0.72, 2.79, 0.43, 0.89, 0.43, 1.32, 1.94, 0.2, 7.71, 1.61, 1.76, 2.37, 4.32, 1.61, 5.65, 1.59, …
GCAGCATAGTGAGCCCAGAA	CHANGE-seq	0.0507042	[3.14, 1.96, 3.07, 1.88, 2.89, 2.03, 1.44, 6.37, 1.72, 2.46, 3.26, 1.05, 3.01, 2.29, 2.2, 8.73, 2.58, 4.4, 1.7, 1.92, 3.12, 5.65, 1.32, 2.35, 3.96, 1.45, 5.55, 3.05, 1.0, 3.38, 1.14, 8.42, 3.15, 2.58, 8.63, 3.07, 1.25, 2.06, 4.13, 2.85, 3.8, 5.32, 2.45, 2.88, 3.96, 3.87, 2.92, 8.65, 2.0, 3.17, 3.17, 5.24, 1.91, 3.69, 3.12, 3.58, 2.27, 1.61, 2.71, 4.42, 2.21, 2.96, 2.6, 5.39, 3.3, 4.16, 2.05, 4.46…
GGCCAGTACCACAGCAGGCT	CHANGE-seq	0.0820032	[1.61, 0.84, 3.28, 1.28, 5.2, 6.1, 3.35, 4.7, 4.38, 1.56, 0.93, 0.67, 4.01, 4.03, 3.33, 1.06, 4.61, 5.35, 9.36, 8.51, 7.22, 3.57, 3.11, 5.95, 5.2, 1.97, 1.36, 2.79, 5.03, 0.72, 1.83, 0.81, 1.09, 4.12, 3.66, 3.09, 2.59, 0.25, 2.37, 1.24, 0.44, 5.33, 5.29, 1.17, 5.75, 3.67, 8.86, 2.78, 1.3, 0.5, 4.89, 5.49, 1.87, 2.96, 1.89, 2.8, 8.78, 8.52, 4.87, 8.75, 6.73, 0.52, 1.3, 1.91, 3.38, 8.8, 2.39, 1.04,…
GTGTGTGAGTATGCATCTCC	CHANGE-seq	0.0647829	[5.74, 3.57, 4.32, 5.26, 1.19, 1.02, 4.49, 1.04, 0.57, 6.16, 2.12, 3.78, 8.09, 8.14, 2.61, 3.72, 7.04, 0.73, 5.23, 0.54, 1.46, 8.31, 1.83, 3.32, 1.63, 4.8, 2.54, 0.75, 5.12, 1.76, 0.94, 3.86, 0.43, 0.94, 3.48, 1.45, 7.13, 7.12, 0.68, 1.62, 0.85, 1.91, 7.85, 0.57, 2.06, 3.42, 1.72, 0.17, 3.05, 8.84, 0.29, 0.21, 0.75, 3.57, 8.73, 0.68, 5.58, 3.75, 8.71, 3.61, 2.73, 0.39, 8.51, 2.29, 1.9, 4.3, 0.46,…
GTCTGGGCGGTGCTACAACT	CHANGE-seq	0.0196156	[3.12, 1.08, 1.05, 2.62, 1.6, 2.67, 1.56, 2.27, 2.88, 0.56, 3.36, 2.86, 0.51, 1.7, 0.87, 2.07, 3.9, 1.2, 1.62, 2.1, 0.84, 3.67, 0.93, 2.7, 4.54, 2.41, 1.89, 2.77, 0.77, 4.42, 0.84, 1.86, 1.71, 3.36, 2.52, 4.88, 1.79, 1.79, 2.27, 4.3, 8.67, 3.63, 2.78, 0.82, 8.79, 1.66, 2.45, 3.84, 4.67, 1.09, 6.86, 4.74, 1.31, 5.32, 1.27, 1.13, 1.08, 2.11, 8.91, 1.66, 3.83, 1.12, 4.84, 1.56, 2.06, 0.73, 5.82, 5.9…
GAAGCATGACGGACAAGTAC	CHANGE-seq	0.442767	[3.07, 0.99, 1.45, 1.16, 4.59, 1.51, 1.12, 0.74, 6.96, 4.68, 0.92, 2.08, 1.11, 2.1, 0.67, 0.85, 2.19, 1.77, 5.46, 0.6, 0.98, 2.7, 2.48, 2.4, 3.68, 1.26, 1.01, 3.58, 1.62, 1.03, 2.78, 1.69, 7.11, 1.34, 3.01, 1.15, 1.17, 4.78, 1.25, 1.21, 5.64, 2.66, 0.42, 5.41, 3.57, 0.91, 0.8, 2.06, 0.2, 2.47, 2.23, 1.41, 0.25, 1.62, 2.5, 0.92, 1.75, 1.26, 5.91, 4.09, 1.55, 1.51, 3.03, 4.4, 6.63, 1.45, 2.52, 3.08…
GTGCGGCAACCTACATGATG	CHANGE-seq	0.0715466	[1.01, 7.09, 0.28, 5.51, 2.19, 5.49, 1.19, 2.95, 0.57, 2.64, 2.6, 0.37, 0.58, 3.39, 0.96, 1.18, 0.31, 7.83, 7.53, 1.5, 0.72, 1.23, 1.11, 2.07, 2.28, 4.66, 2.3, 4.57, 5.49, 7.41, 0.07, 7.86, 8.4, 1.45, 3.33, 0.64, 4.23, 2.41, 0.74, 1.51, 1.23, 0.55, 0.39, 1.23, 0.77, 0.18, 1.32, 1.05, 4.5, 4.87, 1.06, 4.39, 1.54, 0.47, 0.8, 1.8, 7.75, 0.57, 2.21, 1.97, 2.3, 2.28, 1.65, 8.68, 5.86, 0.41, 4.23, 0.94…
GGTTTCACCGAGACCTCAGT	CHANGE-seq	0.139949	[2.0, 6.46, 1.22, 2.25, 2.39, 2.17, 2.71, 0.65, 1.91, 2.03, 0.54, 2.32, 0.68, 1.45, 0.71, 2.82, 5.72, 6.85, 8.24, 2.44, 2.3, 2.35, 1.25, 0.94, 4.57, 4.61, 0.51, 1.26, 1.69, 2.75, 2.08, 3.76, 4.14, 1.71, 3.07, 1.81, 1.43, 5.27, 2.91, 1.08, 3.18, 1.76, 3.27, 5.25, 4.9, 2.97, 1.78, 2.06, 8.26, 1.13, 2.93, 2.24, 1.09, 0.96, 2.75, 5.99, 5.48, 0.45, 3.63, 1.46, 3.75, 1.09, 1.99, 1.89, 0.94, 3.47, 1.09,…
GGGGCAGCTCCGGCGCTCCT	CHANGE-seq	0.17919	[8.28, 0.81, 3.63, 0.9, 1.91, 0.45, 1.83, 4.11, 4.64, 5.17, 3.36, 1.38, 1.02, 1.8, 1.23, 7.31, 6.46, 2.45, 4.0, 8.18, 8.49, 1.16, 2.28, 1.36, 5.76, 0.99, 3.18, 1.04, 0.86, 6.11, 0.39, 8.73, 1.66, 1.86, 1.94, 2.89, 2.89, 5.95, 7.35, 1.03, 3.64, 4.12, 4.99, 2.23, 2.7, 2.4, 8.44, 2.3, 0.25, 1.51, 0.86, 4.58, 8.21, 0.9, 2.26, 5.0, 4.49, 4.31, 0.71, 2.27, 1.49, 1.35, 5.2, 0.64, 3.55, 2.53, 1.74, 4.52,…
GCTTGTCCGTCTGGTTGCTG	CHANGE-seq	0.0213574	[2.01, 3.76, 8.21, 0.27, 0.71, 1.32, 0.83, 2.8, 0.92, 2.37, 0.66, 3.37, 1.08, 0.43, 1.38, 2.22, 7.82, 7.56, 4.5, 3.19, 2.27, 1.25, 7.65, 1.79, 5.17, 8.34, 1.69, 2.32, 7.99, 2.04, 0.65, 0.64, 1.58, 3.66, 1.48, 5.27, 3.08, 1.84, 5.15, 3.85, 3.52, 7.46, 6.78, 5.71, 8.05, 1.54, 6.34, 1.26, 0.88, 1.82, 5.05, 0.56, 5.94, 1.98, 7.31, 3.79, 1.86, 1.67, 7.72, 4.09, 7.79, 0.22, 1.54, 8.42, 7.95, 6.74, 4.61…
GATTTCCTCCTCGACCACCA	CHANGE-seq	0.310491	[3.94, 3.1, 3.69, 4.87, 8.15, 6.08, 3.3, 3.81, 6.79, 0.76, 3.81, 0.68, 0.11, 6.14, 2.57, 0.59, 2.03, 2.12, 1.1, 1.94, 6.08, 3.07, 8.67, 8.52, 1.4, 7.96, 0.69, 3.81, 2.25, 4.61, 0.14, 4.25, 2.49, 1.21, 8.41, 8.23, 0.58, 6.79, 0.71, 1.81, 1.4, 4.37, 6.3, 2.17, 1.97, 1.25, 0.53, 5.43, 0.17, 4.68, 3.12, 5.16, 3.43, 0.97, 7.37, 1.44, 0.95, 3.75, 1.83, 8.38, 0.63, 1.66, 5.45, 3.89, 0.38, 5.45, 1.68, 1.…
GTACAGGCTGCACCTGTCAG	CHANGE-seq	0.0404064	[1.99, 5.16, 4.14, 3.67, 1.29, 0.63, 0.66, 1.05, 5.29, 2.4, 2.43, 3.16, 4.2, 3.98, 2.58, 1.26, 7.31, 3.14, 1.13, 4.72, 5.74, 9.28, 2.38, 9.11, 3.07, 3.36, 0.96, 1.55, 3.08, 2.66, 3.95, 4.36, 3.64, 6.26, 4.92, 5.55, 2.07, 4.49, 0.68, 3.38, 1.22, 2.66, 3.5, 1.87, 1.39, 2.63, 2.86, 8.39, 2.51, 4.39, 4.33, 4.2, 3.48, 3.85, 8.98, 2.0, 8.2, 2.29, 4.33, 2.63, 0.56, 6.06, 2.33, 0.99, 4.56, 4.92, 5.1, 2.5…
GGCAGCATAGTGAGCCCAGA	CHANGE-seq	0.0913889	[0.81, 1.95, 9.13, 8.86, 2.7, 0.73, 5.15, 1.92, 4.75, 2.64, 5.19, 0.85, 2.52, 1.78, 2.39, 1.41, 1.18, 1.94, 1.47, 4.58, 9.38, 5.37, 5.03, 2.16, 8.93, 1.25, 4.06, 2.89, 1.4, 6.66, 3.36, 3.28, 4.81, 6.01, 1.51, 2.72, 1.25, 8.63, 3.3, 1.37, 2.66, 2.13, 3.6, 2.3, 4.4, 1.69, 1.63, 4.42, 1.64, 6.33, 8.99, 1.91, 2.83, 3.26, 3.27, 1.84, 1.16, 9.44, 2.17, 4.15, 1.0, 8.74, 3.17, 1.1, 5.03, 3.81, 2.05, 8.93…
GGAAACTTGGCCACTCTATG	CHANGE-seq	0.0999133	[2.57, 8.59, 1.15, 1.12, 3.31, 8.21, 5.25, 5.77, 4.06, 1.68, 3.51, 0.59, 1.77, 1.88, 0.42, 2.49, 4.96, 1.78, 6.74, 3.22, 0.74, 1.3, 1.2, 7.99, 0.41, 4.33, 0.91, 3.08, 1.29, 1.18, 0.44, 2.26, 0.56, 1.07, 0.31, 1.22, 1.78, 8.54, 3.24, 2.24, 1.6, 3.56, 3.36, 1.2, 0.42, 1.84, 4.54, 5.48, 2.37, 0.79, 0.99, 0.31, 1.74, 1.56, 2.19, 2.58, 1.57, 0.72, 0.55, 2.6, 3.09, 8.79, 0.95, 2.26, 0.34, 1.12, 3.89, 4…
GTCACCAATCCTGTCCCTAG	CHANGE-seq	0.0198793	[4.3, 0.55, 2.0, 0.05, 0.16, 1.81, 1.25, 0.66, 7.83, 0.07, 5.03, 2.62, 0.59, 5.92, 0.07, 3.7, 6.11, 0.35, 9.05, 0.65, 8.22, 2.7, 4.83, 1.57, 0.71, 0.11, 0.5, 0.1, 1.16, 0.92, 0.68, 1.48, 7.7, 0.12, 0.85, 4.84, 1.33, 3.01, 1.42, 1.98, 1.86, 0.5, 4.37, 4.54, 6.6, 7.07, 1.37, 2.07, 2.29, 7.61, 1.82, 1.04, 2.71, 0.79, 0.75, 0.03, 7.92, 3.99, 0.56, 2.03, 6.19, 8.69, 9.29, 8.36, 0.55, 0.36, 4.11, 0.64,…
GCTTCGGCAGGCTGACAGCC	CHANGE-seq	0.185673	[3.97, 0.47, 1.26, 3.74, 1.54, 1.31, 1.81, 1.81, 1.26, 3.73, 2.11, 1.13, 1.03, 2.41, 1.0, 4.5, 0.23, 4.12, 5.63, 2.78, 2.35, 4.1, 5.27, 7.83, 0.93, 6.6, 3.39, 2.86, 4.21, 3.21, 4.42, 5.52, 4.0, 1.82, 1.35, 1.12, 2.36, 1.02, 3.16, 0.79, 1.24, 2.73, 2.6, 0.35, 2.97, 3.69, 6.7, 0.9, 3.8, 1.2, 0.48, 0.49, 2.41, 1.43, 1.85, 2.3, 8.05, 1.89, 0.75, 1.07, 0.65, 8.22, 1.1, 4.2, 1.17, 7.04, 1.19, 0.51, 1.5…
GCATACTCATCTTTTTCAGT	CHANGE-seq	0.0788804	[3.39, 0.84, 1.89, 3.03, 1.46, 8.24, 7.85, 3.06, 5.94, 1.35, 1.01, 2.67, 8.37, 0.59, 0.79, 4.78, 0.92, 0.86, 3.4, 1.53, 6.64, 3.66, 0.72, 3.0, 0.96, 6.2, 2.44, 1.2, 0.73, 0.83, 4.49, 8.25, 0.92, 7.11, 1.0, 2.6, 2.34, 1.42, 5.92, 3.33, 0.92, 8.37, 3.59, 5.15, 0.17, 0.2, 2.44, 4.64, 2.55, 1.27, 2.18, 1.98, 0.33, 1.49, 0.58, 7.0, 9.2, 3.11, 2.29, 0.21, 1.98, 0.87, 7.79, 5.31, 0.43, 5.06, 5.11, 0.98,…
GCTGGCGATGCCTCGGCTGC	CHANGE-seq	0.727256	[0.45, 1.02, 1.42, 7.57, 2.61, 2.51, 0.4, 1.18, 1.31, 0.81, 7.76, 3.59, 1.82, 0.53, 2.11, 0.32, 6.05, 1.11, 1.46, 6.06, 1.49, 0.47, 4.17, 4.31, 8.08, 2.61, 2.71, 0.71, 7.92, 3.22, 1.72, 2.1, 3.48, 1.97, 6.4, 8.11, 0.59, 3.33, 1.74, 2.1, 0.94, 7.08, 0.77, 7.76, 0.61, 0.77, 1.35, 5.54, 0.35, 0.77, 4.86, 4.24, 2.22, 7.76, 7.07, 1.51, 0.67, 6.36, 4.48, 5.45, 2.73, 1.94, 0.49, 0.4, 6.95, 1.26, 1.42, 2…
GGGCGGTGCTACAACTGGGC	CHANGE-seq	0.036715	[2.09, 6.44, 2.5, 2.23, 0.48, 3.87, 4.86, 3.16, 5.9, 1.82, 7.84, 0.8, 2.62, 2.74, 0.67, 3.85, 3.32, 5.71, 6.22, 0.31, 3.68, 0.8, 4.54, 4.22, 1.04, 0.5, 1.14, 0.3, 2.19, 4.82, 1.76, 1.8, 1.7, 1.2, 4.99, 7.25, 6.4, 0.37, 1.87, 6.83, 6.35, 1.2, 2.81, 1.21, 6.69, 0.8, 4.53, 1.81, 5.77, 6.26, 8.51, 0.83, 2.09, 4.14, 7.89, 0.34, 5.76, 0.87, 0.48, 3.55, 1.94, 7.07, 0.69, 1.03, 4.77, 6.83, 2.25, 1.71, 1.…
GCCCTGCTCGTGGTGACCGA	CHANGE-seq	0.0301731	[0.68, 5.18, 1.18, 1.65, 0.93, 1.51, 4.7, 0.6, 2.2, 3.87, 0.5, 0.34, 1.81, 4.2, 1.12, 0.81, 1.03, 4.3, 1.92, 2.61, 0.91, 2.29, 2.93, 2.56, 2.55, 1.1, 0.46, 0.26, 0.73, 3.0, 1.13, 0.93, 4.4, 1.36, 2.77, 0.53, 1.66, 2.65, 0.3, 3.33, 0.55, 6.36, 1.58, 0.8, 4.3, 6.86, 0.49, 0.66, 1.21, 4.58, 2.09, 1.54, 2.97, 0.42, 0.78, 2.22, 5.13, 4.72, 0.87, 2.02, 1.19, 1.29, 2.34, 1.55, 3.12, 1.03, 2.57, 4.15, 2.…
GCTGTTTCTGCAGCCGCTTT	CHANGE-seq	0.183025	[3.48, 6.44, 2.87, 2.72, 2.32, 7.6, 4.4, 1.32, 8.78, 1.77, 2.65, 4.4, 5.6, 7.59, 7.25, 3.76, 5.59, 8.42, 3.88, 5.93, 1.53, 1.26, 5.66, 3.37, 3.86, 1.9, 7.83, 0.93, 8.26, 7.36, 1.85, 1.49, 0.96, 2.3, 0.99, 7.74, 0.49, 4.5, 2.49, 0.42, 2.48, 0.76, 8.12, 2.57, 7.98, 3.33, 4.26, 7.96, 1.88, 2.07, 2.12, 7.99, 7.53, 4.59, 6.43, 5.25, 1.74, 2.02, 8.08, 2.18, 4.1, 2.99, 3.95, 5.25, 3.06, 8.04, 7.99, 1.23…
GCATTTTCTTCACGGAAACA	CHANGE-seq	0.185618	[6.07, 1.77, 8.49, 1.3, 4.99, 1.93, 1.13, 0.74, 0.95, 7.03, 5.45, 8.7, 9.19, 9.29, 3.68, 5.38, 3.2, 2.18, 1.05, 8.27, 4.88, 4.88, 2.89, 1.7, 3.11, 0.53, 2.13, 2.55, 8.55, 2.08, 7.74, 3.69, 6.83, 0.94, 0.18, 0.77, 0.56, 1.4, 5.81, 1.23, 1.06, 5.01, 8.41, 2.39, 2.41, 5.21, 1.29, 1.27, 1.82, 8.66, 1.27, 7.78, 6.44, 3.54, 2.35, 3.08, 4.55, 1.22, 8.68, 5.34, 0.94, 6.6, 1.56, 6.11, 7.9, 3.92, 2.67, 9.4…
GATAACTACACCGAGGAAAT	CHANGE-seq	0.165683	[2.42, 0.27, 6.11, 0.76, 2.14, 4.39, 0.64, 8.36, 0.75, 8.96, 2.08, 0.51, 6.28, 1.04, 5.79, 5.26, 4.42, 5.81, 2.67, 1.35, 9.16, 3.07, 9.16, 2.85, 0.84, 1.22, 8.96, 0.7, 1.25, 1.26, 6.92, 4.42, 9.75, 0.22, 4.08, 8.02, 6.59, 1.06, 2.87, 7.62, 3.34, 8.36, 0.9, 8.68, 8.35, 1.58, 8.16, 7.93, 1.81, 3.83, 8.91, 8.28, 8.01, 4.23, 6.35, 7.82, 9.19, 2.05, 0.74, 1.71, 3.57, 0.97, 4.9, 2.58, 3.02, 7.35, 0.62,…
GCAAACATGCTGTCCTGAAG	CHANGE-seq	0.0899531	[1.89, 6.36, 3.66, 7.59, 1.48, 1.2, 0.37, 2.11, 0.6, 3.49, 1.66, 5.64, 2.53, 8.28, 6.95, 5.09, 0.92, 5.51, 0.34, 1.35, 1.56, 4.8, 1.09, 1.19, 2.46, 0.96, 3.09, 2.21, 3.41, 1.01, 1.18, 0.89, 2.09, 8.24, 0.22, 4.71, 5.12, 7.77, 2.96, 6.69, 5.21, 4.11, 3.52, 6.24, 1.71, 0.26, 0.68, 1.7, 3.69, 3.9, 0.3, 4.97, 6.88, 3.02, 0.76, 3.57, 0.99, 4.65, 1.79, 4.22, 5.64, 7.73, 2.68, 5.4, 0.42, 3.42, 1.93, 1.0…
GGGAACCCAGCGAGTGAAGA	CHANGE-seq	0.361604	[1.6, 6.86, 3.29, 2.46, 1.65, 2.16, 9.12, 0.56, 8.79, 1.57, 6.06, 0.62, 8.47, 0.59, 1.2, 6.34, 8.23, 5.86, 2.09, 2.3, 6.54, 8.76, 1.89, 1.14, 2.15, 7.13, 9.71, 0.92, 9.06, 1.57, 1.8, 1.41, 3.31, 0.77, 3.15, 4.61, 5.84, 0.26, 9.49, 4.9, 3.07, 2.34, 5.77, 4.0, 1.47, 2.33, 7.84, 2.87, 4.6, 5.01, 1.02, 1.25, 0.72, 3.17, 8.85, 4.83, 8.34, 8.0, 1.44, 4.28, 1.4, 8.82, 0.64, 6.41, 3.18, 3.8, 3.03, 0.45, …
GGGGATTTCTATGACCTGTA	CHANGE-seq	0.0565102	[4.24, 2.46, 8.38, 3.5, 7.51, 1.11, 1.12, 2.51, 2.06, 1.12, 1.46, 1.05, 5.97, 0.47, 2.86, 1.32, 1.91, 4.32, 1.54, 8.22, 3.61, 6.85, 1.01, 6.01, 1.2, 4.2, 3.64, 1.22, 1.44, 2.4, 6.99, 8.45, 1.1, 2.46, 8.01, 0.78, 7.46, 8.39, 2.96, 1.76, 7.56, 7.89, 8.52, 8.36, 2.24, 6.58, 4.75, 0.71, 7.14, 1.01, 8.15, 3.67, 4.9, 8.1, 0.52, 4.31, 2.83, 4.28, 3.29, 5.49, 3.81, 0.99, 1.14, 1.75, 2.6, 1.12, 0.85, 8.27…
GTCGAGAAAAGCTTTGAAAC	CHANGE-seq	0.217803	[1.58, 2.57, 4.08, 1.86, 4.96, 1.6, 0.95, 4.48, 2.54, 3.96, 3.81, 3.52, 0.71, 8.26, 8.18, 3.43, 0.91, 6.06, 0.72, 1.0, 1.07, 0.32, 0.45, 0.86, 3.74, 2.5, 7.47, 3.05, 1.04, 3.41, 8.11, 1.32, 6.84, 5.2, 0.73, 6.59, 4.2, 1.95, 1.69, 9.3, 2.92, 8.62, 1.04, 6.99, 1.2, 4.16, 1.41, 0.76, 2.18, 4.2, 2.24, 1.66, 7.83, 2.15, 6.39, 1.41, 0.47, 2.1, 1.4, 8.68, 6.35, 0.57, 2.3, 1.84, 1.67, 5.62, 6.27, 8.01, 0…
GTTTGCGACTCTGACAGAGC	CHANGE-seq	0.647158	[0.13, 3.79, 2.8, 3.1, 0.11, 4.9, 6.34, 1.06, 1.11, 0.23, 0.37, 1.68, 2.69, 2.14, 0.16, 0.36, 2.16, 8.1, 0.53, 3.14, 5.18, 7.19, 7.03, 0.36, 0.07, 1.87, 0.19, 1.44, 1.73, 4.12, 0.09, 3.66, 5.35, 1.54, 2.87, 1.37, 0.2, 0.63, 8.0, 1.64, 1.0, 1.97, 6.3, 3.86, 7.13, 2.55, 0.88, 0.18, 3.64, 2.44, 2.9, 0.67, 2.04, 7.47, 0.04, 0.76, 0.31, 0.24, 2.11, 7.0, 6.66, 0.81, 3.16, 0.77, 0.9, 1.02, 0.92, 3.0, 3.…
GGATTTCCTCCTCGACCACC	CHANGE-seq	0.486733	[7.87, 5.22, 2.94, 1.73, 2.11, 5.58, 0.69, 3.66, 0.37, 1.84, 0.17, 7.96, 7.54, 0.73, 0.15, 9.37, 4.07, 1.27, 8.7, 1.67, 0.59, 1.53, 0.65, 0.27, 7.53, 2.35, 5.3, 7.52, 1.18, 0.14, 2.84, 3.68, 3.91, 8.37, 3.3, 0.31, 0.3, 2.82, 1.97, 4.47, 3.79, 0.69, 0.44, 0.19, 7.64, 3.15, 1.76, 3.56, 7.96, 0.29, 0.37, 8.1, 8.13, 6.16, 3.33, 0.26, 1.42, 7.1, 8.22, 0.1, 5.5, 1.75, 0.12, 0.54, 8.77, 2.8, 4.57, 2.7, …
GAGAATCAAAATCGGTGAAT	CHANGE-seq	0.212411	[1.95, 0.39, 4.14, 3.25, 1.89, 8.11, 0.52, 0.25, 2.86, 0.92, 0.26, 1.84, 0.63, 0.79, 1.51, 1.55, 3.03, 0.5, 7.88, 0.28, 2.72, 0.69, 1.33, 0.88, 3.51, 0.42, 7.85, 8.63, 1.19, 1.7, 0.36, 0.32, 6.95, 1.2, 3.95, 3.11, 1.42, 8.01, 0.33, 1.08, 1.94, 1.52, 2.83, 6.25, 8.11, 2.04, 5.02, 2.16, 0.3, 0.85, 3.51, 0.94, 5.13, 2.93, 0.84, 7.78, 2.44, 0.85, 4.73, 1.03, 0.97, 8.47, 0.9, 2.38, 4.15, 0.28, 2.88, 3…
GAGGTTCACTTGATTTCCAC	CHANGE-seq	0.245658	[4.11, 0.25, 3.91, 2.69, 0.37, 0.59, 6.67, 0.05, 8.56, 5.85, 7.8, 0.17, 2.24, 0.57, 0.91, 1.12, 7.72, 0.7, 7.77, 5.4, 3.72, 3.56, 0.18, 1.03, 8.65, 4.72, 1.06, 7.6, 0.08, 7.8, 3.18, 7.62, 1.93, 0.64, 4.62, 1.03, 2.46, 7.52, 8.62, 7.74, 7.93, 0.94, 4.27, 0.68, 2.47, 3.17, 0.27, 2.0, 0.89, 0.48, 0.09, 8.33, 0.81, 0.96, 0.73, 4.5, 0.45, 1.66, 4.35, 0.47, 1.08, 0.56, 7.52, 5.49, 7.14, 0.97, 0.23, 0.2…
GCGTGACTTCCACATGAGCG	CHANGE-seq	0.0646141	[3.75, 8.07, 5.97, 0.38, 3.45, 0.18, 0.08, 2.69, 1.47, 0.64, 7.62, 0.83, 2.44, 4.41, 0.36, 0.89, 0.59, 0.11, 0.25, 0.56, 2.6, 2.1, 0.94, 4.3, 0.64, 0.07, 0.47, 1.59, 1.7, 0.81, 3.68, 0.48, 2.81, 0.25, 0.82, 1.6, 3.51, 7.44, 3.76, 0.07, 3.74, 0.24, 5.14, 2.76, 0.3, 2.06, 1.5, 0.69, 1.83, 6.45, 1.13, 0.15, 5.06, 1.85, 2.42, 0.26, 3.73, 5.15, 6.55, 0.67, 1.25, 4.38, 2.43, 0.22, 3.2, 0.48, 0.31, 2.64…
GGTACCTATCGATTGTCAGG	CHANGE-seq	0.0649459	[7.32, 8.26, 6.77, 3.89, 0.07, 1.53, 7.2, 8.7, 4.86, 0.26, 0.41, 1.72, 0.15, 2.69, 0.17, 4.45, 0.38, 0.48, 0.37, 6.22, 0.71, 0.83, 1.51, 0.12, 0.39, 0.03, 0.97, 6.84, 0.12, 0.88, 9.05, 2.44, 0.24, 0.14, 0.88, 6.58, 6.54, 5.84, 1.1, 3.38, 1.85, 1.47, 1.55, 5.04, 1.86, 1.09, 0.44, 5.91, 0.96, 2.04, 2.53, 3.89, 2.0, 9.95, 8.94, 4.87, 3.08, 6.82, 0.55, 4.36, 0.15, 1.51, 0.5, 4.94, 8.18, 0.68, 0.2, 0.…
GATGCTATTCAGGATGCAGT	CHANGE-seq	0.0536723	[0.42, 0.55, 0.96, 3.43, 0.92, 0.18, 0.7, 1.58, 0.5, 6.77, 5.03, 0.85, 5.07, 6.22, 0.17, 2.29, 5.63, 1.21, 1.95, 1.62, 2.53, 0.65, 1.61, 4.7, 0.43, 4.91, 7.76, 0.45, 1.53, 0.66, 5.79, 2.35, 5.47, 2.17, 0.54, 4.75, 0.91, 4.3, 1.39, 1.81, 4.07, 1.53, 1.56, 1.47, 0.84, 7.83, 4.13, 2.62, 1.87, 0.47, 0.86, 0.84, 2.02, 1.82, 8.19, 3.38, 5.94, 4.83, 0.32, 1.27, 1.96, 2.47, 0.63, 8.86, 2.22, 0.31, 4.95, …
GGCCGAGATGTCTCGCTCCG	CHANGE-seq	0.445387	[6.14, 5.27, 6.13, 0.21, 1.73, 0.55, 0.06, 2.39, 6.26, 6.29, 6.36, 6.08, 4.01, 2.94, 6.21, 1.64, 0.86, 3.84, 2.15, 0.85, 1.22, 7.24, 4.12, 1.58, 5.2, 1.06, 6.07, 0.17, 0.05, 6.08, 2.76, 1.59, 6.22, 0.2, 0.89, 3.57, 0.64, 0.62, 1.62, 2.0, 0.28, 6.07, 1.66, 0.31, 3.63, 0.2, 0.16, 0.12, 1.98, 1.98, 0.47, 4.07, 0.17, 6.33, 1.73, 5.28, 6.42, 0.8, 0.41, 5.38, 6.22, 6.1, 3.03, 0.34, 2.15, 0.2, 0.24, 1.1…
GGCAGAAACCCTGGTGGTCG	CHANGE-seq	0.826596	[6.17, 2.51, 7.77, 4.89, 7.79, 4.37, 7.91, 1.35, 3.13, 0.89, 7.79, 0.52, 2.12, 1.95, 1.69, 7.74, 7.88, 3.22, 4.81, 0.38, 0.47, 0.2, 6.2, 3.34, 4.12, 0.24, 1.11, 1.01, 6.33, 0.36, 7.81, 8.13, 0.23, 0.92, 3.41, 7.92, 0.11, 7.43, 0.15, 0.74, 7.64, 0.5, 0.47, 7.68, 0.26, 0.33, 7.64, 2.04, 0.57, 8.53, 3.38, 0.18, 0.71, 4.62, 6.56, 7.84, 2.31, 7.76, 4.79, 7.72, 6.62, 0.39, 0.29, 7.66, 5.66, 1.15, 5.79,…
GAAACAGCTCGTTGTACCGC	TTISS	0.99921	[0.14, 0.79, 2.61, 0.23, 5.08, 4.21, 6.57, 2.03, 0.2, 0.1, 3.57, 0.02, 4.74, 6.03, 0.22, 0.78, 0.54, 2.23, 0.32, 8.39, 0.1, 1.04, 0.24, 2.69, 3.54, 1.12, 0.56, 0.26, 0.26, 0.15, 0.52, 2.4, 7.38, 2.18, 2.8, 4.21, 0.57, 0.1, 2.24, 5.7, 1.63, 8.45, 0.79, 5.26, 1.6, 0.19, 1.77, 4.43, 0.87, 0.19, 1.31, 6.36, 4.02, 6.55, 3.54, 4.96, 1.19, 0.1, 3.44, 1.01, 0.25, 8.01, 7.08, 1.21, 0.36, 2.02, 0.57, 1.01,…
GAACTTACGCAGGAGATATT	TTISS	0.998203	[2.21, 1.4, 8.05, 1.12, 1.37, 4.91, 2.53, 1.69, 5.65, 2.85, 0.74, 0.79, 1.83, 4.98, 0.46, 2.14, 1.13, 0.99, 1.65, 4.0, 1.24, 2.45, 2.67, 1.0, 2.88, 4.94, 1.02, 2.77, 0.72, 3.55, 1.08, 3.08, 0.95, 1.15, 0.93, 2.32, 0.37, 2.3, 1.75, 0.8, 4.3, 2.83, 4.38, 1.66, 3.28, 0.88, 3.55, 0.55, 3.19, 0.99, 2.21, 2.18, 2.75, 1.27, 8.25, 1.62, 1.51, 4.12, 0.45, 3.17, 3.1, 1.35, 0.66, 0.64, 4.29, 2.3, 2.35, 1.69…
GACGCTGGTCAAACGCCTTG	TTISS	0.998882	[0.24, 6.22, 0.13, 0.05, 0.97, 5.52, 0.32, 0.38, 0.52, 0.66, 5.75, 0.74, 0.56, 4.11, 1.33, 4.44, 4.78, 1.71, 2.82, 0.31, 0.13, 0.36, 0.8, 3.77, 0.38, 5.5, 1.26, 1.33, 1.57, 0.5, 1.07, 1.95, 0.39, 4.48, 0.09, 0.68, 0.08, 1.21, 0.22, 1.82, 2.17, 0.14, 0.8, 1.02, 5.12, 2.31, 4.45, 3.5, 2.4, 0.43, 0.48, 0.54, 1.98, 0.11, 1.82, 1.03, 0.67, 2.16, 0.26, 6.62, 1.99, 0.12, 0.8, 2.78, 0.09, 6.08, 6.08, 0.6…
GACGGGAAAGTCAGTGTGAA	TTISS	0.998421	[1.91, 4.13, 1.16, 7.7, 5.14, 3.03, 3.82, 1.64, 6.08, 2.78, 3.05, 4.25, 1.35, 2.53, 1.25, 4.93, 2.88, 1.4, 7.67, 1.2, 0.86, 1.41, 3.63, 0.8, 3.76, 1.39, 0.87, 2.07, 3.99, 0.69, 5.43, 2.63, 1.32, 3.54, 0.88, 0.59, 2.01, 2.54, 1.17, 3.29, 2.88, 2.16, 4.04, 6.98, 3.37, 2.14, 0.63, 0.51, 1.49, 4.32, 2.75, 1.78, 2.35, 4.66, 1.97, 3.24, 0.9, 0.69, 4.41, 7.91, 1.0, 4.4, 7.74, 1.83, 4.87, 1.63, 3.26, 0.6…
GAGAATAAGATTCAGTTGCA	TTISS	0.999195	[3.6, 5.76, 2.74, 2.37, 3.7, 3.77, 8.21, 3.32, 2.21, 4.82, 1.34, 5.51, 4.39, 4.77, 4.62, 3.52, 1.58, 3.98, 2.54, 5.82, 3.78, 3.76, 5.4, 2.35, 4.15, 4.32, 2.16, 2.66, 4.48, 2.88, 5.06, 2.43, 2.37, 1.63, 4.89, 2.24, 2.31, 4.84, 3.9, 5.75, 3.78, 3.33, 3.22, 8.59, 1.38, 2.33, 7.04, 4.95, 3.88, 2.86, 6.06, 2.59, 8.92, 1.63, 2.07, 2.63, 3.41, 1.78, 4.86, 3.63, 1.87, 1.29, 5.89, 2.55, 2.39, 7.16, 2.1, 3…
GAGACCCGCTCTTCAGCATG	TTISS	0.997509	[0.64, 8.06, 7.43, 0.05, 3.8, 2.77, 0.19, 4.51, 2.81, 8.61, 0.36, 3.16, 1.32, 0.48, 7.83, 3.35, 0.52, 0.64, 0.19, 6.5, 2.38, 2.98, 8.41, 5.0, 0.63, 0.4, 0.31, 3.72, 0.16, 0.3, 0.05, 0.24, 0.57, 0.62, 0.19, 1.55, 4.16, 1.84, 1.73, 0.46, 7.43, 0.46, 2.18, 2.52, 7.49, 8.35, 4.42, 1.33, 7.39, 4.09, 4.52, 1.37, 0.99, 6.81, 5.51, 7.31, 0.84, 8.01, 1.63, 4.15, 2.08, 6.17, 0.19, 6.92, 6.02, 0.96, 3.92, 2…
GAGAGGGCCCCAAGACCTCG	TTISS	0.982741	[1.77, 2.27, 7.54, 2.14, 1.29, 1.09, 3.15, 1.34, 7.97, 8.49, 4.36, 8.52, 1.08, 3.97, 0.93, 2.2, 8.61, 1.9, 1.33, 1.86, 1.01, 4.73, 1.18, 4.35, 1.04, 0.94, 3.55, 0.86, 2.98, 1.37, 1.18, 0.33, 2.86, 1.52, 6.64, 6.7, 1.04, 1.1, 7.06, 0.81, 3.73, 7.03, 2.01, 1.55, 4.23, 3.62, 1.92, 0.66, 1.16, 0.98, 3.93, 2.4, 7.08, 1.32, 0.85, 1.48, 3.42, 3.13, 2.24, 1.25, 1.25, 0.97, 1.67, 4.56, 2.14, 0.78, 1.06, 4…
GAGATGGAAGAGTCTGATCA	TTISS	0.995092	[6.58, 6.79, 4.79, 6.13, 6.77, 4.62, 9.18, 4.61, 3.56, 1.57, 1.84, 1.89, 3.71, 4.9, 3.81, 4.34, 3.03, 9.08, 3.15, 2.76, 5.29, 3.36, 2.15, 2.42, 4.09, 4.88, 2.7, 8.21, 9.11, 1.52, 3.39, 2.56, 4.85, 3.62, 2.11, 2.2, 1.84, 2.95, 1.63, 7.91, 6.64, 3.3, 4.51, 4.51, 3.54, 4.03, 7.53, 4.94, 3.85, 3.2, 3.39, 3.02, 2.49, 2.36, 2.92, 2.64, 3.72, 3.49, 3.27, 2.69, 2.4, 4.03, 6.61, 2.31, 6.25, 2.08, 3.91, 1.…
GAGTCACTTACATACAGCCG	TTISS	0.993322	[2.22, 2.91, 0.91, 4.07, 1.44, 7.93, 1.23, 3.42, 1.17, 0.97, 0.29, 0.5, 6.1, 0.36, 3.97, 1.2, 1.46, 0.89, 1.74, 5.19, 2.5, 0.1, 1.16, 3.02, 0.9, 4.77, 2.75, 8.37, 4.13, 7.67, 0.37, 8.84, 2.82, 1.03, 1.34, 0.39, 1.49, 2.48, 1.61, 4.21, 5.34, 3.01, 2.23, 0.8, 0.62, 1.48, 1.3, 0.52, 7.57, 3.98, 0.53, 0.18, 2.76, 5.88, 6.63, 7.41, 0.86, 7.99, 0.73, 1.81, 9.16, 1.7, 6.29, 1.56, 4.74, 8.13, 7.88, 2.8, …
GATGGCATCGTCACGGTCTC	TTISS	1	[3.38, 0.33, 1.58, 0.63, 0.62, 1.36, 7.19, 2.21, 1.25, 1.16, 1.13, 0.76, 2.17, 0.86, 1.55, 0.87, 7.17, 2.07, 6.82, 1.73, 6.24, 1.34, 4.11, 7.77, 1.39, 2.9, 4.28, 0.53, 1.42, 4.47, 0.25, 0.54, 1.09, 1.35, 3.69, 5.88, 2.49, 1.71, 2.13, 3.1, 7.38, 7.13, 2.19, 6.89, 0.27, 4.53, 0.31, 3.8, 1.58, 7.04, 1.61, 1.26, 0.46, 0.2, 0.92, 0.28, 1.38, 1.25, 1.78, 0.44, 0.53, 4.29, 0.73, 1.13, 1.02, 1.73, 1.39, …
GATGGTACAGGCTCACTCGC	TTISS	0.996491	[6.22, 1.33, 0.29, 0.44, 5.14, 4.9, 3.46, 2.64, 2.06, 7.33, 2.08, 0.63, 0.6, 0.26, 0.61, 3.73, 3.36, 3.47, 0.42, 4.19, 0.31, 3.8, 4.11, 0.9, 6.1, 5.6, 1.44, 0.58, 3.32, 0.46, 1.27, 0.68, 0.29, 2.23, 1.39, 1.08, 7.39, 1.36, 3.67, 0.56, 0.55, 0.87, 1.05, 0.79, 0.5, 2.26, 1.41, 0.96, 0.78, 2.14, 2.65, 1.46, 3.45, 1.49, 4.07, 3.17, 1.83, 1.12, 1.58, 0.82, 5.53, 2.99, 1.57, 0.86, 7.35, 0.45, 2.16, 0.3…
GATGTGCGAGCGAGCTGTGT	TTISS	0.996429	[1.16, 7.57, 4.06, 1.89, 3.6, 4.43, 4.15, 3.76, 3.2, 3.07, 1.84, 3.16, 2.23, 2.47, 5.48, 1.18, 3.64, 1.47, 1.43, 0.55, 3.17, 4.28, 0.82, 1.42, 5.56, 2.66, 1.83, 2.5, 1.49, 0.94, 2.61, 3.25, 1.93, 1.85, 2.46, 1.44, 2.59, 4.29, 2.71, 1.87, 0.96, 4.7, 1.7, 1.33, 0.67, 1.26, 4.9, 0.52, 7.61, 0.78, 2.07, 2.74, 4.3, 2.15, 1.7, 5.47, 3.97, 2.99, 1.13, 3.25, 1.02, 2.02, 2.31, 3.74, 2.33, 3.0, 3.98, 1.07,…
GCAACAACGTGATGAATATC	TTISS	1	[1.13, 8.02, 0.59, 2.16, 1.09, 1.74, 6.35, 2.61, 1.46, 0.18, 2.45, 7.54, 0.83, 7.69, 7.47, 3.99, 0.45, 0.37, 0.44, 0.45, 1.07, 0.45, 0.24, 1.34, 7.99, 0.95, 0.82, 8.49, 8.34, 0.85, 3.25, 0.32, 0.5, 0.67, 1.33, 8.0, 1.6, 0.23, 0.15, 0.23, 2.45, 3.21, 0.4, 0.67, 4.96, 5.94, 0.35, 0.42, 2.89, 7.97, 0.66, 0.43, 0.88, 0.97, 1.82, 1.93, 2.16, 0.78, 0.69, 0.44, 3.37, 0.87, 0.92, 0.31, 5.73, 2.67, 2.16, …
GCACCCAAATGTTGAGGTAC	TTISS	0.999435	[7.73, 2.25, 0.37, 3.83, 0.58, 0.1, 0.96, 1.33, 4.63, 0.2, 1.02, 5.26, 1.63, 7.75, 1.85, 0.98, 5.81, 2.84, 0.42, 0.28, 2.17, 3.02, 0.33, 5.92, 2.02, 2.76, 0.56, 0.93, 0.2, 4.94, 0.49, 0.78, 0.54, 1.79, 0.99, 0.26, 6.04, 2.8, 0.26, 0.28, 2.54, 2.79, 0.28, 1.11, 0.98, 4.05, 0.45, 2.12, 6.05, 1.78, 1.11, 1.07, 0.47, 3.86, 1.86, 0.64, 4.55, 7.61, 7.1, 1.18, 0.29, 0.36, 0.5, 4.52, 0.85, 0.42, 3.72, 3.…
GCAGATCCTCATCACCGCGC	TTISS	0.977266	[2.73, 0.15, 2.1, 1.9, 2.31, 3.07, 8.48, 2.64, 1.75, 0.9, 5.94, 6.85, 1.93, 2.19, 8.4, 2.13, 1.9, 5.57, 4.27, 3.08, 0.75, 1.38, 3.64, 0.51, 1.76, 0.78, 1.67, 3.29, 5.32, 6.28, 3.02, 1.99, 0.8, 2.06, 3.21, 2.89, 6.74, 4.94, 1.66, 1.23, 2.83, 0.57, 2.42, 1.22, 8.41, 5.4, 0.87, 6.6, 2.77, 2.47, 2.78, 1.08, 4.17, 2.54, 1.66, 0.36, 5.04, 0.87, 3.94, 3.04, 5.5, 2.56, 0.78, 3.46, 0.6, 6.54, 6.33, 0.69, …
GCAGATTCTCTCTGCTCACT	TTISS	1	[1.05, 0.13, 1.81, 3.2, 0.57, 0.59, 7.65, 2.64, 4.19, 0.78, 1.3, 1.18, 5.36, 5.91, 1.7, 8.07, 0.86, 0.21, 1.36, 1.39, 0.7, 3.27, 1.84, 1.55, 3.09, 0.7, 7.48, 0.21, 2.83, 2.01, 0.43, 4.06, 2.12, 0.7, 5.74, 0.66, 0.85, 0.54, 2.23, 0.19, 2.35, 0.09, 2.08, 0.88, 7.68, 1.12, 2.19, 1.81, 0.65, 1.71, 3.39, 0.26, 9.29, 4.1, 0.46, 8.71, 7.75, 7.46, 1.78, 7.75, 2.49, 0.19, 0.16, 2.76, 6.64, 1.14, 5.35, 0.2…
GCATGTCGACTTCTCCTCGG	TTISS	0.996772	[0.36, 1.87, 0.97, 4.58, 2.29, 1.53, 0.55, 4.33, 0.83, 4.56, 1.56, 0.58, 1.98, 0.33, 0.5, 0.52, 0.38, 0.88, 0.91, 1.31, 1.11, 3.85, 1.07, 2.03, 2.28, 2.25, 0.76, 0.28, 1.7, 0.73, 1.34, 0.81, 1.44, 0.99, 0.94, 0.83, 0.64, 1.76, 4.53, 2.94, 1.06, 0.65, 3.81, 0.94, 1.34, 6.88, 1.12, 1.54, 3.13, 1.67, 1.98, 0.82, 0.67, 0.82, 1.02, 1.43, 0.63, 4.12, 1.39, 2.76, 0.3, 1.39, 2.92, 1.58, 2.15, 1.21, 1.76,…
GCCAGCAAAGCACATTATTT	TTISS	1	[1.27, 5.34, 0.43, 4.09, 2.71, 0.29, 2.65, 2.93, 0.62, 1.14, 7.54, 2.5, 0.25, 1.85, 0.46, 3.01, 3.24, 3.16, 3.42, 5.33, 9.17, 0.56, 2.69, 3.13, 1.8, 2.84, 2.82, 5.24, 7.99, 3.01, 5.14, 1.82, 2.21, 3.95, 9.16, 2.27, 4.86, 8.72, 0.53, 4.9, 3.73, 5.77, 3.19, 0.69, 6.01, 4.75, 3.59, 4.61, 6.55, 7.81, 2.12, 1.06, 0.68, 2.46, 3.03, 2.19, 0.56, 4.18, 9.26, 1.59, 7.23, 0.78, 0.83, 1.25, 2.22, 4.27, 1.33,…
GCCTGACCATCGAGAAGTCC	TTISS	1	[0.22, 3.18, 7.89, 8.94, 7.33, 8.27, 6.46, 3.21, 6.41, 5.26, 1.59, 6.87, 0.57, 1.86, 1.86, 8.03, 1.51, 0.28, 8.51, 2.2, 0.41, 1.13, 3.39, 0.73, 2.12, 0.42, 3.42, 9.07, 0.74, 7.76, 0.87, 0.19, 1.61, 6.11, 1.38, 2.26, 0.89, 6.86, 5.02, 3.27, 0.56, 7.8, 3.48, 3.5, 0.23, 1.51, 0.22, 8.77, 0.83, 2.26, 3.44, 0.3, 6.72, 4.64, 1.85, 1.13, 1.24, 7.83, 7.24, 5.27, 1.99, 7.47, 0.71, 2.55, 4.08, 3.76, 1.29, …
GCGCCTTATTCCAGTGACAA	TTISS	1	[2.14, 6.27, 0.21, 3.36, 5.83, 0.13, 2.38, 0.23, 7.43, 7.56, 0.79, 0.49, 0.68, 1.0, 0.08, 0.06, 6.02, 7.42, 0.95, 6.74, 2.87, 4.58, 7.45, 6.9, 6.52, 7.75, 5.55, 1.71, 0.22, 0.74, 0.62, 1.1, 1.01, 0.11, 7.85, 6.23, 6.77, 0.12, 7.53, 6.76, 0.17, 7.21, 0.85, 0.77, 0.04, 6.61, 1.27, 1.14, 2.87, 5.64, 7.41, 8.62, 7.48, 2.56, 1.66, 3.74, 0.55, 0.18, 1.7, 0.15, 0.67, 2.36, 7.64, 6.77, 2.32, 8.33, 3.84, …
GCGCTACGACGAGATCGTCA	TTISS	1	[1.97, 0.41, 0.15, 0.59, 0.06, 0.6, 0.22, 0.55, 0.09, 0.62, 1.8, 5.09, 0.8, 0.09, 3.32, 0.53, 4.9, 0.04, 1.71, 6.5, 0.42, 0.61, 0.02, 0.06, 0.06, 0.07, 0.48, 0.9, 0.29, 0.25, 2.58, 4.85, 0.02, 0.02, 0.37, 0.08, 0.03, 0.1, 0.06, 0.35, 0.31, 3.09, 1.47, 7.1, 0.34, 0.04, 0.11, 0.03, 0.59, 1.35, 1.14, 0.09, 0.33, 0.09, 1.02, 0.2, 1.11, 0.72, 0.39, 4.21, 0.03, 0.08, 0.04, 0.45, 0.18, 0.61, 0.11, 0.4, …
GCTAGTACCTTGTATGAAGA	TTISS	0.997542	[1.24, 0.66, 1.32, 8.31, 0.58, 9.01, 8.5, 4.27, 7.91, 1.49, 2.47, 1.25, 1.87, 5.48, 8.47, 0.32, 2.87, 2.67, 8.25, 0.08, 6.41, 1.87, 5.07, 8.93, 1.79, 0.34, 4.45, 2.17, 4.66, 8.58, 0.31, 3.31, 8.34, 7.44, 0.32, 3.87, 0.43, 2.91, 4.96, 5.63, 8.13, 0.63, 2.64, 2.53, 6.37, 2.75, 0.13, 0.12, 1.45, 5.4, 2.25, 1.23, 6.47, 0.51, 0.24, 0.38, 2.02, 5.14, 2.51, 2.95, 2.35, 3.77, 8.16, 0.33, 8.92, 2.08, 1.18…
GCTCACCTCGTGTCCGTTGC	TTISS	1	[0.63, 0.47, 0.96, 0.93, 5.14, 1.85, 4.41, 0.26, 0.61, 3.52, 0.94, 0.3, 3.83, 7.38, 0.35, 7.66, 1.09, 7.35, 7.2, 1.28, 0.69, 0.71, 1.99, 3.05, 2.74, 3.4, 0.66, 0.73, 3.25, 0.89, 4.33, 5.48, 1.58, 6.9, 1.66, 6.38, 1.89, 1.1, 0.47, 1.42, 0.67, 4.52, 0.91, 0.23, 0.42, 0.31, 0.64, 1.24, 0.25, 1.5, 2.93, 0.16, 7.34, 0.43, 1.53, 0.7, 1.92, 3.68, 0.86, 1.32, 0.92, 5.93, 0.31, 6.05, 5.11, 6.15, 0.76, 1.7…
GCTCTTTGACCGCGCGCGTG	TTISS	1	[3.06, 0.16, 1.61, 5.37, 1.24, 0.49, 0.2, 1.05, 3.0, 0.8, 0.44, 0.12, 5.29, 0.36, 1.35, 0.19, 4.03, 0.36, 5.3, 0.47, 0.84, 0.54, 1.38, 0.27, 0.15, 0.14, 0.11, 1.51, 0.26, 4.72, 0.68, 0.53, 0.96, 0.44, 1.11, 0.41, 0.28, 5.3, 1.02, 2.4, 2.04, 1.14, 0.54, 5.39, 0.3, 1.82, 0.41, 0.17, 0.65, 0.59, 1.12, 1.16, 0.31, 0.25, 2.09, 0.53, 0.25, 0.39, 0.58, 0.52, 1.69, 3.25, 1.3, 0.52, 0.76, 0.4, 1.17, 5.53,…
GCTGACCCGCTCCAGCTGCC	TTISS	0.995187	[1.89, 2.7, 4.3, 7.31, 1.33, 4.94, 1.88, 4.46, 1.97, 8.04, 6.96, 2.08, 3.81, 1.86, 2.75, 2.06, 0.55, 4.84, 2.65, 1.79, 1.84, 8.16, 2.28, 8.92, 3.17, 1.56, 2.54, 1.5, 5.83, 0.99, 2.84, 3.59, 3.71, 1.32, 4.71, 6.33, 5.99, 4.56, 7.44, 4.77, 3.2, 4.04, 2.37, 3.62, 2.28, 2.39, 4.17, 1.42, 3.48, 3.45, 0.49, 3.35, 3.06, 1.81, 1.38, 1.62, 2.86, 8.15, 8.85, 1.35, 8.97, 3.64, 3.83, 8.87, 8.89, 4.29, 2.74, …
GCTGGTCTAGGACGTCCTCC	TTISS	0.993168	[1.51, 2.93, 2.07, 0.47, 5.2, 4.49, 1.93, 3.18, 2.52, 1.08, 5.8, 1.0, 2.08, 0.39, 3.99, 2.13, 2.85, 3.01, 7.58, 5.7, 1.25, 4.92, 2.52, 0.59, 1.42, 5.61, 3.62, 0.71, 0.55, 2.74, 1.11, 1.1, 2.16, 6.06, 1.39, 3.08, 0.81, 2.55, 2.27, 2.5, 4.04, 4.19, 1.39, 1.4, 1.06, 7.83, 5.15, 2.63, 3.87, 4.61, 3.47, 0.58, 2.5, 5.44, 1.08, 3.88, 0.9, 1.26, 1.56, 1.27, 2.46, 3.11, 2.2, 6.3, 1.91, 2.27, 2.68, 2.87, 6…
GCTGGTGGAGCTCTTCTCAA	TTISS	0.981457	[8.72, 2.39, 6.25, 4.59, 3.85, 2.55, 5.33, 1.55, 0.96, 3.71, 4.5, 2.4, 1.37, 0.79, 3.02, 6.44, 8.19, 4.61, 1.56, 1.24, 0.78, 1.49, 2.82, 1.41, 8.34, 5.04, 2.88, 2.84, 8.53, 2.62, 1.26, 1.23, 8.75, 2.71, 0.72, 5.14, 6.14, 1.79, 1.69, 3.44, 2.47, 1.58, 5.97, 1.93, 0.99, 1.92, 2.92, 3.83, 1.43, 2.97, 1.77, 0.99, 8.84, 1.05, 1.6, 3.29, 2.22, 1.18, 6.9, 1.77, 3.27, 3.66, 1.88, 2.63, 4.79, 2.97, 3.26, …
GCTGTAAAAGACATCCCTGA	TTISS	0.997687	[4.34, 3.17, 4.77, 3.09, 3.08, 0.87, 2.21, 8.03, 7.96, 5.97, 3.82, 2.77, 5.72, 1.5, 8.67, 1.04, 2.24, 8.86, 3.11, 4.28, 7.58, 5.94, 4.21, 1.24, 3.48, 1.02, 3.51, 4.69, 3.05, 0.87, 5.24, 1.21, 3.03, 0.82, 4.75, 3.34, 0.38, 2.15, 5.99, 4.28, 0.78, 1.24, 1.5, 4.77, 8.94, 5.63, 9.26, 1.65, 0.82, 0.84, 2.34, 4.67, 8.52, 1.68, 4.44, 4.58, 3.91, 1.61, 1.71, 7.11, 1.06, 5.24, 1.48, 4.06, 4.98, 7.73, 0.93…
GGAAACTCACCGATCCATAC	TTISS	1	[0.63, 5.24, 1.75, 1.48, 0.54, 0.3, 0.06, 1.37, 0.47, 0.97, 0.55, 0.94, 0.06, 0.23, 0.08, 0.04, 1.63, 0.11, 3.61, 2.13, 0.89, 2.85, 5.7, 0.49, 0.16, 1.52, 1.21, 0.11, 5.72, 0.82, 2.51, 4.9, 6.81, 2.16, 0.9, 1.0, 0.71, 0.44, 0.15, 2.86, 0.27, 2.54, 0.6, 0.69, 7.64, 4.41, 1.45, 0.23, 1.99, 1.35, 3.75, 0.6, 2.62, 3.51, 0.98, 4.52, 6.51, 1.89, 0.08, 1.14, 0.93, 0.38, 1.34, 0.37, 0.82, 0.92, 0.26, 0.1…
GGACGATGACATGCTCAAGC	TTISS	0.998718	[1.48, 4.88, 4.65, 2.54, 5.96, 1.14, 1.67, 3.55, 0.46, 2.42, 0.51, 0.8, 0.56, 5.36, 0.43, 1.38, 0.47, 1.83, 1.0, 0.36, 0.69, 0.49, 2.45, 1.92, 2.89, 1.88, 2.32, 0.39, 0.82, 0.49, 1.75, 5.32, 4.72, 0.9, 3.17, 5.44, 2.93, 4.0, 0.92, 0.52, 2.61, 0.64, 0.71, 1.99, 0.9, 0.27, 1.18, 7.09, 1.45, 1.17, 1.18, 0.25, 5.91, 2.81, 5.25, 1.39, 0.38, 3.73, 2.21, 5.17, 7.04, 1.83, 1.18, 0.59, 0.89, 0.57, 0.63, 7…
GGACGTTCATGTATTTGCTT	TTISS	0.997748	[5.39, 3.82, 1.65, 9.57, 2.62, 0.62, 5.12, 2.52, 2.07, 2.23, 2.42, 3.35, 2.77, 4.25, 1.03, 2.67, 8.5, 1.85, 9.69, 6.73, 3.13, 2.38, 4.88, 4.88, 8.73, 4.53, 2.4, 4.56, 2.32, 9.44, 1.66, 1.84, 3.37, 7.22, 2.81, 8.4, 2.69, 1.44, 4.22, 3.34, 9.78, 7.14, 8.22, 3.77, 5.36, 2.25, 7.27, 7.76, 7.39, 5.7, 9.02, 2.18, 2.62, 4.27, 3.92, 2.66, 1.18, 0.99, 3.07, 1.29, 1.97, 0.89, 2.37, 2.36, 1.86, 2.04, 2.0, 9…
GGAGAGGGACCGCGCCACCT	TTISS	0.953752	[4.48, 2.65, 7.7, 1.62, 1.9, 2.16, 5.17, 4.05, 2.88, 7.98, 3.04, 1.04, 5.51, 1.44, 3.0, 1.99, 6.37, 1.15, 1.76, 1.33, 1.03, 2.01, 2.15, 0.63, 1.8, 1.17, 0.74, 8.19, 6.72, 4.27, 1.53, 5.27, 3.12, 1.01, 2.91, 1.31, 3.21, 1.72, 2.36, 4.1, 0.73, 2.14, 3.06, 4.97, 2.91, 2.46, 2.42, 6.9, 7.73, 0.8, 4.46, 3.36, 7.83, 2.67, 0.74, 4.72, 0.97, 3.12, 1.37, 2.45, 2.6, 3.01, 3.25, 2.81, 6.34, 2.46, 1.16, 4.03…
GGAGCTGACCCAAGACGTTC	TTISS	0.999052	[1.72, 0.92, 5.02, 1.97, 7.43, 0.37, 0.46, 0.53, 3.31, 2.48, 6.98, 0.26, 4.44, 0.43, 3.51, 0.8, 1.03, 3.93, 1.24, 2.19, 1.0, 7.8, 7.65, 2.53, 0.15, 2.0, 2.53, 0.37, 0.23, 3.59, 6.8, 4.3, 0.9, 5.09, 7.84, 0.39, 0.42, 4.36, 0.99, 0.38, 1.54, 5.96, 0.74, 3.39, 1.62, 0.19, 2.6, 0.16, 1.29, 4.34, 5.78, 4.0, 7.85, 0.39, 0.15, 1.72, 0.59, 8.13, 0.38, 1.05, 6.7, 1.33, 0.79, 3.49, 1.05, 2.24, 0.46, 0.73, …
GGAGGCTTCACAGCGCCCTC	TTISS	0.995219	[2.44, 0.45, 0.98, 0.77, 5.82, 5.76, 2.68, 5.59, 6.01, 8.38, 2.19, 7.18, 2.46, 1.04, 2.28, 3.46, 0.41, 1.38, 1.1, 8.0, 4.25, 1.87, 1.56, 5.49, 2.95, 6.41, 5.34, 3.88, 0.85, 0.62, 0.33, 0.76, 2.7, 1.12, 5.72, 2.77, 2.12, 1.49, 1.86, 1.46, 1.18, 2.08, 1.26, 1.65, 1.98, 4.14, 4.49, 8.25, 6.06, 3.45, 6.07, 1.28, 6.04, 1.48, 3.02, 2.68, 5.55, 0.5, 5.09, 1.77, 0.8, 6.89, 1.54, 6.86, 0.51, 2.05, 1.12, 1…
GGATACTGTACCTTCCGGAG	TTISS	0.998542	[4.44, 1.91, 0.57, 7.78, 1.17, 1.13, 1.19, 4.85, 2.49, 1.54, 1.61, 0.9, 3.56, 8.43, 0.91, 0.29, 0.38, 1.25, 4.61, 2.15, 3.47, 3.72, 0.57, 2.88, 1.12, 3.43, 1.29, 0.73, 2.46, 0.51, 0.74, 2.0, 0.28, 1.34, 1.14, 0.77, 0.76, 2.55, 1.26, 2.45, 7.72, 4.15, 2.78, 1.37, 0.71, 1.96, 3.13, 5.58, 1.01, 5.33, 0.37, 2.06, 0.88, 4.74, 0.96, 3.58, 8.0, 5.45, 2.71, 6.91, 1.71, 0.45, 5.95, 0.65, 4.27, 3.91, 6.22,…
GGATCATGGAAGCCAGCTCC	TTISS	0.988245	[2.72, 4.58, 5.74, 2.07, 3.84, 2.36, 3.21, 3.88, 3.46, 3.98, 6.53, 3.83, 4.56, 4.35, 5.38, 3.69, 3.57, 2.74, 4.15, 5.42, 3.83, 3.99, 2.6, 5.51, 3.56, 3.19, 1.82, 4.95, 3.0, 1.93, 3.34, 4.14, 6.18, 2.23, 6.6, 2.92, 4.41, 1.83, 6.9, 1.94, 4.35, 4.56, 1.27, 4.03, 3.61, 1.93, 1.53, 8.05, 5.57, 2.82, 3.33, 3.79, 6.34, 2.43, 3.72, 1.66, 3.63, 6.2, 2.98, 1.2, 1.59, 2.23, 4.18, 3.0, 4.8, 1.83, 5.26, 3.64…
GGCAGAGCTCACCTGTAGAT	TTISS	0.999539	[1.59, 4.04, 5.0, 1.63, 9.02, 2.61, 1.29, 6.85, 1.17, 0.9, 4.38, 1.84, 2.29, 8.89, 1.98, 2.77, 2.06, 1.58, 9.1, 8.23, 6.22, 1.91, 1.54, 3.2, 4.87, 3.39, 8.04, 4.39, 4.75, 2.75, 1.34, 1.26, 4.23, 5.01, 6.48, 3.28, 1.61, 0.96, 1.11, 2.12, 1.28, 1.87, 6.33, 5.08, 2.76, 5.66, 0.87, 9.26, 9.17, 3.23, 6.54, 6.59, 0.88, 4.33, 8.49, 1.96, 0.5, 1.73, 0.48, 0.43, 2.78, 1.83, 0.97, 1.31, 4.09, 3.62, 2.7, 2.…
GGCATGCTGCGGCATGAGAT	TTISS	0.992791	[6.07, 5.19, 2.98, 3.07, 2.73, 5.86, 5.26, 8.07, 4.61, 7.42, 3.86, 2.24, 7.07, 2.82, 8.51, 2.86, 2.49, 3.95, 4.44, 4.77, 4.71, 8.46, 11.39, 3.84, 7.26, 5.62, 3.9, 4.7, 4.05, 2.81, 11.33, 11.29, 3.33, 2.16, 7.38, 5.88, 7.48, 3.91, 4.9, 7.65, 7.67, 4.02, 3.88, 6.86, 2.29, 11.32, 5.68, 11.31, 2.55, 3.01, 3.89, 3.92, 5.78, 4.48, 8.97, 2.98, 4.12, 4.98, 10.68, 4.06, 3.04, 2.97, 4.43, 4.65, 3.23, 3.66,…
GGCCCGTCTCCGTGCTCCTC	TTISS	0.999744	[7.97, 7.8, 2.16, 3.99, 7.61, 8.19, 4.09, 0.44, 5.96, 4.91, 8.07, 0.63, 0.32, 0.53, 5.22, 0.65, 3.61, 1.13, 1.57, 8.07, 2.32, 3.37, 0.23, 2.42, 4.09, 4.07, 7.75, 1.86, 4.72, 6.38, 1.36, 0.7, 3.63, 7.34, 2.58, 7.99, 7.69, 8.72, 6.8, 2.07, 0.32, 7.44, 3.8, 6.12, 1.19, 8.67, 5.41, 4.04, 3.63, 2.7, 1.59, 0.1, 0.09, 7.93, 3.17, 2.46, 8.65, 1.33, 0.82, 4.47, 5.56, 1.3, 5.02, 0.47, 4.89, 0.44, 0.18, 0.5…
GGCGGCGCTCACAATTGCCA	TTISS	0.957447	[2.56, 2.93, 4.62, 8.86, 1.63, 1.3, 8.65, 1.23, 5.28, 2.65, 1.63, 0.88, 3.15, 1.64, 3.58, 9.7, 4.27, 9.06, 3.04, 1.28, 6.6, 2.44, 5.4, 4.74, 0.45, 1.47, 0.63, 8.82, 0.8, 9.19, 1.56, 3.62, 7.16, 9.11, 4.06, 0.62, 2.31, 1.38, 2.4, 0.92, 8.47, 7.57, 5.34, 8.23, 1.72, 6.44, 8.37, 8.76, 8.11, 5.34, 4.4, 5.21, 9.39, 2.29, 4.64, 1.07, 4.32, 3.53, 1.91, 7.59, 0.74, 5.71, 0.75, 6.71, 2.61, 3.1, 2.83, 1.36…
GGCTCCACGCAGACGCTGAC	TTISS	1	[5.97, 0.23, 0.12, 2.22, 2.89, 1.28, 6.65, 0.83, 1.47, 0.38, 6.79, 3.04, 0.12, 2.69, 0.07, 1.42, 0.97, 2.13, 0.29, 0.17, 0.77, 0.69, 4.11, 1.5, 0.35, 6.77, 0.82, 3.85, 3.34, 2.38, 0.77, 0.65, 0.99, 6.92, 0.51, 4.48, 0.32, 2.08, 4.21, 0.35, 0.41, 1.74, 1.48, 0.19, 5.81, 0.06, 1.1, 0.93, 6.94, 0.16, 2.12, 2.57, 1.26, 6.69, 0.58, 0.52, 1.8, 4.27, 6.81, 0.45, 0.62, 2.66, 4.31, 0.5, 0.78, 3.64, 0.58, …
GGGCACTCACCTCGGCACTC	TTISS	0.998321	[2.18, 0.82, 2.6, 1.5, 1.32, 4.91, 2.02, 6.69, 1.16, 3.9, 3.19, 4.72, 4.93, 1.66, 2.3, 8.42, 0.83, 0.93, 0.65, 0.98, 8.09, 2.69, 0.8, 1.75, 4.17, 1.74, 5.83, 0.89, 1.39, 4.73, 1.15, 2.17, 6.19, 3.32, 1.33, 0.6, 8.37, 6.59, 6.36, 1.01, 0.39, 3.47, 7.41, 3.88, 8.71, 2.28, 3.31, 3.35, 0.48, 0.58, 6.7, 4.14, 1.41, 7.66, 1.33, 8.62, 2.29, 1.42, 0.19, 8.26, 1.23, 1.25, 1.23, 5.07, 2.37, 1.97, 1.03, 1.8…
GGGTCTCCACCACTTCGTAA	TTISS	0.999378	[0.66, 0.38, 3.39, 2.89, 0.39, 6.53, 0.29, 0.99, 0.13, 0.96, 1.97, 0.17, 0.41, 0.15, 0.91, 3.32, 0.24, 0.14, 1.02, 0.18, 0.96, 1.16, 1.98, 2.9, 8.48, 1.77, 0.08, 0.89, 7.51, 0.17, 1.28, 7.84, 0.26, 5.59, 1.1, 6.87, 4.2, 0.27, 0.73, 0.43, 0.88, 0.06, 1.54, 0.12, 1.28, 0.08, 1.53, 3.08, 3.73, 0.75, 3.05, 1.64, 2.14, 0.41, 1.49, 1.34, 4.7, 0.09, 2.04, 1.68, 2.41, 3.77, 1.69, 0.67, 0.21, 4.96, 0.96, …
GGTACTTACTGTTACTCGCA	TTISS	0.999411	[1.68, 1.31, 6.22, 0.43, 0.17, 4.85, 0.49, 6.76, 0.57, 6.22, 0.06, 0.91, 0.33, 1.67, 6.22, 6.23, 6.23, 1.17, 4.12, 3.04, 6.22, 6.3, 6.95, 0.3, 0.42, 6.42, 6.33, 0.03, 2.14, 2.61, 1.43, 0.21, 3.37, 0.83, 1.33, 0.26, 0.1, 6.33, 3.76, 6.31, 0.33, 6.3, 6.58, 4.11, 6.49, 0.75, 6.22, 4.52, 0.49, 0.09, 5.23, 0.18, 0.44, 0.92, 5.13, 5.22, 3.85, 6.39, 0.76, 1.53, 0.65, 5.32, 0.85, 6.35, 2.23, 0.19, 4.6, 0…
GGTCTCGGCACTTGGCTCGC	TTISS	0.99859	[0.5, 1.36, 2.44, 0.98, 0.96, 6.12, 1.02, 2.57, 3.15, 1.25, 1.19, 0.29, 1.24, 2.67, 0.75, 1.05, 2.5, 1.61, 1.43, 0.38, 1.1, 0.25, 1.22, 1.29, 1.35, 1.91, 0.71, 4.46, 0.84, 5.95, 1.9, 1.17, 0.5, 1.71, 0.96, 0.44, 2.93, 0.31, 0.54, 0.47, 4.32, 0.93, 0.66, 3.44, 0.27, 0.56, 1.44, 2.42, 0.36, 0.54, 5.5, 6.2, 1.22, 6.57, 3.26, 0.91, 0.3, 1.63, 0.43, 4.22, 3.19, 1.62, 4.81, 1.57, 0.73, 0.21, 1.96, 0.85…
GGTGTTATCTCTGAAGCGCA	TTISS	0.994987	[8.22, 2.91, 0.3, 5.24, 7.31, 4.26, 0.97, 6.84, 1.25, 8.27, 0.96, 4.45, 2.79, 0.34, 0.29, 3.62, 8.15, 7.48, 6.38, 1.51, 0.42, 7.18, 0.63, 7.06, 5.22, 5.94, 0.45, 5.69, 7.07, 7.51, 3.15, 5.3, 3.6, 0.36, 1.29, 0.15, 1.18, 0.58, 1.5, 1.38, 7.27, 6.57, 3.51, 0.44, 7.54, 8.44, 1.94, 5.36, 6.92, 1.76, 0.93, 1.62, 1.86, 7.36, 2.63, 2.11, 7.13, 0.95, 8.34, 1.27, 0.99, 3.52, 1.35, 4.13, 0.83, 0.93, 2.82, …
GTAATTAGGTAAGGCTTAGT	TTISS	0.999576	[4.59, 6.66, 2.46, 1.47, 2.06, 5.22, 5.1, 3.53, 4.36, 1.97, 5.28, 2.74, 2.72, 2.3, 3.9, 4.62, 2.74, 3.18, 2.66, 0.8, 1.08, 1.79, 4.4, 6.44, 1.56, 2.94, 5.17, 4.29, 4.24, 1.71, 3.93, 2.32, 4.52, 3.34, 3.0, 4.49, 4.96, 4.9, 2.15, 1.21, 4.49, 3.0, 2.48, 3.52, 2.0, 2.9, 7.44, 2.79, 4.51, 6.1, 2.99, 7.98, 6.75, 1.93, 2.57, 3.39, 2.48, 1.98, 6.4, 3.01, 6.63, 4.36, 2.63, 2.62, 2.71, 4.52, 7.63, 2.4, 1.4…
GTAGGCACTCACCCGGGCCT	TTISS	0.981616	[0.97, 7.83, 1.76, 7.67, 2.41, 2.48, 0.66, 6.0, 0.81, 8.46, 2.26, 4.09, 3.02, 3.29, 4.63, 3.36, 1.5, 2.73, 0.95, 2.87, 2.19, 1.52, 5.74, 2.23, 8.13, 8.18, 2.16, 1.93, 7.28, 4.24, 8.56, 1.89, 3.97, 8.44, 3.37, 3.54, 2.97, 3.45, 7.17, 0.88, 4.14, 3.43, 4.26, 7.67, 2.51, 2.62, 1.58, 2.92, 0.99, 1.38, 4.24, 1.3, 4.42, 1.65, 8.47, 3.62, 2.35, 5.31, 6.41, 1.96, 1.72, 1.94, 2.01, 5.84, 3.61, 3.82, 1.67,…
GTAGGTGGGCTGCCGAAGAT	TTISS	1	[1.82, 2.89, 2.4, 1.39, 1.24, 1.7, 4.92, 2.14, 2.46, 1.14, 3.6, 2.06, 1.3, 0.93, 2.27, 1.6, 3.56, 1.64, 1.29, 1.46, 2.02, 1.78, 2.47, 1.67, 1.62, 2.0, 2.31, 3.72, 3.66, 1.82, 1.4, 4.05, 1.18, 2.71, 4.68, 2.53, 0.82, 1.38, 1.59, 2.99, 2.18, 0.72, 1.59, 1.55, 3.44, 4.38, 3.8, 1.75, 2.51, 2.69, 2.28, 1.54, 0.86, 3.2, 2.81, 2.91, 4.33, 3.01, 7.82, 2.98, 3.59, 8.05, 0.89, 4.38, 1.68, 3.5, 1.04, 2.61, …
GTCATCGAACTGCTCTTAGC	TTISS	0.999599	[1.9, 0.75, 0.15, 5.51, 0.71, 0.12, 0.53, 2.76, 0.55, 1.12, 0.16, 0.56, 2.0, 2.39, 0.14, 4.24, 0.12, 0.18, 0.19, 2.88, 2.01, 4.73, 2.51, 0.25, 4.37, 1.74, 0.87, 1.85, 0.47, 1.9, 5.05, 0.07, 2.56, 2.42, 0.26, 1.26, 2.02, 0.25, 0.68, 0.61, 2.81, 4.24, 3.25, 0.8, 1.93, 0.64, 0.04, 3.85, 6.39, 0.19, 0.14, 0.43, 0.9, 2.01, 1.42, 0.13, 1.2, 4.89, 0.08, 4.39, 0.31, 1.14, 1.78, 7.02, 4.91, 1.43, 0.58, 0.…
GTCCATCACATTTCAAATGG	TTISS	0.997653	[1.18, 4.17, 1.76, 5.3, 7.33, 6.32, 4.88, 0.65, 2.4, 1.72, 3.92, 1.88, 2.42, 9.01, 3.2, 0.82, 2.55, 2.54, 2.46, 3.02, 2.99, 8.42, 1.34, 2.92, 7.27, 5.34, 8.77, 1.39, 1.07, 8.74, 1.02, 1.05, 1.48, 5.84, 4.53, 3.7, 0.99, 7.19, 9.16, 9.78, 0.78, 2.5, 4.46, 4.7, 1.07, 1.49, 2.53, 3.26, 1.21, 1.73, 1.67, 1.19, 2.41, 2.11, 8.7, 1.93, 6.88, 3.27, 3.08, 9.08, 1.77, 3.27, 2.37, 2.67, 1.85, 1.99, 3.64, 1.8…
GTCGAGGAGAATGAGGAAAA	TTISS	0.895373	[4.96, 5.33, 3.18, 3.59, 5.83, 3.66, 1.6, 5.93, 1.93, 4.04, 4.07, 5.43, 6.22, 2.08, 5.63, 5.13, 4.42, 5.64, 3.68, 5.86, 6.71, 9.81, 8.61, 3.53, 6.48, 3.69, 5.49, 8.25, 2.99, 2.51, 4.28, 7.1, 3.1, 5.63, 4.15, 4.31, 3.42, 5.52, 2.95, 6.08, 4.7, 3.56, 3.43, 8.95, 1.92, 3.12, 2.33, 2.95, 9.61, 3.12, 9.74, 4.41, 2.5, 5.9, 6.65, 2.78, 2.33, 2.87, 1.28, 3.45, 3.03, 3.08, 2.02, 4.36, 3.12, 2.69, 3.15, 4.…
GTCGCTGTGACTTTCTAATT	TTISS	1	[4.19, 1.25, 4.33, 3.23, 0.93, 4.41, 4.22, 2.85, 2.88, 2.77, 3.49, 0.94, 0.46, 1.7, 0.73, 3.64, 1.97, 8.65, 0.64, 2.07, 1.69, 2.41, 8.5, 3.58, 4.35, 1.42, 6.14, 0.87, 8.66, 1.64, 8.83, 1.41, 0.74, 0.75, 1.29, 8.2, 2.98, 3.54, 8.96, 2.29, 0.54, 6.82, 4.17, 4.06, 1.13, 0.62, 0.77, 4.81, 3.36, 1.24, 2.62, 1.53, 1.75, 4.06, 1.19, 0.72, 1.96, 1.5, 1.14, 1.56, 2.74, 5.31, 4.1, 3.76, 3.76, 2.13, 4.17, 2…
GTCTGACTTACCCCACAGGA	TTISS	0.992529	[6.05, 4.26, 2.11, 1.66, 4.05, 5.26, 4.36, 1.53, 1.75, 1.22, 2.62, 1.59, 1.17, 2.18, 1.64, 4.13, 3.22, 0.53, 1.6, 1.54, 6.12, 1.99, 3.64, 1.53, 0.63, 2.29, 1.68, 2.63, 2.78, 2.1, 3.59, 7.18, 2.78, 1.13, 4.41, 5.3, 2.11, 4.74, 3.73, 2.64, 2.44, 2.8, 2.16, 4.77, 0.81, 3.22, 2.14, 5.41, 3.09, 4.32, 4.07, 1.36, 3.81, 2.16, 2.2, 4.28, 6.05, 4.39, 3.01, 1.63, 2.83, 2.29, 1.39, 2.71, 1.09, 3.49, 2.48, 4…
GTTCCGGTAAGCATAGACAA	TTISS	0.999445	[6.18, 2.4, 0.74, 1.25, 0.86, 0.57, 3.92, 0.58, 0.52, 0.98, 2.41, 1.1, 1.75, 0.65, 2.06, 1.48, 1.24, 0.67, 0.45, 3.67, 1.98, 0.85, 1.57, 3.95, 1.8, 1.76, 1.24, 2.09, 0.61, 1.0, 3.25, 3.3, 1.41, 0.49, 0.94, 0.51, 2.38, 0.55, 2.95, 4.1, 0.97, 0.58, 3.79, 1.43, 0.97, 1.43, 0.52, 1.7, 1.57, 1.96, 1.1, 2.37, 1.32, 1.12, 1.85, 3.1, 1.15, 0.72, 1.55, 3.58, 5.03, 1.09, 0.23, 2.91, 1.01, 0.68, 3.55, 0.85,…
GTTCGACCATGCCCTTGCTT	TTISS	0.999235	[1.39, 3.39, 1.63, 9.1, 1.86, 2.12, 1.02, 6.08, 0.59, 1.14, 1.29, 4.55, 0.22, 1.1, 1.59, 1.14, 0.73, 4.65, 1.46, 7.52, 2.53, 8.97, 5.67, 2.03, 0.35, 3.37, 0.99, 1.48, 5.17, 5.05, 3.33, 7.74, 7.7, 3.77, 2.09, 1.24, 0.52, 7.34, 0.92, 0.8, 5.19, 2.27, 5.33, 2.0, 2.16, 0.68, 1.63, 1.02, 2.04, 8.47, 5.29, 4.8, 3.12, 0.89, 1.08, 2.5, 8.71, 0.19, 3.44, 0.67, 2.22, 1.5, 2.52, 6.1, 3.53, 0.67, 1.17, 1.63,…
GTTGACCATCAGATTGAGAC	TTISS	1	[3.06, 7.52, 0.54, 0.34, 8.37, 1.43, 1.69, 0.46, 3.7, 0.49, 1.88, 0.37, 3.2, 0.67, 0.73, 0.38, 0.94, 0.48, 0.58, 1.29, 0.49, 2.54, 0.73, 0.41, 7.83, 0.62, 0.09, 0.66, 0.37, 5.19, 6.88, 1.09, 2.87, 1.75, 1.79, 5.37, 5.93, 2.49, 4.46, 6.65, 0.99, 6.25, 1.22, 1.04, 0.58, 0.33, 0.5, 0.14, 4.5, 5.11, 2.26, 7.98, 0.42, 1.96, 0.91, 3.15, 3.2, 0.95, 1.61, 2.64, 0.32, 1.64, 8.77, 0.45, 0.79, 0.14, 3.8, 4.…
GTTGCGGAAACTCTCATTGC	TTISS	0.997661	[1.33, 0.81, 5.06, 4.0, 8.12, 3.57, 1.85, 2.62, 1.32, 1.18, 0.96, 5.09, 5.72, 4.88, 3.07, 2.1, 3.62, 1.35, 0.83, 3.44, 4.04, 4.59, 5.34, 5.51, 4.88, 2.64, 4.66, 7.09, 3.5, 1.42, 3.01, 1.43, 2.3, 2.16, 1.92, 1.84, 3.31, 2.51, 4.1, 2.29, 1.52, 1.74, 1.28, 3.28, 5.11, 5.67, 2.66, 3.32, 3.89, 0.76, 2.13, 2.07, 1.55, 1.55, 3.22, 1.96, 3.5, 3.92, 5.58, 7.09, 2.82, 1.34, 2.46, 4.69, 2.93, 8.29, 2.16, 1.…
GTTTCTTGGGATCCACCACC	TTISS	0.985209	[0.74, 2.73, 3.0, 8.49, 2.07, 3.65, 1.74, 1.29, 1.47, 1.15, 7.32, 2.28, 1.59, 5.16, 3.76, 2.12, 4.97, 0.81, 2.04, 8.23, 4.63, 3.24, 1.67, 1.91, 3.03, 3.82, 4.93, 9.16, 3.6, 2.17, 3.07, 0.37, 3.9, 2.24, 2.88, 2.93, 4.35, 2.9, 8.72, 6.77, 3.16, 3.69, 6.77, 5.52, 1.74, 2.23, 1.97, 1.29, 2.02, 3.55, 7.68, 1.29, 1.93, 1.85, 4.08, 4.78, 8.4, 5.33, 8.45, 2.39, 2.35, 2.23, 1.96, 1.72, 2.6, 1.84, 3.48, 1.…
GGTGAGTGAGTGTGTGCGTG	GUIDE-seq	0.111192	[7.28, 6.7, 10.92, 6.3, 5.85, 8.7, 4.88, 4.0, 5.94, 7.74, 5.3, 5.5, 3.63, 6.01, 6.15, 3.95, 5.22, 3.36, 4.81, 3.64, 3.63, 3.64, 10.95, 3.59, 5.35, 1.92, 7.39, 7.38, 8.51, 4.4, 11.01, 6.34, 5.92, 9.33, 6.53, 11.05, 5.0, 4.23, 5.55, 3.42, 3.21, 7.22, 6.41, 3.35, 3.45, 10.21, 3.45, 6.31, 8.39, 5.73, 6.21, 10.94, 9.04, 4.87, 8.34, 5.87, 9.65, 10.99, 8.69, 8.29, 10.99, 2.93, 4.49, 3.1, 3.89, 10.96, 4.…
GGAATCCCTTCTGCAGCACC	GUIDE-seq	0.604266	[0.62, 8.7, 2.92, 2.29, 4.78, 8.49, 1.8, 0.18, 8.13, 6.1, 5.25, 4.66, 1.37, 0.88, 5.39, 5.38, 4.18, 8.79, 1.84, 6.87, 8.1, 2.65, 6.71, 8.87, 8.66, 5.94, 8.76, 7.29, 3.59, 2.89, 4.68, 3.05, 4.07, 9.54, 9.06, 0.5, 9.59, 9.91, 4.79, 1.33, 4.12, 4.19, 9.58, 2.17, 8.42, 8.99, 2.06, 5.51, 2.33, 1.91, 9.22, 2.49, 6.5, 8.9, 4.96, 2.46, 0.98, 4.27, 0.57, 4.05, 8.59, 0.94, 0.46, 1.14, 3.09, 5.65, 3.59, 1.2…
GGCACTGCGGCTGGAGGTGG	GUIDE-seq	0.0450697	[2.71, 5.12, 5.66, 5.45, 7.15, 4.76, 3.03, 4.27, 6.26, 3.83, 4.31, 5.4, 4.16, 5.01, 1.7, 2.49, 6.94, 3.14, 4.31, 3.73, 2.97, 4.52, 4.96, 6.95, 4.47, 2.33, 3.67, 3.03, 5.0, 3.67, 4.76, 8.69, 5.7, 4.71, 2.46, 3.15, 4.06, 9.63, 5.83, 6.07, 1.8, 2.15, 4.1, 3.16, 2.8, 5.64, 5.93, 9.46, 5.98, 2.85, 3.25, 9.59, 7.87, 1.7, 5.48, 3.71, 7.25, 2.38, 3.28, 7.91, 6.76, 3.54, 3.54, 5.28, 4.35, 7.16, 4.97, 2.2,…
GGCCCAGACTGAGCACGTGA	GUIDE-seq	0.726445	[2.2, 1.3, 3.99, 2.42, 8.01, 1.43, 7.51, 1.82, 0.27, 2.39, 1.03, 0.7, 0.95, 6.53, 3.72, 7.39, 2.05, 6.55, 4.56, 5.09, 3.71, 1.06, 6.64, 0.68, 0.58, 0.63, 0.62, 0.98, 7.19, 4.32, 4.38, 5.86, 1.67, 6.62, 3.89, 3.16, 0.64, 2.64, 2.16, 4.62, 1.11, 2.19, 1.12, 0.88, 0.77, 1.76, 4.21, 8.2, 4.39, 1.35, 1.17, 4.48, 1.18, 7.59, 4.19, 0.41, 0.71, 7.29, 0.81, 2.87, 2.48, 2.77, 0.77, 4.45, 4.34, 3.43, 7.78, …
GGGAAAGACCCAGCATCCGT	GUIDE-seq	0.616609	[1.57, 0.86, 2.07, 9.22, 4.12, 4.04, 1.91, 4.84, 4.02, 1.8, 3.53, 1.12, 2.79, 1.9, 3.34, 5.69, 3.31, 2.2, 6.66, 2.06, 7.2, 0.52, 2.42, 4.33, 1.05, 0.92, 2.17, 4.71, 8.82, 3.29, 5.17, 6.33, 9.58, 2.78, 6.85, 0.75, 5.29, 1.93, 1.21, 8.46, 8.13, 5.06, 1.11, 2.92, 3.18, 1.99, 1.16, 3.32, 2.69, 0.96, 1.12, 2.32, 1.09, 3.47, 10.0, 1.27, 4.67, 2.88, 2.77, 0.54, 4.56, 1.12, 6.58, 10.17, 1.47, 2.32, 3.91,…
GACCCCCTCCACCCCGCCTC	GUIDE-seq	0.0219825	[10.42, 6.21, 7.16, 3.9, 3.41, 3.98, 5.46, 6.98, 3.73, 4.26, 9.34, 10.36, 10.34, 4.89, 6.11, 3.25, 5.7, 4.02, 2.99, 2.59, 7.62, 5.62, 4.12, 9.26, 9.73, 10.28, 10.35, 8.61, 6.62, 10.21, 3.65, 2.82, 4.32, 7.38, 10.25, 9.72, 2.3, 6.6, 3.24, 4.86, 2.61, 4.75, 7.28, 3.71, 2.99, 2.72, 5.92, 5.02, 10.49, 10.43, 6.86, 4.03, 4.57, 3.1, 2.68, 5.83, 4.58, 4.23, 7.94, 9.57, 5.4, 6.81, 3.5, 3.19, 3.78, 10.33,…
GGGTGGGGGGAGTTTGCTCC	GUIDE-seq	0.242657	[4.83, 3.7, 3.55, 9.89, 2.83, 4.42, 7.04, 1.68, 2.92, 4.27, 4.44, 8.28, 9.86, 3.24, 4.28, 5.33, 5.18, 5.33, 3.71, 1.69, 3.61, 5.59, 4.35, 5.65, 8.29, 3.02, 5.02, 3.9, 3.18, 4.22, 6.99, 6.84, 8.58, 3.81, 4.98, 3.43, 2.01, 4.88, 4.05, 5.25, 5.05, 4.77, 4.34, 2.78, 3.16, 4.76, 3.81, 2.11, 2.46, 7.08, 2.93, 5.17, 2.79, 3.52, 5.12, 3.74, 6.14, 2.78, 5.96, 3.84, 6.26, 4.05, 5.29, 4.77, 9.91, 4.37, 4.48…
GAACACAAAGCATAGACTGC	GUIDE-seq	0.944036	[1.19, 3.83, 3.61, 6.75, 6.74, 5.55, 2.11, 2.29, 4.65, 0.52, 1.77, 0.75, 1.59, 0.65, 0.61, 1.47, 2.29, 1.92, 6.83, 1.25, 1.29, 2.13, 2.56, 3.53, 0.74, 1.72, 2.38, 0.96, 1.34, 1.95, 1.27, 8.57, 6.05, 2.94, 1.38, 2.77, 1.71, 4.05, 0.73, 1.12, 0.74, 1.56, 1.15, 2.21, 0.93, 9.03, 1.58, 2.13, 3.99, 1.25, 0.48, 1.14, 8.96, 2.55, 2.74, 2.53, 5.8, 1.32, 0.95, 0.67, 3.66, 1.39, 1.36, 1.9, 1.72, 1.21, 1.22…
GAGTCCGAGCAGAAGAAGAA	GUIDE-seq	0.496213	[2.69, 2.37, 6.42, 2.31, 3.17, 1.89, 2.2, 2.77, 1.15, 2.93, 2.73, 3.37, 1.65, 7.27, 1.03, 2.81, 3.1, 4.27, 1.03, 7.69, 1.44, 1.39, 5.24, 1.93, 3.88, 3.03, 1.13, 4.7, 3.05, 2.68, 2.93, 4.2, 1.16, 2.32, 2.21, 3.39, 2.18, 2.48, 2.63, 3.27, 1.38, 2.16, 2.58, 1.52, 1.3, 0.89, 4.78, 1.5, 2.01, 4.85, 5.22, 4.35, 3.77, 2.94, 5.16, 3.75, 3.24, 3.38, 1.6, 2.38, 4.01, 8.88, 2.84, 2.38, 2.5, 1.99, 2.46, 3.51…
GTCATCTTAGTCATTACCTG	GUIDE-seq	1	[3.51, 1.33, 4.51, 2.43, 0.65, 0.41, 1.32, 2.25, 3.33, 1.17, 2.2, 3.61, 8.72, 1.5, 1.0, 2.33, 4.46, 2.66, 2.95, 1.07, 0.99, 7.78, 3.8, 5.33, 0.94, 2.68, 2.49, 0.26, 2.36, 1.03, 2.5, 1.63, 1.4, 1.41, 0.51, 3.15, 4.3, 3.98, 3.24, 1.49, 2.08, 0.74, 9.23, 0.4, 2.18, 1.55, 2.63, 1.25, 1.36, 1.8, 6.12, 2.67, 3.22, 3.17, 1.1, 4.14, 3.97, 3.33, 8.99, 2.74, 3.14, 1.99, 2.19, 1.55, 5.23, 1.48, 2.08, 1.11, …
