# Supplementary material for: Learning to quantify uncertainty in off-target activity for CRISPR guide RNAs
Source: Nucleic Acids Res. 2024 Sep 14;52(18):e87. doi: 10.1093/nar/gkae759 (PMC11472043; doi:10.1093/nar/gkae759)
Supplement: gkae759_Supplemental_Files [file gkae759_supplemental_files.zip › Supplementary_table_5.xlsx]

## Sheet: avana_aggregate_lfc
sgRNA	aggregate_score_mean	aggregate_score_median	aggregate_score_std	1000-samples	LFC	DeepHF score	MOFF-aggregate score	Gene	LFC bin
CCGTGCTGATTCGGAACAAGNGG	1.2452	0.4849	1.6805	0.19,0.35,0.06,1.02,0.11,0.21,0.3,0.32,0.33,0.05,1.26,0.45,6.87,0.48,1.05,0.01,2.48,5.55,0.02,3.07,1.37,0.15,4.43,1.19,1.27,0.08,0.29,4.39,1.68,1.9,1.51,0.03,1.13,0.71,0.8,0.75,0.21,0.01,3.11,0.8,0.06,0.51,0.02,4.74,2.43,1.39,0.03,6.68,3.91,0.54,0.08,1.31,0.29,0.25,0.22,0.22,0.02,0.05,0.12,0.33,0.01,1.71,0.14,3.6,0.27,1.19,0.28,0.26,0.08,1.68,0.68,0.15,0.03,0.25,0.05,5.74,0.05,0.47,3.87,0.49,1.62…	0.278706	0.629665	-6.47631	CCKAR	7
AGTTCGATATTCAGATTCAGNGG	2.1834	1.1851	2.3714	4.78,5.94,0.83,0.3,3.92,5.97,0.71,7.19,0.08,3.22,1.36,1.44,0.24,0.11,1.74,8.6,3.25,6.79,0.18,6.14,3.5,1.27,1.21,2.49,0.08,4.94,0.75,4.65,2.63,2.72,2.71,2.52,0.52,0.05,2.32,0.14,1.54,6.77,1.04,0.45,0.29,0.52,2.46,0.06,0.34,2.76,0.9,0.11,0.12,5.66,0.81,0.12,2.07,2.63,3.72,2.71,6.1,4.65,0.42,3.76,2.24,0.59,0.82,5.95,5.09,0.06,0.99,0.17,0.56,2.27,0.87,5.35,0.77,2.37,0.15,0.47,0.47,0.37,0.05,0.77,0.24…	0.231115	0.688589	-6.07832	C1orf146	7
TGGTCAACAAAAGCGCCATGNGG	1.9169	1.0505	2.0302	0.19,1.35,5.3,0.41,1.26,1.69,0.56,3.77,3.15,0.25,0.21,0.08,3.26,0.14,0.21,0.54,0.11,6.2,0.64,2.63,0.82,0.03,0.26,0.54,0.27,0.22,0.91,2.5,0.16,6.17,0.52,0.18,5.16,3.43,0.06,0.05,0.37,0.14,1.89,0.31,1.8,1.97,2.2,0.21,0.24,0.13,1.37,0.4,3.17,0.49,2.48,4.73,0.2,5.99,2.77,7.17,0.33,5.67,3.73,0.06,1.1,0.05,1.36,0.29,1.95,6.86,0.14,4.14,0.38,4.0,4.57,0.33,3.94,0.06,0.05,5.53,1.13,2.12,0.33,0.22,2.85,4.0…	0.0183049	0.66529	-5.38509	IL13	6
TGGAAAGCTTGCGCACCGAANGG	1.1104	0.4618	1.4207	2.91,0.12,0.06,0.31,0.11,0.23,0.58,2.09,0.22,0.04,0.26,0.08,1.3,1.29,0.63,1.73,0.01,0.23,0.85,1.29,1.61,1.13,4.6,0.08,0.83,3.77,0.11,0.02,0.11,0.65,1.79,1.21,2.7,1.16,0.38,0.07,0.14,3.8,2.65,1.02,0.1,2.29,0.06,0.19,3.87,0.13,0.05,0.22,0.19,0.48,0.06,3.17,1.13,0.03,0.08,1.14,0.75,1.71,0.16,0.46,4.38,0.13,0.07,1.52,5.63,1.25,1.89,0.36,0.26,1.19,5.43,0.07,2.89,1.45,0.46,0.08,1.44,3.09,0.14,1.35,0.92…	0.207156	0.648602	-5.25473	OLIG2	7
AGTGCAACCTGATCGCCGAGNGG	0.7588	0.0933	1.275	0.39,0.03,1.13,0.08,0.17,3.0,0.9,0.33,0.27,2.06,0.03,0.2,0.01,0.06,0.01,0.03,0.07,0.05,0.06,0.01,0.05,0.02,3.66,0.1,3.26,0.55,0.12,0.41,0.13,0.04,0.06,0.02,0.33,0.02,2.29,0.06,0.05,0.02,0.41,1.0,1.79,0.24,0.01,0.67,0.0,0.05,0.04,0.12,0.01,3.0,1.0,3.0,0.04,0.0,0.3,0.01,1.75,0.04,0.1,1.15,0.08,4.22,0.02,0.39,0.02,3.0,0.02,0.08,4.12,0.01,0.01,0.85,3.3,0.01,3.0,0.11,0.51,0.12,0.05,0.19,2.33,0.02,0.05…	0.275122	0.667491	-5.22511	DMRT1	7
CCCTATCGTTGAGATCGCTGNGG	1.1012	0.2604	1.601	0.01,0.03,0.03,0.06,5.69,0.1,0.01,2.21,0.48,5.55,3.09,1.87,3.89,0.41,0.03,1.1,1.76,3.04,0.36,0.82,0.13,0.01,0.08,0.07,4.3,0.15,0.01,0.14,0.09,0.15,0.14,1.06,0.09,1.05,1.69,2.46,0.1,0.08,0.1,0.23,0.01,0.02,2.25,0.19,0.02,0.71,0.72,0.28,0.07,6.89,0.04,3.14,0.79,1.37,0.32,1.79,2.7,0.02,0.91,1.66,1.4,0.58,0.3,0.1,0.02,0.1,4.84,0.01,4.57,0.05,0.14,2.67,0.0,0.17,1.96,0.02,0.83,0.26,2.11,0.14,5.44,0.53,…	-0.157567	0.682053	-5.02381	TMEM207	6
CCTACTCGCTCCTAATGCAANGG	0.9497	0.147	1.5804	0.25,2.05,0.91,0.01,0.0,3.53,0.02,0.08,3.84,0.02,0.13,0.02,0.01,0.78,0.78,0.17,3.56,4.11,0.23,3.53,0.39,2.12,1.29,1.28,0.04,0.01,0.02,1.34,0.0,0.09,0.05,0.01,2.04,0.02,0.07,0.23,0.15,0.17,0.36,0.03,0.01,0.02,0.15,0.05,0.06,0.1,0.01,0.19,2.66,0.08,0.01,0.0,0.03,1.38,0.2,0.01,0.04,0.02,0.19,0.08,0.07,0.39,0.05,0.2,0.3,0.13,0.03,0.18,0.0,0.28,0.0,5.11,0.79,4.99,0.06,0.01,0.01,1.65,0.01,0.1,0.0,3.53,…	-0.00832123	0.661229	-4.76012	ADH7	6
TGTTCAGACTTACTTCAAAGNGG	2.9517	1.964	2.6423	0.29,7.52,0.31,6.77,3.43,5.57,2.44,3.33,0.08,1.61,5.06,7.74,4.17,1.96,6.78,1.79,0.55,7.98,0.34,1.78,3.9,1.67,7.39,0.95,6.53,1.91,3.62,1.87,3.19,2.42,8.58,5.77,0.27,0.9,4.69,3.1,0.77,0.89,6.69,5.51,0.53,2.62,0.09,0.13,0.26,0.59,9.04,1.76,7.54,1.02,9.01,5.05,5.77,8.54,0.03,0.43,1.47,0.23,8.17,2.73,2.14,0.82,0.11,3.42,7.61,1.55,5.09,1.83,6.51,0.24,0.99,0.22,0.11,0.3,0.05,1.33,7.16,6.24,2.03,7.88,9.5…	0.164476	0.758688	-4.68753	C8A	7
TACATGTTGTTCGAACCCAGNGG	1.3918	0.6709	1.6957	0.46,7.19,0.07,0.01,5.84,0.04,0.16,0.22,1.15,0.43,0.31,0.56,0.59,0.25,0.25,0.47,1.28,2.58,0.15,1.25,0.55,2.41,2.81,1.95,0.75,0.09,6.96,6.65,0.78,1.76,0.23,2.22,0.14,0.16,0.39,5.57,0.7,0.19,1.62,0.31,0.04,0.11,0.34,3.94,4.09,1.88,2.15,4.81,0.49,1.14,0.47,1.39,3.37,0.31,0.13,2.09,0.02,0.01,0.05,0.6,3.2,0.09,0.62,2.02,0.71,4.43,0.65,0.48,0.07,0.3,0.06,1.31,0.17,5.05,0.74,3.78,6.26,0.29,0.42,0.82,4.9…	-0.305945	0.711966	-4.5798	FLG2	6
TACAGGTTCATACGTTCCAANGG	1.4613	0.742	1.7921	2.08,0.14,0.16,0.03,1.62,0.05,0.06,0.83,1.06,2.35,0.59,0.01,4.66,1.09,0.62,3.89,0.02,0.32,0.64,0.78,0.01,0.35,0.08,0.08,0.28,0.22,0.05,4.27,1.85,3.36,6.05,0.19,1.03,0.27,0.1,1.67,0.49,3.05,3.73,2.67,0.22,6.91,0.47,0.02,0.4,4.87,2.6,4.42,0.13,0.94,0.55,2.82,0.1,2.02,1.28,0.08,0.19,5.88,0.99,0.55,0.77,0.73,8.05,2.34,0.16,0.58,4.69,1.5,1.29,1.66,0.3,2.58,0.87,0.78,0.25,1.06,1.7,1.72,0.58,0.14,4.07,0…	-0.110335	0.671045	-4.45074	MS4A13	6
CCGAACAACTTAAGAAGTGCNGG	2.3774	1.333	2.4786	3.16,0.02,8.06,0.17,1.17,0.12,0.06,0.07,2.63,0.12,2.08,0.64,0.05,0.7,0.64,1.81,4.71,6.37,2.46,2.52,0.18,1.03,0.15,0.05,0.37,0.18,2.97,3.01,6.84,1.22,0.01,7.62,0.42,4.51,6.8,0.18,0.2,2.51,7.3,0.6,2.68,0.9,0.87,3.52,3.41,6.02,0.47,0.21,0.09,0.45,4.13,7.62,0.49,0.28,0.11,0.18,7.26,1.29,4.99,1.64,4.93,6.01,0.17,0.76,4.97,7.56,0.98,1.94,0.12,8.01,0.14,0.41,0.74,3.14,0.01,1.05,0.09,0.28,3.32,0.06,1.28,…	-0.0605734	0.603416	-4.43923	DEFB127	6
GCCTATGCCTTCGAGCCACGNGG	1.0854	0.1602	1.5044	1.84,2.59,0.18,1.97,0.62,1.2,3.64,2.97,0.04,0.01,0.89,0.0,0.06,0.14,4.05,3.76,0.01,3.64,1.35,0.06,0.07,1.05,0.02,0.01,0.03,0.0,0.0,0.07,0.16,0.0,0.01,0.52,0.06,0.0,0.0,0.08,3.76,0.05,0.0,3.64,0.02,0.06,3.64,0.12,3.64,0.0,0.0,0.0,3.64,0.01,1.92,0.03,0.01,3.64,0.01,1.47,0.79,1.63,0.17,0.12,1.73,0.03,3.64,0.01,0.0,0.08,0.02,2.97,0.26,3.64,1.47,0.01,3.64,0.42,0.63,0.0,1.2,2.35,0.29,3.64,0.18,0.02,0.1…	0.319927	0.623039	-4.14772	PRLHR	7
GAGAAGTTACTCGCTGTGCGNGG	1.8329	1.246	1.6889	1.08,0.18,0.79,0.2,2.4,0.65,1.22,0.09,4.76,1.67,0.45,3.3,3.27,0.48,1.31,1.41,0.16,0.8,4.89,3.84,6.14,1.53,0.71,0.24,2.13,0.17,2.66,0.19,1.52,2.4,0.76,1.26,0.84,4.84,0.34,5.56,0.47,1.15,0.23,2.67,5.91,2.06,0.34,0.74,0.3,3.66,3.7,4.37,5.61,3.53,0.32,2.75,0.45,2.64,0.21,1.82,6.01,2.47,1.0,0.03,0.98,0.14,2.83,0.25,3.75,4.54,2.86,0.49,0.25,0.82,1.17,6.89,0.25,3.97,1.7,1.09,0.12,0.37,0.86,3.21,1.69,1.4…	0.0784714	0.661514	-4.08908	LBX1	7
CCAGAAAGTTTACCACGTAGNGG	1.7759	1.2122	1.6882	0.45,1.62,0.48,4.1,2.64,1.54,0.59,1.09,0.22,4.89,1.08,1.11,2.97,0.27,0.9,4.89,0.33,0.4,0.21,4.71,0.9,5.02,0.84,4.63,1.68,0.23,3.34,1.71,0.34,0.61,1.38,0.1,1.43,0.2,5.93,7.46,4.65,0.75,8.11,4.9,0.33,0.38,0.22,5.18,0.22,0.11,1.05,2.9,0.33,0.39,0.43,2.47,0.08,3.05,1.41,2.67,2.46,0.74,0.98,2.55,1.05,0.5,2.91,1.83,2.87,0.39,4.81,5.76,3.4,0.21,0.2,0.33,0.96,6.13,2.39,2.2,0.81,0.76,0.87,0.76,2.71,2.71,0…	-0.214775	0.653884	-4.04743	HTR3D	6
AGAAGTACTCGTTGTCCACGNGG	1.2996	0.4238	1.6272	1.31,0.67,0.15,0.02,0.02,2.1,3.66,0.72,0.13,0.42,0.28,1.13,1.75,0.0,7.52,0.01,0.01,0.18,3.71,3.66,0.04,0.02,3.66,0.07,0.19,3.69,0.23,0.71,3.66,1.65,0.23,2.61,0.66,0.04,0.07,0.02,0.08,1.17,6.25,0.7,0.93,4.86,0.3,3.66,2.19,3.66,0.16,2.35,2.35,0.01,0.25,1.13,0.01,0.63,3.66,0.98,1.13,0.21,0.27,2.39,0.08,0.24,0.03,0.26,0.09,3.66,1.22,0.14,0.66,0.98,3.66,0.15,0.36,0.09,0.36,5.29,2.61,0.6,0.11,0.01,0.02…	-0.0526696	0.652362	-4.01846	KCNV1	6
TGCTGGATATTGTATGACACNGG	2.358	1.4457	2.3951	2.32,6.51,4.34,0.59,0.28,0.19,1.26,0.4,5.83,2.04,4.43,0.78,1.3,6.64,1.27,0.15,0.31,0.47,1.8,7.62,1.15,0.99,5.92,0.86,1.14,0.55,0.76,3.31,0.6,0.57,0.45,2.15,1.32,5.55,4.57,0.39,1.03,1.56,0.4,0.35,1.91,0.75,7.93,6.57,2.11,0.87,4.04,4.59,0.49,3.29,1.67,6.15,4.7,3.18,0.27,0.39,2.18,1.95,2.18,0.26,1.22,2.68,4.16,0.36,3.28,1.35,3.23,1.88,2.4,0.84,1.37,3.08,0.13,1.4,2.65,2.11,0.35,0.53,1.57,3.01,1.08,0.…	-0.466608	0.663042	-3.99993	TSHB	5
GCAACATTATTGTCTTTGAGNGG	2.5517	1.8546	2.2241	3.07,0.79,3.63,0.63,0.11,0.91,0.18,6.65,1.18,0.32,2.47,0.74,0.75,4.58,8.25,0.87,2.61,3.01,0.34,2.39,0.39,4.78,0.09,2.16,1.72,0.86,0.44,0.52,7.62,0.47,1.53,4.99,3.68,2.41,0.88,1.63,1.53,1.28,2.11,0.97,2.77,1.67,0.12,0.23,0.38,0.86,4.99,7.65,0.7,0.81,1.85,3.83,1.81,7.55,2.49,0.92,0.23,5.23,0.11,0.5,0.35,6.63,0.8,1.44,3.47,1.81,6.26,4.32,1.92,2.58,2.2,1.88,2.19,2.43,2.79,2.12,0.47,0.83,0.97,1.73,1.0…	0.193288	0.617911	-3.98219	CLDN17	7
TGGTTCATCCACACATTGCANGG	2.5922	2.021	1.9893	5.67,3.22,1.86,7.79,0.68,0.42,1.03,6.71,1.13,0.52,2.17,2.53,0.7,5.45,0.83,1.55,2.19,0.7,5.5,5.14,2.91,1.11,0.7,2.9,1.37,2.5,1.05,0.38,2.2,5.58,5.94,1.21,4.33,3.36,3.45,6.75,2.96,2.78,0.96,0.72,0.43,1.56,1.91,6.73,3.34,2.96,0.66,1.1,0.3,3.07,1.59,1.58,1.3,2.7,1.42,3.1,1.22,2.6,0.85,2.54,2.47,0.74,1.06,0.86,7.75,1.26,2.87,1.83,3.33,1.2,2.5,2.7,1.65,2.69,8.86,3.31,0.23,1.54,0.89,0.14,5.62,1.87,0.41,…	0.275956	0.638647	-3.97389	OR52A1	7
GACATGTTTCACAAATACACNGG	2.1802	1.1896	2.295	0.89,0.37,3.84,0.3,3.42,0.51,5.62,0.23,0.08,4.12,2.56,1.4,1.1,1.16,6.59,0.57,0.17,1.73,2.57,4.77,1.9,0.66,5.12,0.18,3.93,4.32,1.61,1.06,3.69,1.18,0.48,6.5,0.55,0.39,0.23,0.32,0.93,4.09,1.08,4.38,1.83,4.98,2.67,0.13,0.24,0.18,2.04,2.35,3.97,1.79,1.15,0.25,1.34,0.11,0.15,1.06,0.1,8.6,1.48,0.37,3.57,0.84,3.25,0.52,0.11,5.05,6.67,2.71,1.97,4.57,4.16,1.62,1.98,2.4,2.57,1.04,0.25,3.2,0.13,0.44,0.32,3.1…	-0.018644	0.60774	-3.89673	S100A7A	6
GCTTGCATGAAATCGTTCCGNGG	1.441	0.9415	1.4054	0.72,0.71,0.53,0.06,0.85,1.58,0.12,2.21,4.1,0.08,0.53,2.3,2.12,0.46,0.84,2.65,0.1,3.01,0.9,4.45,0.85,0.23,0.68,0.46,1.41,2.24,3.72,0.44,0.12,2.03,0.38,0.27,1.58,2.15,0.76,1.4,0.47,0.72,1.26,3.77,2.92,3.25,2.14,1.03,0.52,0.66,1.07,0.87,0.8,2.45,3.41,1.14,0.28,0.76,0.33,1.33,3.05,1.6,0.48,5.43,0.44,5.46,0.72,3.12,4.83,4.28,2.49,0.53,1.78,1.31,0.95,3.01,1.61,1.1,1.1,2.38,0.12,1.77,0.15,0.54,0.75,3.3…	0.0961525	0.691946	-3.8245	SLITRK1	7
ATGTTGGTGCAACCTTTCAANGG	2.7094	2.2411	1.7776	3.41,1.24,2.91,2.46,1.02,1.23,1.35,0.95,2.62,2.64,1.71,1.43,2.62,1.2,4.08,1.09,2.38,2.19,3.58,5.09,6.57,1.87,3.73,2.54,3.6,3.11,3.1,1.84,2.13,3.97,5.09,1.24,3.13,0.79,1.82,2.35,2.42,1.85,1.97,0.54,2.32,0.89,2.9,4.94,2.13,2.63,3.86,2.76,1.64,7.96,0.79,1.45,2.15,1.7,2.25,2.7,9.03,2.75,1.48,1.66,1.49,3.32,1.72,2.39,1.93,3.75,1.02,2.16,1.89,4.81,2.14,1.19,0.85,2.8,0.78,0.53,2.11,1.5,1.47,0.53,0.14,1.…	-0.0474302	0.640538	-3.68968	ADAM2	6
AGTATACAATGCACATCGAANGG	2.4632	1.4144	2.5255	2.75,7.7,0.57,0.24,3.29,4.51,0.02,0.06,6.01,7.81,5.76,4.67,0.86,2.64,0.57,5.16,0.28,5.75,3.83,0.45,0.03,1.32,0.3,3.84,0.25,3.43,0.12,2.94,0.18,0.05,0.56,0.47,0.25,0.32,2.95,7.24,0.02,4.67,0.75,4.51,0.69,0.25,0.23,6.84,0.2,0.39,0.1,0.02,0.01,0.46,4.52,5.47,4.98,4.3,0.67,1.48,0.05,0.09,0.09,4.02,0.39,4.51,4.53,0.39,2.01,0.04,0.07,2.22,0.78,0.23,0.07,6.15,6.19,4.51,4.9,2.22,8.0,4.63,0.21,0.01,0.01,1…	-0.48916	0.614691	-3.68431	TSHB	5
CCCAGCATCAACGAAACCAANGG	1.8084	1.084	1.871	1.12,0.48,0.34,1.37,0.64,0.01,0.42,1.18,0.19,1.48,0.31,0.58,1.36,0.45,0.4,0.42,0.21,0.19,0.92,0.75,2.46,2.31,0.28,2.72,0.86,1.84,0.83,4.17,0.7,0.45,0.56,1.86,2.37,0.52,0.53,0.22,0.46,4.59,3.26,0.16,7.45,2.21,2.65,0.07,1.48,0.07,3.42,4.47,3.61,0.54,5.35,1.67,1.65,0.16,2.89,2.23,1.98,0.15,1.48,5.58,2.85,5.75,0.09,1.2,0.88,4.19,0.55,0.51,0.4,0.65,0.15,0.21,1.0,1.94,1.06,0.15,0.57,3.11,0.74,1.73,1.45…	0.190367	0.657009	-3.64022	ASIC5	7
TGTTAAACATGCCCATTGCGNGG	2.0375	1.4859	1.6665	1.76,2.46,4.53,0.82,4.27,0.81,3.44,1.07,0.53,0.66,0.6,1.76,1.63,3.26,1.99,2.35,0.65,1.24,1.02,0.18,4.23,1.05,1.49,2.39,0.66,3.29,6.55,3.14,0.26,3.01,0.33,5.27,0.62,1.63,4.48,2.72,2.21,1.06,0.59,0.28,0.13,0.16,2.91,1.06,3.91,0.78,0.95,1.63,2.26,0.22,5.0,2.48,1.82,1.04,0.33,0.55,4.88,0.41,0.83,0.76,0.51,3.51,2.67,0.64,5.02,1.71,4.1,3.05,6.32,2.67,0.64,2.12,0.7,0.92,1.47,0.88,0.49,1.33,1.82,1.54,2.4…	-0.131995	0.694322	-3.61917	FAM71C	6
CATCGCACTTGACTTCCGCANGG	1.0925	0.2966	1.5751	0.04,0.14,0.01,0.06,0.29,0.26,0.1,0.13,1.41,3.99,0.11,0.29,0.5,0.01,0.62,2.21,4.6,0.02,0.71,0.0,2.81,0.01,0.06,5.4,0.55,0.31,4.64,3.55,0.09,0.01,0.76,4.01,0.07,0.11,0.14,3.23,0.15,0.03,1.26,0.22,2.6,0.43,4.66,0.01,1.05,0.01,0.18,6.42,1.73,1.8,2.17,1.66,1.04,0.18,0.42,0.09,0.25,0.22,0.13,0.07,6.26,0.01,0.03,0.02,0.03,0.71,0.04,0.37,0.8,0.04,2.37,0.07,0.46,2.45,0.01,0.26,1.2,0.02,0.09,0.47,0.25,0.6…	0.358842	0.655477	-3.57191	C8B	7
CTCATCTTCTAAAAGTACCGNGG	1.0995	0.5016	1.4445	0.22,0.06,0.23,7.75,0.24,1.37,2.3,0.08,0.13,3.37,0.07,1.15,0.57,0.33,4.33,1.67,0.13,0.09,0.84,0.09,0.52,0.23,1.61,0.17,0.4,4.52,1.67,0.58,1.06,0.16,0.11,2.38,0.06,0.93,0.59,2.09,0.14,5.63,0.38,1.09,0.1,4.78,0.07,0.22,0.05,5.81,0.45,1.64,0.07,0.15,0.73,0.64,0.04,2.56,0.55,0.2,0.1,1.04,2.07,0.07,0.15,1.18,1.17,0.47,2.67,1.45,0.53,0.04,0.11,0.03,0.09,0.15,0.3,0.1,0.22,0.19,1.32,0.48,0.12,2.49,2.82,5…	-0.0369589	0.67159	-3.57175	FSCB	6
ACTTCAGTCTTGTTCTTCAGNGG	3.0789	2.3198	2.4827	5.87,0.59,3.38,4.55,8.03,5.2,1.42,0.92,1.95,2.05,8.89,0.58,0.79,0.29,7.24,0.48,0.94,1.46,1.48,4.38,1.16,3.85,5.8,3.95,0.72,7.43,8.59,2.18,2.31,5.1,1.09,2.86,4.69,2.94,1.41,0.71,2.74,0.97,1.67,6.81,3.05,4.56,0.14,2.39,8.61,0.93,0.06,2.99,0.53,3.07,0.98,4.2,9.07,1.0,0.54,2.61,0.73,1.98,1.03,2.25,3.33,2.89,0.75,8.22,5.63,1.96,1.41,5.16,6.48,0.64,0.47,0.76,2.05,7.35,3.89,1.32,4.49,1.44,5.46,0.73,1.87…	0.25851	0.677714	-3.56803	OR5T3	7
CTCTCTCTCATATAAGCTAGNGG	1.5291	0.6874	1.9367	2.89,0.02,3.17,0.18,0.05,6.57,1.24,2.16,0.11,0.11,3.89,2.72,0.41,5.4,2.21,3.15,0.51,0.08,2.6,0.31,0.29,2.81,0.6,0.12,1.8,7.28,1.77,1.64,4.5,0.01,3.27,4.94,1.49,0.13,0.43,0.02,1.53,0.07,0.63,2.55,0.69,2.17,3.02,2.59,0.71,0.51,0.15,0.28,0.25,0.16,0.14,0.06,0.11,8.51,3.92,2.91,0.46,2.02,0.26,1.44,3.16,1.93,0.06,3.86,0.16,0.13,0.41,0.27,1.9,0.37,0.32,0.17,5.79,0.56,0.81,6.26,2.8,2.94,0.18,0.12,3.31,0…	0.422972	0.624785	-3.56312	C10orf113	7
GATTCGGTCCACTCTGAAAGNGG	1.9479	1.101	2.0742	0.25,0.05,1.39,2.25,0.91,0.75,3.29,0.04,0.31,2.27,1.79,0.22,0.81,1.59,0.13,1.19,3.39,0.82,0.19,1.8,4.67,0.2,0.33,0.14,4.72,4.05,0.47,0.21,1.63,0.42,0.18,2.8,0.22,6.84,1.41,2.13,0.65,2.96,8.14,2.45,0.45,0.62,1.8,6.65,0.82,0.18,3.11,4.49,0.14,0.18,0.02,0.49,0.13,2.36,9.28,0.42,0.16,0.33,0.8,2.9,1.03,0.31,1.94,5.35,0.08,0.47,2.39,4.42,2.24,0.64,0.17,0.11,1.31,1.6,3.92,0.38,1.08,1.31,3.14,1.46,4.04,0…	0.119837	0.70071	-3.55989	HRG	7
GGTGGCTCTTGCTCTTGCAANGG	2.2894	1.5209	2.1729	0.18,0.6,5.68,0.94,0.99,7.46,7.31,4.79,5.51,0.4,1.32,2.89,4.61,5.15,0.24,2.05,0.48,0.99,0.9,1.24,0.27,0.05,1.11,2.97,1.1,0.21,0.62,4.04,0.52,0.16,1.03,0.49,0.07,6.66,0.43,0.75,0.92,0.08,0.64,1.0,0.38,1.58,0.77,1.93,0.17,3.3,5.71,7.31,0.62,1.16,6.73,1.86,2.63,3.97,0.11,1.27,3.67,0.19,0.05,0.28,1.02,6.75,5.88,1.74,0.34,0.4,0.97,0.42,1.73,1.01,2.21,0.48,1.67,7.55,5.59,6.03,2.47,0.89,0.68,3.99,0.41,2…	-0.222869	0.678205	-3.54276	CSN2	6
CTTTGGCTTCTTGATTCCCGNGG	2.4208	1.5393	2.3557	1.06,2.62,1.12,0.08,0.46,1.72,5.42,0.52,7.13,1.51,0.16,6.43,0.41,1.49,0.02,2.2,2.11,0.92,0.19,0.99,0.1,0.44,2.81,3.88,0.46,0.32,0.49,1.2,0.27,1.22,3.57,1.35,1.11,1.0,3.22,0.1,0.26,1.07,1.14,1.83,4.73,0.35,5.54,4.54,8.04,2.15,1.6,2.34,6.68,8.41,0.85,1.87,6.32,1.13,5.55,1.37,1.12,3.77,3.64,0.04,3.38,0.22,3.84,4.49,0.55,1.59,0.4,2.13,0.02,0.56,0.02,5.97,0.33,8.56,0.34,1.37,0.74,7.02,1.97,1.91,5.68,7…	-0.124996	0.61872	-3.53409	INSM2	6
AAGAAATTGAACTTACCGCGNGG	1.4654	0.8456	1.6242	5.45,0.3,0.04,1.81,0.3,0.69,0.17,0.41,0.17,3.44,0.51,0.06,3.31,0.89,0.37,1.05,0.43,1.42,0.55,0.03,0.1,0.5,2.94,6.56,2.42,0.79,0.72,1.61,0.36,0.77,1.73,0.16,0.03,0.75,1.21,0.46,1.04,0.02,0.02,0.88,0.44,0.94,0.16,0.21,1.28,0.37,3.54,1.85,5.04,0.39,1.86,2.0,0.22,0.16,0.02,3.2,0.17,0.37,0.28,0.28,5.29,0.21,0.68,1.51,1.49,0.87,4.31,3.06,2.36,2.18,0.45,0.13,0.63,1.82,0.9,1.07,1.99,0.86,0.11,1.01,0.1,2.…	0.122541	0.675236	-3.53094	C6orf10	7
TATTGTTTCCAGAGATGCAGNGG	3.1326	2.5731	2.1229	2.67,8.53,2.15,0.54,2.55,3.84,8.45,6.16,8.45,5.83,2.09,0.96,2.09,1.39,2.04,2.5,3.39,3.6,0.43,3.78,5.42,4.49,8.48,3.49,6.25,2.58,8.01,1.17,0.49,2.63,1.86,0.97,3.74,2.34,2.05,2.89,2.08,0.69,0.63,5.21,6.04,2.46,1.27,3.22,6.05,2.96,1.33,0.92,0.7,2.36,2.57,5.55,2.62,0.94,1.29,1.73,0.91,7.27,3.06,6.46,1.39,0.84,3.6,1.23,1.31,5.44,1.61,4.35,2.65,1.28,0.31,5.93,2.48,2.34,5.53,3.4,1.54,4.51,0.57,1.61,0.81…	-0.00268363	0.647405	-3.469	MORC1	6
ATGAATTCCTCATCTTGCAGNGG	3.9049	3.2934	2.7392	8.21,4.2,2.48,10.08,8.76,9.16,1.35,0.55,2.19,8.73,1.15,9.0,8.48,2.0,3.19,3.74,5.69,3.82,2.12,3.67,1.8,6.22,1.28,2.78,1.25,2.87,2.01,3.23,2.73,0.48,2.4,4.8,1.15,3.37,2.37,7.86,3.35,3.35,0.26,8.25,9.51,3.21,4.73,7.54,9.61,3.56,5.59,0.89,1.52,0.57,4.91,4.66,1.2,0.99,0.73,5.04,6.33,3.63,7.24,8.36,0.47,1.7,6.6,7.89,3.88,0.39,6.37,2.43,0.88,1.19,1.38,6.7,2.47,0.42,0.82,2.33,1.85,3.73,1.05,2.23,2.13,0.7…	0.0254718	0.636981	-3.46262	GFRAL	6
CATACATCGATGAAGCCAAGNGG	2.0974	1.1533	2.234	0.22,0.24,0.05,2.46,0.4,0.43,1.42,0.1,5.3,0.11,0.01,5.81,2.38,6.6,3.13,0.93,0.41,0.81,0.11,0.97,2.41,1.72,0.66,0.94,2.2,0.61,0.64,6.07,5.89,0.19,6.04,1.05,2.18,0.03,2.21,5.51,1.26,0.28,6.5,0.22,0.37,7.91,0.03,7.17,0.01,0.06,6.09,0.49,4.05,0.57,0.18,2.43,6.08,1.54,0.09,0.08,0.31,7.38,0.91,3.56,0.49,3.78,3.85,0.25,4.15,1.12,4.32,5.08,6.84,0.89,0.04,0.19,0.25,4.63,0.02,3.61,2.22,0.15,0.07,2.24,1.14,…	-0.051174	0.707423	-3.40911	SOX14	6
TGAAGACTCCTTTAATGCCCNGG	2.473	1.7516	2.1658	0.19,1.51,0.92,2.73,0.73,1.07,6.1,3.34,5.1,3.25,2.88,3.22,0.62,0.85,1.7,0.61,1.8,1.25,1.0,1.16,0.39,1.94,0.98,1.86,0.54,2.07,6.29,8.2,0.55,5.26,7.58,0.55,7.87,0.89,3.51,2.02,1.82,8.05,0.29,1.02,2.45,3.14,1.39,0.35,3.96,0.31,2.4,1.81,5.06,3.89,0.62,0.88,8.07,0.14,0.88,5.3,6.39,4.06,3.16,6.4,0.59,4.17,0.5,2.59,0.63,5.34,0.18,0.62,1.1,1.75,1.26,2.0,2.79,2.24,2.73,2.94,2.48,1.49,0.57,0.16,0.42,0.43,5…	-0.235733	0.661842	-3.37891	ZNF804B	6
CAGACAATCCAAACATCCAANGG	3.463	2.6556	2.9325	0.57,0.7,2.35,2.74,0.26,2.05,4.61,9.09,1.44,6.78,1.52,8.86,3.06,0.86,7.34,0.21,0.17,0.87,0.73,6.21,2.53,1.52,7.89,0.6,5.42,4.24,5.95,0.45,0.4,5.04,1.85,9.26,0.23,2.37,0.1,2.65,4.48,2.25,1.3,8.93,6.47,8.99,2.1,2.5,5.85,0.61,2.98,5.98,0.34,0.93,2.1,2.42,3.04,1.63,8.67,0.21,8.98,1.64,4.33,1.74,0.25,7.15,3.99,8.62,2.66,0.51,0.92,4.86,5.75,7.67,0.68,5.63,0.74,6.85,6.18,5.93,0.99,0.82,1.71,0.36,0.12,1.…	0.431306	0.641773	-3.31141	OR2T4	7
CATTAATTCCCAAATACTGGNGG	3.7513	3.0839	2.6753	1.14,5.75,6.62,2.9,3.05,3.58,0.89,4.44,2.3,2.56,0.55,3.45,1.44,4.83,0.41,5.17,5.38,0.87,9.88,0.33,3.77,6.45,2.15,2.67,2.25,2.88,3.49,3.66,3.82,8.69,1.25,9.73,4.95,5.47,2.94,0.63,0.47,1.88,4.26,1.88,1.63,1.36,1.82,4.83,2.36,4.02,2.73,2.0,9.63,6.32,5.3,4.2,1.11,4.17,2.49,8.78,1.82,8.98,3.24,0.69,4.91,2.68,3.77,3.01,1.63,1.51,8.76,6.37,2.76,1.93,1.23,1.75,2.03,8.43,1.75,2.5,3.79,1.47,5.08,4.29,2.65,…	-0.127992	0.621335	-3.2775	TRHR	6
TGCTGCTTACGCCAATAAGGNGG	1.0431	0.4225	1.401	0.22,0.07,4.42,0.64,1.86,1.02,1.13,0.2,0.93,1.16,2.01,0.48,0.03,0.24,1.16,0.54,0.1,0.61,2.82,0.17,0.09,0.99,1.02,1.71,0.39,0.09,0.51,4.77,0.28,0.09,0.93,0.08,1.32,4.7,2.78,0.24,3.36,0.71,0.05,1.66,0.76,0.21,1.23,0.31,0.12,1.28,0.04,0.14,1.05,0.07,0.7,0.67,1.15,6.02,2.61,0.87,1.68,0.1,0.33,0.26,0.62,1.69,0.09,0.19,1.56,0.46,2.8,0.17,0.62,1.61,1.02,0.65,0.24,0.12,0.22,2.24,0.06,1.33,0.04,0.06,0.08,…	0.123341	0.705029	-3.25953	KRT71	7
GGCTCACTGCTTATATTCCGNGG	1.1543	0.3101	1.7256	3.71,2.1,0.08,3.62,0.09,3.56,1.51,0.09,3.67,0.17,2.37,0.94,0.56,0.09,0.19,0.1,0.27,0.01,6.93,0.76,7.39,2.99,0.07,1.65,0.01,4.34,1.21,3.93,5.56,0.18,0.69,0.4,2.05,1.25,0.13,4.45,0.04,6.03,0.16,2.02,0.62,0.21,0.06,0.14,0.26,0.1,1.62,0.05,2.75,4.11,0.01,1.72,0.69,0.02,0.07,0.15,0.64,0.57,0.17,0.21,0.23,2.83,0.19,1.61,2.05,0.98,0.28,0.02,0.6,3.59,0.07,0.01,0.85,0.07,0.02,0.19,3.69,0.23,0.02,0.06,0.02…	-0.16515	0.718757	-3.22971	PRSS55	6
CTTCAAAGTGTACCGTGACANGG	1.6329	0.9806	1.7259	4.11,0.09,0.96,1.02,3.8,0.04,4.61,0.26,0.1,5.83,0.12,0.44,0.58,0.79,5.75,1.08,2.95,0.93,0.58,1.52,0.66,0.3,0.18,0.5,2.81,1.37,0.67,3.11,3.67,3.5,0.65,1.41,3.67,0.73,2.53,1.72,1.25,0.13,3.06,0.49,0.22,1.41,0.59,0.64,2.94,0.88,3.29,3.84,0.8,3.03,1.41,1.7,3.57,0.28,0.41,0.77,4.82,0.18,1.3,0.21,1.84,3.55,1.52,3.27,0.96,1.08,0.29,0.28,0.82,0.26,2.19,0.62,4.62,1.85,0.47,1.33,1.06,0.43,6.08,0.45,1.09,2.…	-0.112634	0.604031	-3.22807	CHRNA6	6
GCGTTTAGCATGCCGCACGGNGG	0.7183	0.2083	1.1305	3.74,5.53,0.01,1.35,0.18,0.28,0.05,0.1,2.3,1.58,0.07,3.29,0.24,1.67,0.28,4.61,0.37,0.02,0.27,0.69,1.18,0.2,0.36,0.06,0.42,0.03,0.5,0.88,0.02,0.01,0.13,1.46,0.03,0.2,0.16,3.81,0.04,0.16,0.73,0.03,0.07,0.9,0.11,0.16,2.22,0.1,0.03,1.68,0.29,0.07,0.0,0.68,2.72,1.05,0.03,0.12,0.15,0.23,1.6,0.06,0.04,0.02,0.18,0.24,2.2,0.03,0.01,0.08,2.37,0.09,0.81,0.13,0.19,0.26,0.19,0.08,0.25,0.16,0.02,0.39,0.53,0.93…	0.205151	0.699225	-3.21424	POU4F2	7
CCTCACGCATAAAGATGTCGNGG	1.3915	0.5455	1.7406	0.63,0.26,0.53,6.62,1.57,0.04,5.33,0.57,0.14,0.41,3.91,0.27,0.34,0.05,0.15,2.32,3.66,0.61,3.32,2.27,1.05,5.85,0.15,2.13,5.39,0.22,0.14,0.94,0.65,1.89,1.29,0.16,1.35,1.35,4.06,0.33,2.19,0.09,0.54,0.67,0.27,4.16,0.14,0.28,0.27,0.1,0.43,2.21,0.29,0.06,0.51,2.14,0.21,0.07,0.75,0.47,0.58,4.32,0.67,0.23,0.61,0.11,6.73,2.43,0.23,1.19,2.15,1.92,0.14,0.05,0.36,0.05,0.54,0.05,0.04,1.69,0.25,0.04,3.82,0.43,…	-0.450138	0.653029	-3.19302	OTP	5
CCGAAGATCCTAGAACCATGNGG	2.3502	1.5158	2.2962	2.39,1.0,0.11,0.05,0.6,0.47,7.07,0.09,4.39,0.11,0.38,0.15,0.24,0.12,6.46,0.1,0.7,0.51,0.4,8.65,7.73,0.19,1.35,3.96,1.9,0.6,1.29,0.46,8.31,1.28,8.15,5.46,1.8,5.75,3.13,3.21,7.36,0.46,0.28,4.1,0.44,7.18,5.54,0.27,2.74,0.06,0.28,1.68,1.29,2.46,1.29,0.97,0.53,0.3,7.04,3.51,1.79,0.48,4.56,3.3,8.09,0.83,0.17,6.3,2.4,0.71,2.18,2.1,0.65,0.97,8.34,2.54,2.2,0.14,0.3,0.34,2.19,5.97,5.71,0.51,7.95,7.24,0.23,…	0.132808	0.683781	-3.19208	TAS2R60	7
CCAACTCGTTGAGCTGTGCGNGG	1.5624	0.8687	1.6578	0.39,0.58,1.79,0.78,2.05,0.31,0.71,2.36,1.88,2.4,3.36,1.06,0.58,1.98,1.37,0.31,0.12,4.82,1.55,1.63,2.5,1.81,2.91,0.67,3.11,2.37,1.04,3.21,4.14,0.14,0.29,0.67,0.82,0.14,1.15,1.49,0.51,0.83,1.71,0.27,0.07,0.52,0.28,5.95,0.27,1.31,1.91,6.51,0.53,0.11,1.53,4.48,0.37,0.05,2.73,0.28,1.61,1.91,1.26,1.07,0.49,3.97,0.9,0.88,0.26,2.28,5.14,6.46,3.56,4.2,2.19,0.63,1.44,0.45,4.0,0.1,3.87,0.12,4.36,0.39,0.43,…	-0.0323866	0.648286	-3.15359	OTP	6
TGGTTTATAAAGAAGTACATNGG	3.5726	3.0614	2.019	3.11,9.27,2.16,1.21,5.43,6.24,3.32,4.99,2.62,6.05,3.6,2.38,3.54,4.52,4.24,2.54,4.21,3.53,2.28,4.53,3.92,1.81,3.0,1.44,5.32,2.76,1.69,0.97,0.86,9.71,4.83,3.38,3.54,2.39,9.26,3.51,6.75,9.2,8.4,3.96,1.55,6.93,3.9,1.37,3.02,3.63,4.0,1.92,2.59,2.88,2.88,2.92,2.59,2.05,3.86,3.63,4.63,3.15,1.48,0.95,2.63,2.01,9.39,1.79,9.38,2.72,4.99,1.93,5.3,1.83,5.77,5.53,3.18,3.87,2.25,4.78,3.12,9.77,2.2,0.8,2.63,2.2…	-0.0637152	0.606393	-3.15211	OR2T10	6
CTCGAGTTCATCAAGTGCCANGG	1.5655	0.7755	1.7621	0.35,4.65,2.36,0.28,2.47,0.47,0.4,1.12,0.24,0.26,1.45,2.07,6.12,2.54,0.09,1.4,0.05,1.88,1.6,2.11,1.04,0.11,1.05,0.95,3.23,4.1,3.36,0.7,0.16,0.45,3.46,2.64,2.32,3.23,0.67,4.53,0.05,0.18,4.94,0.52,0.19,0.5,0.08,6.88,0.1,0.69,0.12,0.76,0.26,0.65,0.14,0.13,0.38,1.05,0.23,0.14,2.99,5.76,0.25,0.02,0.27,0.5,2.07,0.91,0.96,0.07,0.12,0.13,0.2,2.12,0.7,0.14,2.82,0.12,2.01,0.43,1.29,4.5,3.28,0.19,0.46,0.1,2…	-0.100194	0.647893	-3.15003	TSSK2	6
GCTTAGCTTACTTCTTGCCANGG	3.4517	2.8275	2.6052	6.16,3.06,2.99,1.51,2.56,6.05,2.19,4.5,1.66,2.37,8.88,0.71,1.94,2.19,1.44,0.2,1.09,2.94,0.24,6.93,2.97,3.71,2.47,6.31,0.79,7.74,8.8,1.36,0.78,5.16,1.92,0.89,4.0,0.06,7.05,4.58,1.88,2.44,0.87,4.66,5.61,3.19,4.89,1.51,1.38,8.52,5.35,4.68,4.54,3.12,8.6,3.05,2.72,2.03,4.68,0.12,5.97,0.83,0.46,4.75,1.78,6.18,8.13,0.92,1.37,5.52,7.87,2.51,6.74,0.82,8.04,0.2,0.89,6.45,3.24,0.13,8.27,1.06,5.56,5.81,1.73,…	-0.103956	0.684852	-3.09457	BPIFA3	6
TGTTGCATCTTGGGTCACCCNGG	2.0119	1.2495	1.9724	1.99,0.91,0.73,0.28,1.78,3.54,1.54,0.42,0.98,1.03,0.39,0.18,0.31,5.58,2.55,3.17,3.07,0.14,1.29,0.47,7.33,0.57,6.52,1.86,6.03,0.38,2.28,0.51,0.16,1.1,1.45,5.24,0.66,0.47,4.02,6.85,0.04,2.06,2.96,1.81,6.25,6.07,1.39,0.06,2.38,7.37,6.41,1.31,1.54,1.69,0.63,3.14,0.52,0.6,0.83,0.4,0.44,2.43,1.83,7.34,4.98,3.56,3.51,2.49,3.81,2.88,0.51,2.29,1.56,0.13,0.22,0.98,0.49,0.38,2.89,3.6,7.2,0.49,1.26,2.67,2.87…	0.307472	0.629831	-3.05509	USP29	7
TATCGCTCAGTACCTTGCGANGG	0.7707	0.1652	1.1905	0.03,0.06,0.51,0.57,0.05,2.03,0.25,0.19,0.43,1.4,0.06,0.44,1.69,0.42,0.01,0.07,0.07,0.06,3.4,0.04,0.26,0.01,2.05,0.03,0.29,0.24,0.07,0.08,0.12,3.26,0.07,0.02,0.04,3.66,0.07,0.03,0.13,0.01,5.24,1.99,0.18,0.02,3.58,1.76,4.43,0.23,0.02,0.07,0.43,0.03,3.3,1.06,0.01,0.07,1.02,0.41,0.21,0.01,0.7,0.09,0.01,0.15,0.01,0.24,1.69,0.04,0.28,0.13,0.13,0.04,0.03,0.03,1.19,0.01,0.67,0.11,0.04,0.25,0.71,0.05,0.0…	-0.567111	0.660967	-3.0467	HIST1H4G	5
TCATGCTTGCGATTCTTCTGNGG	2.7485	2.2549	1.8106	1.93,3.36,4.25,1.45,0.57,2.12,1.32,4.11,3.37,0.37,2.59,2.72,3.49,2.04,1.16,2.61,1.31,1.71,1.49,5.23,1.12,4.97,4.6,2.42,0.8,4.61,1.22,2.47,1.02,3.06,0.92,1.21,1.73,0.81,1.67,1.84,2.14,5.65,3.4,0.61,1.66,1.03,2.57,1.0,5.14,1.83,6.21,1.83,3.74,4.12,3.78,2.36,1.91,1.52,3.32,2.22,2.85,2.8,1.37,2.91,3.13,8.18,1.73,1.24,6.97,0.55,1.67,3.47,5.06,1.52,6.55,1.95,1.03,0.56,3.38,2.1,2.43,3.0,3.48,1.26,2.17,0…	-0.0253159	0.643347	-3.04545	TAS2R9	6
CGAACATGTCTGCGGCCGCGNGG	1.3962	0.5723	1.6923	2.64,0.8,0.97,0.29,0.12,0.06,0.18,0.26,0.05,1.81,0.53,0.39,0.16,0.99,0.54,0.22,1.41,0.01,4.93,6.16,3.06,0.21,1.95,0.03,4.41,1.24,0.19,0.74,1.73,0.34,0.33,3.73,0.65,0.2,0.37,0.22,0.08,1.03,0.47,0.38,1.19,0.14,0.17,0.08,0.33,4.65,0.04,0.42,1.95,0.01,0.51,2.52,0.46,4.71,1.03,0.06,0.19,0.16,0.19,0.51,2.17,4.68,0.02,3.78,0.9,3.57,0.44,4.94,0.05,1.28,0.11,0.44,0.44,0.12,1.3,0.1,0.25,1.5,5.58,0.02,5.35,…	0.115761	0.606781	-3.01835	FOXE3	7
GCTTTGAGTTGAAAAGGTCGNGG	2.151	1.4461	1.9864	3.97,0.75,2.18,0.91,1.52,2.02,7.52,6.58,1.17,0.37,1.39,0.53,5.86,3.23,3.16,0.12,0.36,3.89,1.61,1.84,1.98,2.95,1.03,0.63,0.11,3.82,0.87,7.31,0.34,2.37,1.88,1.64,4.91,0.62,1.39,1.14,6.63,4.07,0.86,2.01,1.46,5.82,0.9,1.31,5.0,1.48,0.56,1.16,6.86,6.84,5.45,6.73,4.0,2.73,7.78,3.47,2.1,1.73,0.48,7.87,1.02,0.91,2.78,2.23,0.5,7.14,0.74,0.61,1.31,0.42,1.81,0.3,0.63,0.22,1.68,0.48,1.64,5.95,1.78,3.87,0.97,…	-0.214449	0.663064	-3.01431	MS4A5	6
TATTAAAGCCAAACAGAAGANGG	3.2085	2.7063	1.959	2.3,5.57,2.22,3.47,3.16,5.31,1.32,1.3,3.82,2.37,1.49,3.24,2.43,2.72,2.84,1.28,1.61,3.26,1.59,2.15,1.56,5.1,1.85,1.72,8.72,4.84,3.36,1.76,3.3,9.21,1.01,1.54,3.77,2.52,1.77,3.55,3.13,1.01,1.52,7.29,1.86,0.86,3.63,1.13,3.82,1.66,6.12,3.04,8.08,1.63,1.98,1.94,5.18,8.47,4.78,3.02,2.95,7.35,3.76,2.07,2.52,1.46,1.18,3.29,1.23,3.27,3.51,5.23,3.52,0.89,0.82,1.83,5.3,2.84,1.94,4.62,2.73,5.45,0.67,2.24,3.96…	-0.029706	0.625985	-2.96966	DRD3	6
TGCTTCCTGCTAGATTACCANGG	1.5751	0.6329	1.9258	0.8,2.7,0.39,1.59,3.25,1.16,1.98,0.12,0.55,0.14,1.9,0.65,0.67,0.4,3.92,0.29,2.39,0.1,3.66,0.02,3.52,0.17,1.76,0.25,0.14,0.14,4.94,0.01,0.74,8.86,0.19,1.5,0.08,1.18,0.12,2.56,0.17,0.16,0.13,0.32,0.08,1.01,0.38,0.05,0.14,0.24,2.81,1.05,0.14,1.79,4.55,1.0,3.89,0.77,0.67,0.08,0.05,4.26,0.13,0.12,0.05,0.45,0.09,0.06,0.14,0.05,0.04,0.11,1.41,0.58,2.11,0.46,0.69,2.1,7.82,0.08,0.01,0.2,3.21,0.02,4.9,1.88…	0.071863	0.669106	-2.96654	RP1	7
TCATGGCGTTTGACAGCACTNGG	1.1731	0.2617	1.7546	0.12,0.06,5.52,0.03,0.2,6.0,0.11,5.02,0.01,3.16,0.02,0.05,0.63,0.02,5.44,3.6,0.03,0.04,0.07,0.45,0.02,0.56,0.0,0.03,3.83,3.91,1.91,0.09,4.8,4.54,0.12,5.4,0.69,0.1,0.33,0.25,0.28,3.5,2.86,0.26,1.21,2.13,5.45,0.04,6.03,0.67,2.62,2.71,0.06,0.17,0.14,4.4,0.02,0.24,0.08,0.04,0.01,3.51,0.21,1.7,2.27,0.01,0.7,0.1,5.12,0.09,2.79,4.42,0.5,0.14,0.2,0.02,0.1,0.05,0.11,5.07,0.1,0.07,0.01,0.08,0.73,0.01,1.76,…	0.14802	0.614447	-2.96277	FABP2	7
TCCAGATTCCCGAACCTCGANGG	0.7226	0.178	1.238	3.29,0.03,0.13,1.01,0.04,0.04,0.27,0.23,0.25,0.56,2.7,2.55,1.01,0.24,0.25,1.12,0.01,0.02,0.09,0.28,1.27,0.06,0.02,0.08,0.14,0.27,1.09,0.08,0.03,0.02,0.15,2.9,0.47,0.02,5.36,3.73,3.92,1.59,0.01,2.9,0.08,0.06,0.4,1.48,0.11,0.03,0.01,0.29,1.69,0.1,0.0,5.97,0.39,3.39,0.05,0.1,0.09,0.85,0.09,0.01,2.55,0.1,0.32,0.03,0.01,3.58,0.07,0.32,0.49,6.55,2.86,0.78,1.46,5.05,1.14,1.53,0.27,0.05,0.12,0.02,0.34,1.…	0.00951409	0.621766	-2.92571	FCRL4	6
TGATATATCTCCTTTCAGTGNGG	3.5419	2.8323	2.5849	0.4,3.41,2.05,3.0,0.3,1.86,8.05,0.39,6.03,1.83,6.29,1.57,3.81,7.98,1.15,1.47,1.47,5.08,5.6,9.23,0.92,2.39,0.83,1.27,2.54,3.7,8.32,8.54,5.27,5.42,2.22,0.46,0.83,1.93,8.01,4.52,4.2,2.56,2.82,1.77,6.29,8.22,0.46,5.69,1.19,5.02,2.53,3.99,5.84,1.25,3.4,3.76,3.25,1.13,7.54,1.11,7.79,2.98,6.92,9.49,5.5,0.47,1.16,3.64,2.91,4.37,5.46,3.4,2.18,8.53,2.47,7.49,4.73,7.7,1.09,9.23,8.28,1.29,5.23,2.45,3.11,3.78…	-0.147905	0.659523	-2.91298	MEPE	6
TATTATGTCGGCTATTCACANGG	2.3346	1.6365	2.0477	0.49,0.83,2.46,1.37,0.76,0.94,0.94,3.47,2.13,3.3,0.71,0.84,2.97,0.21,4.73,6.69,0.24,6.89,2.56,3.29,3.51,7.62,5.15,0.87,0.16,0.5,2.26,1.27,1.2,1.77,5.14,1.2,2.56,7.12,0.63,0.15,0.37,7.26,2.96,0.67,0.55,1.67,2.52,1.13,1.31,1.4,1.69,0.62,4.54,6.63,0.35,7.0,0.49,1.93,0.22,4.16,4.95,0.98,0.79,2.66,5.06,7.26,3.09,0.37,1.52,2.96,0.33,7.28,2.53,5.96,2.21,0.44,1.34,1.77,7.09,0.33,4.29,0.58,0.86,2.63,1.55,…	-0.472986	0.630811	-2.90873	LIPM	5
ACGTTCCCTTCAAGACACAGNGG	2.7552	1.5221	2.7938	2.16,5.93,3.7,2.57,5.68,0.68,8.08,8.9,1.44,3.09,2.56,3.35,0.41,3.43,8.03,0.08,6.42,0.51,0.99,0.1,0.1,1.12,1.71,0.51,0.12,0.99,0.57,2.94,0.04,2.39,0.05,1.23,8.89,4.07,0.12,0.14,1.01,1.66,6.77,0.2,4.65,0.44,1.57,0.03,0.98,6.36,1.71,1.62,0.36,6.4,0.01,4.94,4.53,5.85,4.62,4.98,0.28,6.25,0.13,2.08,3.88,1.57,0.02,1.04,0.08,4.16,0.5,1.06,0.58,0.03,2.27,0.03,1.8,0.16,0.08,0.43,5.68,2.1,7.2,0.11,4.01,0.11…	0.234505	0.693426	-2.90496	GCG	7
GAACCGGAGCAAAATTCGCANGG	0.8767	0.2373	1.4122	0.68,0.02,0.3,0.21,0.24,1.12,0.14,0.01,1.12,0.11,0.48,3.69,0.94,0.8,0.03,0.18,1.2,0.03,2.52,1.28,1.68,0.29,0.02,1.06,0.65,4.23,0.02,0.02,0.38,0.1,0.19,0.3,1.14,5.6,0.27,2.25,0.13,0.79,0.01,0.05,0.03,0.1,0.9,0.51,0.52,1.3,3.83,0.62,3.02,0.01,0.02,0.04,0.05,2.42,0.0,1.01,0.28,0.43,0.02,0.35,0.1,0.02,0.04,0.2,5.21,6.38,0.04,0.0,0.42,1.42,0.07,0.24,0.02,4.0,0.1,1.43,0.06,0.02,0.06,0.01,0.06,1.92,0.02…	0.244338	0.612792	-2.88034	ASIC5	7
AGATTAATCGTGTAAAACATNGG	1.9633	1.3788	1.8147	0.76,1.36,0.1,0.77,1.54,3.26,0.9,9.66,3.63,0.19,0.52,0.44,0.61,0.39,4.05,3.72,0.17,1.28,0.63,4.06,3.7,2.05,0.48,3.01,5.31,0.43,1.47,5.63,0.69,1.54,0.64,2.91,0.46,0.54,0.79,0.74,1.37,0.31,6.94,0.71,2.31,2.24,9.55,1.02,1.23,0.38,0.41,2.84,0.44,2.11,2.64,1.47,0.57,0.84,1.77,0.43,3.19,3.01,4.03,0.18,4.38,6.7,0.87,2.25,3.34,0.67,4.03,4.64,2.06,3.74,1.52,1.42,1.21,1.94,2.34,7.45,5.55,5.1,0.22,9.02,1.02…	-0.00555954	0.618786	-2.87837	CHRNA6	6
GGGTGTCTTCATGATCTCAANGG	3.0422	2.4153	2.3202	1.74,1.58,8.31,2.97,0.95,1.49,0.65,1.2,0.96,1.56,1.49,2.18,2.96,2.93,1.03,0.77,6.17,0.75,4.63,4.64,2.38,2.67,1.66,3.15,0.82,1.56,1.5,0.77,3.98,4.38,0.19,2.08,0.76,3.34,1.82,1.2,2.52,0.89,1.76,1.94,1.17,0.38,0.13,1.11,1.55,1.18,4.05,3.07,6.51,2.23,0.95,1.47,1.14,2.93,8.58,1.71,0.84,5.8,0.67,0.63,0.82,0.29,8.53,2.24,2.8,8.71,2.67,4.14,0.94,1.72,4.8,1.58,3.43,0.78,1.45,0.4,1.05,9.12,1.28,3.46,0.2,1.…	0.154366	0.625716	-2.86295	MMP27	7
AATGGTTGTCAATAGCAAAGNGG	2.5507	1.8397	2.2147	2.44,5.09,0.66,1.59,6.02,2.64,0.49,0.46,0.53,2.21,0.2,2.47,0.06,0.14,3.4,3.92,0.81,7.19,0.81,7.86,0.72,3.56,3.6,5.13,1.16,0.76,2.72,3.5,1.19,1.41,1.06,6.79,2.26,1.17,1.27,0.62,0.86,1.02,1.55,0.55,0.52,4.4,3.93,7.75,1.75,3.36,2.35,2.84,1.41,1.29,1.17,0.35,2.75,0.56,0.45,3.86,2.06,8.11,5.61,0.29,4.64,0.5,6.52,1.25,4.26,1.64,8.55,1.48,3.67,7.91,4.13,1.85,1.02,0.44,0.75,0.77,0.28,3.89,6.85,4.1,2.77,8…	0.194107	0.687279	-2.84334	TSGA13	7
CTGTTCATCACTATGTCCCGNGG	3.3172	2.6953	2.2143	4.75,2.78,7.17,4.52,0.7,8.41,4.95,8.84,1.51,4.8,0.92,7.49,1.87,1.03,8.61,5.06,1.41,1.42,1.87,1.21,2.11,1.27,7.72,2.48,0.97,3.55,2.6,1.36,9.14,3.78,7.0,2.26,5.96,0.88,1.43,5.02,1.2,1.28,5.12,4.25,2.96,0.52,2.61,0.75,1.49,3.49,5.22,9.57,0.24,1.02,3.05,1.03,0.74,1.29,1.82,0.86,2.65,4.09,2.81,5.73,4.17,1.95,4.02,0.65,0.76,4.21,6.42,3.16,2.43,4.21,2.52,1.34,1.43,1.53,3.23,3.72,1.01,8.72,2.7,1.28,3.85,…	-0.132604	0.677987	-2.81284	FGF6	6
GCTTGCAGACCGTCATGAAGNGG	1.2117	0.325	1.6242	0.01,0.76,0.48,0.16,0.09,0.39,4.17,0.15,0.01,0.17,0.31,0.1,1.17,0.01,3.53,1.12,0.88,0.63,0.25,4.17,2.8,0.12,0.38,3.11,1.27,3.11,0.04,0.07,0.08,0.19,0.09,2.18,0.34,4.23,0.02,0.24,4.5,4.13,0.03,0.04,0.08,0.53,0.15,1.66,1.16,3.5,0.49,1.95,0.08,4.17,0.06,1.71,0.82,0.06,0.02,0.04,5.61,6.58,0.1,0.93,0.12,5.51,0.59,0.18,0.15,0.03,0.02,4.17,0.26,0.26,0.71,1.54,0.05,0.17,1.82,0.08,0.01,0.53,0.1,0.15,0.07,…	0.177824	0.677451	-2.80864	KCNK10	7
TCACCATCTTCCACGCACTGNGG	2.8044	1.8247	2.5845	5.76,5.36,0.83,4.59,6.27,7.43,1.93,1.89,2.61,3.53,0.1,8.38,1.72,0.75,0.42,1.44,4.26,2.16,0.24,0.1,7.97,6.27,3.4,0.2,0.9,0.77,3.92,3.95,0.66,1.11,0.92,5.32,0.42,0.49,1.59,1.22,6.51,0.41,5.46,2.17,2.42,5.23,0.82,0.13,0.62,0.02,2.4,0.56,0.24,4.27,0.06,0.98,2.7,1.91,1.89,7.88,2.96,0.38,9.34,3.58,6.99,0.18,0.07,0.17,0.9,2.13,0.1,1.01,0.25,0.73,7.02,0.17,0.29,0.61,0.12,0.83,0.23,4.77,6.74,8.19,3.64,9.1…	0.230795	0.678513	-2.80227	MC2R	7
CTCCATTCTCTCCCACCGCGNGG	2.2585	1.3409	2.2199	0.06,0.76,1.8,2.86,0.28,0.95,0.28,0.07,0.22,0.88,1.8,2.38,2.21,1.86,0.34,6.05,0.24,0.49,0.73,5.55,7.13,0.49,2.07,0.9,0.06,1.02,0.1,1.36,3.78,6.33,0.04,4.89,1.38,6.65,4.75,0.27,2.32,0.65,2.81,0.61,1.66,6.12,1.66,0.19,5.61,0.47,0.74,0.3,1.61,4.17,7.67,0.52,7.29,2.77,1.18,6.21,0.17,5.1,0.35,4.93,0.62,2.96,6.69,1.33,1.45,3.29,4.38,0.4,0.87,0.58,0.49,6.96,0.59,3.37,2.6,1.25,5.47,6.38,1.06,1.71,0.05,0.…	0.145079	0.628965	-2.78259	BARHL1	7
GGGTTTATCCTGAACAACATNGG	3.5305	2.7191	2.676	1.02,9.29,1.46,4.53,1.39,8.21,9.63,9.3,1.45,5.55,0.65,1.65,3.28,1.14,2.37,3.51,6.94,1.42,0.87,3.47,2.78,1.13,8.87,4.56,1.62,6.18,1.56,2.98,0.33,6.21,2.18,4.58,9.09,3.73,1.22,1.85,3.77,1.27,0.42,1.27,7.64,0.74,2.23,2.74,4.3,8.28,0.64,1.2,3.33,0.55,9.82,2.88,6.55,0.95,4.04,0.55,3.96,7.33,0.66,2.36,8.45,5.82,2.33,0.94,0.28,2.78,2.88,2.38,2.02,1.29,0.97,9.35,2.12,1.65,2.59,4.15,0.8,1.5,1.9,1.52,2.87,…	0.19324	0.628882	-2.77823	CACNG5	7
GGGAGCTGATTCACATGCAANGG	2.5931	1.643	2.5035	2.6,8.17,6.77,0.19,3.23,1.91,3.35,0.85,2.65,1.61,2.28,3.3,4.85,1.96,8.5,0.55,3.53,0.34,0.39,8.36,0.63,6.4,0.48,0.04,1.06,8.26,2.61,1.01,2.84,3.76,6.48,0.68,3.98,1.2,0.22,0.49,0.26,0.55,3.72,1.52,2.18,0.49,0.18,0.87,8.24,1.7,0.13,0.26,8.15,2.14,0.37,2.99,4.99,3.71,8.09,1.76,6.03,1.08,4.34,0.76,4.81,2.87,1.61,7.38,0.87,0.2,2.74,8.19,1.13,0.28,2.19,3.18,2.46,8.19,9.16,3.05,2.49,6.01,0.26,2.14,7.5,1.…	0.297322	0.68882	-2.75472	HTN3	7
GGGAATCTCATGAGGACGATNGG	1.7734	1.0196	1.8748	1.17,0.21,6.88,0.65,0.16,0.18,6.51,0.15,0.58,0.42,0.19,3.19,1.62,0.96,3.26,5.99,2.98,4.34,0.65,7.24,6.52,7.07,4.6,6.49,0.09,1.04,1.16,0.41,0.73,0.99,3.01,0.28,1.28,1.48,0.74,4.64,4.49,1.27,0.28,0.43,0.98,1.07,0.16,4.65,0.99,0.25,1.25,0.57,4.55,2.99,1.86,0.7,0.24,0.53,3.94,2.05,0.77,0.26,0.9,5.19,6.33,1.44,1.06,0.1,1.51,0.78,2.54,0.28,2.07,0.73,1.2,0.24,1.72,0.95,1.47,0.78,0.85,0.24,0.13,0.82,0.41…	0.197183	0.678817	-2.75398	CABP5	7
TTCTGCGTAGAAAACAGCGCNGG	2.0555	1.5634	1.6518	1.17,0.56,0.48,3.28,1.55,0.67,1.91,4.53,7.7,2.38,1.03,2.31,1.59,4.17,5.71,0.31,1.89,2.03,0.83,0.35,2.52,2.96,2.46,2.75,1.29,1.0,0.43,0.2,0.72,0.76,4.6,0.71,0.35,1.75,1.1,2.45,6.71,1.34,1.54,2.69,0.42,0.67,4.01,0.67,1.06,4.89,7.24,0.69,3.62,0.67,1.04,3.48,1.71,0.9,0.52,0.79,0.27,7.66,1.14,2.37,0.97,1.38,2.7,0.49,2.67,0.73,4.23,1.53,4.71,1.6,1.51,1.68,3.76,0.51,1.25,0.97,2.16,2.49,4.11,1.86,1.45,0.…	-0.571956	0.611753	-2.75272	DRGX	5
GTGTCCTTTGAAAAACCGAGNGG	1.7925	0.7988	2.1213	0.03,0.02,1.89,2.99,0.19,3.26,0.12,0.49,2.14,0.08,0.11,0.93,3.02,0.45,1.09,2.25,0.13,1.27,0.54,1.98,0.1,0.07,2.21,0.85,0.53,8.07,0.02,1.69,1.5,0.02,0.49,1.71,0.13,5.75,0.32,6.16,0.02,0.76,2.07,0.15,6.28,0.15,2.66,0.07,1.11,0.55,0.98,0.46,0.39,0.8,1.06,0.07,1.34,2.12,0.04,3.9,0.13,0.21,0.09,0.3,0.34,1.22,0.35,5.88,1.26,0.05,0.39,2.6,7.03,4.17,0.05,5.39,1.95,0.21,7.03,0.02,1.29,0.03,0.4,7.15,0.66,0…	0.165451	0.692142	-2.74361	SLITRK1	7
TTAGCATGTTGTAATGCAGTNGG	2.9163	2.1807	2.3978	1.79,2.73,8.26,2.69,0.89,8.87,1.6,3.96,0.86,0.86,0.18,7.41,1.42,7.66,2.69,2.18,4.11,3.23,2.51,0.7,6.01,8.17,1.43,0.29,3.04,3.53,5.29,1.23,1.04,3.46,1.69,3.99,0.65,0.11,1.4,7.96,6.18,0.44,8.74,2.86,8.54,0.29,2.3,3.22,6.36,1.93,0.86,4.83,9.54,5.02,1.08,2.12,7.99,2.42,4.37,7.06,4.89,4.94,2.58,0.38,0.74,0.4,1.73,2.41,1.36,6.01,7.77,8.32,1.54,1.79,2.87,5.43,4.43,1.61,0.06,0.96,1.45,0.86,7.89,3.48,1.76…	0.0358825	0.610951	-2.73535	OR10H3	6
GTGTCTTCTCTTCATCGCCCNGG	2.2924	1.1494	2.4557	1.56,5.0,6.05,0.66,7.72,2.17,6.84,8.42,1.36,6.54,0.15,0.96,1.8,0.03,3.91,2.61,2.06,3.97,0.12,1.04,0.61,7.68,0.5,6.93,0.37,0.12,0.1,7.13,1.58,0.03,1.46,7.24,0.26,1.75,2.21,0.52,0.71,0.55,4.72,2.79,0.56,6.25,6.95,7.01,1.34,0.97,7.29,1.31,5.86,0.89,5.75,0.38,1.06,8.05,0.09,0.13,0.86,0.7,5.92,6.07,7.67,1.58,2.19,1.85,6.83,0.03,0.3,0.9,3.34,0.04,0.43,0.14,0.48,0.21,0.02,0.13,6.05,5.8,0.31,0.22,8.16,1.…	0.0433412	0.604847	-2.72812	OR5M1	6
CTCGAGTTAATCAAAACCCGNGG	1.2233	0.6345	1.4383	2.96,0.08,1.05,0.31,0.05,0.47,0.14,0.13,0.33,0.27,0.38,0.61,0.03,0.44,0.46,0.15,0.18,2.33,0.21,0.1,0.18,0.18,2.34,0.82,0.14,1.01,2.75,0.07,0.58,0.02,1.39,2.41,0.66,0.2,0.04,0.2,0.53,0.58,0.04,0.04,1.45,0.97,2.69,2.8,3.18,2.26,4.93,0.46,1.25,0.6,1.45,0.38,1.62,1.9,0.24,0.17,0.2,0.18,1.13,0.07,0.33,0.41,3.68,0.08,0.32,1.08,0.61,0.31,0.01,0.83,0.08,0.16,0.18,4.15,2.51,3.62,0.22,0.39,0.03,1.57,1.81,0…	-0.26508	0.69874	-2.69515	TSSK1B	6
CCTGGTAGCAGAATGCCGCANGG	1.8902	1.4048	1.5125	1.27,1.25,1.78,0.54,0.62,0.38,2.94,2.19,0.8,2.03,0.56,0.27,1.4,2.8,0.32,0.59,1.49,1.31,0.75,1.16,1.16,1.77,1.68,0.34,0.56,0.42,3.14,1.67,0.64,1.44,4.05,3.02,2.31,1.23,1.41,2.83,0.94,1.9,2.76,0.17,0.44,0.51,0.81,3.49,0.82,2.35,1.1,3.46,1.25,5.61,4.46,1.04,0.33,2.21,0.35,0.93,2.17,2.48,0.88,0.52,0.28,1.05,0.47,1.61,5.01,2.69,0.84,0.94,2.02,1.42,3.22,1.8,4.02,4.15,2.19,4.43,0.89,0.66,1.03,0.32,0.59,…	0.2466	0.611643	-2.69436	TAAR5	7
TCTGCTTTGATTGCATCCAGNGG	2.2636	1.5831	2.0718	0.53,7.44,1.53,0.45,1.99,0.34,1.17,4.69,0.07,6.81,3.33,2.02,0.65,0.89,2.61,0.65,7.0,1.4,1.23,3.15,0.28,1.05,1.5,3.07,0.53,0.34,8.16,5.46,3.51,1.34,4.82,2.36,8.84,6.02,0.95,1.69,3.51,1.13,2.34,1.56,1.88,3.64,0.21,1.88,1.83,5.81,1.26,0.64,0.32,0.43,0.87,8.56,3.51,7.94,0.41,7.82,4.92,1.14,2.16,0.55,0.77,1.39,5.28,0.34,0.21,1.6,3.24,6.12,1.23,7.61,3.79,7.13,1.35,0.34,0.48,0.44,0.65,7.64,0.8,6.96,0.56…	0.123469	0.676818	-2.68581	RFPL4B	7
TGTTTGGACCTTCTTTCCCGNGG	2.5701	1.903	2.2245	5.26,4.08,0.59,1.84,5.56,2.76,1.89,3.02,0.35,0.63,0.4,6.89,2.24,3.62,0.7,0.67,4.31,2.48,2.95,1.31,2.17,0.22,2.64,2.72,0.66,8.44,4.66,4.09,6.8,4.31,1.67,8.39,0.14,6.18,1.44,8.01,1.42,2.04,4.34,3.88,1.55,1.41,2.61,0.4,4.61,0.3,4.7,3.7,3.8,3.1,4.35,5.79,1.61,1.76,0.86,0.22,0.34,0.25,8.32,2.47,4.29,2.79,1.46,0.77,0.37,1.82,1.08,0.65,0.22,0.23,0.59,1.45,2.6,1.12,0.47,2.59,2.61,0.59,0.66,0.16,2.5,7.35,…	-0.0332389	0.68787	-2.6644	CNGB3	6
GTTTGCAGCCAGATGCTGCGNGG	2.4422	2.0996	1.4776	1.56,1.14,1.73,1.52,0.98,4.48,3.68,1.45,2.24,4.87,2.82,4.54,5.08,1.15,2.85,3.04,1.92,0.51,4.25,2.49,1.83,1.84,4.52,0.52,3.06,1.79,2.98,1.29,0.7,4.42,4.43,1.33,7.21,1.07,5.39,2.43,4.61,1.67,2.71,0.91,3.9,1.92,2.17,1.37,2.15,5.06,2.82,1.62,2.58,3.06,2.6,1.91,2.7,2.15,1.54,4.8,2.58,1.47,4.54,0.9,3.11,1.67,0.91,2.63,1.34,2.89,1.17,2.08,2.02,2.25,4.72,0.73,1.11,4.52,8.04,1.6,3.41,3.89,2.37,2.58,1.03,2…	-0.0373179	0.630523	-2.66411	PGLYRP3	6
CAGCAAATGCTGGATACGAGNGG	2.0311	1.5729	1.6149	1.74,0.36,0.71,1.06,6.35,3.56,5.58,4.02,2.79,0.32,2.81,7.09,1.06,2.76,2.36,0.28,3.08,1.1,3.01,0.55,0.55,7.16,3.96,3.47,0.91,2.75,2.1,1.82,0.78,0.72,7.31,3.04,7.03,2.0,1.84,2.11,0.33,1.33,0.34,0.71,3.26,3.17,1.47,2.7,1.05,1.52,0.24,2.6,2.4,0.31,0.83,2.63,0.51,1.6,1.55,0.92,1.88,0.67,1.05,0.2,2.11,0.52,1.93,0.55,2.92,5.17,1.38,0.6,0.44,2.87,1.35,1.23,0.77,0.67,1.06,5.31,1.5,0.92,1.18,1.76,1.5,1.33,…	-0.199752	0.650692	-2.6597	TEX101	6
GAGTTACGTCTGCAACACGCNGG	1.2152	0.3798	1.7372	0.02,3.39,0.32,0.0,1.05,0.15,0.11,0.66,0.0,0.06,0.46,0.81,2.01,0.22,3.04,0.05,0.44,4.06,6.77,0.12,0.41,0.24,0.03,1.17,0.04,0.72,2.59,0.02,1.39,0.0,1.94,3.36,0.01,2.05,0.01,7.35,0.32,4.83,0.06,1.93,0.11,0.0,1.01,0.02,0.2,0.24,1.39,0.48,2.76,0.58,0.07,1.9,0.04,7.13,0.16,0.01,0.7,0.62,2.36,0.84,0.49,1.38,1.11,0.09,3.36,0.1,0.15,0.46,0.03,0.39,0.09,0.02,4.88,0.09,0.42,1.4,0.07,3.83,0.03,1.29,0.06,0.1…	-0.10026	0.704838	-2.63378	TBC1D21	6
TGCCGGGCTCTGAATTCACGNGG	1.1773	0.2113	1.7112	0.02,0.95,0.63,2.26,0.01,0.22,2.45,0.25,0.01,0.06,0.02,4.13,0.04,0.07,4.11,4.53,0.29,0.06,1.95,2.56,0.35,4.11,4.11,0.48,0.0,0.92,4.11,4.11,4.11,1.51,1.96,0.35,0.16,0.0,0.54,0.31,0.31,0.04,4.11,0.0,0.13,0.28,0.26,6.33,1.4,0.87,0.01,0.01,2.59,0.23,0.36,3.04,0.61,0.1,2.48,0.2,2.47,0.9,0.22,0.04,1.14,0.23,2.41,0.38,1.04,0.04,3.22,1.61,0.68,0.03,4.11,4.11,0.01,0.01,0.32,0.01,0.43,1.79,0.04,0.02,4.11,0…	-0.00574342	0.673331	-2.62121	DSG4	6
GAAAGAGCACAGACGTCGAGNGG	0.9652	0.3837	1.3188	2.39,0.19,0.17,1.72,4.07,0.07,1.33,0.43,0.12,0.18,0.16,0.1,5.01,0.11,0.07,0.03,2.34,0.26,0.15,0.12,1.19,2.53,0.92,0.62,2.03,0.04,0.34,1.2,3.89,0.03,1.33,0.54,1.49,4.83,0.06,0.48,3.63,0.23,0.15,0.06,0.4,0.45,0.64,0.9,0.31,4.33,1.66,0.69,0.07,2.67,0.49,0.27,2.12,0.02,0.16,0.05,0.07,0.03,4.12,0.05,1.57,0.17,1.26,5.54,1.67,4.3,4.37,0.23,0.13,0.95,1.34,0.08,0.39,0.13,0.6,0.22,0.33,2.52,0.03,0.09,0.08,…	-0.0792704	0.673579	-2.5964	IL31	6
GTAAAAACATGTAAAAGCATNGG	4.5377	4.0382	2.223	3.71,3.99,3.93,2.71,5.09,3.96,4.88,3.93,4.19,3.45,10.01,7.94,3.21,2.04,2.88,5.5,7.59,3.68,3.62,3.79,2.73,6.18,9.27,1.69,2.27,6.16,6.6,4.2,3.28,2.94,3.5,3.03,4.49,2.23,5.26,3.41,6.03,10.1,8.68,5.7,4.05,3.07,4.86,2.92,2.68,6.63,2.62,5.75,7.73,3.86,3.36,7.05,7.75,2.68,5.97,7.63,6.77,3.24,2.13,2.04,2.14,7.58,3.86,7.94,2.47,1.84,8.53,4.92,4.15,7.94,1.82,1.51,2.61,2.82,2.97,5.2,2.05,3.61,5.17,5.9,3.96,…	-0.053836	0.642357	-2.58969	ZNF679	6
CCAAAAGGAAGTATGCTGCGNGG	2.3299	1.9834	1.3983	2.87,2.1,2.68,2.92,1.3,0.84,1.28,1.76,4.05,1.25,3.82,5.32,1.41,1.99,3.14,1.23,0.75,1.67,2.86,0.88,2.93,1.85,2.06,3.57,0.6,2.86,1.09,1.14,2.39,2.91,1.23,0.91,4.38,5.58,2.46,0.84,1.63,3.25,0.92,0.43,3.95,3.0,1.85,1.16,1.38,6.74,2.09,1.61,1.18,2.17,5.82,1.41,1.86,1.53,0.98,2.57,3.69,1.43,0.8,1.74,4.21,2.58,2.31,1.52,6.86,2.69,3.08,0.89,1.99,3.49,1.16,0.77,2.73,0.86,0.24,1.61,3.4,0.79,1.25,1.22,1.92,…	0.176309	0.662981	-2.57196	OR51D1	7
CTCCAGTTCAGAAGTCGAGTNGG	1.498	1.1255	1.2398	1.09,0.67,0.61,1.02,1.12,0.23,0.98,1.99,1.37,3.75,0.8,1.89,0.93,1.15,1.24,1.41,7.18,0.57,1.25,0.4,1.0,1.07,4.31,0.53,1.1,0.34,2.58,0.54,1.25,1.05,0.72,1.63,2.62,1.22,0.19,1.77,1.77,0.77,2.2,1.14,1.09,0.71,0.28,0.5,1.39,0.59,2.97,1.31,0.74,2.0,1.04,2.14,1.46,2.4,0.48,0.32,2.15,0.58,4.54,0.79,1.46,2.34,0.29,2.2,3.17,1.08,0.67,0.53,1.23,0.28,0.45,0.65,2.63,1.08,1.43,0.25,0.36,1.24,1.55,2.74,0.34,2.1…	-0.00916846	0.634722	-2.57097	TPD52L3	6
AGTAATGTTCTGCCACCCAANGG	3.1213	2.2921	2.5857	4.73,5.2,1.08,3.66,0.51,3.22,4.52,2.07,8.56,8.6,4.5,3.66,1.45,6.98,1.04,7.47,1.79,5.13,0.53,0.56,4.02,1.69,8.65,6.07,4.06,8.24,7.39,1.12,8.94,1.83,6.65,8.54,2.94,2.17,1.55,8.13,0.94,3.96,2.56,3.81,6.1,0.77,2.3,1.92,6.65,1.52,1.57,2.68,4.54,1.57,1.59,3.58,1.36,1.86,0.78,0.48,8.11,3.17,2.08,0.32,1.45,0.38,0.51,1.37,1.1,2.03,0.32,3.75,0.68,0.28,2.22,6.27,6.09,0.64,0.92,5.94,1.11,0.24,4.14,0.82,1.52,…	0.101371	0.678914	-2.56624	RNASE9	7
GTAAACTCACCTGCTTGCAGNGG	2.2686	1.4211	2.2295	0.21,1.18,6.2,7.5,2.86,6.73,1.81,1.76,4.51,1.24,2.68,0.06,1.86,1.06,1.36,0.28,0.74,0.4,1.43,1.27,1.06,5.99,2.11,5.01,0.6,6.63,1.36,0.24,0.26,6.38,1.05,3.52,0.24,0.75,0.22,2.64,2.78,4.73,0.27,6.19,6.06,1.26,2.92,1.78,0.73,0.12,1.97,0.42,0.97,0.3,0.29,3.19,0.34,1.11,2.23,1.06,0.34,0.32,0.33,0.56,0.08,0.88,7.3,0.93,0.42,7.33,0.53,0.7,0.18,6.4,0.99,0.02,0.18,0.6,1.14,0.29,3.06,7.2,3.88,0.23,0.49,1.97…	-0.33665	0.697059	-2.55208	RPE65	5
GTAAAAATCCAGAATGCCACNGG	2.7331	2.0191	2.2471	0.96,3.8,1.24,2.46,2.36,1.91,0.94,7.29,2.46,2.35,0.2,1.77,1.28,0.39,0.87,1.61,0.84,0.9,7.61,2.04,0.73,0.76,5.24,1.95,1.22,1.82,5.71,3.13,1.91,3.33,1.64,3.6,5.12,8.6,2.92,1.9,1.83,2.51,0.98,3.88,0.9,0.63,2.92,4.07,8.1,1.01,0.45,5.25,0.59,7.04,4.78,4.56,0.91,1.76,1.3,1.12,1.07,5.44,4.04,2.02,1.17,2.72,8.11,8.91,4.79,1.26,1.78,7.42,3.38,3.04,0.75,2.13,0.56,0.95,1.96,1.58,9.04,0.67,0.66,2.96,9.0,2.7,…	-0.0609095	0.623081	-2.55161	SI	6
GCAGCTAGATTCACTTCTAGNGG	1.9596	0.7622	2.3338	0.04,0.74,6.47,0.01,0.43,0.01,0.37,0.24,1.75,0.16,3.22,4.49,0.02,0.53,3.95,0.74,4.25,0.06,2.97,0.52,0.1,6.95,0.04,0.3,5.89,0.08,0.15,0.83,0.48,0.07,4.45,0.28,0.01,0.02,1.76,0.07,0.14,2.32,1.95,6.38,2.41,0.01,0.26,6.83,3.0,0.42,3.8,0.8,4.24,5.91,0.73,3.1,0.14,1.03,0.23,6.51,1.34,1.03,6.35,0.07,0.1,1.53,2.43,0.05,0.16,6.74,0.01,1.34,0.95,0.05,0.45,0.73,0.12,5.81,5.12,0.15,0.03,0.17,0.14,4.79,0.01,0…	-0.372052	0.650185	-2.54482	KRT76	5
GCGAGAAGCACTTCTCCGAGNGG	1.6746	0.7976	1.9294	6.98,0.54,3.4,0.16,8.26,0.02,7.58,4.31,0.25,0.47,0.02,0.12,3.12,0.04,0.16,0.06,4.76,0.64,1.75,0.29,5.96,0.65,0.73,5.17,6.18,0.87,0.24,1.49,2.51,0.9,1.34,1.34,0.82,4.28,0.15,0.03,0.6,3.95,0.79,1.4,0.08,3.68,0.05,0.06,0.23,2.26,4.09,2.96,0.17,0.03,0.25,0.02,2.36,4.75,3.54,0.15,4.36,0.75,5.77,0.45,0.3,0.1,1.38,0.07,3.85,0.03,0.25,3.56,0.04,4.49,1.33,0.17,0.04,0.48,0.48,2.29,0.54,0.8,0.27,0.13,0.15,5…	-0.0279648	0.643795	-2.5382	LHX5	6
GCACTTCTATGATCTTGTCGNGG	0.9659	0.2287	1.3565	0.03,0.11,0.68,0.65,0.27,0.01,0.22,0.4,0.68,0.02,0.79,0.31,0.87,0.67,0.14,0.3,0.1,3.71,0.0,0.24,0.01,0.55,0.15,0.58,0.04,0.87,1.1,0.26,0.82,0.18,0.17,0.01,2.38,1.5,0.16,6.11,0.03,0.73,4.76,0.05,0.03,0.05,3.71,0.33,0.03,0.15,0.08,0.83,0.12,1.41,0.04,1.22,0.47,0.24,0.02,0.1,0.04,0.68,1.25,0.22,0.16,4.14,0.33,1.53,0.01,0.01,0.01,3.06,0.14,0.6,0.22,0.01,0.01,0.01,0.21,0.01,0.01,0.0,0.19,1.79,3.26,0.1…	-0.109014	0.651475	-2.53724	GPR139	6
AGCATTTGACCTCTTCGACGNGG	1.1244	0.2537	1.5292	4.7,2.36,0.12,2.54,4.06,0.07,0.43,0.0,0.06,0.03,0.02,2.58,0.06,0.03,0.02,0.17,0.07,0.19,0.12,0.41,0.07,0.89,0.06,1.45,0.18,0.13,0.03,3.91,3.71,0.03,0.03,2.65,0.04,0.14,0.36,0.01,0.0,0.03,0.22,0.09,3.58,0.06,3.58,0.05,1.5,0.01,0.11,0.01,0.01,0.03,0.32,0.69,3.56,3.58,1.59,0.32,0.03,1.07,0.12,0.14,0.01,0.01,2.92,5.37,0.37,0.06,3.08,3.38,0.05,0.02,0.81,3.73,0.01,0.63,5.23,0.61,0.08,0.05,3.58,1.45,1.0…	-0.00454692	0.630958	-2.51536	CETN1	6
AGATTGACCCCAATGCCCAGNGG	2.8656	2.1174	2.3685	6.07,0.5,2.06,1.55,4.66,6.84,9.09,8.57,4.62,0.79,6.49,4.27,0.26,4.64,0.84,2.45,3.5,0.66,1.71,2.75,2.71,0.69,1.06,0.77,1.48,2.63,4.69,1.41,3.11,5.0,9.41,3.68,3.17,5.82,0.37,3.57,4.12,4.2,0.41,0.36,1.04,3.08,1.19,2.6,1.58,1.01,3.15,1.74,0.44,1.87,1.4,1.4,2.52,8.92,8.36,1.04,4.44,6.69,1.74,0.95,0.51,2.14,1.27,3.1,3.35,0.79,3.98,8.78,2.63,3.38,3.23,2.94,6.93,4.63,0.39,4.7,2.14,1.52,3.7,2.28,0.48,1.0,…	0.0819544	0.645045	-2.50811	KRT84	7
CCAGGAAATCACGAACAAAGNGG	1.9875	1.1343	2.0606	1.03,0.16,4.92,0.38,4.24,0.68,1.61,2.45,0.1,1.47,2.52,2.0,0.06,0.29,2.71,0.2,1.37,0.49,0.91,4.22,0.23,5.32,0.13,1.37,0.16,1.93,0.6,0.96,5.49,3.34,5.11,0.33,1.62,1.7,4.86,1.74,7.8,1.14,0.45,2.02,0.07,2.82,0.04,3.47,0.25,0.52,0.15,4.63,4.3,0.47,2.11,0.17,1.04,2.01,1.83,0.54,0.92,0.31,0.47,1.99,0.78,0.07,1.3,0.39,0.39,1.68,0.39,1.96,0.59,0.51,1.17,2.97,0.06,0.47,0.32,0.49,0.78,2.31,1.3,3.2,2.37,1.71…	0.222531	0.704946	-2.48794	CATSPER4	7
TACCCAGGATTAAGTTAAGGNGG	2.2263	1.5962	1.94	1.92,7.6,2.97,3.43,2.58,1.13,0.41,3.68,0.67,1.8,6.52,2.48,1.99,0.34,0.96,0.68,2.42,2.77,3.56,0.59,2.48,6.75,2.79,3.77,2.43,0.53,0.79,4.96,0.5,1.83,0.49,4.36,2.67,0.87,1.05,1.38,1.98,3.62,0.12,1.96,0.94,0.9,0.89,0.83,0.58,1.26,4.54,3.31,3.82,0.27,3.48,2.24,0.45,4.03,4.0,6.95,1.34,1.6,1.24,1.74,0.63,0.29,0.35,8.35,1.25,1.16,0.62,0.9,1.53,3.27,0.91,3.25,6.0,1.25,0.89,0.52,8.4,6.54,2.08,0.42,1.84,1.2…	0.0530867	0.646484	-2.47483	TMEM225	6
GGATCTCTTCTAAAAGGCAANGG	3.1819	2.255	2.6819	2.63,4.39,3.67,5.29,0.77,1.45,0.32,8.03,4.05,0.29,3.82,8.25,6.74,1.87,0.32,8.19,0.89,7.29,0.72,5.56,7.61,9.0,0.76,8.91,1.08,6.7,0.25,2.42,0.2,1.41,2.44,3.12,5.36,9.65,0.63,0.49,7.28,1.05,0.33,4.8,1.3,4.6,3.51,6.97,1.15,7.65,0.13,8.21,6.19,2.41,0.35,6.09,0.86,1.48,7.56,8.11,3.86,0.51,3.47,1.06,0.71,4.67,9.87,1.72,2.05,3.89,4.75,2.41,0.82,1.26,0.25,0.7,7.07,0.28,2.21,1.47,0.56,4.31,0.78,2.34,5.77,0…	0.262341	0.627992	-2.46004	C17orf78	7
AGTCAACTGCCTTCAAACAANGG	3.5034	2.8203	2.524	4.0,1.44,4.41,3.41,3.05,1.34,1.96,1.83,4.62,2.87,2.91,3.96,4.25,3.82,3.25,9.69,2.3,6.63,1.42,0.93,3.09,9.3,7.86,1.36,4.47,3.77,7.5,7.9,1.97,2.52,0.93,4.06,1.39,2.46,3.94,10.14,3.12,9.58,4.0,0.69,5.62,7.32,2.19,5.26,0.74,0.82,1.52,6.85,9.4,1.75,1.6,10.27,0.66,2.78,9.46,1.48,9.44,2.76,6.06,3.68,4.87,3.6,2.41,1.67,0.92,4.54,2.57,0.23,3.06,2.14,4.21,2.51,7.12,2.66,4.36,1.31,4.19,5.46,0.74,0.29,5.1,2.…	0.357863	0.685217	-2.45405	AFM	7
CCACCACCACGATCTTGCAGNGG	2.7734	1.7192	2.7181	0.04,2.66,2.12,4.54,6.37,3.09,4.15,1.18,7.65,2.75,2.39,7.55,1.9,2.04,2.84,0.28,0.33,0.12,7.89,0.75,0.09,6.42,0.55,0.12,0.09,6.98,0.44,2.74,4.5,2.21,0.23,7.42,0.07,7.5,0.48,0.66,1.52,2.99,6.72,0.3,0.57,5.66,6.39,6.99,6.59,0.1,8.62,0.1,5.85,2.97,4.26,0.2,0.04,2.34,8.82,4.42,1.92,1.78,2.94,0.47,6.51,0.05,2.42,0.32,4.12,1.59,0.03,0.74,0.21,5.88,7.4,1.83,5.76,5.31,7.68,0.23,0.14,1.46,5.52,5.63,0.02,1.…	-0.378743	0.669697	-2.45282	RND2	5
GGCTGTGGTTGGTCTCCAAANGG	2.9669	2.3111	2.4916	1.14,2.22,2.5,4.78,6.19,2.72,5.74,0.25,2.26,1.05,5.31,5.42,0.15,0.19,0.12,0.02,1.14,3.6,2.07,8.54,0.74,0.47,0.05,5.97,5.65,1.14,5.37,2.21,6.54,5.77,5.88,0.8,0.41,2.28,4.88,7.36,0.53,7.23,0.65,0.8,5.87,6.08,4.19,0.08,1.3,0.37,4.77,4.88,4.53,1.12,1.61,0.06,8.21,0.06,2.08,0.35,1.09,0.07,0.13,3.64,5.38,7.97,4.75,5.51,0.12,0.66,4.77,4.59,0.73,1.04,0.19,4.77,0.03,4.8,0.43,0.16,0.76,2.59,7.22,2.94,3.97,…	0.330344	0.623499	-2.44037	HTR5A	7
GGGTTTGCATAATATGTGCGNGG	1.9614	1.2074	1.9633	0.15,5.31,0.06,1.05,3.99,1.13,0.14,4.45,1.78,0.94,2.62,0.21,0.32,0.27,2.51,1.72,1.95,2.24,0.74,6.46,0.31,0.94,3.0,0.96,0.04,0.08,0.56,0.91,4.25,1.12,1.81,6.2,0.27,0.64,2.1,0.47,1.05,3.24,7.49,4.2,6.58,2.15,1.7,0.07,1.01,2.32,4.64,2.34,4.62,2.64,0.57,1.42,0.11,1.3,2.54,0.19,2.13,7.19,0.61,0.44,1.31,1.65,0.32,1.71,8.1,0.18,0.57,2.04,4.35,2.89,0.26,2.21,2.59,5.34,4.42,3.88,0.55,0.34,7.43,0.34,3.16,3…	0.0897863	0.661201	-2.43158	CSN3	7
CCAGACTTCTAATATCTGCTNGG	2.6867	1.9904	2.2396	1.89,2.23,1.97,0.18,0.59,0.61,2.79,0.87,0.43,1.09,2.29,1.05,1.65,3.41,0.76,0.54,1.32,1.95,4.48,0.52,2.03,8.0,8.84,2.29,2.15,1.39,2.47,3.09,2.21,1.22,1.39,8.44,2.27,3.06,3.54,4.45,5.54,0.41,0.32,4.13,1.42,0.81,0.24,1.3,3.34,4.02,2.43,0.64,5.05,7.88,0.29,2.66,0.56,1.09,3.38,0.66,1.06,0.93,8.67,4.25,0.92,3.79,1.05,4.33,0.61,3.63,0.93,0.42,2.28,4.06,1.06,1.85,1.99,1.49,8.24,1.49,0.65,1.93,1.47,3.52,7…	0.267317	0.63233	-2.38808	IFIT1B	7
CATTTCTGAGAAGCTTCACGNGG	2.4916	2.0492	1.6779	3.19,7.28,3.6,3.85,2.37,4.81,0.86,0.56,2.67,2.6,1.24,3.48,1.85,1.58,0.88,0.99,1.53,1.31,3.15,1.77,1.49,2.06,2.25,2.09,1.0,0.92,2.65,2.22,1.48,0.63,0.31,5.93,1.87,1.23,1.93,1.62,0.46,4.43,1.4,1.72,0.6,2.41,1.42,1.6,1.16,3.54,1.27,7.35,1.96,1.18,1.32,3.11,2.35,0.78,5.11,1.82,1.75,1.91,2.5,2.08,4.16,0.77,2.64,3.05,1.74,4.37,2.57,2.37,7.08,0.62,3.27,5.7,4.83,5.16,5.12,2.53,3.48,2.64,1.43,0.99,4.01,1.…	-0.125666	0.636021	-2.38582	CYP26C1	6
TGTCTCCTGTCAAAATCACGNGG	2.0462	0.9829	2.2896	1.58,0.94,0.17,4.96,0.75,0.46,0.36,6.43,6.38,7.02,7.37,0.68,0.02,0.46,0.1,3.35,0.4,1.17,0.01,2.78,5.51,0.73,1.72,1.21,3.92,5.4,2.22,0.23,0.61,4.62,2.54,5.01,0.05,0.95,2.03,0.71,1.59,5.49,0.08,2.17,6.27,0.45,0.2,7.12,0.21,5.18,0.08,5.24,4.58,1.97,1.61,5.1,0.33,0.08,1.41,0.06,4.08,4.99,0.61,0.82,7.94,0.95,1.98,0.07,1.15,7.34,0.28,1.32,0.09,0.37,0.53,0.19,0.16,3.02,0.02,3.49,0.05,2.27,4.44,1.29,3.27…	-0.208314	0.63385	-2.35139	GDF2	6
GGATCGGCTTCATTGTGCTGNGG	3.3159	2.6857	2.3951	5.12,7.46,1.0,8.46,4.26,0.5,4.4,0.21,4.08,0.35,0.56,2.56,4.87,0.5,2.14,0.94,0.32,8.39,2.73,1.08,0.96,4.97,0.81,1.07,0.56,0.95,1.44,1.16,6.78,1.37,0.7,2.68,3.42,2.48,3.41,8.75,0.76,2.87,1.5,2.66,3.42,5.54,3.94,1.03,7.17,0.9,3.66,2.62,5.04,1.94,6.52,0.75,1.56,3.37,1.83,1.47,1.01,1.46,0.69,2.23,1.87,7.9,2.02,2.96,3.07,0.73,3.99,5.32,8.73,5.97,3.86,6.03,5.82,1.86,1.42,0.78,3.3,1.17,5.64,4.93,7.02,6.4…	-0.188366	0.698928	-2.3444	BSND	6
GCATACTCTTGCATGAACGTNGG	2.6391	1.817	2.3367	0.84,0.24,0.63,1.33,3.38,0.88,0.83,2.7,8.97,0.76,0.43,2.23,3.55,5.25,0.06,0.26,1.64,3.09,4.09,8.66,1.23,3.92,2.25,0.42,3.23,1.38,3.84,0.96,3.28,5.25,2.0,1.68,0.28,1.96,8.33,0.5,3.0,1.56,1.23,3.09,0.25,4.06,0.86,1.73,5.63,0.57,0.7,0.81,3.17,1.26,4.28,3.99,1.98,6.75,0.81,2.57,0.43,8.83,0.71,1.07,5.95,1.17,0.85,0.64,0.5,5.11,3.92,0.46,1.4,3.05,2.97,4.56,2.77,1.87,2.8,2.55,2.24,1.66,0.41,1.25,1.08,0.…	-0.314505	0.678342	-2.34199	SLC7A13	6
GCCATAGTCGTTGTACTGCANGG	1.3416	0.7929	1.4096	0.74,0.05,5.0,0.21,0.62,0.7,0.56,0.63,1.84,0.74,0.37,0.64,0.91,0.54,2.22,0.04,0.98,0.13,0.44,0.53,2.86,3.63,2.89,1.56,0.58,0.23,0.38,0.39,1.31,1.76,1.28,1.13,2.26,0.75,5.18,0.51,0.16,1.89,0.14,0.37,1.16,1.38,0.42,1.03,3.3,1.04,0.06,0.1,1.75,0.54,2.27,3.04,1.42,1.85,0.21,1.24,2.11,0.78,0.44,1.01,1.99,1.14,0.67,4.72,0.94,1.41,1.8,0.16,2.41,0.53,0.28,0.25,1.43,1.72,0.7,1.68,0.31,0.41,0.22,2.66,2.77,…	0.149601	0.687648	-2.33236	PLA2G2E	7
TGGAAAGCATCACCACCGAGNGG	2.3664	1.3751	2.3463	6.76,6.88,4.28,1.58,0.14,0.57,2.56,0.29,0.05,0.55,0.37,5.2,1.42,5.79,0.53,1.17,3.69,6.01,0.26,2.29,0.5,6.59,8.05,0.19,0.22,0.22,8.04,1.99,1.1,0.62,8.09,0.18,0.23,3.71,0.05,6.52,0.91,0.29,7.13,7.59,1.66,1.8,7.28,1.68,3.95,0.23,0.19,1.8,0.09,0.65,5.02,0.42,0.03,5.5,2.81,1.03,0.51,0.65,7.47,0.13,6.65,5.56,2.21,5.71,6.71,5.7,0.53,1.14,4.66,0.68,0.62,6.41,1.6,2.74,2.42,4.73,1.43,1.78,1.34,0.65,2.23,3.…	-0.118867	0.701951	-2.32179	KRT75	6
CCATGTGGAAAAAAGCACAANGG	2.821	2.27	2.0771	3.87,4.4,0.94,2.27,3.34,3.17,0.85,1.84,1.17,6.81,6.71,0.34,1.57,3.42,2.39,2.72,0.86,1.63,8.61,0.83,2.76,3.34,4.21,0.81,0.59,0.83,2.78,1.67,3.55,3.21,1.6,4.98,1.57,3.68,0.53,4.06,2.01,2.78,4.55,1.55,0.51,0.84,2.56,0.56,3.23,8.22,3.23,1.73,0.85,1.96,1.6,0.62,2.03,2.87,1.98,3.25,0.41,2.04,2.95,4.13,6.71,2.49,2.74,3.87,0.63,3.06,4.42,4.94,1.49,3.29,1.0,1.36,0.4,1.78,8.78,2.85,0.63,5.04,2.21,2.32,2.86…	0.306764	0.634508	-2.301	NPSR1	7
TACTGAAAGAGTGATACGCGNGG	0.5097	0.1146	0.9224	0.09,0.11,0.05,0.31,0.14,0.19,2.12,1.63,0.02,3.56,0.2,1.03,0.05,1.47,0.12,0.1,0.21,0.36,0.02,0.16,0.04,0.03,0.03,1.85,0.11,5.69,3.52,2.83,0.36,0.76,0.08,0.31,0.07,0.87,0.85,0.27,0.14,0.04,0.05,0.05,3.36,0.09,0.43,0.03,1.04,0.08,0.04,3.5,0.01,0.06,0.1,0.04,2.32,1.3,1.3,0.22,1.24,0.15,0.02,0.02,1.24,0.46,3.5,1.36,0.28,0.65,5.72,0.14,0.02,0.07,0.14,0.22,0.1,0.09,0.26,1.37,0.03,0.14,0.06,0.04,0.06,0.…	-0.123999	0.693675	-2.28965	DCAF4L2	6
GGGAAGTCCTCCAAATGCATNGG	3.4701	2.7181	2.5497	8.08,4.59,7.1,0.71,5.95,1.69,1.32,1.05,2.86,0.39,0.9,9.64,1.98,8.07,2.21,6.25,2.16,3.38,9.55,2.65,2.74,1.26,0.31,3.94,2.1,3.45,2.69,4.9,3.18,3.52,3.46,1.02,1.57,0.59,3.81,0.7,2.46,4.82,0.7,3.83,1.53,4.97,3.06,3.64,6.74,8.87,4.08,2.27,2.17,6.38,0.75,1.15,6.23,10.28,5.51,1.48,8.14,0.95,5.52,1.67,2.86,3.24,5.92,3.19,2.39,4.29,2.68,2.05,1.31,3.56,1.93,3.02,2.98,2.65,2.61,5.93,7.07,1.48,4.14,1.17,1.83…	0.321164	0.629196	-2.28631	GABRA1	7
TGGAGATTGCCAAGATAATGNGG	2.4199	1.8291	1.904	1.03,5.32,3.22,6.62,1.11,1.24,3.03,2.17,6.15,0.25,1.07,2.77,6.31,2.25,1.3,6.15,1.64,2.02,2.38,0.93,1.39,0.71,2.97,1.9,1.43,3.52,1.98,3.0,1.38,0.36,1.52,2.02,2.77,1.34,6.28,4.53,1.5,0.49,1.34,2.19,2.26,0.85,2.3,3.28,1.68,1.64,0.45,1.7,3.14,0.41,0.78,0.75,1.04,5.07,2.7,0.42,1.02,1.76,1.43,1.76,0.57,2.19,1.32,0.78,0.61,0.29,1.17,4.99,2.05,1.46,0.95,3.48,2.31,2.71,2.2,1.04,2.78,4.6,0.55,3.31,1.02,1.7…	0.162907	0.665004	-2.28439	TAS2R13	7
ATTCTGCCTCTCACGTACAGNGG	3.0054	2.0837	2.7688	0.33,5.71,6.16,0.58,0.67,1.0,0.51,5.92,8.29,0.04,0.13,3.7,2.17,0.15,0.65,1.36,1.53,1.45,6.1,0.64,7.74,0.53,2.1,0.65,3.01,2.66,8.39,6.47,0.01,3.94,2.56,5.14,2.86,4.77,6.31,0.5,0.13,0.07,8.54,5.8,2.0,6.79,9.26,7.12,3.14,1.62,4.37,0.29,2.78,0.4,1.36,0.47,0.17,1.96,3.95,0.22,2.29,0.58,4.5,5.63,6.89,0.88,0.43,0.04,5.55,8.73,8.1,9.0,3.3,5.88,0.53,6.01,1.54,1.17,1.99,1.88,0.3,7.35,0.62,2.47,6.29,8.71,0.…	0.211867	0.619804	-2.2819	TAAR8	7
GCCAGAATCTCAATTTCCCGNGG	2.317	1.4093	2.353	3.03,6.22,2.41,7.37,4.37,0.49,0.72,1.67,0.13,1.26,0.15,5.28,0.21,1.08,4.69,1.48,1.53,0.09,2.64,2.55,4.42,2.91,3.32,7.95,6.5,0.27,0.43,3.99,5.77,4.28,1.12,7.27,0.12,2.06,6.8,0.98,0.3,5.24,5.41,1.58,3.63,0.18,0.64,4.71,0.46,0.21,0.09,2.19,1.45,0.6,0.23,7.42,0.69,7.46,2.53,0.05,4.16,3.8,0.35,5.62,8.03,0.35,1.16,1.15,1.45,8.6,0.15,0.17,2.79,6.22,1.07,4.15,3.22,0.52,7.48,0.01,6.24,1.01,2.13,1.52,0.81,…	-0.231975	0.67325	-2.26808	TSSK1B	6
TGAGTGGGCTCATCTACGATNGG	1.6418	0.9819	1.7447	1.62,4.34,0.54,0.85,0.22,4.74,0.53,2.65,0.74,0.47,0.59,0.1,0.15,0.44,0.33,3.33,0.27,1.5,0.03,2.55,0.98,1.15,1.19,0.19,1.44,0.77,0.68,0.05,4.37,1.42,0.4,0.04,0.48,1.18,0.74,1.63,1.08,0.13,1.4,1.99,6.16,0.16,1.49,0.17,2.03,1.14,0.88,3.87,0.3,2.29,2.76,1.24,0.7,0.76,0.24,0.14,1.72,0.04,1.62,1.1,0.43,0.07,2.73,1.0,0.29,0.1,3.3,4.84,1.11,1.7,0.47,3.74,3.64,0.61,2.51,0.44,0.09,1.15,0.81,0.3,2.0,0.31,0.…	-0.117549	0.640791	-2.24719	CLCA1	6
GATACATCATCTATGCCCAGNGG	3.2646	2.4059	2.8138	9.03,5.0,0.16,8.77,0.55,3.81,0.48,0.17,5.75,8.92,4.26,2.14,0.05,3.47,1.12,1.43,1.53,2.57,7.51,0.65,0.07,4.15,6.73,1.6,7.0,4.47,0.36,0.23,0.36,6.94,0.57,0.36,3.23,6.44,8.11,7.31,1.69,0.1,3.43,1.18,0.19,3.64,5.5,6.08,3.47,0.03,0.46,2.02,8.56,4.93,0.14,9.32,0.17,2.01,5.8,1.94,0.05,0.31,8.03,2.13,0.13,1.54,0.37,0.25,0.5,3.08,2.68,6.87,0.11,1.57,0.3,0.27,1.17,1.39,0.13,0.26,0.14,2.43,1.77,2.19,0.19,7.…	0.19723	0.68726	-2.23372	ZIM3	7
GGACAGTCATTGACGACAGTNGG	1.4336	0.5286	1.8941	0.47,1.36,0.18,6.13,0.27,0.32,0.7,0.02,0.1,0.24,1.52,0.8,0.24,0.02,2.1,4.63,0.4,4.56,0.4,0.19,0.16,0.05,6.22,0.09,2.11,0.06,4.59,0.02,0.28,0.03,0.15,5.97,0.08,0.49,2.79,0.1,0.09,0.01,2.88,2.13,0.03,0.52,0.17,0.05,0.82,0.19,2.0,3.38,0.25,0.06,0.06,0.01,5.71,0.09,2.86,0.02,0.09,2.55,0.02,1.44,3.73,0.18,1.75,4.61,0.03,0.1,0.23,2.31,0.06,1.26,0.69,0.04,4.12,0.24,0.87,0.98,0.06,7.01,0.07,0.07,5.81,0.7…	-0.230099	0.646113	-2.21922	AIPL1	6
CCATGAAGCCAATTGATGGANGG	2.5238	1.9783	1.9644	2.26,1.82,2.93,4.89,2.12,3.09,4.21,7.22,0.82,1.49,1.63,1.94,4.54,4.51,0.6,4.65,2.19,1.79,0.68,1.01,2.59,2.23,2.96,8.58,0.63,0.41,0.72,0.42,1.38,2.4,2.57,1.18,4.79,1.14,0.77,4.75,5.83,2.92,2.79,1.87,2.56,0.72,1.0,1.18,4.66,1.92,1.08,1.15,0.27,2.95,0.42,3.43,1.98,0.96,1.25,4.14,1.74,1.89,5.16,1.45,2.99,2.59,3.44,0.66,0.68,2.32,2.67,0.65,3.91,1.07,4.08,2.65,5.34,0.51,6.58,4.15,1.63,0.66,1.11,4.3,3.1…	0.231901	0.648443	-2.20723	GRM5	7
GTCAACAAACGGCAATCGGGNGG	0.5412	0.0863	1.0518	0.03,0.0,2.14,0.06,0.01,0.02,1.5,0.28,0.01,0.15,0.01,0.01,2.07,0.23,0.01,0.01,0.02,0.01,0.03,0.56,2.77,0.06,0.14,5.58,0.05,0.01,0.2,0.97,0.01,0.03,2.77,0.03,0.44,0.12,0.05,0.02,0.02,4.41,0.01,0.82,2.77,0.07,0.29,0.03,0.13,0.1,1.16,0.01,2.35,3.78,0.13,0.04,0.96,0.06,0.19,0.01,0.53,0.01,5.01,0.06,0.01,0.44,3.98,0.7,0.01,1.08,0.71,0.01,0.02,1.87,0.73,0.77,0.04,0.01,0.01,0.0,0.12,0.41,0.7,0.13,0.05,0…	-0.0176321	0.683248	-2.18664	TKTL2	6
GCATGATTCCAAACTGACAGNGG	2.4345	1.5952	2.2327	2.75,0.89,6.44,0.76,0.95,1.43,0.26,4.76,2.03,0.21,2.0,6.43,9.24,0.22,1.31,2.31,1.89,5.39,3.79,1.49,0.99,0.64,3.29,3.47,0.33,1.81,2.43,3.29,6.14,0.66,4.73,2.59,2.11,4.34,3.27,1.25,1.09,1.02,3.37,2.03,1.21,1.19,3.45,7.05,1.48,1.78,0.66,0.72,0.55,1.42,7.03,3.33,7.03,0.67,1.98,2.85,3.62,2.15,3.75,3.02,8.47,1.28,1.11,0.71,3.46,0.58,0.49,8.34,4.16,7.17,4.77,0.84,2.71,2.13,0.46,1.26,1.73,2.03,1.84,3.71,…	0.200315	0.659152	-2.1812	SLC10A2	7
AATGAACGACTACAAGCTTGNGG	1.8712	0.924	2.1306	0.53,0.08,0.05,6.68,7.29,0.3,7.08,2.69,0.24,1.88,1.8,1.11,0.35,1.99,0.05,0.26,2.39,0.07,0.07,0.33,1.97,8.33,0.95,0.03,5.29,0.92,6.44,5.89,0.92,0.02,1.57,0.39,0.46,0.56,0.12,2.27,0.47,0.18,0.3,0.18,2.16,0.12,0.29,3.88,0.08,4.28,2.9,3.12,1.27,0.17,0.2,0.39,1.2,0.11,0.92,0.13,0.72,0.4,0.42,0.86,0.05,0.52,0.04,0.75,0.31,4.47,3.74,1.05,0.14,2.79,5.51,1.44,5.13,3.02,2.4,0.09,0.12,0.23,0.06,0.19,0.31,0.…	-0.0261264	0.669979	-2.17708	CNPY1	6
GGAGAAGCGCAAAAGCCGCGNGG	1.7032	0.9766	1.8364	0.84,0.37,0.09,0.66,0.19,0.91,2.58,0.14,7.05,1.15,0.1,3.97,0.94,0.05,0.96,0.45,2.12,3.24,1.27,0.97,0.57,1.45,0.28,1.34,0.83,1.82,0.07,1.94,0.36,2.68,0.48,0.28,3.71,2.38,1.63,2.62,0.43,0.15,4.14,2.0,0.8,0.19,0.73,4.74,0.34,0.17,6.57,1.19,0.34,0.45,3.4,2.86,7.28,1.39,1.92,1.26,6.36,0.21,1.97,0.7,0.3,2.56,0.52,6.66,4.06,0.44,1.6,0.17,0.75,1.12,0.25,0.59,1.9,0.45,0.71,0.85,3.63,0.03,0.15,2.39,0.3,4.2…	0.021518	0.723204	-2.17103	GJA8	6
CCCCTGCCACACGAATTCCGNGG	0.8459	0.3047	1.2371	1.59,0.06,0.04,0.42,0.21,0.04,0.03,1.5,0.06,1.92,0.67,6.35,0.33,0.17,3.65,0.09,0.2,1.73,3.96,3.89,1.43,0.29,3.3,0.57,3.06,0.04,0.06,0.25,0.05,4.14,0.33,0.11,2.26,0.25,0.23,0.04,0.05,1.07,0.07,0.01,0.23,0.33,2.49,1.03,0.2,0.24,0.47,1.3,0.33,0.31,0.62,0.02,0.13,0.53,3.23,1.23,0.13,0.06,0.35,0.05,0.55,0.15,0.86,0.5,0.16,0.01,0.23,0.02,0.29,2.06,0.41,0.04,0.54,1.45,0.3,3.09,0.13,0.98,0.62,0.78,0.25,2…	-0.211285	0.676671	-2.16946	POU5F2	6
CATCGTCGCAAAGCTCCAGANGG	1.1924	0.5984	1.3662	0.33,0.23,0.17,0.49,0.46,0.1,1.08,2.64,0.15,0.09,1.57,0.18,0.68,0.36,0.38,0.16,4.55,0.69,0.59,0.1,3.89,0.47,0.45,1.14,0.59,4.78,0.26,0.21,0.33,3.3,0.41,0.86,1.1,0.26,0.65,3.53,0.2,0.25,0.09,0.24,3.02,1.04,0.08,2.23,0.34,0.07,2.53,0.58,0.71,0.72,1.61,0.45,4.67,0.43,0.6,0.15,0.32,4.48,1.14,0.03,1.23,0.14,0.17,0.31,0.24,0.51,0.39,0.27,0.82,0.25,1.68,0.07,4.29,0.17,0.22,0.2,0.06,0.52,2.42,0.03,3.41,0…	0.0276536	0.61613	-2.16727	KCNV1	6
CAGGAGCATAAAAACTGCAANGG	3.2709	2.71	2.1342	2.0,6.49,4.61,8.95,1.57,6.88,1.45,1.46,2.76,5.09,3.58,2.3,1.33,5.45,3.96,3.23,5.24,1.99,3.75,1.74,2.37,5.25,3.43,1.13,3.46,1.04,2.81,1.94,1.96,3.04,0.58,2.25,1.48,1.24,4.69,2.53,3.73,0.65,2.07,8.0,1.05,3.12,8.14,8.1,0.71,3.54,4.82,2.35,1.76,1.02,1.33,1.17,2.14,2.71,3.02,2.35,3.4,4.96,0.52,1.17,5.67,1.22,3.29,0.55,3.25,4.65,2.71,2.58,2.32,4.38,5.12,2.88,8.74,2.58,3.08,2.1,1.22,1.03,4.8,2.06,5.37,1…	-0.0522618	0.662742	-2.16675	DEFB126	6
CTCCATCTATGCATAGGCCGNGG	1.9197	1.2387	1.8041	0.62,2.75,0.22,1.09,6.25,0.79,0.1,1.02,6.09,0.9,2.53,3.99,0.17,0.11,0.61,0.48,1.78,2.0,0.54,1.2,3.65,0.18,2.03,0.73,2.6,0.61,0.76,1.34,2.65,2.11,0.14,5.0,3.28,0.98,0.41,0.13,3.42,0.46,3.62,0.98,0.97,1.6,2.12,1.51,0.82,0.22,4.43,0.5,2.17,0.32,2.25,4.66,5.88,3.7,1.2,3.94,2.88,0.34,0.37,0.79,0.6,2.33,1.72,1.27,1.06,1.11,1.2,0.2,0.1,5.99,5.99,7.16,0.32,0.53,0.75,0.46,0.9,1.44,3.62,0.52,3.82,2.5,6.4,4…	0.0955424	0.619755	-2.14886	RP1L1	7
CACAACTTGTGGTAAAGCAGNGG	2.4293	1.9246	1.81	0.82,0.62,1.05,2.16,3.01,2.75,0.5,3.76,1.2,2.66,1.12,1.29,1.61,0.57,2.23,0.82,1.28,1.83,1.81,4.78,0.89,0.98,1.38,3.14,5.35,4.25,3.37,5.06,0.63,4.18,1.68,3.99,1.88,0.45,7.94,2.63,3.78,1.15,0.72,1.37,2.17,4.07,4.39,1.1,1.3,1.6,2.27,1.15,3.83,1.39,8.49,0.72,1.37,3.64,2.0,3.66,2.32,3.91,2.17,3.39,0.91,0.89,2.59,1.86,1.04,0.73,1.98,2.48,3.59,1.17,0.42,2.87,1.45,4.67,5.5,1.45,0.48,0.83,1.95,1.69,3.62,0…	0.0421014	0.683706	-2.13999	OR2H1	6
CTACGACTTCTTCTCCCGCGNGG	1.8632	1.139	1.9385	0.17,0.37,6.43,1.91,1.2,6.22,1.24,0.3,8.16,0.04,3.98,0.12,4.09,3.78,3.17,0.05,6.09,0.42,2.54,7.03,1.51,1.37,1.7,0.6,0.05,0.57,0.27,1.36,6.34,2.58,3.41,0.57,5.51,0.05,0.59,0.01,2.39,0.23,0.36,0.72,0.46,1.95,1.35,0.79,1.32,0.34,1.32,2.41,0.79,0.34,1.7,0.09,4.02,4.28,1.94,6.72,0.33,1.11,6.09,6.12,0.71,0.47,1.36,0.62,0.22,0.26,3.87,0.48,0.79,0.6,0.82,0.45,2.53,0.08,1.65,0.21,0.59,0.13,2.22,3.25,0.41,…	-0.184086	0.677787	-2.12791	GRM4	6
AGCCCATTGACTGCGTAAGGNGG	1.6299	0.7626	1.9204	0.43,0.08,0.13,6.38,1.03,0.79,5.98,0.92,0.28,0.66,0.6,3.1,0.19,0.35,7.04,0.5,0.39,0.14,0.17,0.13,0.08,3.64,5.1,1.71,0.14,0.16,5.85,0.06,0.05,0.23,0.09,0.22,1.72,0.38,2.61,0.01,0.95,0.11,0.02,0.04,0.11,0.36,5.24,0.1,0.09,1.78,3.22,0.12,0.87,0.26,0.66,0.03,1.04,3.38,0.1,2.78,2.29,2.28,2.89,2.98,4.89,1.15,0.99,4.02,5.37,3.31,2.75,1.07,0.27,0.29,0.16,0.15,6.21,0.47,4.58,0.12,2.85,0.15,6.07,4.95,6.71,…	0.0113801	0.65498	-2.11043	OTX2	6
CCAACACCAGAAACTGTTCGNGG	2.3092	1.663	2.0408	0.32,2.04,0.57,0.29,1.21,3.14,2.36,2.73,1.17,2.33,5.33,0.93,2.25,5.15,2.43,2.46,2.66,0.07,1.23,0.44,3.9,1.68,5.69,1.06,1.55,0.22,0.32,0.7,0.44,0.77,0.62,0.28,0.42,3.18,1.18,1.81,5.06,1.62,2.34,1.14,4.09,0.27,2.56,0.22,0.59,6.58,3.65,0.46,5.04,2.63,5.89,1.76,1.34,0.19,1.17,0.74,1.74,2.07,7.62,2.58,0.54,0.6,0.36,7.05,2.25,2.04,0.22,2.92,2.22,1.68,4.35,0.29,5.72,0.86,5.47,1.76,2.06,7.15,4.25,0.53,0.…	0.169933	0.650111	-2.10868	PNLIPRP1	7
CCAAAATTCTAACAAGCCCANGG	2.9181	2.2766	2.1973	1.64,1.57,1.97,1.42,3.42,3.44,9.42,4.3,5.71,5.66,2.98,3.13,0.66,1.31,0.85,0.5,4.29,0.43,1.33,8.51,2.88,2.47,4.86,5.56,1.58,1.88,9.12,2.88,4.8,1.83,2.7,4.42,0.31,2.75,4.28,3.12,1.45,0.76,1.62,0.61,0.87,1.17,4.04,2.31,1.94,0.86,0.5,1.34,0.82,4.5,5.18,1.64,4.4,1.78,3.19,1.97,1.82,1.99,1.23,2.0,2.2,1.0,2.08,0.34,4.68,1.39,1.07,0.42,4.55,0.69,1.13,0.38,0.39,1.53,0.23,3.98,2.95,2.45,0.45,0.3,1.43,1.62,…	0.0537058	0.605255	-2.10803	GBP7	6
AGTCATCCCGAAACGTCCCGNGG	1.5549	0.6935	1.8706	3.28,0.06,5.76,0.95,0.08,1.4,0.14,0.52,0.45,0.19,1.41,0.04,0.88,1.25,0.05,3.64,3.17,0.01,3.47,0.15,1.06,3.47,1.74,0.13,2.54,0.07,0.06,3.92,2.45,0.78,0.28,0.08,1.88,0.14,0.15,0.14,5.52,5.48,3.74,0.06,6.3,1.23,3.52,0.26,2.6,4.16,0.12,7.52,0.01,3.74,0.76,1.49,1.05,0.03,1.09,0.95,0.94,0.08,3.23,3.59,0.69,0.41,2.02,0.15,7.19,3.83,1.74,0.36,0.45,0.26,1.93,2.35,7.05,0.04,0.04,4.22,0.41,0.54,0.53,3.62,1.…	0.0346174	0.687141	-2.09986	LCT	6
CCTGGAGACTTCGAACGCCANGG	2.1357	1.3616	2.1043	0.29,0.91,7.46,6.56,7.62,1.44,5.46,6.21,0.08,0.06,4.84,0.7,7.91,4.52,4.65,0.36,2.2,1.03,1.25,7.36,1.06,0.41,2.64,6.41,1.05,1.6,0.79,0.17,0.57,3.69,0.11,2.82,7.28,0.88,3.78,5.93,1.18,1.36,2.85,1.75,3.44,1.09,0.48,5.37,1.52,0.34,3.97,0.99,2.42,0.57,1.21,4.52,0.05,4.57,0.85,3.6,0.06,0.48,0.62,2.24,3.46,0.61,0.27,0.59,0.11,2.04,7.04,1.75,0.62,3.57,0.17,7.21,2.14,0.5,0.22,1.93,0.74,0.42,0.22,0.85,4.83…	0.186589	0.692077	-2.0979	GRM4	7
TGAACTATACAACTTTCATGNGG	2.7815	1.8589	2.5211	4.86,0.75,3.79,0.06,1.17,4.03,2.61,0.48,2.22,0.58,2.85,0.88,8.47,5.4,8.85,5.15,1.36,0.61,6.11,1.12,2.95,0.34,1.91,0.65,3.19,1.06,0.3,3.79,1.24,6.26,4.54,1.06,1.82,1.51,0.64,0.83,0.89,2.42,1.48,0.85,0.93,1.25,8.93,3.72,1.06,7.49,0.23,1.57,2.95,1.78,1.13,0.11,5.55,0.1,5.0,4.51,8.57,3.0,0.53,4.01,0.14,1.13,2.55,2.39,0.16,4.39,3.61,0.93,2.11,5.03,4.14,0.85,2.92,3.47,5.53,1.79,1.58,6.87,5.69,1.71,0.59…	0.0159717	0.650981	-2.09219	OR1S2	6
CCAGCACGTTCAGCAGAAAGNGG	2.7012	1.8138	2.4236	4.76,3.94,2.3,3.15,0.5,0.29,2.18,0.44,0.88,1.61,0.89,0.21,2.56,5.82,0.22,2.5,1.81,0.1,0.27,2.83,0.25,1.92,6.33,4.01,1.47,1.78,4.61,0.03,7.45,1.41,0.59,7.33,6.16,0.66,0.49,1.31,0.22,1.88,0.12,3.37,0.17,2.85,4.75,0.6,0.95,7.84,0.95,3.25,0.95,7.58,0.85,1.44,4.7,1.56,1.28,4.85,5.28,3.52,2.49,8.95,0.42,7.11,4.67,5.29,2.92,0.07,7.76,5.1,1.74,4.66,1.47,2.91,6.65,6.77,0.35,0.48,4.11,0.06,0.98,1.65,0.3,3.…	0.245078	0.676385	-2.08932	LHX5	7
AAGCACGTGCAGTCGCACAGNGG	2.2029	1.5428	1.8968	1.59,0.35,0.57,1.33,1.12,1.29,3.22,0.52,5.85,4.69,0.34,4.62,0.88,7.78,2.19,1.18,0.62,0.41,6.36,3.02,1.35,2.41,0.44,7.98,1.03,0.59,5.04,7.38,4.15,1.22,4.52,6.68,1.51,2.55,1.62,7.07,2.88,3.55,0.19,0.39,0.98,0.27,6.13,2.35,2.09,0.46,4.48,5.07,0.48,1.49,3.49,1.26,1.75,1.21,2.58,2.75,0.29,0.74,4.56,0.74,2.32,0.39,1.68,1.13,0.85,0.51,0.6,2.98,0.6,1.62,0.89,1.54,2.31,2.36,0.31,4.31,1.76,1.93,0.58,2.1,0.…	0.0448406	0.695569	-2.0803	SLC17A6	6
GGATGCACTGCTTAACCTAGNGG	2.0354	0.9809	2.2903	0.63,4.42,0.06,0.2,1.95,0.3,1.25,0.8,0.23,0.16,4.03,5.01,0.01,1.08,0.02,0.39,0.04,0.06,0.03,1.6,0.52,5.01,3.1,0.07,0.97,7.3,0.34,2.08,0.42,0.1,0.39,0.06,4.33,7.72,5.52,6.88,4.81,0.05,0.75,0.08,0.02,0.32,0.19,0.91,5.11,1.33,0.03,3.7,2.37,2.02,0.62,0.09,1.04,0.54,7.12,1.14,0.18,2.12,2.18,1.02,2.55,1.23,6.77,0.47,1.11,0.15,1.47,0.99,0.05,3.27,7.2,3.36,0.06,0.53,0.02,1.43,0.01,0.01,1.05,0.15,0.55,0.1…	0.319848	0.706136	-2.07799	PRAMEF4	7
ACACGCTGTTCATTGACCAGNGG	1.702	1.0145	1.8786	0.76,0.23,0.3,1.51,0.59,1.74,0.36,0.25,1.11,7.97,1.23,2.29,1.22,0.11,0.5,1.17,0.6,0.09,2.08,4.57,2.75,0.44,3.5,0.62,2.55,0.12,1.79,0.19,0.04,3.31,0.61,0.68,0.21,1.04,0.34,8.34,0.61,3.06,0.1,1.16,1.4,0.84,3.63,3.94,0.11,0.49,7.9,0.85,4.74,5.42,1.78,0.4,0.04,0.21,2.31,0.03,4.47,0.06,0.25,0.45,5.05,1.03,0.23,7.35,1.2,3.54,1.12,0.02,0.82,8.24,0.23,2.54,2.57,0.56,3.55,1.31,1.17,0.57,6.53,6.71,0.9,7.01…	0.0626524	0.644647	-2.07171	SERPINA12	6
TTGTGGTCAATGTCACTCCGNGG	1.6187	0.9128	1.753	2.21,0.94,6.76,0.63,2.73,0.44,5.41,2.4,2.37,1.83,0.07,0.38,0.95,0.1,1.86,3.97,2.17,0.05,5.77,0.11,0.43,0.48,0.17,3.65,2.28,0.25,0.51,1.75,0.95,0.53,1.05,0.6,0.13,0.18,1.08,1.32,5.25,4.33,0.45,5.31,5.34,0.82,2.71,1.92,0.86,0.66,3.49,1.37,1.13,1.29,0.41,0.36,0.58,0.08,0.1,1.61,0.84,0.28,1.23,1.17,0.25,0.27,0.28,0.91,6.36,0.82,3.12,1.74,0.16,0.62,0.31,1.8,0.98,1.65,0.77,0.19,0.65,2.58,3.0,0.25,0.19,…	0.0713156	0.686474	-2.06439	OR51B6	7
CGAAGAAGCAAGCGGCCGCGNGG	1.3277	0.8942	1.2904	0.75,0.71,1.71,1.11,3.97,4.0,3.33,2.12,1.13,0.12,0.77,0.29,1.24,0.63,2.1,2.07,4.09,0.19,0.2,4.1,1.69,1.09,3.54,1.65,1.87,0.33,0.17,0.32,2.12,0.52,1.87,5.51,0.04,0.6,0.52,1.53,1.05,1.11,5.06,1.49,4.42,0.32,0.39,0.24,1.14,2.3,0.75,0.37,1.82,1.3,0.39,1.44,1.27,0.51,4.3,1.47,1.23,0.13,0.28,0.14,0.28,0.72,0.75,0.49,0.49,0.34,0.27,2.73,0.34,1.27,1.27,0.66,1.37,0.51,0.68,0.42,1.13,0.85,1.23,0.21,0.72,1.…	0.134769	0.620705	-2.04018	DMRTB1	7
TGTAGTCGCGATAGACCGGGNGG	0.345	0.0379	0.7843	0.09,0.73,0.06,0.29,0.17,0.16,0.32,0.03,0.37,0.05,0.09,0.0,0.0,2.37,0.0,0.09,0.03,0.01,0.06,0.01,0.03,0.03,0.29,0.08,0.06,0.21,0.13,0.43,0.01,0.46,0.0,0.46,0.02,0.0,0.02,0.31,0.01,1.22,3.67,0.04,0.02,0.02,0.17,0.09,0.03,0.06,0.0,0.58,0.0,0.01,0.0,0.03,1.32,0.28,0.04,0.02,0.01,0.58,0.15,0.01,0.02,0.03,0.01,0.2,0.16,0.0,2.08,0.0,2.01,2.64,0.02,0.1,0.01,0.0,0.01,0.06,0.15,0.0,0.48,1.1,2.42,0.0,0.07,…	-0.293502	0.717232	-2.03621	MOGAT3	6
ACCTTAATAATTCCACGTGGNGG	2.0381	1.0944	2.152	1.51,0.51,0.86,0.3,1.85,7.56,7.27,3.98,0.27,1.33,0.49,0.21,5.59,0.5,8.23,0.58,5.25,0.49,1.78,0.62,6.27,0.57,5.39,0.38,2.73,6.3,0.57,2.86,2.16,1.57,3.34,4.55,0.54,0.22,0.1,1.46,4.52,0.16,1.5,0.6,0.03,2.09,0.44,0.22,2.47,0.99,1.16,0.24,0.78,1.81,5.99,3.0,3.68,0.39,1.89,0.54,1.83,2.58,0.64,0.31,0.76,0.81,0.12,5.6,5.1,0.38,7.13,0.65,5.27,0.18,0.45,0.56,0.45,6.99,0.12,1.13,0.31,0.88,2.7,1.44,0.77,0.27…	-0.254834	0.645458	-2.02888	SPINK14	6
CTTCCTGCTCTAAAAAGCGGNGG	2.2003	1.2491	2.259	7.85,0.38,1.25,2.36,0.79,0.25,1.05,0.8,3.5,7.5,0.99,1.03,1.48,0.39,0.85,0.66,0.66,1.46,2.69,0.07,2.17,0.42,0.39,0.11,5.51,3.32,0.24,2.43,0.31,0.12,2.57,7.41,4.03,1.79,0.7,0.7,1.86,4.2,7.15,0.47,6.71,0.35,0.56,6.92,6.0,2.26,0.15,3.62,4.07,6.59,2.75,1.34,0.83,0.74,1.46,0.44,0.14,4.61,0.25,7.13,0.92,2.16,1.55,7.19,2.35,0.61,0.81,0.51,0.83,7.48,1.05,1.42,3.55,1.32,7.95,6.28,0.91,0.05,2.43,1.08,1.01,6…	-0.108051	0.642951	-2.02622	ANTXRL	6
CGAGCGCTGCTTCAGCCGAGNGG	2.5703	2.0311	1.8467	1.64,2.98,2.11,1.1,4.64,1.56,3.34,7.74,0.43,1.65,2.97,2.32,1.05,0.68,7.44,2.06,3.41,0.85,1.69,5.12,1.11,7.69,6.72,1.04,1.51,4.39,3.24,3.8,1.31,1.23,3.66,2.68,3.16,0.47,0.58,1.4,2.32,5.1,0.99,2.02,0.95,4.57,2.35,0.95,4.23,1.22,0.73,3.29,0.72,0.94,0.67,0.66,2.9,3.54,0.98,3.94,2.75,1.77,2.04,0.7,2.08,2.7,4.5,7.47,0.4,1.02,0.3,1.33,1.17,1.77,2.16,2.19,3.26,1.54,4.05,6.2,2.63,1.28,4.76,3.46,3.55,1.07,…	0.0471674	0.659526	-2.02109	LHX3	6
TGGGATTTACCCACATCCAGNGG	2.4142	1.6098	2.288	2.15,6.67,0.22,0.63,6.24,7.7,0.51,0.09,5.03,2.15,0.31,8.5,8.1,2.11,4.77,0.05,2.98,1.74,1.35,1.0,0.88,0.25,2.86,0.5,0.41,4.53,4.01,1.18,0.73,1.15,8.09,0.24,0.83,0.05,4.27,1.01,3.24,0.23,5.55,2.79,0.6,0.33,0.48,6.52,3.05,6.93,0.27,1.9,0.1,1.37,0.56,1.88,0.55,4.14,0.91,3.11,4.52,0.78,1.85,2.9,0.42,8.43,1.67,0.74,1.97,0.65,0.23,1.84,1.53,0.7,0.9,0.24,0.28,1.37,0.29,8.3,8.73,2.17,7.39,1.7,0.88,8.27,1.…	0.102204	0.672421	-2.01813	FOXR1	7
GGAACTCAATGAAGGCAAAGNGG	2.4829	1.6965	2.2303	1.22,2.69,0.51,0.83,0.54,0.53,6.97,3.11,8.25,1.76,3.53,5.11,3.13,2.93,3.41,2.42,1.3,1.27,1.59,2.49,1.21,5.41,5.43,2.03,4.53,2.1,3.96,2.15,1.74,0.69,1.25,7.2,0.83,2.27,4.56,1.48,1.47,3.73,1.16,0.8,0.94,2.06,0.6,1.91,0.47,0.48,0.46,3.98,2.23,7.43,0.34,0.91,0.25,1.05,1.15,1.76,2.54,0.24,6.12,2.08,6.45,2.73,1.47,2.21,7.76,0.36,5.57,6.75,1.75,0.68,2.47,2.45,1.82,0.63,1.99,2.49,0.56,2.77,1.11,0.68,0.34…	0.299466	0.709759	-2.01598	CNBD1	7
GCCACCACACAGCCGACGAANGG	1.1259	0.2794	1.6822	3.85,0.62,0.14,4.43,0.22,0.25,0.03,0.0,6.62,0.09,0.38,0.34,0.03,4.03,1.14,1.24,5.36,0.01,0.1,4.7,0.58,0.09,0.11,0.55,0.07,0.2,6.06,0.11,6.19,0.39,1.43,2.16,3.15,0.57,0.45,2.62,4.62,2.17,2.08,0.92,0.34,4.88,6.68,0.09,1.73,0.03,0.01,1.16,0.08,0.28,0.52,0.37,2.65,0.07,0.13,0.28,0.01,3.95,0.02,0.38,0.13,0.01,0.04,0.01,7.41,1.92,0.69,0.14,0.06,0.05,0.01,3.73,3.3,0.02,3.61,2.79,0.01,0.08,3.33,0.01,0.15…	-0.142265	0.653214	-1.99985	C20orf173	6
ATGACGTTCCCGTTCCTGCANGG	1.7796	1.1263	1.7553	2.01,1.06,1.04,6.88,1.17,3.5,2.14,1.11,0.69,2.9,5.28,8.13,1.49,1.94,4.76,0.18,0.78,2.04,0.9,0.31,1.4,2.18,0.37,2.31,0.2,2.6,0.39,0.87,1.55,1.72,6.72,0.61,0.24,0.67,0.64,1.21,1.48,0.29,0.48,0.46,0.43,1.82,1.53,1.53,4.17,0.73,2.67,0.99,3.0,2.06,0.34,1.19,2.39,1.17,3.69,0.55,2.7,3.46,1.56,1.04,0.76,0.18,1.41,0.68,1.07,0.86,0.21,6.66,0.24,4.3,4.76,1.92,0.42,1.42,3.92,0.79,0.57,5.77,0.36,1.29,3.28,1.0…	0.139214	0.675173	-1.99027	RNASE12	7
TCACTCTCGTTGAATCCCCGNGG	1.3183	0.5492	1.724	3.04,0.26,4.81,0.77,2.51,4.2,0.16,3.91,3.86,3.86,0.83,2.3,0.29,4.57,0.13,2.44,1.17,0.34,0.49,7.92,0.02,1.92,0.4,0.16,1.19,0.08,0.25,2.18,1.98,0.66,0.01,0.17,0.1,0.11,0.62,5.38,1.37,0.18,0.01,0.16,0.32,1.96,0.06,4.57,1.64,0.58,1.1,0.12,1.39,3.49,0.4,6.74,0.23,0.14,0.03,0.38,0.02,0.03,0.07,0.6,4.81,0.47,0.04,5.95,2.35,0.1,0.06,4.63,6.82,1.88,6.13,0.02,3.02,0.04,1.11,1.78,0.54,1.36,0.49,0.18,0.39,0.…	-0.0156687	0.673504	-1.98492	NLRP4	6
ACATGATTTCCGAATCCCCCNGG	1.1806	0.3218	1.7578	2.26,0.04,2.77,4.77,0.06,0.12,0.01,2.87,0.04,0.04,6.95,0.18,5.46,0.11,0.11,2.5,5.32,0.03,0.1,0.49,0.05,6.21,0.09,0.03,2.82,0.65,3.85,0.11,0.37,0.08,0.24,0.16,7.51,0.02,1.48,0.23,0.61,0.01,0.26,0.08,3.3,0.15,0.31,2.42,0.27,0.22,0.62,0.17,0.11,0.28,3.94,0.03,5.18,0.76,3.34,1.0,0.22,0.1,0.98,0.03,4.66,5.18,0.18,3.33,3.67,3.02,0.38,0.87,1.71,0.08,0.35,0.04,0.91,0.23,2.82,0.88,0.15,0.02,1.13,0.04,0.6,…	0.243302	0.673228	-1.9737	IFNA10	7
GACTGCGATTAAACTCCTGGNGG	1.3491	0.4553	1.816	0.65,0.38,4.4,0.01,0.08,1.19,0.09,1.07,0.11,0.34,0.63,0.03,0.41,0.04,0.75,0.49,0.71,0.01,0.04,0.11,0.04,1.6,4.74,0.39,0.13,3.85,0.24,0.07,2.73,0.3,0.51,3.23,2.04,0.06,1.11,0.01,0.01,3.76,0.07,2.04,0.1,0.05,2.98,1.97,0.04,0.18,0.46,0.08,0.83,1.01,0.02,2.78,0.02,0.06,2.45,0.19,0.13,0.07,0.68,0.18,0.27,0.27,0.02,0.28,0.05,1.53,4.07,0.32,0.75,0.48,4.01,1.5,3.1,0.33,0.1,3.53,2.29,0.8,2.35,0.41,0.03,1.…	-0.13766	0.695581	-1.96542	MEPE	6
TGAAGACGTACTTCTCTGAGNGG	2.58	1.7815	2.2174	4.71,3.57,1.06,6.99,2.64,7.85,0.39,3.42,1.49,1.18,0.95,1.69,0.83,2.41,2.2,6.72,1.96,5.8,3.07,1.44,0.45,3.93,3.06,6.89,4.59,0.89,0.29,0.24,4.88,0.27,0.67,0.11,1.7,2.07,1.31,0.59,2.53,5.56,4.14,4.06,3.6,2.91,1.18,1.03,2.05,0.74,5.44,0.76,3.12,5.62,1.06,7.92,0.86,2.69,6.91,1.21,0.89,0.29,7.58,2.4,1.33,4.6,0.95,0.24,0.58,5.93,8.09,6.01,1.04,0.48,0.29,3.25,0.23,7.72,0.26,7.68,0.4,2.92,8.52,6.82,4.39,6…	-0.0219523	0.68424	-1.9572	SDR9C7	6
TGAAAGCTACACCCATTGAANGG	1.5899	1.1188	1.472	7.47,0.89,0.22,2.37,1.25,2.07,0.27,1.09,2.76,3.26,0.26,3.05,0.88,0.47,1.02,0.47,0.35,0.14,0.4,0.77,1.0,2.04,0.27,4.15,0.98,0.53,0.84,3.79,0.76,1.64,3.07,0.76,0.61,0.58,1.36,0.88,0.29,0.71,0.76,1.09,0.8,1.33,1.2,0.55,3.49,1.22,3.93,1.07,0.1,1.35,0.18,0.53,0.39,1.09,3.85,1.06,0.81,1.5,1.56,0.96,2.37,1.52,0.67,0.28,0.91,0.31,3.03,4.26,2.08,0.59,0.78,6.87,3.59,1.14,1.49,1.52,3.97,2.68,0.29,0.7,4.32,0…	0.234675	0.615942	-1.955	IAPP	7
CCTTCAATCTGGCAAAACCANGG	2.6018	2.0049	2.0889	3.33,8.07,8.13,3.83,3.03,0.96,3.47,2.25,3.44,2.56,0.41,0.83,4.33,1.68,0.81,2.02,0.43,3.06,1.81,2.45,2.77,3.78,2.17,1.72,0.93,0.38,0.79,2.13,0.78,4.07,4.0,5.87,0.48,3.2,0.29,1.56,8.67,1.72,1.45,3.92,2.95,1.17,1.37,1.47,1.37,1.04,0.58,1.42,3.13,1.79,2.23,0.87,7.31,8.7,2.46,7.83,1.6,1.57,8.72,4.01,0.9,1.63,4.23,8.32,1.44,0.4,6.97,1.29,3.5,3.06,8.05,1.31,2.31,6.85,1.37,6.68,1.99,0.71,2.5,1.67,5.15,0.…	0.196968	0.706611	-1.95423	FIGLA	7
GGTCTCCTCTGATAAACGAGNGG	1.2899	0.4723	1.773	1.82,0.38,3.15,0.48,0.82,0.76,1.16,0.69,0.43,0.3,0.38,4.8,1.57,4.74,0.02,0.72,0.71,0.09,1.79,0.39,0.03,0.91,0.27,0.05,0.2,1.04,3.66,0.23,0.79,1.06,1.73,4.96,1.37,3.64,0.0,0.14,1.38,0.35,6.8,0.29,0.04,0.83,0.01,0.06,0.16,0.81,0.33,4.39,0.1,6.04,0.12,0.03,2.74,0.1,0.8,0.07,0.09,0.14,0.22,1.29,2.77,1.64,0.38,0.36,1.11,3.03,0.01,0.23,0.03,3.93,6.82,2.92,4.49,0.1,9.03,0.14,1.17,5.73,0.2,0.02,0.03,0.64…	0.202736	0.720798	-1.94893	TRPV5	7
AGTTGTCCAGAGCGTCGTTGNGG	2.5746	1.9725	1.9504	0.92,1.89,3.4,1.89,1.43,0.96,0.68,1.12,2.77,3.4,1.99,6.26,2.86,1.62,2.19,1.25,7.34,0.47,0.58,4.48,0.45,1.34,1.98,5.64,0.52,0.96,2.7,1.47,5.3,0.48,0.92,0.45,8.04,1.23,1.77,0.84,6.75,2.08,0.89,2.68,2.24,2.13,2.59,1.74,1.33,0.11,1.5,2.87,4.19,3.09,1.9,1.52,7.99,0.42,0.68,0.79,1.34,4.85,1.93,2.83,2.89,4.13,6.53,4.5,1.62,1.19,7.67,2.99,2.34,6.86,0.53,1.79,2.31,2.96,3.75,8.62,3.51,1.63,1.9,1.57,2.83,5.…	0.117489	0.691775	-1.94623	NEUROD6	7
CTACAGACTTCACTTTCATGNGG	2.6946	1.8184	2.5328	0.21,1.74,3.89,2.6,3.61,0.15,0.26,1.29,0.31,1.57,1.65,3.4,6.58,1.94,0.65,3.81,0.71,1.29,1.19,1.63,6.82,1.01,1.25,7.94,1.57,1.27,0.19,0.26,0.5,5.12,0.8,6.46,0.65,2.88,5.42,8.63,1.24,1.95,0.68,1.57,1.34,7.28,2.29,4.95,3.16,0.16,0.14,0.26,0.56,2.07,1.33,2.14,0.34,3.42,3.97,2.65,0.95,0.48,0.19,2.01,8.26,3.35,4.13,3.89,8.21,5.36,1.05,8.8,2.65,0.44,0.89,0.55,4.27,3.38,1.81,7.44,0.16,5.36,0.71,3.58,0.6,…	0.0944537	0.634558	-1.93527	OR2T1	7
GGTAGCAAATTGCCAGGTAGNGG	2.4853	1.654	2.2386	0.52,0.48,2.45,2.66,1.61,4.73,0.64,4.1,4.92,2.62,2.78,2.1,0.38,4.34,0.42,6.87,6.71,0.76,0.5,1.47,7.02,0.36,5.84,0.27,0.56,1.63,4.19,0.35,0.3,6.73,5.08,4.04,2.07,4.36,0.52,3.48,1.54,1.97,3.34,1.17,1.24,1.14,1.61,0.39,3.44,6.37,1.22,2.45,2.07,5.29,4.44,0.52,7.43,1.91,0.28,2.88,1.14,4.4,0.28,6.01,1.93,0.9,2.4,0.55,2.57,1.41,1.48,1.14,1.78,6.29,0.56,7.6,1.58,0.3,1.05,0.23,0.14,1.7,0.16,2.49,0.23,0.96…	0.242679	0.631663	-1.93075	OR11A1	7
TTCCTAGCTTCTCAACCGGTNGG	2.5737	1.6138	2.5145	0.18,0.04,1.22,0.78,2.7,6.44,0.45,1.13,1.96,1.17,0.33,6.89,8.5,0.51,1.82,0.23,5.43,0.4,4.01,4.35,0.41,1.73,1.29,0.29,6.77,0.7,3.19,0.5,8.78,0.16,1.07,0.51,0.14,1.25,0.32,0.1,1.6,5.32,0.38,0.45,1.15,1.42,0.2,3.65,0.13,1.27,2.28,0.49,0.79,4.98,0.28,5.87,0.03,3.67,6.0,4.2,5.78,0.15,2.63,0.6,7.92,2.3,1.18,0.5,7.56,0.92,1.4,8.66,0.06,1.27,1.02,1.93,5.67,0.63,0.96,2.0,0.18,7.21,0.3,1.81,3.76,7.3,4.13,4…	0.0612613	0.653575	-1.92863	KRTAP1-1	6
GGGAGCTGATTCATCTGAAGNGG	2.7095	2.0492	2.1528	8.28,0.99,3.71,2.23,1.21,1.6,4.19,1.39,0.95,2.98,2.02,1.23,3.68,1.47,2.32,5.13,0.19,5.23,0.33,1.9,6.79,0.59,1.1,0.35,3.2,4.5,1.78,7.52,1.8,2.09,0.89,1.2,3.87,3.78,1.52,1.86,1.52,0.88,2.94,0.68,1.18,0.44,6.21,1.92,4.43,0.7,2.91,0.98,2.47,2.92,1.72,6.67,1.01,2.58,1.83,1.02,7.92,0.9,2.8,0.15,2.04,0.98,0.57,5.75,0.68,7.85,0.23,4.58,4.88,3.34,1.96,5.59,1.82,0.05,1.3,3.94,1.24,0.61,1.16,1.65,0.84,2.73,…	0.218041	0.681946	-1.91661	STATH	7
GAGAATTCCTGTAGAAACGANGG	2.5411	1.9216	2.0727	2.09,0.57,0.87,2.83,1.16,1.51,3.38,4.25,2.36,0.41,2.8,1.32,0.11,4.19,2.19,3.24,4.11,3.09,0.9,0.4,0.94,3.28,2.29,6.71,2.69,2.95,7.02,2.94,3.52,1.42,1.16,3.71,1.57,3.65,4.58,7.64,3.16,3.51,2.31,2.63,6.98,2.12,2.33,1.45,1.58,1.61,6.5,1.45,4.38,0.59,1.1,2.82,1.25,8.28,5.3,1.1,0.5,2.04,2.67,4.12,0.7,0.37,4.94,6.81,2.39,3.49,0.8,2.02,0.82,3.32,0.96,1.64,0.92,4.43,0.63,4.1,5.25,5.38,4.05,0.61,1.65,1.85,…	0.0136369	0.68628	-1.91415	DSPP	6
GCTCTGCGATGATTACGACGNGG	0.9413	0.3133	1.3697	0.18,0.39,0.18,2.27,0.05,0.99,0.3,0.52,0.04,0.6,3.78,0.1,0.57,1.05,0.01,0.27,0.7,0.37,0.13,0.54,2.33,3.08,0.32,0.05,0.04,1.87,0.04,0.04,0.49,0.15,2.32,0.33,6.99,0.04,0.39,0.09,4.14,0.74,0.17,0.16,1.23,0.66,3.79,0.07,0.61,0.2,0.22,6.39,0.3,0.19,3.05,1.62,0.12,0.01,0.03,0.04,1.75,0.21,0.01,4.67,0.07,0.44,0.14,0.1,0.06,0.42,0.21,0.04,0.58,0.61,0.22,0.05,0.1,0.16,0.37,2.42,0.02,3.04,0.25,0.02,0.47,1.…	0.0968861	0.699736	-1.91085	KCNG4	7
CATTCAGTCTGTCCCCAAAGNGG	2.8222	2.1354	2.0425	4.81,5.18,0.78,6.99,2.29,6.41,2.78,0.77,1.77,6.3,0.83,1.07,1.64,1.88,3.69,0.82,1.72,6.74,4.8,2.74,5.38,3.11,4.52,7.11,1.26,3.69,0.29,6.86,0.81,4.66,2.51,4.87,1.18,5.62,2.77,0.86,0.76,2.04,2.21,1.93,3.46,5.58,3.3,2.03,5.6,6.47,4.85,1.0,1.08,6.3,2.97,2.29,2.54,4.3,1.28,6.44,0.86,1.28,3.49,2.22,4.26,1.73,7.15,1.04,3.43,5.05,1.86,2.65,1.31,1.47,2.84,2.4,1.6,7.14,7.47,1.18,7.22,6.2,4.9,2.82,1.47,1.5,5…	0.02416	0.659852	-1.90948	BPIFA3	6
GGGAGAATGCCAAATTGCAGNGG	3.8188	3.2039	2.4499	2.89,1.81,0.97,3.58,7.37,1.05,2.83,3.4,3.65,1.77,5.79,0.91,1.2,4.16,2.24,9.44,9.2,1.27,1.64,4.63,2.72,4.01,0.83,2.12,7.15,8.95,7.93,1.31,1.25,5.68,2.77,4.1,3.96,8.5,4.07,3.35,4.26,0.74,5.97,6.64,2.01,9.12,9.84,2.97,5.76,8.01,1.93,2.47,1.52,8.56,0.94,3.03,6.62,8.99,2.48,6.04,9.7,8.38,9.74,2.75,6.61,4.19,8.32,1.94,3.98,7.36,2.4,2.89,1.85,8.38,0.8,1.14,7.09,4.01,8.9,8.19,6.12,0.99,1.34,4.75,6.35,8.5…	0.220571	0.676887	-1.90877	CCDC155	7
GCGATTATCCCCAGTCTTGGNGG	3.2331	2.4424	2.5763	4.52,2.36,4.3,0.97,0.35,1.19,0.42,0.97,4.5,4.12,0.92,0.69,2.44,2.06,2.93,1.39,5.08,8.81,7.7,1.17,4.73,2.66,3.97,0.92,1.28,0.54,5.18,5.05,2.72,4.14,5.25,8.45,3.5,9.1,3.8,4.67,3.91,4.03,0.87,1.56,1.15,2.87,3.54,2.34,0.81,4.18,0.64,0.4,1.85,2.24,1.55,2.1,4.3,1.62,2.23,2.23,7.95,0.71,1.52,0.56,3.2,3.34,0.22,8.25,2.2,7.03,1.61,1.34,4.23,0.24,3.05,3.3,7.16,4.5,1.78,0.48,2.5,7.02,3.18,1.06,0.15,1.88,6.1…	-0.0939537	0.653993	-1.90235	ACTL7A	6
GCCTTGGTGCCATCATACAGNGG	2.7414	2.0423	2.2195	2.85,7.7,4.56,2.96,5.15,0.77,3.33,4.27,5.21,1.34,3.03,2.24,0.65,4.06,0.77,1.88,2.57,1.31,1.32,1.5,3.55,3.27,0.49,2.27,0.52,0.9,2.36,1.22,1.93,0.59,1.85,4.57,4.27,1.17,8.23,2.29,0.97,3.61,3.24,2.62,4.52,0.89,4.48,0.81,5.75,3.03,2.54,0.2,8.72,2.04,4.44,0.88,0.5,2.08,0.72,5.95,7.19,0.93,3.67,4.05,5.72,3.01,3.28,2.47,0.35,3.05,5.36,1.43,1.62,4.08,0.65,0.82,2.95,3.69,8.77,2.72,7.63,3.45,1.08,0.93,0.41…	-0.224384	0.691715	-1.90098	SPPL2C	6
TCATCATCAAGCTCTGTGCGNGG	2.2201	1.6455	1.8374	4.23,0.84,3.43,0.35,1.3,4.53,0.31,0.35,1.34,0.91,1.84,1.93,2.79,7.6,0.23,3.56,2.69,0.61,6.29,0.78,4.15,0.37,2.29,2.56,0.44,4.08,1.07,2.26,0.44,2.21,0.15,3.09,0.68,0.6,4.18,0.62,2.35,3.64,7.24,4.43,3.9,2.25,1.4,0.67,6.41,1.65,0.95,4.25,7.11,1.58,1.54,4.69,1.93,5.25,0.08,1.96,0.79,0.53,3.99,0.51,0.14,1.19,2.99,5.27,0.93,3.2,1.84,1.04,0.97,2.43,0.61,1.87,4.08,0.92,0.41,2.67,2.07,4.89,1.0,0.68,0.31,3…	0.19479	0.653211	-1.8966	GPR152	7
CGTCGACGCTGAGCACCGCGNGG	0.9328	0.3685	1.27	0.69,0.1,1.28,0.29,3.76,2.29,0.41,0.18,0.05,0.27,0.35,0.05,2.6,0.25,0.01,3.19,0.21,0.1,0.15,0.15,0.47,0.28,0.06,0.29,0.11,0.45,0.36,0.13,0.11,3.83,0.69,0.06,0.8,2.01,0.04,0.24,0.08,0.4,0.07,0.39,0.29,0.23,2.35,0.3,0.8,0.09,1.62,0.48,4.52,0.91,0.27,0.11,0.98,0.08,0.05,1.38,0.26,1.37,0.63,0.83,0.63,0.4,0.18,2.04,0.59,0.02,0.02,0.35,4.36,1.39,1.97,0.48,0.04,2.8,0.16,0.64,0.32,1.94,1.8,0.12,0.17,0.55…	0.163022	0.692563	-1.89124	SSTR4	7
GACGAAGTATCCATGCAGAGNGG	2.008	1.3564	1.9137	1.89,2.55,2.26,1.97,2.61,0.93,2.37,1.34,0.18,0.57,1.74,0.63,0.42,1.07,0.45,0.49,1.41,4.8,5.4,0.53,4.6,2.87,7.66,1.39,1.17,1.24,1.81,1.89,1.09,0.58,1.35,1.37,2.07,0.29,4.31,0.12,1.11,1.12,0.46,3.85,0.13,2.52,0.79,3.46,2.61,1.56,5.4,0.56,0.98,1.5,3.09,0.49,3.22,0.69,2.86,2.27,0.36,4.1,1.14,0.13,2.45,1.19,0.08,6.59,0.27,0.24,1.11,5.7,1.48,7.01,0.31,0.05,2.5,3.82,0.18,0.13,3.35,2.88,0.37,2.38,0.15,7.…	0.0747555	0.681877	-1.87812	RHO	7
GATTGCATACCACCGATCCANGG	1.785	1.0362	1.8758	0.05,0.04,2.14,6.04,3.36,0.11,1.51,5.82,0.24,0.93,2.16,0.04,0.52,6.23,0.14,0.93,0.37,1.85,1.71,0.33,0.4,0.38,2.97,1.5,0.07,1.49,0.06,0.58,0.56,0.38,2.79,3.56,1.93,0.07,0.33,0.32,1.44,3.5,0.72,2.07,0.49,3.59,5.61,2.06,2.96,0.49,0.71,4.26,6.15,1.43,2.15,1.05,0.82,0.97,0.56,0.66,2.54,3.53,1.5,0.13,0.53,0.29,0.23,4.77,0.9,1.42,1.75,2.68,0.08,0.66,3.65,0.05,2.07,0.16,0.36,1.23,2.12,0.35,5.18,0.21,0.83…	0.183911	0.66875	-1.87809	HCRTR2	7
TCCGAGACCACTGTGCCGAGNGG	2.4162	1.4833	2.342	1.12,0.92,0.33,5.93,1.03,5.67,7.71,1.36,3.31,4.72,0.72,2.66,4.36,0.65,0.72,7.61,4.49,4.14,1.34,6.27,7.69,1.52,2.18,2.02,2.86,2.89,0.14,0.75,0.65,2.11,1.47,0.5,0.48,3.47,0.16,2.23,0.37,0.93,7.4,3.16,0.19,0.21,5.53,4.0,2.37,0.3,0.68,0.98,1.14,0.06,0.84,0.59,1.53,1.61,1.79,0.16,1.56,4.07,1.94,1.52,0.61,3.22,2.34,0.83,1.84,6.57,8.25,1.26,0.55,7.55,8.05,0.16,0.39,1.17,1.38,3.49,0.07,0.03,5.51,3.51,3.8…	0.0408824	0.662309	-1.87446	IRGC	6
AATTTCTTACCTATATCCCGNGG	2.3869	1.5948	2.2307	2.9,1.29,1.26,1.77,1.93,1.03,1.72,0.17,1.25,0.28,4.15,0.78,0.22,1.69,0.1,0.77,1.49,3.39,2.57,0.6,2.88,7.11,0.85,0.21,0.81,0.95,5.45,4.11,2.56,2.33,8.12,4.77,3.27,2.03,4.22,0.75,0.31,1.87,1.18,2.28,2.69,7.56,0.32,7.05,3.2,3.79,0.18,0.68,1.09,0.98,3.03,3.92,4.67,2.14,2.18,0.94,8.03,9.38,2.29,7.81,1.3,3.93,0.98,4.34,0.07,0.28,0.12,1.8,1.32,1.79,1.86,1.12,0.86,6.96,6.33,0.49,0.4,3.95,0.74,6.96,3.12,2…	-0.329291	0.662237	-1.87026	AFM	6
CATCATGAACCAAAGGACACNGG	2.5816	1.88	2.1484	4.6,3.26,0.65,8.25,5.21,4.91,1.65,0.74,8.29,0.86,4.82,3.63,1.39,0.8,3.19,2.35,1.57,1.27,2.17,1.81,4.33,0.71,3.83,3.72,7.83,0.79,0.32,6.41,2.47,3.21,4.26,5.59,2.43,0.33,1.72,1.96,0.19,1.11,0.22,1.65,4.58,0.22,3.49,7.8,4.6,3.97,4.26,1.48,1.44,2.7,3.24,1.89,0.71,2.3,0.74,6.24,8.35,0.34,0.87,7.77,3.58,5.22,0.72,0.48,5.15,0.37,3.75,0.38,3.18,0.52,0.26,2.63,0.49,3.87,1.37,0.2,6.8,0.68,2.97,2.19,0.38,1.…	0.112275	0.627777	-1.86638	OR10A5	7
TGTCCAGTTACACATTCAAGNGG	2.2326	1.3955	2.3313	1.05,8.38,0.13,2.02,1.12,8.13,3.46,8.31,0.09,8.33,0.21,2.45,0.45,0.18,0.29,0.07,3.42,1.07,2.44,1.61,3.47,3.18,0.36,2.35,1.87,5.43,0.12,3.33,4.0,4.18,0.11,0.24,0.35,1.36,0.22,0.76,2.36,2.21,3.81,2.46,2.05,5.73,0.24,4.87,0.27,0.31,0.11,2.92,0.59,4.47,0.08,0.05,1.56,1.82,0.16,0.12,7.27,2.9,2.41,1.57,1.52,4.16,0.07,0.07,0.12,3.12,7.94,0.18,6.68,7.27,1.65,2.86,0.66,2.71,1.17,5.0,6.07,4.2,0.18,0.28,0.3…	0.0639029	0.68208	-1.84065	MBD3L1	6
GCTGCTGTCCTCAAGCGACGNGG	1.2615	0.3813	1.6992	4.0,0.09,0.59,6.05,0.17,0.08,0.17,1.59,1.18,2.05,0.13,1.38,0.04,4.23,0.22,0.82,0.13,4.71,0.07,0.84,0.08,3.32,6.3,4.53,0.02,0.01,0.05,2.28,0.12,1.07,0.29,4.44,0.07,0.08,2.3,2.49,0.23,6.42,0.3,1.12,0.04,0.08,0.09,0.05,1.39,5.29,1.7,0.07,0.1,0.53,0.43,2.82,1.99,2.44,0.13,0.4,0.94,0.02,0.06,4.38,4.35,3.58,0.31,0.04,1.9,6.52,0.26,1.66,1.5,3.04,1.56,0.05,1.82,0.19,1.16,0.04,0.34,0.02,1.58,0.04,0.4,0.14…	-0.0100475	0.666603	-1.83983	TSSK1B	6
GCATGAGACTTCTCTGTGAGNGG	3.139	2.4298	2.4254	1.27,1.36,5.43,0.56,4.06,6.79,5.13,1.24,0.58,0.43,4.52,1.28,3.15,4.25,7.43,3.82,2.68,4.04,0.69,3.33,7.83,7.12,2.23,0.54,2.47,3.0,0.79,5.0,6.61,3.14,3.9,2.15,7.58,3.93,7.06,7.46,5.99,0.18,0.31,0.91,4.69,2.05,7.53,1.76,1.84,0.95,1.92,2.15,1.36,0.27,7.72,0.31,7.66,1.73,4.15,0.7,1.06,1.47,1.25,1.23,8.69,0.47,1.73,7.07,4.3,1.24,1.77,2.56,3.53,1.98,7.84,5.9,7.8,0.58,5.13,2.43,6.04,3.11,0.36,2.64,2.37,6…	-0.0291539	0.650262	-1.83949	SIGLECL1	6
TTCTCCAGCTGATCAACCCGNGG	2.1581	1.4861	2.033	2.47,1.54,0.52,1.6,1.41,2.38,4.01,1.95,2.0,0.13,0.2,1.87,1.29,0.21,2.6,1.32,3.47,0.61,1.46,2.07,0.4,1.7,0.1,1.11,2.17,0.92,0.12,0.23,0.43,0.38,3.75,1.49,0.46,0.17,1.61,1.03,0.35,0.6,0.7,0.38,1.2,2.53,3.91,4.34,4.81,0.61,0.93,0.49,0.44,2.01,1.31,1.48,2.23,1.95,5.31,2.16,0.68,4.18,6.21,1.31,0.17,6.86,2.23,5.64,1.39,0.64,0.9,3.84,0.89,0.72,0.24,0.24,7.27,0.04,0.55,2.22,1.52,3.97,8.1,1.87,7.51,2.3,0.…	0.0901626	0.683611	-1.83505	RETNLB	7
GCACAATGATCCAGTTCCAGNGG	2.2693	1.2162	2.3901	0.09,2.55,7.59,4.87,1.39,2.41,5.64,4.91,0.77,0.03,0.12,2.96,3.03,4.17,0.51,4.63,3.06,6.33,0.59,0.48,5.68,0.72,5.18,0.39,3.37,0.01,2.88,0.76,0.84,0.7,2.85,4.78,2.2,0.83,7.26,0.14,0.21,1.61,0.15,0.12,1.82,7.8,3.12,0.1,4.2,5.97,0.23,2.81,7.79,0.07,0.79,7.85,0.06,0.95,0.07,0.12,4.97,0.87,8.45,0.06,7.7,2.9,5.13,0.1,0.06,0.46,0.35,4.8,8.14,0.33,0.14,1.4,1.04,0.25,1.4,0.7,6.79,7.3,1.13,6.29,1.03,0.01,1.…	0.0554832	0.653369	-1.82402	TAS1R2	6
CTGCTGTTCCAGAAACCCACNGG	2.7366	2.133	2.0706	0.68,1.55,5.47,6.23,2.23,4.1,1.62,4.45,4.29,4.19,4.25,1.88,0.77,1.51,0.62,0.96,8.45,1.08,1.72,0.91,1.48,0.91,1.53,3.32,2.17,2.18,2.84,1.54,0.49,1.21,5.33,3.94,5.74,1.82,2.39,0.51,5.28,1.68,0.87,2.15,1.83,1.12,1.53,1.27,1.58,1.73,1.11,0.61,3.64,4.31,0.27,3.23,1.12,0.38,2.4,1.7,1.41,5.3,0.83,3.07,2.18,2.33,3.04,6.39,0.93,2.25,1.85,0.94,2.96,5.88,3.26,0.52,2.82,0.64,2.64,1.04,2.29,3.86,1.3,5.46,0.87…	0.296723	0.639938	-1.82106	DEFB127	7
GTACTGCAAGTGCGGCTACGNGG	0.7074	0.2118	1.0818	0.25,0.14,4.9,1.57,0.02,0.02,0.13,5.12,1.59,0.25,0.02,1.32,2.68,1.05,0.12,1.08,0.41,0.27,0.01,0.07,2.33,0.28,2.55,1.77,0.13,3.58,0.11,0.07,0.02,3.12,1.51,1.57,1.48,0.84,0.06,0.25,0.01,0.02,0.38,6.01,0.05,0.09,1.12,0.73,0.86,0.61,1.63,2.41,0.17,0.59,0.12,0.02,0.96,0.07,0.03,0.19,3.62,0.31,0.02,1.73,0.03,1.26,3.03,0.56,0.02,0.21,1.59,0.03,0.02,0.36,0.29,2.01,0.01,0.87,0.07,0.38,1.67,0.01,0.23,3.15,…	0.138082	0.641375	-1.81169	ACTL7B	7
TGGTACTTACAACAGCTCCTNGG	3.361	2.7501	2.3322	1.25,2.45,1.83,4.87,2.94,2.58,0.41,2.42,3.12,2.34,1.14,0.57,3.41,3.02,1.41,3.14,3.27,0.96,1.95,2.43,5.81,0.61,6.81,1.27,2.06,1.1,0.26,3.55,1.45,6.45,1.37,0.89,6.0,1.84,5.11,0.73,2.75,1.11,4.2,4.57,2.85,2.92,2.95,1.27,2.49,0.48,2.18,8.14,0.57,7.49,1.98,0.27,5.22,1.62,5.44,3.67,1.13,2.11,1.36,1.68,8.89,3.21,4.49,0.89,0.96,4.35,1.36,3.57,1.86,9.09,2.64,2.85,1.38,1.03,1.22,3.39,1.51,7.59,0.44,0.55,8.…	0.0409434	0.614077	-1.79326	PRSS55	6
AAGAAGACGATCACTTACGGNGG	1.9028	1.0612	2.0716	4.52,4.75,0.5,0.12,3.02,0.17,6.36,0.63,5.73,4.4,1.06,0.2,0.05,0.74,1.45,6.45,1.22,1.26,1.12,0.68,7.4,1.76,5.16,1.93,1.37,0.63,0.38,2.11,2.88,0.77,0.15,0.37,3.12,1.13,0.64,1.93,0.35,1.59,0.23,2.08,1.54,0.17,5.8,0.53,0.04,2.21,0.15,6.03,0.59,0.96,0.17,3.38,0.67,0.37,0.57,6.65,1.94,3.14,0.49,0.42,4.58,0.51,6.06,3.04,0.46,2.28,3.0,0.24,1.34,2.17,5.05,3.31,1.02,0.81,1.67,2.45,0.5,0.37,0.46,0.55,0.51,1…	0.0837381	0.721866	-1.79293	OR2G3	7
GATATCACTGTTACGAACCANGG	1.8805	0.9253	2.134	0.02,6.19,0.01,4.57,5.28,6.91,5.72,0.5,0.82,0.38,0.48,2.57,0.69,0.51,1.08,0.02,0.19,4.75,0.6,0.11,5.93,0.21,0.13,1.39,1.1,2.81,0.41,2.6,1.52,0.89,0.41,0.44,2.77,2.58,0.46,0.06,3.24,5.11,5.67,0.38,1.27,0.08,0.09,2.67,0.75,3.64,0.5,0.18,8.5,2.07,0.03,0.36,0.19,0.57,0.28,2.21,0.48,0.36,0.52,0.04,2.51,4.03,0.77,3.5,0.33,0.29,3.74,6.17,0.24,5.26,0.81,0.92,0.9,1.92,2.56,1.27,5.91,1.16,0.17,0.68,2.87,3.…	-0.169072	0.697149	-1.79144	ASB17	6
TGATCTGGATCTCTTCGACGNGG	0.9245	0.3258	1.3078	1.63,0.5,0.05,0.02,0.17,0.1,2.26,0.2,0.03,3.61,4.69,3.61,1.16,2.06,1.27,0.19,7.0,0.65,1.01,0.75,0.22,0.29,0.37,0.06,0.09,0.02,0.21,0.02,0.33,0.02,0.09,0.02,1.95,0.64,0.28,3.78,0.14,0.81,4.28,0.05,3.74,0.95,0.29,0.48,0.04,0.22,0.28,0.04,3.39,3.35,2.0,0.32,0.16,0.16,2.71,0.29,0.23,0.03,0.09,0.79,0.35,0.47,0.1,1.67,0.34,0.66,0.02,0.72,1.14,0.05,0.09,0.12,0.44,1.02,0.18,0.12,0.09,0.26,0.3,0.17,0.03,0…	0.0309445	0.695725	-1.78744	DDI1	6
CATGGTCTCGTCAGTAGTGANGG	1.678	0.9483	1.8111	0.83,0.22,0.43,6.49,0.56,0.36,0.7,1.31,7.41,1.16,1.43,0.34,4.72,0.09,0.52,1.94,0.19,0.91,2.51,0.4,0.22,0.29,0.71,1.58,1.22,2.56,6.0,2.77,3.69,0.57,0.32,4.99,1.02,0.81,0.47,0.15,4.0,0.63,0.74,0.72,0.39,1.28,0.94,0.47,0.28,2.45,1.48,0.56,6.94,1.22,2.28,0.39,0.41,2.54,0.38,1.1,0.81,3.64,0.15,0.3,2.33,0.49,1.9,0.72,1.4,0.27,0.2,0.55,3.23,4.45,1.21,1.34,0.51,0.23,0.79,0.65,4.08,0.13,1.9,2.97,0.37,0.69…	-0.020145	0.628015	-1.78674	RTP1	6
AATATGAGTTAAGAACTGCTNGG	2.4455	1.7423	1.9578	2.51,2.9,2.05,3.88,2.68,1.29,4.99,7.78,1.79,1.09,3.03,1.26,2.15,2.69,0.52,1.74,0.55,0.67,0.48,3.66,1.06,6.3,0.36,1.53,2.35,2.42,3.05,1.33,2.16,0.31,5.41,2.47,3.76,3.24,2.32,0.9,0.82,7.07,0.4,0.74,0.72,1.64,5.55,0.81,1.33,1.45,3.03,0.2,1.19,1.78,8.08,0.1,1.64,6.79,0.4,7.61,7.47,2.32,7.5,0.86,1.03,1.07,3.5,0.96,0.77,0.8,3.81,1.47,1.7,0.38,5.39,1.45,1.64,0.84,1.3,0.98,0.47,1.05,0.68,2.04,1.96,1.18,1…	0.297104	0.678646	-1.78202	OR52A5	7
GCACTGCGCGCCTTTCCGCGNGG	1.1401	0.4429	1.5546	0.61,0.19,1.15,4.17,0.32,0.25,0.21,1.63,0.77,0.04,0.29,0.16,3.82,0.01,0.05,0.21,5.05,1.41,0.26,0.02,0.29,0.03,4.44,0.09,3.65,0.64,0.12,0.78,2.71,2.53,0.35,0.92,0.5,0.17,5.6,0.05,2.4,0.39,0.4,0.68,0.17,0.01,2.97,0.0,3.42,0.46,2.85,1.86,1.26,2.09,3.66,0.27,1.74,0.96,4.63,0.02,0.01,1.21,0.12,3.31,0.03,0.52,0.03,0.14,0.11,0.05,0.01,2.99,2.29,0.0,0.29,0.01,0.71,0.01,0.18,0.69,0.07,0.05,1.1,0.02,0.03,0…	0.112147	0.630861	-1.77757	ALX3	7
GGTTTGGTTCAAGAACCGGANGG	2.7661	2.1689	2.0889	2.81,0.27,2.9,1.93,0.07,2.15,1.58,2.33,5.51,3.84,6.09,0.7,1.59,5.9,1.66,2.0,1.58,4.75,1.8,0.62,0.6,1.12,0.56,1.3,1.9,5.91,4.61,1.31,2.09,0.49,1.52,0.14,1.4,1.09,0.38,3.18,3.62,3.83,0.51,2.19,7.05,3.73,4.1,5.57,0.93,1.52,3.34,7.52,2.37,1.84,0.4,0.77,0.81,4.21,3.71,4.65,1.09,3.24,5.31,5.64,3.07,4.74,2.99,2.85,1.64,1.59,2.36,6.4,7.54,2.06,3.17,0.19,3.83,0.58,2.1,1.72,4.84,1.37,7.86,2.17,1.5,3.43,6.7…	-0.243703	0.773107	-1.77233	CRX	6
CTGCCTGAAAACCTTCCGTANGG	1.891	1.2657	1.7555	1.01,0.54,1.39,3.81,1.65,3.7,4.1,0.25,1.92,0.16,0.61,0.82,1.22,0.11,6.74,2.22,5.15,2.29,7.07,1.96,1.03,3.79,2.86,1.18,0.84,1.86,7.5,0.6,0.68,1.2,0.18,1.29,0.32,4.13,2.32,0.96,0.31,0.47,2.07,1.65,1.12,0.59,3.01,2.55,2.64,0.43,3.33,0.04,0.44,0.94,3.05,0.42,1.37,5.12,2.7,2.57,3.52,3.7,2.64,0.18,0.76,0.95,0.6,6.19,0.64,5.71,6.12,5.68,2.5,2.06,4.07,5.08,4.83,0.93,7.42,1.31,0.11,0.59,6.27,0.21,1.54,0.8…	0.320518	0.643445	-1.75616	CTCFL	7
ATCCTGCCCCTCATGTACAGNGG	2.8517	1.9923	2.5415	1.37,0.47,3.58,5.76,1.59,6.21,1.74,2.97,2.2,4.75,0.43,0.6,3.5,0.98,3.88,5.76,1.42,0.44,5.25,0.2,6.11,0.52,3.82,0.98,0.76,1.13,7.11,0.25,2.59,1.96,0.2,2.95,1.93,1.52,0.5,0.07,0.57,1.04,4.7,8.76,9.66,4.75,3.12,2.24,3.56,4.18,3.1,7.91,0.79,0.51,1.09,0.34,3.03,0.74,0.91,0.14,0.32,5.76,7.58,2.84,0.78,1.68,2.31,5.95,0.19,1.76,2.89,0.31,0.57,1.7,0.48,0.8,7.71,1.66,2.61,0.71,0.34,2.88,1.97,1.17,1.16,2.05…	0.162056	0.638277	-1.75255	TAAR6	7
GATGCGTCCAATGGTCCCATNGG	1.9788	1.032	2.1498	1.32,0.6,5.15,2.5,3.89,0.31,0.45,2.01,0.16,3.5,2.0,0.67,5.88,0.75,1.19,1.08,2.54,2.93,7.33,0.21,4.96,4.46,1.72,0.29,7.67,0.62,1.54,6.42,4.88,0.36,1.26,1.45,0.5,1.06,0.07,0.13,0.96,0.12,1.39,1.41,0.04,1.27,1.11,0.09,0.96,2.53,2.59,1.96,0.06,3.16,4.95,0.16,1.46,0.61,3.85,5.41,1.02,0.18,8.57,4.37,0.03,0.17,0.23,2.54,0.08,5.71,0.32,3.36,1.5,0.3,0.59,1.19,5.02,3.64,0.22,1.92,2.71,7.5,7.89,7.42,6.22,0.…	0.176208	0.608814	-1.74849	PNLIP	7
TCAGATACAATAATGATACANGG	2.5289	1.9872	1.8774	2.96,1.77,0.35,1.73,3.32,3.63,1.3,1.88,1.01,2.25,1.13,0.67,4.39,0.29,2.2,6.87,6.71,0.81,6.18,2.0,1.81,3.57,2.51,3.75,1.26,0.36,5.28,1.18,2.93,6.96,6.94,2.23,2.22,0.96,6.54,1.41,1.61,4.74,1.08,0.81,4.66,2.99,1.73,1.3,0.61,2.29,2.22,8.3,2.44,7.57,0.95,1.84,4.53,1.64,2.81,1.88,4.69,2.31,3.74,1.39,0.85,4.49,4.14,3.53,0.99,1.96,1.49,4.93,3.94,6.56,4.49,1.36,4.7,3.31,7.95,2.21,5.36,0.71,3.87,3.04,0.71,…	0.324687	0.609778	-1.74796	SLC13A1	7
AGGTTCATGCACAATCCAGGNGG	2.3772	1.5391	2.3631	0.09,1.02,1.43,1.7,0.45,2.66,0.88,1.91,5.33,1.18,0.76,4.87,0.28,0.15,0.25,0.88,2.44,0.66,3.04,6.56,0.38,7.03,6.84,0.26,2.1,0.64,5.69,6.75,0.3,0.07,2.0,0.6,0.72,2.05,3.92,0.11,4.14,0.08,0.38,4.21,1.86,3.21,1.13,0.29,1.0,5.67,1.29,6.86,1.96,5.11,0.02,0.23,0.99,1.78,7.37,0.26,2.24,0.15,6.87,1.64,3.7,0.87,0.14,1.54,1.15,0.21,0.3,6.7,1.13,1.22,0.14,0.43,8.34,0.44,2.13,0.12,1.69,2.78,4.99,1.42,0.28,0.4…	-0.035268	0.685596	-1.74358	PLA2G4E	6
TGTCGCCCAACGCTGTGCAGNGG	2.4756	1.7666	2.1596	2.79,0.61,3.07,2.88,2.34,3.62,6.94,1.19,7.05,0.63,2.35,3.5,6.79,1.98,1.36,5.76,1.41,1.49,5.33,0.42,0.96,3.31,1.55,2.36,0.82,0.12,1.75,5.55,2.97,0.76,3.69,2.38,5.77,0.48,7.11,1.8,4.98,8.43,1.36,2.14,1.91,0.71,4.02,5.75,2.6,1.46,1.19,1.27,3.54,0.63,1.88,7.55,1.54,0.75,0.18,1.29,2.04,2.71,1.67,0.43,0.44,8.48,0.31,0.5,1.54,3.86,0.93,0.52,1.02,3.85,2.97,1.76,4.44,2.67,0.71,7.91,1.22,1.21,5.43,0.55,6.2…	0.122992	0.687749	-1.74267	CYP11B1	7
GAGCTGCAAGTCGTACCCATNGG	1.4538	0.7655	1.6937	0.58,0.53,0.72,3.02,0.12,0.27,0.82,0.38,0.22,1.05,1.04,3.6,0.69,0.79,0.17,6.89,1.45,1.1,1.48,0.76,1.57,0.08,1.2,0.7,4.65,3.36,0.36,0.1,2.72,2.16,1.08,1.61,2.64,3.95,3.03,0.53,0.13,2.26,0.73,1.38,5.69,0.79,2.6,2.06,0.29,0.22,0.08,0.8,1.5,0.2,3.12,0.19,6.43,0.7,0.07,0.54,0.47,0.05,0.14,0.41,0.12,0.35,0.46,2.56,6.8,1.17,1.73,7.59,0.34,0.14,1.12,0.13,2.22,2.81,0.1,5.15,0.27,1.13,0.34,0.47,2.78,0.33,3…	0.0656137	0.676829	-1.74254	PRLH	6
ATCAGAGTGCCATAGCGCAGNGG	1.9877	1.2655	1.9681	0.6,3.55,0.65,0.2,0.91,5.33,0.69,0.8,0.87,2.69,0.1,1.19,0.19,0.53,7.22,1.17,2.31,1.33,0.52,3.0,0.46,4.01,1.83,0.09,0.82,1.33,1.0,0.32,0.17,1.33,0.27,0.23,1.1,6.02,6.36,0.17,0.27,1.14,0.38,0.86,1.39,1.91,0.34,0.13,3.57,0.72,0.82,4.55,2.6,5.06,1.68,4.37,7.64,0.59,0.61,1.24,2.02,0.65,1.32,7.28,0.14,0.8,1.06,4.03,0.46,0.99,0.69,1.94,4.89,0.2,1.6,4.77,2.42,1.15,1.07,1.69,1.83,0.39,1.31,1.64,1.71,7.77,…	0.0470746	0.681847	-1.74116	OR6V1	6
GGTTCTGGATAAACACCAACNGG	2.4644	1.5834	2.4299	2.71,4.67,2.26,3.75,0.85,0.32,0.55,1.15,2.11,0.56,6.3,0.68,1.51,2.54,1.62,4.17,3.38,4.72,4.5,2.75,4.41,3.63,3.26,0.17,3.89,3.98,2.16,0.99,8.11,0.27,7.63,0.75,0.07,5.34,5.69,1.0,0.74,1.93,1.58,8.29,6.45,6.34,4.98,2.0,1.01,0.84,2.59,1.22,0.92,4.13,0.05,0.2,2.46,6.14,4.98,0.52,0.71,0.1,7.14,0.9,2.03,0.07,0.88,0.88,2.7,0.51,4.08,1.99,5.12,0.55,0.71,3.36,8.36,0.06,2.37,0.22,6.15,4.11,0.57,7.2,0.17,1.7…	0.338356	0.645879	-1.73838	SLC36A3	7
GCAAAGATGTTTCAAACTGGNGG	3.1904	2.6836	2.0143	3.11,1.32,5.02,1.44,3.4,1.75,3.71,2.9,5.15,2.11,2.93,2.06,0.73,1.19,2.1,5.28,4.72,4.15,1.56,1.21,5.58,1.14,3.11,3.43,2.24,2.89,6.57,8.33,1.36,4.62,3.68,3.52,1.54,6.2,5.0,3.71,1.97,3.9,3.32,3.29,9.07,1.86,3.45,4.9,8.63,1.84,2.66,5.48,2.57,8.68,5.9,1.63,1.04,6.94,6.1,1.95,2.02,1.91,8.82,0.9,0.93,2.47,3.5,9.1,0.65,1.85,3.21,5.98,2.46,0.67,5.96,3.55,1.49,1.27,2.38,1.55,6.57,8.62,4.46,4.76,2.5,3.94,1.…	-0.0317773	0.650062	-1.73024	BPIFA1	6
TCAAGAAGATTATAATGCCCNGG	3.3258	2.6204	2.4338	1.88,2.77,1.34,3.65,2.54,8.08,5.21,4.6,3.73,8.1,3.59,2.35,0.75,9.7,1.47,1.14,4.49,0.81,8.1,2.79,4.04,5.91,1.48,3.42,5.12,7.07,6.62,8.24,1.36,3.31,5.6,1.67,2.94,9.29,6.42,4.67,3.67,1.97,2.9,7.38,2.33,0.63,1.66,5.01,0.75,1.4,3.33,3.14,9.2,2.16,0.86,0.91,2.24,2.91,1.19,5.56,3.0,3.46,2.0,1.24,9.48,4.98,6.43,4.26,0.45,3.9,8.0,2.96,4.78,7.11,7.68,7.58,2.97,1.7,3.04,4.31,0.36,2.93,6.58,1.52,6.45,1.68,1.…	-0.24617	0.674697	-1.73015	OTOR	6
TCCTGCATACCGTCCCCCGANGG	1.2474	0.4646	1.6609	1.38,0.01,6.03,0.23,0.03,1.91,1.74,2.93,5.94,0.14,0.12,4.03,1.92,2.18,0.35,1.47,0.08,2.29,0.42,2.51,0.04,0.1,0.2,0.17,0.72,0.78,0.37,0.83,0.04,0.49,0.1,3.84,0.72,0.12,2.77,0.41,0.17,0.02,0.08,0.04,0.82,0.08,0.55,4.49,2.45,0.39,0.13,3.39,0.12,0.14,1.45,1.34,1.25,4.88,0.08,0.04,0.13,0.48,1.94,0.73,0.41,0.36,1.03,0.14,6.56,1.75,4.43,0.15,1.13,0.13,0.25,0.17,0.01,1.78,0.03,0.05,0.18,0.31,5.67,6.15,0.…	-0.158315	0.639249	-1.71517	MYF5	6
GTTAACATCCCCTTGAGTCANGG	2.1965	1.4067	2.1543	0.26,0.54,0.48,1.03,1.02,0.15,0.12,1.59,6.59,1.32,1.99,0.6,1.02,7.99,0.93,1.4,1.41,4.72,1.12,0.65,0.85,7.62,0.64,1.4,2.31,0.79,1.5,1.11,8.02,8.51,6.87,2.34,4.04,0.28,1.81,1.38,2.5,0.05,0.67,0.8,0.43,2.93,0.37,7.7,5.18,0.36,1.74,0.74,1.13,2.61,1.81,0.9,2.26,1.6,0.2,0.74,4.97,4.8,0.3,7.62,0.08,3.12,5.64,3.67,7.24,1.9,3.52,1.2,1.75,1.53,3.97,1.22,0.38,1.69,0.77,5.46,7.3,0.69,5.09,0.5,0.58,4.17,0.46,…	0.222018	0.634661	-1.71282	OR5T2	7
TTGGGAGTCAACATGAACAANGG	2.7089	2.1666	1.9389	2.61,1.13,1.43,4.21,3.44,1.89,3.67,0.78,2.42,0.39,4.69,0.84,1.17,3.55,0.51,2.02,0.61,1.89,3.89,1.65,0.89,2.18,3.86,0.93,0.6,2.21,3.29,1.4,4.64,1.34,2.35,1.1,1.31,1.63,4.28,1.04,8.21,6.27,1.35,0.59,1.69,2.93,1.21,1.52,0.9,5.48,3.88,1.61,1.09,1.79,3.92,2.81,4.93,4.87,0.71,3.35,1.11,1.09,2.59,3.87,3.75,0.57,3.08,3.25,3.03,3.05,3.61,3.15,2.11,1.22,1.55,1.04,5.02,8.55,1.46,1.44,1.85,4.81,1.86,4.34,0.5…	0.305903	0.680511	-1.71237	OR2D2	7
TCCATCAGTGAAAATGACAANGG	2.7392	1.9174	2.3926	2.25,0.93,1.26,0.7,3.41,1.99,5.21,2.11,0.14,1.56,0.58,0.74,0.47,0.44,4.7,7.75,0.98,1.12,0.61,3.37,2.96,8.14,2.52,6.63,0.21,1.03,7.41,0.31,7.96,2.35,2.32,0.98,0.95,0.09,1.63,0.48,1.09,0.96,1.11,5.57,1.83,1.31,8.28,0.56,3.24,2.95,0.19,1.58,0.5,2.23,3.79,1.24,1.17,2.35,2.34,0.36,0.83,0.67,4.88,2.44,5.08,2.54,2.25,0.25,3.5,2.55,1.98,0.79,2.01,1.04,0.89,2.58,2.31,0.34,1.57,6.34,2.23,0.96,0.38,1.91,4.8…	-0.221193	0.62286	-1.70976	TMIGD1	6
TTAGGTTGCACTAGGCCTCGNGG	1.2187	0.5249	1.5589	4.62,0.43,0.63,0.17,2.32,0.86,5.04,0.16,0.01,0.29,2.8,1.11,0.09,3.83,2.51,0.81,0.06,1.91,1.38,0.79,0.03,0.13,0.86,0.06,1.51,1.52,0.02,2.62,5.5,0.19,1.94,0.27,0.53,0.75,0.18,3.21,0.25,1.11,3.91,0.86,0.27,1.4,1.12,1.71,0.83,0.79,0.3,0.67,1.14,3.21,1.5,0.27,0.44,1.87,0.18,0.04,0.27,1.4,0.99,1.95,6.86,0.29,0.12,1.63,0.44,0.02,0.1,0.63,0.27,1.93,2.92,2.35,0.05,0.11,0.37,1.66,3.7,3.67,1.01,0.37,0.04,5.…	-0.199571	0.618975	-1.70293	LIPM	6
GCCGCGCGTTACCTTCCGCGNGG	1.5191	0.7624	1.7789	4.7,2.04,1.1,0.56,1.4,0.04,2.18,1.16,3.61,1.49,4.14,0.06,0.37,1.13,5.36,0.03,3.95,0.08,0.34,1.33,1.29,0.18,0.15,1.48,1.2,6.75,3.18,0.02,0.99,3.94,0.76,0.11,1.9,0.19,2.16,0.01,0.65,7.07,0.19,0.71,6.47,0.01,2.73,0.88,2.3,0.11,1.92,1.3,0.13,0.02,0.49,0.15,4.2,0.82,3.21,1.46,1.0,0.17,0.04,4.75,1.04,0.31,2.53,2.95,0.48,2.01,2.38,0.23,0.08,0.47,5.92,0.72,0.03,0.34,0.23,0.23,0.09,1.84,3.74,0.04,0.54,0.5…	-0.117451	0.709753	-1.70165	ALX3	6
TCATCTTCATACATATCACGNGG	1.515	0.5441	2.0411	4.63,1.68,0.01,1.21,1.13,0.01,1.03,1.64,4.62,4.55,9.69,0.13,0.04,3.3,5.14,0.11,3.95,0.36,0.03,0.06,0.06,9.66,0.31,1.4,2.19,7.05,1.17,0.41,0.15,6.82,0.05,0.91,8.25,2.37,0.58,0.03,0.47,1.0,0.86,1.05,7.09,0.01,0.02,4.78,4.62,0.82,0.08,0.2,0.05,4.43,6.03,4.32,0.52,2.35,0.49,1.1,4.03,0.02,4.7,2.65,2.51,2.66,0.01,2.72,3.54,3.55,5.6,0.01,0.53,0.02,0.05,2.27,0.38,1.04,0.38,3.05,0.5,4.16,0.23,0.1,7.97,0.1…	0.0229012	0.646285	-1.69547	RBM46	6
CCTCTTTACGAAGTTCTCTGNGG	2.218	1.7481	1.6921	2.24,1.47,7.57,0.59,3.89,1.58,1.5,5.02,0.88,1.06,0.92,4.25,4.26,6.82,2.83,0.33,2.46,2.92,0.96,1.77,1.89,3.81,1.78,1.32,4.22,0.99,0.89,4.25,0.64,1.53,1.44,0.86,0.4,2.99,3.16,3.78,1.02,0.39,1.94,2.95,2.39,1.71,2.71,2.0,1.42,0.93,0.88,0.78,0.9,1.51,0.7,4.51,0.52,2.19,5.55,2.01,4.92,1.48,0.71,0.44,1.55,3.24,2.68,4.11,1.8,1.61,1.9,1.18,2.32,6.65,1.53,3.1,1.47,1.52,2.95,4.32,4.41,2.46,0.41,4.07,2.05,7.…	0.0292052	0.603196	-1.69478	APOBEC1	6
GAATTGCATCCGACAAGCCANGG	2.1083	1.2479	2.2197	0.39,0.67,2.37,0.03,0.73,0.71,0.04,0.26,0.25,8.94,5.29,6.77,2.38,0.1,0.9,3.47,0.06,0.69,5.19,0.43,2.43,1.22,2.56,0.27,0.02,0.1,7.68,1.05,2.53,0.44,8.54,0.59,0.24,0.58,0.54,0.79,2.31,0.88,3.65,0.35,0.25,0.97,0.12,6.98,2.02,0.15,5.51,0.2,8.24,2.48,3.68,0.42,0.07,5.2,2.34,0.05,8.99,0.72,6.82,0.14,1.3,1.18,2.0,1.99,2.3,0.88,0.41,3.34,0.64,1.28,3.5,0.46,1.23,2.28,0.07,0.65,0.56,2.43,1.27,5.57,0.26,0.2…	0.135192	0.662136	-1.69101	CLDN17	7
GGCTACTTCAAAGTTGCCCGNGG	2.3458	1.6565	2.0492	4.82,0.43,1.46,2.94,0.6,4.35,1.21,2.05,1.66,0.19,6.55,0.59,1.12,0.65,0.21,1.28,0.77,1.81,2.55,3.82,3.68,0.07,5.34,0.61,0.41,0.93,0.7,5.3,0.44,2.97,2.09,6.04,2.43,0.98,6.74,0.52,0.24,1.19,1.74,1.76,1.73,0.85,7.14,1.29,3.78,2.71,4.62,1.65,1.29,4.68,0.37,2.62,5.58,6.32,0.09,1.27,1.66,2.39,0.37,2.48,3.07,2.37,5.33,0.51,0.61,1.57,6.71,4.13,2.78,2.63,0.95,0.54,0.45,0.62,3.15,0.55,5.96,0.29,4.59,2.57,0.…	0.274236	0.639253	-1.68811	IRGC	7
ACCATGCTGCCATTGCAGAGNGG	3.0908	2.3679	2.3413	2.72,2.01,3.91,3.86,1.58,2.66,1.24,0.72,1.64,1.12,7.36,7.4,4.74,1.56,3.82,3.73,5.08,0.7,2.08,0.94,8.88,1.09,2.36,0.76,0.56,1.13,1.05,8.84,0.43,1.35,7.87,8.05,1.2,0.32,1.63,5.31,0.74,0.47,7.04,0.27,3.11,0.27,4.56,3.27,3.5,2.65,2.9,1.32,8.89,4.34,2.12,1.28,2.05,5.59,1.45,3.3,0.52,2.99,0.45,1.84,1.44,4.78,0.84,5.71,5.43,2.93,1.65,4.07,2.57,0.8,4.15,3.56,5.29,0.48,1.61,1.77,8.57,3.26,1.79,0.94,1.53,0…	0.222872	0.627253	-1.67725	IL13	7
GCCAGGATGCACTTGCTCAGNGG	2.9324	2.3792	1.9673	4.67,2.71,3.01,2.09,2.03,1.15,2.74,1.8,4.03,1.36,1.56,3.83,0.62,5.13,1.76,4.2,1.09,4.3,1.59,5.2,1.63,4.26,1.29,2.2,5.46,3.98,2.49,1.21,2.07,2.63,4.56,6.39,0.83,0.61,2.79,1.86,4.6,1.2,3.83,0.83,2.58,9.04,0.62,4.78,2.47,5.14,2.65,2.94,5.14,3.8,1.37,2.15,4.02,5.9,1.11,5.84,0.77,4.59,8.82,6.09,1.86,4.97,1.08,2.22,7.03,5.87,1.28,4.39,3.36,2.31,1.32,1.34,2.85,2.93,2.5,1.14,1.31,0.9,1.15,1.28,7.94,1.02,…	0.16173	0.676384	-1.67632	LRIT2	7
GGAACACGATTGGCTCCAAGNGG	2.1993	1.332	2.2565	0.44,4.19,0.04,0.13,5.9,0.93,0.58,0.65,1.76,0.29,2.51,7.36,0.09,1.3,7.79,1.44,0.68,0.09,3.99,1.87,2.23,1.48,6.4,1.22,0.61,1.67,5.61,4.39,1.43,3.41,1.27,7.9,0.39,0.06,0.3,2.32,3.04,7.96,2.83,2.1,5.54,5.7,0.39,0.07,0.1,1.71,3.82,2.47,0.26,0.04,6.67,0.19,0.15,0.09,0.93,1.51,7.69,3.71,0.05,0.37,0.25,1.31,2.59,0.32,0.3,6.11,0.2,0.29,0.11,1.19,0.13,0.18,1.75,5.6,1.46,2.65,0.36,1.84,5.02,3.17,0.03,0.08,…	0.0195353	0.753659	-1.67538	TSPYL6	6
ACGATCCGACTGGACATGCGNGG	0.4824	0.1125	0.835	0.13,1.1,0.0,0.81,0.0,0.04,0.01,0.07,0.81,1.3,0.05,0.12,0.06,0.35,1.08,0.09,0.22,0.18,0.04,0.12,0.04,0.01,0.34,0.68,0.04,0.03,0.33,0.05,1.58,0.01,0.89,0.24,0.17,0.02,0.41,0.59,1.19,0.32,0.0,0.04,0.0,0.49,1.93,0.14,0.01,0.02,0.06,0.81,0.41,0.06,0.06,0.03,0.0,1.83,0.16,0.01,0.05,1.21,0.09,0.24,0.63,0.02,0.01,0.01,0.72,3.58,0.11,0.31,0.01,3.09,0.02,0.03,3.85,0.04,4.63,0.0,1.08,0.06,0.08,0.02,0.11,1.…	-0.184231	0.684527	-1.66582	PRSS33	6
GCACGTACATGTTGCCCACGNGG	2.8428	2.0254	2.5531	3.04,1.92,0.17,8.04,0.05,0.64,8.42,1.15,5.49,0.28,5.38,2.27,0.58,1.28,5.48,4.21,5.53,0.23,3.46,7.18,1.08,4.71,0.39,1.19,0.68,5.83,7.4,7.12,0.17,5.84,0.01,4.28,0.2,3.28,0.03,2.03,4.87,0.53,7.63,3.33,0.26,0.73,0.57,6.45,4.92,0.01,1.71,2.3,0.12,8.77,0.13,4.17,5.89,0.01,1.43,0.25,1.19,7.11,6.92,0.04,4.12,0.36,0.81,1.1,0.37,3.76,6.63,0.35,2.96,0.66,0.19,2.87,1.76,0.56,0.88,0.42,0.46,0.38,0.39,0.81,0.5…	0.026857	0.626645	-1.65942	ABCG8	6
CCATGACAAGCCAGTCTCAGNGG	2.6274	1.9864	2.0912	0.56,3.0,1.7,3.65,8.52,1.74,0.54,1.31,4.57,2.8,2.89,1.37,3.47,2.23,8.48,2.42,1.27,1.15,3.22,0.97,1.83,9.28,6.42,2.52,8.51,7.79,5.15,1.68,2.89,1.2,1.26,2.46,1.55,2.34,0.76,1.27,8.29,5.3,1.35,3.93,4.52,1.34,7.44,3.47,0.54,6.54,1.19,1.71,2.81,1.56,2.36,0.4,3.33,0.29,0.61,0.89,0.64,0.12,0.64,1.6,0.58,1.52,1.38,2.24,0.49,1.97,3.92,1.4,2.48,1.2,7.8,3.89,2.4,1.9,0.35,0.62,5.44,1.22,3.28,3.01,3.11,3.1,3.…	0.0968108	0.666202	-1.65247	ATP6V1G3	7
TGTATCTCTTGTCGTCCAGGNGG	3.5074	2.9074	2.4217	7.52,1.0,1.75,1.78,5.59,3.74,3.72,2.15,2.86,4.87,8.42,0.93,0.64,5.92,3.43,7.12,3.13,3.9,2.3,1.22,1.69,1.04,0.81,2.33,0.78,1.05,7.94,2.25,8.13,3.12,4.76,1.41,1.91,0.79,3.57,0.12,4.0,0.95,0.6,5.71,0.47,3.09,1.48,0.57,3.98,1.19,8.8,3.05,7.43,2.43,8.97,3.66,2.1,0.64,3.62,4.16,8.03,3.99,1.3,2.07,3.94,4.15,1.0,1.77,8.16,5.84,2.67,6.41,4.25,4.9,8.92,0.7,6.32,6.39,4.77,7.29,0.68,0.57,3.33,1.03,3.43,1.2,6…	-0.465584	0.660187	-1.64946	TBX10	5
CTACAAAAGCTCCTGCACCANGG	2.8149	2.2574	1.9957	4.37,0.82,4.53,1.51,3.79,0.85,1.32,1.08,1.59,1.06,0.62,1.68,8.3,3.08,1.39,1.74,2.27,4.62,0.82,1.65,2.45,4.53,2.99,2.32,4.07,1.16,1.29,0.79,0.81,1.08,5.74,3.67,4.5,1.8,1.72,1.91,1.69,1.81,1.16,2.75,1.63,3.44,1.03,3.13,2.19,3.15,0.55,3.06,7.29,4.43,1.79,8.38,3.29,2.29,3.55,2.03,2.51,1.75,4.77,0.85,1.72,4.13,0.26,1.03,1.62,2.76,1.12,0.9,1.26,2.87,1.69,1.87,2.49,3.87,6.75,2.09,0.76,6.7,2.32,3.04,0.96…	0.151871	0.666771	-1.64554	CHRNB3	7
GCTGCAGACGTTCATCGGCGNGG	0.8716	0.2401	1.3018	2.46,0.11,0.44,2.27,0.03,0.15,0.48,0.06,0.2,0.23,2.15,0.03,4.22,0.03,0.01,2.67,0.03,1.45,0.39,0.11,2.89,0.7,0.22,0.04,0.21,0.11,1.55,0.51,0.07,1.04,2.05,0.02,0.1,0.01,0.22,2.17,0.24,2.34,1.33,0.93,0.02,5.32,0.42,0.48,0.25,0.2,0.11,0.15,0.16,0.03,0.01,0.52,0.05,0.1,0.85,2.49,0.12,0.02,0.14,0.33,0.1,0.16,0.03,0.01,0.33,0.76,0.84,1.28,2.27,0.07,1.77,2.85,0.07,0.06,0.01,0.3,0.09,0.21,3.92,3.76,0.18,0…	-0.0540908	0.64111	-1.64111	ACTL9	6
TAGGGGATAGGTTCAACGAANGG	2.0318	1.4811	1.6705	1.14,0.52,0.79,4.77,3.07,1.98,1.91,0.42,0.87,4.6,4.77,2.13,4.12,0.69,2.06,4.13,2.18,1.25,2.11,0.32,2.05,0.5,0.26,1.38,2.21,2.04,0.21,2.19,0.21,1.95,1.09,0.51,1.61,2.93,0.78,2.11,0.33,0.48,0.11,1.31,3.83,2.12,0.83,0.89,0.49,5.25,2.35,0.48,1.01,1.52,4.82,2.4,0.94,1.36,3.21,5.91,1.52,0.6,1.73,0.49,5.81,2.27,2.62,0.26,1.33,0.33,0.93,1.08,5.65,2.19,1.06,1.78,0.33,0.69,1.39,5.67,4.02,2.24,1.9,1.15,4.92…	0.053053	0.706237	-1.63594	CSN2	6
GATCATCAATGCAGAAGCAGNGG	3.5723	2.8397	2.6374	1.49,0.19,5.6,3.76,1.56,0.23,8.22,3.74,1.57,1.45,2.05,8.72,5.03,3.61,8.41,2.98,1.49,9.01,5.02,6.27,2.02,5.24,1.34,2.19,3.11,6.03,8.5,1.01,0.82,3.2,4.44,5.47,1.83,6.56,6.0,1.52,7.7,2.13,0.44,0.88,7.41,6.58,1.07,1.0,8.56,0.64,0.59,1.39,7.27,4.79,4.87,9.02,3.47,0.85,8.94,3.1,8.51,4.86,0.99,8.94,1.22,2.17,1.22,4.2,1.94,4.3,1.95,8.96,0.54,3.46,0.61,6.1,2.34,4.15,7.62,2.0,0.39,3.49,3.11,1.73,8.03,3.98,…	0.229569	0.65625	-1.61992	SLC13A1	7
TCAGATGTTGAAAAACAACANGG	2.1239	1.7527	1.4662	1.83,1.58,3.84,0.81,2.66,1.66,4.12,3.5,0.9,6.13,1.51,0.77,5.29,2.56,3.17,1.8,1.09,0.84,1.09,4.14,1.07,1.4,1.54,1.83,4.57,0.61,2.14,1.21,1.89,2.82,5.2,0.95,3.39,1.24,0.43,0.63,0.24,2.52,2.4,2.0,3.1,4.06,4.64,2.64,1.73,1.6,2.01,2.85,1.71,0.9,2.21,2.31,1.69,3.44,2.34,1.65,3.89,1.97,3.37,0.6,3.37,0.74,0.14,2.0,2.16,0.63,6.03,3.44,0.77,3.1,4.96,1.41,1.5,1.65,0.26,0.29,1.66,4.38,2.49,1.42,4.14,2.41,4.9…	0.185696	0.652967	-1.6172	TMPRSS11B	7
TAGACAACGCTACTACCCAANGG	1.6765	0.7697	2.078	0.05,1.1,0.01,0.2,4.82,1.92,1.18,0.36,1.71,0.01,0.58,3.43,0.02,4.12,0.61,1.47,0.19,1.08,2.58,1.74,0.01,3.61,0.15,0.17,7.82,1.27,0.04,0.03,0.89,0.63,0.09,0.02,1.29,1.0,0.16,1.27,0.47,0.17,0.19,1.21,0.45,0.01,0.09,0.15,7.2,3.21,0.22,0.99,0.04,0.88,0.76,1.17,2.15,0.06,0.14,0.09,0.05,0.07,0.11,0.57,3.28,5.74,0.56,0.05,3.84,0.44,0.18,0.11,0.09,0.13,1.51,1.44,0.1,2.73,2.55,2.01,2.53,0.12,0.26,0.02,1.01…	-0.115982	0.746501	-1.61568	RNF17	6
TGTGGAGCCGACGATCGCCANGG	0.6372	0.1178	1.1451	0.08,0.04,0.26,0.06,3.47,0.05,1.52,2.13,0.02,0.02,1.39,0.0,0.07,3.76,6.38,5.46,0.03,2.53,0.87,0.01,2.01,0.25,0.13,1.13,0.49,0.07,0.01,0.02,0.12,0.74,1.43,3.43,0.03,0.29,0.4,0.03,0.38,0.07,3.26,1.03,1.78,0.01,0.41,0.01,0.34,0.17,3.66,1.19,0.05,3.26,0.03,0.36,0.12,0.03,0.04,0.03,0.18,0.01,3.26,0.07,0.1,0.03,0.1,4.39,0.1,1.33,1.57,3.3,0.01,2.55,0.02,0.07,0.08,0.0,0.03,0.0,0.04,3.26,0.01,0.0,3.26,0.0…	0.253731	0.730711	-1.61539	OR9Q2	7
GGGTCCAGCTCCACGTTCAGNGG	2.4782	1.6663	2.3013	0.02,0.22,6.92,2.43,6.25,7.72,2.95,5.88,0.51,2.72,4.3,0.46,3.37,0.49,1.32,6.23,6.84,1.18,1.89,3.63,1.26,0.38,2.1,5.83,0.04,2.3,1.92,0.88,2.92,5.14,0.91,1.75,6.18,7.17,7.33,0.8,4.29,2.64,0.05,0.14,0.84,3.6,3.11,0.7,0.19,0.69,0.22,0.51,0.11,3.64,7.64,0.8,0.86,2.33,1.3,0.16,1.14,1.19,0.62,0.81,0.38,7.26,1.49,3.71,1.73,7.17,8.01,0.68,0.66,0.65,6.07,1.2,0.58,0.95,0.04,1.79,0.25,3.29,1.43,7.31,2.24,0.1…	0.0917438	0.682246	-1.61105	KRT73	7
GTGTCATTCCCAGTCCAAAGNGG	2.2065	1.6489	1.8339	1.11,0.59,0.72,3.71,0.32,0.43,5.05,4.79,1.64,1.22,0.54,3.06,0.31,0.74,1.32,5.05,4.27,0.87,1.0,3.06,0.88,3.44,0.66,2.24,1.76,1.27,3.7,0.87,2.08,3.82,0.3,8.51,2.82,1.77,1.23,0.26,0.25,1.02,0.44,1.6,1.82,3.2,0.51,0.7,2.65,0.87,6.51,4.2,1.92,3.19,5.06,3.72,0.34,5.56,1.62,0.63,1.64,3.84,1.49,3.92,1.47,3.77,5.61,0.75,0.95,1.09,0.53,0.53,0.49,0.12,1.62,0.82,2.04,0.96,0.82,1.03,7.82,3.71,4.78,1.33,2.35,2…	0.343144	0.70422	-1.61044	OR10Z1	7
GATTGCTATGTACCTCTCAANGG	2.869	2.0358	2.513	6.95,1.2,2.54,5.92,1.71,1.28,1.4,2.2,2.86,3.19,0.57,1.83,9.23,1.59,2.14,1.42,1.56,5.94,2.69,7.83,1.41,2.12,0.82,2.98,0.62,0.07,4.32,0.23,7.59,0.73,8.87,0.39,7.93,0.09,1.23,6.84,5.34,9.57,2.41,7.07,0.62,8.8,7.3,7.43,1.39,0.77,0.73,0.72,0.94,4.1,3.39,0.56,3.14,0.92,8.54,7.24,1.02,5.49,3.89,8.1,1.06,1.27,0.32,1.18,0.23,0.4,1.35,3.19,2.92,2.04,0.92,3.86,0.55,3.58,7.7,5.31,7.63,2.14,1.15,7.44,5.13,0.3…	0.427104	0.684219	-1.60791	TRHR	7
AAGACGATAACTACACCCACNGG	1.6933	0.6761	2.1124	0.11,0.29,0.16,0.41,0.1,2.12,0.25,0.31,1.13,1.43,0.53,0.49,0.03,3.47,0.11,5.15,1.14,0.29,6.88,4.85,1.83,2.03,0.08,0.59,0.05,0.7,1.45,0.25,0.03,6.46,4.47,1.84,0.12,0.46,0.09,8.24,6.26,0.49,1.49,0.08,0.33,0.02,0.76,1.94,3.37,1.91,0.7,0.19,0.05,0.33,0.28,0.08,0.96,0.02,0.12,3.55,0.05,0.04,6.49,1.35,0.62,0.42,0.24,0.08,0.13,0.85,0.65,0.73,0.12,0.12,1.94,7.47,0.19,0.22,0.67,1.03,0.22,0.45,0.07,2.08,0.…	-0.303698	0.705956	-1.5968	ADAD1	6
ATAAAGTCGCTCTCAAACATNGG	2.8576	2.2164	2.2272	4.6,4.93,2.05,1.48,2.49,0.46,3.46,2.51,4.69,5.34,0.53,0.74,2.4,0.78,0.54,8.49,0.36,0.88,8.28,1.92,0.33,3.17,2.74,4.83,2.48,0.91,0.86,2.4,9.19,0.48,7.36,2.54,8.07,0.54,2.36,0.67,8.84,0.19,5.27,3.83,2.23,6.52,0.41,1.92,0.57,1.14,1.37,1.72,1.09,3.96,3.89,2.69,2.22,0.63,0.13,1.06,2.17,6.52,1.7,0.36,2.63,4.44,2.67,2.05,3.61,8.54,3.25,1.13,1.02,3.27,1.77,4.41,0.63,0.75,1.84,3.4,0.86,1.04,1.16,2.19,1.51…	-0.0460859	0.603807	-1.59322	FAM71C	6
AGTGCACTTTGGCAATCATGNGG	2.0434	1.0932	2.1963	3.37,0.4,4.98,0.36,7.11,0.03,6.48,0.27,0.63,0.91,2.6,6.11,1.36,1.68,1.03,1.28,0.91,0.29,0.15,6.81,0.17,2.2,4.91,0.67,1.02,2.05,6.25,2.99,0.14,2.62,3.69,0.61,1.33,0.84,0.28,8.56,0.92,0.52,1.69,2.67,5.04,3.64,1.42,0.2,1.91,0.68,0.64,0.06,0.18,0.17,4.44,0.45,0.11,0.09,0.15,1.5,1.91,0.94,2.55,4.43,0.36,0.13,3.36,0.86,0.22,1.57,0.68,1.32,0.16,1.91,0.27,0.13,0.28,0.5,0.19,1.09,0.05,0.06,1.46,8.04,2.74,…	0.044379	0.702181	-1.5898	LGALS13	6
CAGCCATCTACTCTGTCGTGNGG	1.9621	0.9632	2.1397	5.41,0.11,4.84,4.65,3.18,6.51,0.04,3.47,1.67,1.33,2.0,0.18,7.15,1.48,1.59,2.12,0.12,7.39,0.65,0.22,3.83,0.58,4.55,0.4,7.37,0.46,0.24,0.11,0.13,2.54,0.13,0.1,1.12,0.85,1.42,0.03,0.7,6.79,0.05,0.3,4.05,5.45,0.71,0.15,0.33,0.36,3.65,0.02,4.1,0.94,0.2,1.29,6.89,0.65,0.88,0.17,5.82,0.15,2.49,1.18,0.14,0.41,1.35,0.27,5.32,4.14,0.17,6.72,4.31,4.66,0.71,0.4,0.18,0.53,0.67,6.93,0.44,2.23,3.24,2.51,1.64,0.…	-0.299914	0.642939	-1.58508	TSPO2	6
TGAGCAAAGTCTGCACGTGANGG	2.1619	1.5352	1.9733	1.88,1.67,0.46,3.79,0.04,2.01,1.03,0.91,2.82,1.65,4.66,1.97,0.19,1.46,0.08,2.13,1.41,0.69,1.9,3.61,2.01,1.26,4.62,4.06,3.7,5.48,2.84,0.69,0.49,0.56,1.55,1.63,0.41,3.92,2.36,0.49,4.06,6.46,2.13,1.63,0.37,1.0,0.29,0.59,0.12,2.15,0.37,1.58,0.65,1.64,2.26,1.37,6.45,6.97,0.24,2.25,0.43,0.2,0.33,1.43,3.48,0.85,2.32,4.68,0.34,1.2,1.67,0.27,0.16,0.28,0.64,8.09,3.86,0.29,1.24,3.97,1.02,2.67,0.41,4.32,1.29…	-0.136459	0.686514	-1.57583	RFPL4B	6
CCAGGTGGATTGCAACAAAGNGG	1.8736	1.4474	1.3604	1.5,2.91,0.77,1.68,4.25,2.05,1.24,0.6,1.75,1.12,0.41,1.12,0.98,2.44,3.39,1.53,3.92,0.36,0.59,0.61,0.71,0.37,3.23,1.64,1.35,2.58,1.67,2.11,4.6,0.72,4.94,1.19,1.49,2.53,2.18,2.52,0.61,1.22,0.36,0.8,0.52,1.85,1.14,0.88,1.07,0.83,1.98,2.76,1.12,1.87,1.97,2.63,1.3,0.38,0.5,1.95,1.31,5.91,2.99,0.35,4.0,2.44,0.38,2.56,2.15,1.64,0.81,0.5,1.49,4.77,2.27,1.51,1.79,5.67,0.37,0.42,2.99,4.26,1.4,4.42,3.78,1.5…	0.256724	0.737728	-1.57372	GPX6	7
TGTGCATAAAGAATGCACCGNGG	2.2783	1.6248	1.9459	1.48,3.86,1.51,0.38,0.61,1.62,2.79,1.01,2.12,1.39,0.96,2.64,3.78,1.28,2.77,1.51,8.2,0.33,3.62,6.21,0.27,4.92,4.25,1.32,0.79,3.27,7.9,1.33,2.41,3.86,3.31,2.14,0.95,5.22,0.94,5.07,0.87,3.43,0.19,0.71,5.15,3.68,2.62,2.44,1.91,1.87,6.58,0.56,0.13,2.19,4.96,0.82,2.58,1.33,1.46,8.15,1.63,0.25,2.88,2.26,3.02,1.41,0.32,0.56,1.92,0.36,1.62,2.35,4.58,0.54,0.77,0.34,2.36,4.54,1.29,2.75,0.67,1.15,7.56,1.84,2…	-0.0428851	0.710044	-1.5643	RFX6	6
TGCATGGATGTTAATGATGGNGG	2.8697	2.1201	2.2792	2.6,7.54,3.63,6.0,1.09,3.56,2.07,0.7,0.96,2.57,1.24,3.16,0.38,3.01,1.64,5.14,5.36,2.0,4.98,0.59,1.14,1.43,2.87,0.5,3.56,2.43,1.11,5.58,0.86,4.35,2.01,1.26,7.58,3.53,3.21,1.11,2.75,3.38,1.47,2.43,1.17,2.05,4.13,6.79,0.47,2.11,4.05,4.02,0.6,0.9,1.77,8.42,2.12,1.18,1.38,1.27,1.0,5.14,1.03,1.66,8.45,1.57,1.81,0.93,0.67,5.6,1.46,0.81,3.76,1.23,4.11,9.19,3.32,1.2,0.29,2.03,0.38,0.52,4.04,3.28,0.88,1.82…	0.041158	0.65925	-1.55097	GKN2	6
ATGCCTAAGAAAATGTACAANGG	3.3051	2.8069	2.0576	2.9,5.07,5.46,1.67,9.39,2.14,1.78,0.98,1.9,2.9,3.16,2.39,6.82,1.42,4.49,1.75,3.56,2.65,4.0,1.87,6.21,1.47,2.58,4.19,6.93,1.79,2.74,2.49,1.84,2.84,3.72,2.26,2.01,2.76,1.57,5.6,1.03,4.13,1.46,2.79,0.72,3.32,2.34,9.63,9.48,2.05,3.07,3.38,1.24,1.15,3.32,2.72,4.93,1.36,2.69,2.0,1.91,1.54,2.24,2.02,9.83,3.36,5.07,6.22,2.88,1.69,4.19,5.87,8.99,2.42,6.79,5.52,3.45,7.53,3.52,6.6,3.37,3.55,1.63,2.71,1.3,6.…	0.111946	0.622887	-1.54084	OR52A1	7
CCTCTGTGCTAAGTTTGGCGNGG	2.1351	1.5514	1.8066	0.16,4.0,0.93,4.05,3.01,0.79,1.55,2.08,1.11,1.63,1.77,3.14,2.58,0.64,1.94,0.1,2.63,0.08,2.4,0.84,2.8,0.25,0.98,5.31,0.46,6.49,0.53,4.26,2.07,1.53,2.62,0.17,1.71,0.87,1.64,0.79,1.27,0.2,5.35,0.7,1.95,2.48,0.45,5.73,1.32,1.27,0.79,1.85,1.7,1.03,1.23,1.0,1.15,0.41,2.31,3.95,0.6,0.53,0.19,0.26,1.07,1.98,7.52,7.28,3.22,0.68,1.73,3.43,0.26,3.4,3.0,3.39,0.21,0.41,4.47,4.7,1.09,3.59,1.82,2.06,1.31,2.41,5…	-0.0825466	0.601715	-1.53946	OC90	6
ACTTGGTCGTAGTAAACGGANGG	1.3911	0.4966	1.9215	0.48,1.94,0.21,0.04,4.23,1.3,2.87,0.12,0.18,0.06,0.94,0.26,3.97,1.14,0.16,0.09,1.84,4.18,0.02,0.28,0.02,0.32,0.04,3.08,0.09,1.91,1.19,0.01,1.25,0.37,0.09,0.06,0.92,0.1,4.66,0.72,0.7,1.52,0.74,0.27,6.51,0.02,0.18,0.99,0.05,0.04,0.96,0.64,5.75,1.94,3.03,2.22,0.22,1.03,0.03,0.04,0.06,0.54,6.9,0.01,1.88,0.07,0.17,0.24,0.38,0.02,2.14,0.34,0.72,3.77,0.03,1.96,0.06,5.3,3.27,2.53,0.11,0.13,6.24,0.07,0.2,…	-0.258288	0.678983	-1.53356	IL31	6
GCATCATGTCGAGTCCGCAGNGG	1.4518	0.764	1.7347	4.67,0.13,3.58,0.27,0.78,0.77,0.19,1.24,0.6,3.9,1.98,0.88,3.05,0.3,0.1,0.06,0.93,0.78,3.96,0.95,0.94,0.01,2.02,5.06,0.86,1.14,4.5,0.35,0.1,0.62,2.48,5.08,0.85,0.04,0.33,2.54,5.85,0.16,4.11,0.64,2.68,1.45,0.35,1.23,6.1,1.08,1.11,0.02,1.4,0.21,1.13,0.14,2.92,0.49,3.53,1.32,1.78,0.05,2.5,0.13,5.62,3.0,0.67,1.33,2.02,0.46,0.18,0.05,1.24,4.0,1.83,0.23,1.75,0.88,0.02,3.41,4.35,0.95,2.89,2.89,0.76,0.76,…	-0.0171369	0.685841	-1.53229	CST9	6
GCCTCGAACGATCAGCTCCGNGG	1.035	0.2755	1.5591	1.32,0.01,3.37,0.22,0.0,0.34,0.04,2.02,2.2,0.93,2.17,0.15,0.17,1.57,0.04,0.02,1.72,0.01,1.34,0.96,0.96,3.66,0.63,0.07,0.03,0.31,0.01,0.28,0.01,0.06,0.9,0.02,1.92,2.63,2.3,3.29,1.47,0.16,0.06,0.51,2.58,0.02,0.03,6.03,5.64,0.04,0.01,0.02,0.46,0.0,0.02,3.61,0.06,0.86,0.07,0.16,0.01,2.01,0.08,0.01,0.2,4.1,0.03,0.37,0.02,0.01,0.3,0.05,0.39,0.15,0.38,0.0,0.06,1.03,0.57,0.14,0.07,0.09,1.23,2.34,0.0,5.32…	-0.0432423	0.713135	-1.53005	FNDC9	6
TATCATCCTTGGACATGCTGNGG	3.3506	2.6674	2.4047	1.77,2.02,0.56,8.69,0.56,8.87,1.13,1.26,1.58,1.12,7.24,2.76,4.84,3.45,3.84,8.0,9.7,1.77,8.56,1.71,2.38,0.87,1.11,6.05,0.78,1.85,2.3,2.87,1.21,6.61,3.03,1.64,1.12,1.5,5.97,2.89,2.4,3.42,6.85,0.53,8.09,2.46,2.42,1.22,7.51,7.62,9.24,5.38,1.33,0.8,0.45,1.99,4.3,1.99,8.35,1.84,0.77,0.43,2.49,2.38,2.24,0.81,1.68,1.51,6.84,0.54,0.4,2.42,4.74,1.07,5.84,0.98,2.71,7.63,8.34,1.43,0.81,2.52,6.63,2.43,3.31,0.…	-0.231889	0.718166	-1.52861	RNASE11	6
CACTTACCTTTGGAAGGACGNGG	2.0894	1.0733	2.1612	1.01,0.04,1.8,2.04,0.45,4.74,1.25,6.96,1.23,0.42,0.38,4.88,1.84,1.73,1.75,1.52,3.38,5.62,0.16,1.17,0.13,1.57,2.51,5.09,0.06,0.18,1.62,0.63,0.34,6.57,4.39,0.38,0.5,0.28,0.67,0.12,0.24,5.23,5.48,0.53,0.43,0.83,4.01,1.32,2.03,0.49,2.36,2.11,0.11,0.14,0.88,0.26,5.94,0.35,4.77,0.12,4.32,0.37,0.31,5.31,3.14,0.44,0.42,4.12,0.19,0.64,0.05,0.16,0.38,0.14,0.04,1.27,6.45,0.3,0.07,1.62,1.54,3.85,0.39,5.43,0.…	-0.193215	0.635849	-1.51132	CCKAR	6
TGTACCATGTTTCACACCAGNGG	2.8281	2.0261	2.3607	1.7,0.19,2.37,2.55,0.28,1.5,7.16,0.39,5.57,4.97,0.41,1.75,0.86,5.04,6.03,8.79,1.11,7.61,3.08,0.66,3.2,6.41,2.37,6.29,2.59,2.98,7.04,2.58,0.65,0.18,2.79,7.5,7.96,0.3,1.23,5.66,2.25,2.66,0.41,0.37,1.5,8.44,8.87,4.89,2.63,4.52,0.39,2.27,1.92,2.91,6.9,5.83,1.26,1.3,3.64,4.47,4.97,0.82,1.71,0.41,3.34,0.52,1.63,1.98,3.0,3.51,0.48,0.21,8.13,0.49,2.03,2.08,7.78,1.78,1.62,1.24,0.53,4.83,7.7,5.51,1.52,1.17…	-0.0681156	0.714068	-1.50489	LALBA	6
CTTCCTGCACCACGAACACGNGG	1.1008	0.3018	1.5989	1.4,0.2,4.7,0.52,6.22,1.23,0.01,0.22,0.2,0.15,1.07,1.12,0.02,0.04,0.11,0.82,4.69,0.36,0.37,0.02,0.1,0.18,0.01,0.05,1.86,1.22,2.11,5.2,0.17,0.16,0.03,4.86,5.67,0.23,3.24,4.29,0.53,0.04,0.02,0.11,2.19,0.83,0.32,0.18,0.18,0.03,0.05,1.17,1.33,0.01,1.58,0.31,0.23,0.27,0.2,0.63,0.02,0.11,0.01,5.48,0.04,0.39,0.06,0.08,1.21,1.2,0.21,0.29,3.85,0.1,0.04,2.28,0.88,4.77,0.41,3.73,1.53,1.96,3.18,0.46,5.25,0.0…	0.259985	0.613236	-1.50193	PRDM13	7
TCCAGGCCTGAACGTCGCCANGG	1.4867	0.7535	1.754	0.75,2.62,3.17,0.38,0.81,0.09,0.45,1.08,0.44,1.83,0.98,1.1,2.39,0.64,1.97,0.4,0.23,2.98,0.68,0.27,0.91,0.45,0.38,0.3,0.04,1.04,0.08,0.93,0.42,1.04,5.93,3.04,2.45,0.49,0.77,1.13,0.13,0.49,5.38,0.32,0.33,7.02,0.1,0.03,0.05,0.48,0.75,0.15,0.53,0.13,1.37,0.08,5.19,0.56,0.44,0.26,0.06,1.59,0.78,1.04,0.66,1.71,0.3,0.35,3.71,1.63,2.06,0.95,0.9,2.63,0.35,0.11,3.24,0.91,0.45,6.23,0.08,0.29,1.44,1.11,1.45,…	-0.0608208	0.680007	-1.50153	BSND	6
TGCTCCACTACGTACCTGCGNGG	1.2832	0.3871	1.7443	0.01,0.03,0.85,3.68,0.03,0.17,0.02,0.04,0.13,0.02,0.19,5.3,0.07,0.32,0.08,0.1,1.67,0.29,0.43,0.24,5.32,1.47,0.02,0.04,0.19,0.31,0.32,0.28,4.62,0.05,1.73,0.01,0.97,0.18,0.55,2.74,0.03,0.32,0.42,0.11,0.21,0.03,0.65,1.11,4.49,0.01,4.95,0.03,0.01,3.18,0.01,0.45,0.33,0.01,0.02,1.21,1.15,5.77,0.1,0.06,0.04,4.22,1.18,4.97,0.11,0.6,0.69,0.01,1.99,5.26,6.16,0.02,0.05,2.05,0.13,0.16,2.14,0.63,0.27,0.35,0.0…	-0.241774	0.700184	-1.491	POU4F3	6
CATTGCCCACTAAAGCAAGGNGG	2.5412	1.817	2.2506	3.13,8.02,2.81,1.3,2.39,1.72,1.28,0.34,2.35,0.89,2.59,3.74,0.6,0.57,0.57,3.95,0.91,4.1,3.61,3.97,0.27,0.67,0.3,5.29,4.2,0.22,2.34,4.83,0.37,0.78,0.07,1.92,0.47,3.05,5.58,3.2,2.23,0.71,2.79,4.5,1.25,1.37,1.82,2.36,0.53,3.3,1.89,0.44,1.0,5.46,2.14,1.01,3.66,4.67,2.33,1.91,3.45,1.79,1.0,8.78,8.95,1.61,0.49,3.79,0.94,2.04,7.39,3.25,0.99,0.97,4.07,0.85,3.41,0.3,1.97,1.01,3.66,0.99,2.99,1.99,8.93,1.88,…	0.179468	0.63182	-1.48804	OR52L1	7
GTATAAACCAAAAAGTTCTGNGG	3.1487	2.4908	2.1267	1.19,0.81,5.23,4.55,2.42,3.34,6.78,2.78,3.68,1.48,3.44,3.3,1.28,2.29,3.32,0.55,1.86,0.84,3.51,2.64,2.18,1.25,4.89,1.36,2.85,2.76,1.69,4.4,0.34,5.09,2.24,1.48,2.43,1.14,7.91,2.42,4.17,2.26,4.0,2.39,0.57,1.37,2.66,5.93,4.97,1.96,4.06,1.99,2.01,1.79,4.64,0.97,3.86,1.13,1.32,1.45,3.12,3.63,8.81,2.12,1.23,2.47,6.75,1.92,5.45,5.46,1.64,0.71,2.51,1.65,0.99,0.96,3.49,4.66,4.16,1.42,1.56,1.46,5.64,1.85,2.…	-0.00724052	0.638548	-1.48597	ADAM18	6
GGACCTTCAGATTCGTCCGGNGG	1.0757	0.2745	1.5507	1.68,0.1,2.2,0.29,1.23,3.64,5.28,2.48,0.15,1.56,0.01,0.02,0.49,0.69,0.03,0.01,0.91,3.42,0.02,4.35,1.75,4.17,1.71,0.03,4.11,3.99,4.7,3.91,2.16,3.93,0.76,0.92,0.43,1.41,3.61,0.1,0.16,0.72,0.03,5.38,0.77,1.37,4.61,0.85,0.04,2.63,2.5,0.09,0.31,4.33,3.33,0.09,0.01,0.03,0.05,0.0,0.15,1.31,0.28,0.0,0.07,1.35,0.89,0.32,0.42,4.56,0.04,0.26,0.11,1.11,0.07,0.15,2.1,0.48,0.05,1.57,0.09,0.91,0.02,1.3,3.69,0.0…	-0.168309	0.669323	-1.48385	CD200R1L	6
TGATGGCGTATATGAACCCGNGG	1.6528	1.0016	1.79	1.01,1.35,1.08,3.14,0.83,2.79,6.33,0.4,0.46,0.28,1.21,1.63,0.36,4.3,1.41,0.06,2.08,7.23,4.99,0.01,0.19,0.57,1.29,1.79,0.28,7.0,1.13,0.73,1.97,0.07,2.14,4.93,0.69,0.98,0.7,0.36,6.98,1.5,1.55,1.08,3.85,4.07,0.02,0.75,0.88,0.01,9.21,0.51,3.56,5.62,6.2,1.27,8.07,3.2,3.89,2.1,2.5,0.01,3.93,5.11,0.92,1.44,4.15,2.82,4.52,2.56,0.85,0.12,2.59,4.15,3.92,0.88,0.85,1.67,2.04,0.17,0.98,7.11,1.9,0.2,1.57,1.42,…	-0.65316	0.717402	-1.47645	CRX	5
TTGTGGTTTGGGAAATAACANGG	2.774	2.3215	1.7146	2.78,2.32,2.34,2.51,6.27,1.59,5.77,2.02,3.83,4.19,1.96,1.69,2.67,2.71,3.05,1.21,1.9,2.25,2.24,2.83,1.51,3.34,2.32,5.51,3.07,2.49,1.72,3.73,2.65,2.5,3.72,4.7,2.02,2.23,2.98,1.26,1.74,4.85,2.09,2.65,2.53,0.72,2.62,1.84,1.82,4.07,5.04,1.41,4.78,3.43,3.25,0.66,6.89,1.77,2.16,0.77,1.4,1.04,1.26,0.99,3.83,3.11,1.49,2.39,3.01,1.59,6.9,1.35,0.98,2.06,3.42,1.34,2.16,2.42,2.54,1.58,1.92,0.51,1.99,5.46,0.9,…	0.174455	0.637201	-1.46838	CYLC2	7
GTGAACAGCAACAACGACCGNGG	1.6614	0.7202	2.0349	0.09,1.91,0.39,0.05,4.82,0.13,0.8,6.32,0.36,1.22,5.17,4.38,0.93,0.12,8.8,0.05,4.02,0.28,0.42,0.03,0.61,0.92,0.23,0.08,1.6,1.64,5.29,2.64,1.24,0.01,0.51,0.13,1.62,1.39,2.49,0.02,0.05,0.78,2.19,0.01,0.9,0.18,0.71,5.66,1.21,0.21,0.03,4.49,0.37,1.72,2.32,0.21,3.31,3.81,0.56,0.06,2.71,3.13,1.1,0.03,2.8,0.12,0.03,0.03,1.55,4.19,2.04,0.78,4.77,5.06,0.28,0.0,0.2,0.07,3.14,7.36,0.03,1.22,1.21,0.42,0.14,2.…	0.146004	0.733202	-1.46265	TGM6	7
CATTTGGTGCAGAAGCACCANGG	2.9146	2.3868	2.123	0.58,1.0,0.52,4.17,1.34,1.36,0.41,1.32,2.36,3.64,2.41,3.8,4.62,7.6,4.48,1.4,2.35,0.84,1.99,5.53,3.11,5.04,1.88,3.71,1.5,8.46,1.2,1.36,3.83,0.21,1.49,4.25,2.36,1.5,7.99,1.8,1.5,5.26,8.65,1.06,2.96,2.15,3.99,1.21,3.35,4.98,7.91,1.28,7.2,2.28,1.99,2.75,1.63,1.19,1.53,0.54,3.97,5.24,1.7,1.32,1.29,8.58,1.71,2.08,7.71,8.34,4.56,0.43,0.99,6.8,0.35,8.79,1.14,0.31,2.49,0.58,1.14,1.22,2.07,3.93,0.55,7.0,1.…	0.0802973	0.64046	-1.46163	IFNW1	7
TCCGCAGCAGAGTGACCGTANGG	1.5661	0.6561	1.9632	1.03,0.06,0.02,0.35,0.58,2.62,5.11,1.23,3.38,0.12,0.17,0.03,3.97,0.39,4.06,0.1,0.01,0.01,2.04,0.74,0.35,2.05,1.14,0.02,0.08,0.04,0.44,1.48,0.1,0.41,1.09,2.03,0.14,0.55,2.58,0.26,7.77,6.78,0.18,0.03,3.94,0.79,1.1,1.09,0.61,0.15,0.19,0.59,0.21,0.95,0.38,0.02,0.15,2.1,0.02,3.95,0.84,2.58,1.32,0.08,0.28,0.68,0.39,0.01,1.98,0.27,2.47,0.4,3.88,5.13,0.66,0.5,1.76,0.04,0.01,0.83,0.04,1.52,0.69,5.95,1.87,…	0.118408	0.645914	-1.45928	CTCFL	7
TTACTACAAACACCGTTGGGNGG	1.2048	0.5156	1.5171	3.17,1.31,0.12,1.45,0.15,0.04,0.77,2.81,0.7,0.16,5.44,0.07,1.08,2.76,1.59,4.77,5.1,0.28,0.13,1.46,0.04,0.65,0.13,3.14,0.34,1.64,0.16,0.14,0.45,4.2,0.09,0.21,1.97,1.85,0.19,0.3,0.21,0.06,0.44,0.07,1.1,0.36,0.74,0.27,1.24,4.34,2.19,4.8,0.2,3.68,1.8,1.16,0.06,2.61,0.07,0.06,0.21,0.06,0.24,0.91,1.65,2.78,0.3,0.13,0.02,0.05,0.75,0.93,0.37,0.53,0.22,0.45,0.36,0.21,0.22,0.34,0.07,0.08,1.13,0.61,2.36,0.0…	-0.133145	0.62163	-1.45608	RNASE9	6
AGGGCTGGATTCACATTCAANGG	2.6681	1.9907	2.2199	0.62,1.83,1.45,1.71,7.82,1.18,0.49,1.59,2.93,0.61,2.66,1.48,1.29,1.92,2.18,1.65,6.95,2.61,1.49,5.96,2.12,2.83,0.57,0.7,0.94,2.78,5.6,1.21,0.54,0.95,1.47,3.24,0.47,2.38,3.99,0.14,1.16,1.96,0.82,0.23,8.36,0.93,0.55,3.72,1.7,4.16,2.06,0.4,0.51,0.78,0.56,0.37,3.54,8.45,3.99,0.58,2.93,0.4,1.86,7.87,0.16,0.4,2.74,0.19,1.05,7.32,0.72,0.36,3.52,2.01,0.3,2.96,6.56,1.09,1.87,4.55,3.32,1.63,2.23,1.41,4.5,2.…	0.176951	0.640256	-1.45383	BPIFA1	7
CCCAAAAAAGAATGAGACAGNGG	3.4042	2.9466	1.8341	6.89,2.01,2.25,4.27,1.8,1.5,0.81,1.18,9.09,1.78,2.48,1.49,1.95,4.81,1.76,3.04,2.9,4.13,2.09,4.67,1.18,1.13,3.75,1.7,2.96,1.08,5.06,2.42,5.68,7.14,3.16,1.55,3.68,4.05,1.33,1.2,3.92,0.8,0.65,2.12,3.25,2.12,2.49,3.97,2.89,3.91,2.59,7.97,2.4,4.9,2.54,3.38,2.74,2.07,3.91,1.45,7.1,2.47,1.73,1.86,3.17,2.48,8.74,6.38,2.56,2.5,3.34,2.89,3.76,1.66,4.26,4.06,2.98,2.39,6.85,7.77,4.25,2.86,1.26,4.55,2.19,6.21…	0.505351	0.63683	-1.452	CST8	8
GAGATTCAAAAAAGCAACCGNGG	2.5821	1.7383	2.3172	4.27,4.39,0.42,0.38,3.43,7.65,0.29,0.25,6.7,0.69,1.09,0.94,2.65,1.54,2.79,4.47,5.49,1.42,7.83,0.48,3.5,1.09,1.38,0.61,7.17,0.82,0.37,0.54,6.15,0.18,0.38,1.6,3.81,1.15,1.58,0.46,2.72,4.41,4.62,1.26,0.29,3.12,3.22,6.79,7.45,0.25,3.58,1.74,0.76,0.11,0.51,1.81,0.41,0.14,0.63,4.58,5.55,1.04,2.24,0.06,0.38,1.14,0.58,0.84,3.58,5.1,0.83,0.13,0.23,6.25,3.19,0.46,1.27,1.15,0.57,0.74,2.49,0.12,0.75,0.78,0.5…	-0.0661729	0.687597	-1.44957	SLC7A13	6
TGTTCAAAACCACACCAGAGNGG	2.6388	1.7489	2.4224	3.16,3.44,1.47,5.88,8.26,4.16,2.69,1.36,1.92,0.29,0.1,7.15,0.14,1.7,2.64,0.08,0.63,6.4,4.29,5.54,3.21,0.13,2.13,0.57,6.31,1.55,1.08,1.09,6.83,1.38,1.2,1.41,3.84,0.19,1.52,2.47,7.64,4.28,1.64,2.47,1.41,1.36,2.93,6.89,1.57,0.65,1.26,1.41,1.75,0.07,7.77,0.16,4.27,0.17,0.22,4.31,0.27,6.66,5.78,2.86,0.23,4.03,0.84,5.35,0.08,1.21,0.52,1.64,4.01,4.66,6.95,0.44,1.16,4.37,7.31,5.92,0.41,1.78,0.11,4.94,7.2…	-0.044179	0.713117	-1.44309	TMIGD1	6
CTCTTCATCAGGAAGAACAANGG	2.6144	2.0679	1.9108	2.31,4.64,3.84,1.88,1.54,5.49,8.87,4.79,6.97,3.66,0.51,0.97,0.3,3.87,2.16,5.79,3.59,8.02,2.64,4.65,1.06,0.73,1.86,3.18,1.31,1.56,2.97,4.59,1.94,2.72,3.66,2.57,2.38,0.84,3.03,1.21,2.14,2.77,2.47,0.65,1.25,2.83,1.43,0.88,2.63,2.86,2.19,1.07,1.13,2.53,0.76,1.82,8.88,0.8,0.61,1.18,8.36,1.18,0.77,1.56,4.48,0.69,8.57,6.49,2.61,1.21,0.53,0.43,5.55,6.34,2.37,1.1,3.35,1.62,5.6,0.69,3.75,0.99,2.88,5.11,4.0…	0.136703	0.659828	-1.43392	TAS2R40	7
CTTGAAAGTCAGAGTCAGCANGG	3.3043	2.7786	2.1639	5.64,7.99,2.84,4.24,6.02,2.44,3.34,4.24,1.44,2.35,7.65,6.27,2.85,3.15,8.01,1.17,5.13,2.04,7.85,1.55,8.55,5.28,1.61,1.79,0.95,7.53,5.78,1.53,4.75,6.59,4.09,1.91,2.3,2.11,3.31,3.15,1.82,2.86,2.03,2.79,3.94,1.84,4.17,2.21,3.23,1.15,2.58,0.83,2.9,8.68,6.32,2.91,4.45,1.63,1.17,0.92,0.85,1.57,2.99,0.93,1.53,7.76,7.51,3.87,4.13,5.64,3.87,1.48,4.88,2.28,8.2,5.57,3.16,4.09,0.92,1.98,1.75,2.8,1.37,4.6,1.81…	0.159937	0.601958	-1.42962	BSND	7
CATCCTCACCATTGACAACGNGG	2.6723	1.6334	2.6082	0.08,2.31,0.1,7.16,5.6,0.09,1.82,0.74,6.89,0.98,1.26,2.66,2.57,10.12,3.08,0.97,6.02,0.35,4.86,0.1,0.28,0.07,6.5,2.18,1.49,0.37,1.18,0.09,0.06,0.41,2.64,5.56,2.34,0.81,0.19,8.03,0.46,3.19,3.09,0.09,5.34,0.19,1.09,0.09,0.2,0.21,1.47,0.43,6.42,2.33,0.26,0.02,4.1,5.23,5.91,1.32,2.86,1.86,1.82,0.06,0.04,8.88,0.53,9.09,0.79,5.0,7.21,7.36,0.16,1.57,0.27,0.32,0.28,0.86,0.81,4.02,6.54,0.06,1.29,0.5,1.31,9…	0.371662	0.658636	-1.41962	CELA3B	7
ATAGAAAACGCCGAGCCATGNGG	1.9623	1.1541	1.9717	0.39,0.52,2.23,6.99,0.29,0.91,2.78,2.74,1.41,7.29,2.8,5.82,0.13,0.34,1.62,0.73,5.52,0.56,1.32,1.6,0.59,3.84,0.56,0.38,1.77,0.16,0.98,2.67,0.8,0.18,0.23,0.66,0.23,0.14,2.26,1.88,4.44,0.93,6.78,2.99,0.36,0.22,5.35,1.06,3.38,3.34,0.36,4.39,0.16,0.74,1.66,1.52,1.96,1.12,0.42,2.96,0.18,6.26,0.28,2.91,6.14,1.14,0.52,2.23,0.22,0.57,0.58,3.9,0.48,1.96,1.2,0.36,0.38,1.99,0.11,2.28,1.16,0.1,0.23,1.39,2.73,…	0.122873	0.671897	-1.4191	TAS2R1	7
GAATCATATCCGATAAACAGNGG	2.641	1.8734	2.3459	0.1,0.48,9.38,4.15,6.14,0.81,0.49,8.84,4.15,1.22,2.04,1.43,4.02,0.88,4.21,0.04,0.88,9.61,0.92,1.14,3.74,1.1,0.73,2.53,0.7,8.3,2.41,4.58,1.53,1.31,4.53,0.32,1.2,3.78,0.37,5.3,0.12,1.47,1.45,4.82,5.45,2.79,4.65,0.57,2.32,6.06,6.92,5.77,1.65,7.58,0.4,9.48,0.21,1.96,3.67,3.09,0.41,7.4,2.39,1.16,9.34,1.68,8.59,1.83,1.4,0.41,4.48,6.14,1.97,0.22,4.13,2.53,7.44,1.04,1.06,4.33,0.78,2.75,0.39,8.23,1.96,3.2…	-0.00867347	0.711359	-1.41908	ZNF804B	6
AGTAACTGCACGACCAGCGANGG	1.6313	0.8051	1.8151	4.25,0.21,0.44,0.67,0.17,0.37,2.65,0.77,2.74,0.97,1.35,0.71,1.48,2.33,2.79,0.41,0.04,5.74,3.66,3.18,2.74,1.23,4.65,1.86,0.81,3.51,0.13,0.33,1.88,5.01,0.59,0.46,0.47,2.63,0.54,5.78,1.7,4.41,4.61,0.4,4.8,0.17,4.13,0.09,0.31,0.36,0.28,5.46,0.53,0.02,0.73,0.11,0.69,0.04,0.8,1.32,0.49,6.34,6.87,0.07,1.12,5.19,5.3,5.43,0.49,2.12,0.03,0.51,4.23,0.42,0.13,0.04,0.85,1.8,1.35,0.42,2.11,0.09,0.3,0.18,0.04,0…	-0.281818	0.68729	-1.41646	XKR7	6
GGTGAATTACCAAGACTCCCNGG	2.0146	1.3136	1.8845	0.6,0.87,1.2,1.27,3.68,1.85,1.63,1.26,1.03,0.17,0.42,0.2,3.81,3.96,0.23,0.54,1.33,0.41,1.86,2.73,2.09,0.56,1.75,0.55,1.28,6.93,0.99,0.9,8.07,0.29,0.26,2.28,4.55,0.82,1.81,7.42,0.83,7.03,6.72,1.45,1.17,0.56,0.21,3.78,1.77,0.41,4.85,0.53,0.61,0.77,0.92,2.42,4.09,0.37,1.12,0.29,0.51,1.13,2.19,0.61,2.78,0.45,5.05,3.6,6.27,0.13,2.92,0.66,2.93,4.81,1.29,7.15,3.19,0.35,0.61,0.9,0.83,0.92,0.46,0.82,2.63,…	-0.126442	0.67605	-1.40973	G6PC	6
ACGATCTGACAAAAGATCCCNGG	1.1408	0.5916	1.3341	0.27,0.11,0.55,0.97,0.2,1.59,3.92,0.92,0.04,0.32,0.19,2.23,4.95,0.92,0.45,2.71,0.69,0.18,2.05,0.52,0.1,0.15,1.79,4.64,0.71,1.54,0.52,0.78,6.19,0.32,1.18,0.42,0.89,1.29,0.32,0.1,0.49,0.5,0.81,0.27,1.59,0.25,0.19,0.67,3.46,0.86,0.82,0.31,0.76,0.45,0.1,0.33,0.68,0.08,0.44,2.67,0.18,2.76,2.81,1.82,2.23,0.46,0.61,0.34,0.49,0.7,0.2,0.2,0.16,0.34,0.08,0.78,0.1,3.38,0.16,0.26,5.89,0.82,1.04,0.12,0.24,1.1…	-0.243662	0.630938	-1.4097	RFPL4B	6
GCTTTCCCAGACATTTCCACNGG	3.6344	2.7899	2.9327	3.06,9.31,2.56,1.37,0.8,5.78,1.17,8.49,3.25,9.36,4.36,0.36,0.7,8.51,2.88,0.95,2.96,8.19,6.62,2.87,4.76,2.17,9.67,0.07,3.38,1.17,1.23,2.59,1.37,8.13,9.48,1.97,2.45,2.81,5.63,3.64,1.12,6.88,1.84,8.89,2.93,3.22,0.74,7.84,9.96,2.29,1.6,1.05,0.25,0.23,1.7,2.32,3.5,0.6,0.35,4.54,1.66,0.86,4.22,7.91,8.72,8.91,2.37,1.73,9.26,5.48,0.78,0.16,1.12,2.52,3.77,7.35,0.66,2.38,0.47,0.22,6.72,0.79,1.1,1.66,3.22,1…	-0.0178978	0.606987	-1.40481	ZNF648	6
GTAGAGACCGCTATGCAGAANGG	1.8939	1.1075	1.991	1.14,0.46,1.33,1.33,0.12,0.07,0.45,0.11,0.22,7.68,0.77,2.12,5.94,2.92,0.11,0.43,3.3,0.68,2.97,0.18,7.66,1.54,1.15,2.25,1.09,0.63,0.71,0.63,0.1,0.12,1.98,1.79,2.72,6.2,0.91,0.82,0.22,7.07,6.04,0.28,2.54,0.12,0.46,0.04,3.72,0.15,2.03,2.38,0.24,0.06,0.65,1.09,2.83,0.16,7.38,0.56,0.67,0.59,0.77,6.69,1.33,0.24,0.23,0.26,1.05,0.63,0.61,0.59,0.68,0.37,1.01,0.49,2.08,0.28,0.24,6.66,0.31,0.11,2.91,1.37,0.…	0.174526	0.689809	-1.39692	NOX3	7
TTGCGACGATGCCAACCCCGNGG	1.2903	0.5616	1.5803	0.46,2.45,3.91,0.44,1.1,0.16,0.34,0.07,0.28,0.21,4.32,0.97,4.86,0.03,0.85,0.4,2.72,0.56,0.07,0.07,0.04,0.81,0.3,2.7,0.05,0.34,4.32,0.7,3.54,0.02,2.23,0.58,1.14,0.56,3.37,3.62,1.04,0.09,0.25,0.71,2.35,5.27,0.01,0.21,0.23,0.06,0.27,1.15,3.55,1.12,0.01,3.49,0.63,0.69,1.11,0.11,1.75,0.01,1.12,0.06,0.44,0.6,2.32,0.38,0.12,0.16,1.02,0.14,3.72,0.34,0.81,1.46,0.05,3.97,1.85,0.12,0.28,0.02,0.63,1.47,1.85,…	-0.06274	0.644292	-1.39326	KCNV1	6
AATACAAGCAGCATTTCCAANGG	3.6187	3.0676	2.3487	2.24,9.94,9.61,2.4,7.67,5.31,1.94,6.55,5.63,1.66,2.71,1.07,1.78,6.65,3.73,6.03,4.12,3.36,2.62,1.84,3.6,4.09,1.87,1.97,5.02,1.91,9.57,4.12,5.09,5.02,1.22,3.08,1.57,4.43,1.98,3.33,8.26,1.16,8.26,0.37,1.58,6.78,5.47,1.82,2.4,2.85,1.61,5.1,1.62,0.36,9.37,4.65,1.69,4.57,5.93,0.84,6.17,0.95,3.71,1.5,1.21,1.33,3.5,1.68,2.48,3.18,4.56,2.92,6.1,6.73,3.3,3.2,0.87,1.32,1.14,5.99,6.63,9.79,1.4,3.24,4.1,2.39,…	-0.0574888	0.734472	-1.39018	KRT28	6
GCTGGTTGTACCGATCATTGNGG	1.7468	1.0228	1.8567	1.99,1.49,1.97,0.25,0.98,0.27,0.66,0.11,0.16,6.72,0.86,3.19,0.19,0.26,0.58,1.2,1.97,0.45,0.61,1.84,0.32,0.66,0.68,2.89,3.39,6.53,3.98,2.35,0.19,0.0,5.41,1.45,0.77,0.07,0.95,1.89,0.51,0.62,1.4,1.09,0.33,5.92,0.54,4.26,0.23,0.03,0.13,0.17,0.11,0.41,0.95,1.22,1.38,0.05,5.13,1.73,0.35,0.61,5.82,4.71,1.91,3.67,2.03,0.13,0.02,0.04,2.55,0.07,0.12,1.09,0.03,4.19,3.48,0.73,0.62,0.34,6.84,1.02,0.24,2.79,5.…	0.0959605	0.663473	-1.38675	OR5T1	7
CTAGTGTCTTCATTGTGGTGNGG	3.7674	3.0231	2.6472	1.59,3.62,3.74,3.98,2.11,3.88,4.67,0.53,2.31,3.94,1.58,5.99,2.19,1.49,3.86,9.18,8.56,9.11,1.22,1.89,2.44,2.67,5.85,3.35,9.03,8.4,1.5,2.37,4.59,1.05,4.98,1.14,3.02,1.84,2.49,4.05,5.29,7.94,2.46,9.53,1.72,4.34,3.54,7.3,4.72,2.28,4.89,1.8,2.04,9.2,2.08,1.65,4.57,2.25,1.06,9.21,9.49,2.26,2.74,5.13,2.92,3.15,9.12,1.71,8.36,0.57,7.3,6.97,1.46,7.43,9.45,0.68,1.58,1.87,2.39,2.93,1.35,1.52,1.39,6.27,3.83,…	0.137452	0.656016	-1.38541	OR56A1	7
ATTACCTTAATAATTCCACGNGG	2.4638	1.607	2.2858	0.29,2.86,2.03,8.84,3.09,0.81,7.84,0.76,1.22,7.71,0.49,0.58,2.75,4.74,0.18,0.65,1.13,3.47,5.96,0.35,3.48,4.46,1.66,2.48,2.81,0.23,3.34,1.25,2.23,0.82,1.52,7.36,2.71,7.35,0.28,0.11,2.94,0.5,1.56,3.22,6.19,1.97,3.28,0.2,2.06,0.21,0.87,6.83,0.52,2.82,0.03,0.79,5.41,0.52,2.22,0.49,7.06,4.82,6.04,0.24,1.35,0.62,0.64,0.34,0.16,1.1,4.12,0.28,2.86,3.26,0.62,0.26,0.32,1.32,3.15,0.32,0.2,6.09,0.53,2.54,0.1…	-0.135395	0.627634	-1.38295	SPINK14	6
GGCGATGCCCAAGAACGCAGNGG	1.7922	0.9806	1.9521	1.88,0.14,1.08,0.31,0.17,1.51,0.99,1.48,0.25,1.43,3.14,0.11,5.93,3.17,1.37,1.25,1.15,3.08,0.59,0.48,0.53,3.11,5.71,0.88,0.05,4.1,0.53,1.87,0.03,1.42,1.87,5.31,0.33,1.3,1.48,1.12,3.34,0.64,1.62,1.97,0.14,2.2,2.19,2.34,1.76,2.07,0.02,0.17,1.46,0.2,3.14,2.19,1.1,0.63,0.08,0.14,3.43,0.73,1.99,0.79,0.24,0.17,2.3,2.89,2.6,0.86,0.4,4.92,0.68,1.14,0.85,0.16,4.91,0.58,1.95,2.5,0.64,0.41,1.25,0.49,0.19,0.9…	-0.176684	0.720857	-1.38106	C10orf53	6
GGCCTGTGCCAAGCATCGCANGG	2.3151	1.5793	2.1316	3.44,1.22,0.74,1.01,0.15,2.1,0.42,0.13,2.67,0.36,0.39,0.73,6.81,2.5,7.46,4.21,1.46,0.5,0.14,1.52,0.23,0.43,0.56,0.32,4.59,1.23,0.13,0.83,1.27,1.08,6.48,1.8,1.67,3.66,3.29,1.72,3.03,0.85,2.69,0.46,2.11,1.32,0.29,1.36,1.81,7.35,2.73,0.3,4.45,0.14,0.29,0.9,0.85,0.34,0.46,2.31,0.71,6.9,1.27,5.27,0.48,2.2,0.1,0.59,2.11,2.25,1.28,0.44,2.47,6.54,2.56,0.45,5.12,4.08,1.07,4.71,5.1,4.14,1.7,2.85,3.23,8.23,…	0.249304	0.608537	-1.37757	LRIT2	7
CAACTTGGACAATCTCGTGGNGG	1.5823	0.9501	1.6098	0.78,0.08,1.78,2.15,3.82,0.55,2.77,3.26,0.87,1.52,0.88,0.7,2.5,2.78,1.46,2.28,0.94,6.66,0.12,0.78,0.74,4.47,2.11,1.64,5.44,1.59,0.42,0.87,0.64,1.99,2.88,0.53,2.22,0.88,0.75,0.72,5.08,1.52,2.05,0.4,0.26,0.25,0.46,1.72,0.64,3.8,2.53,1.46,0.42,0.35,2.43,1.37,0.1,1.72,2.48,0.3,0.28,0.35,0.24,1.15,1.22,1.16,0.75,0.35,6.45,0.6,0.89,0.7,0.2,3.02,2.75,0.42,4.45,2.74,1.14,2.1,1.89,6.95,1.63,3.43,0.96,1.24…	-0.00531454	0.658046	-1.37568	TKTL2	6
TCGGCTCCATGAAGGCGCTGNGG	3.1954	2.5917	2.2424	3.27,5.29,6.05,2.71,0.74,5.35,0.91,2.76,8.44,3.23,2.72,8.14,1.32,0.98,8.41,6.2,6.52,2.3,1.35,8.28,3.14,1.67,4.62,2.94,4.09,4.74,3.34,3.54,2.52,2.0,0.81,2.3,2.67,3.71,6.59,5.35,0.32,1.39,3.5,0.69,3.31,8.0,2.07,2.38,0.7,4.5,1.02,4.96,1.77,2.01,8.09,4.7,2.24,2.15,2.76,2.34,1.89,2.48,6.88,7.97,2.8,6.87,0.8,1.74,3.38,3.29,1.34,5.94,2.1,4.86,8.23,1.71,2.76,6.43,0.28,3.08,1.87,2.7,2.08,1.91,0.5,2.18,1.0…	-0.104779	0.67576	-1.37121	POTED	6
CCTTCTTCAGCTCAGCCCAGNGG	3.5251	2.7681	2.5201	1.45,0.33,2.48,0.55,1.51,9.12,3.23,2.92,5.94,2.69,2.11,8.32,1.59,9.27,2.19,2.5,1.58,1.99,6.06,9.34,1.46,2.54,1.29,1.36,1.05,1.86,1.81,6.53,8.72,6.37,3.81,2.14,2.54,0.83,4.01,8.46,2.23,0.71,6.91,2.78,1.47,0.44,4.59,0.38,0.82,0.75,2.15,4.34,1.39,4.36,5.82,2.03,3.9,7.86,2.2,3.19,0.9,1.22,8.31,7.75,7.09,3.01,2.68,4.86,1.11,3.76,1.05,3.1,7.31,1.62,0.92,0.81,3.44,7.59,3.27,8.26,3.81,8.66,7.9,1.69,9.02,…	0.225047	0.644537	-1.35608	NLRP9	7
CTTCGTTCAGATCTCCCGAGNGG	1.6791	1.2072	1.5212	4.09,2.1,2.25,1.24,2.89,1.93,0.32,0.29,4.46,5.61,4.64,3.75,1.65,5.35,3.08,2.19,0.4,1.67,0.83,0.77,1.53,1.46,2.01,0.73,0.79,4.99,0.43,2.36,3.18,0.94,1.64,0.43,0.24,0.87,0.37,0.96,1.52,3.78,1.4,0.64,7.43,0.92,0.98,3.36,7.09,0.73,1.89,2.12,2.14,2.52,1.88,0.89,5.98,4.43,0.68,0.48,3.94,0.18,1.12,0.64,1.05,3.4,0.89,1.25,0.94,5.42,1.97,1.56,4.08,1.48,0.41,5.65,0.31,0.76,4.84,1.88,1.66,1.28,1.85,1.34,0.7…	0.0350322	0.654889	-1.35559	GRM6	6
GTGTTGGTTCACAAAGGCTGNGG	3.886	3.2666	2.4558	3.94,1.48,9.26,3.23,2.55,2.57,9.41,2.95,6.26,3.69,2.36,2.33,2.18,4.13,4.74,1.56,1.22,2.74,0.73,0.43,4.53,1.29,1.43,4.15,1.38,3.61,7.59,1.41,6.24,5.15,0.65,1.19,1.64,4.13,6.98,3.4,0.88,8.84,2.33,2.48,2.27,2.53,0.9,2.27,3.85,4.1,0.95,1.19,2.44,2.9,1.57,1.24,1.64,1.68,1.42,2.64,4.34,2.29,0.38,4.79,4.57,1.04,2.32,5.81,2.05,5.53,3.24,1.97,3.5,2.13,1.27,4.24,2.61,3.2,3.31,9.15,4.88,2.48,2.07,2.06,6.08,…	-0.124997	0.679019	-1.3445	INS	6
TGGCCCACCAAAATGATGCANGG	2.2331	1.7559	1.6532	2.19,0.93,4.53,0.4,3.61,1.08,6.91,1.04,1.87,3.37,1.76,2.04,0.92,1.86,4.67,0.46,1.4,2.37,0.51,1.12,2.67,1.84,2.95,3.29,3.4,0.88,5.2,3.95,3.66,2.99,0.49,1.08,4.35,0.88,1.23,2.45,1.08,3.32,1.0,3.33,2.29,2.17,1.04,3.68,2.15,3.89,2.58,7.65,0.71,2.41,6.12,1.84,4.5,4.81,1.95,2.98,3.11,3.08,1.56,1.69,4.61,0.2,0.88,0.67,4.06,2.46,0.15,5.1,2.97,0.95,6.46,0.56,4.43,1.59,0.67,1.87,1.93,1.56,0.91,0.69,4.1,1.2…	0.345897	0.650909	-1.33566	KCNB2	7
GGACAAGCTGAACCCGCGCANGG	1.5642	0.9559	1.5705	4.72,0.31,0.2,0.3,5.86,4.91,0.12,0.85,0.68,0.17,0.81,0.04,0.11,2.75,0.46,0.97,2.49,0.67,2.88,0.5,0.4,6.44,3.22,0.41,4.23,0.27,0.75,0.63,4.7,1.02,0.7,0.83,4.23,0.54,0.42,0.13,0.66,0.58,2.08,0.61,1.46,2.15,0.82,0.23,0.19,1.05,2.09,0.67,0.26,5.73,0.24,3.26,4.93,7.25,0.73,2.3,0.1,0.18,2.14,1.42,3.16,0.22,2.09,0.61,2.56,2.91,0.31,0.66,3.1,0.55,0.53,5.17,1.14,1.32,1.48,1.08,0.52,1.76,0.17,0.66,1.97,1.7…	-0.188796	0.739514	-1.33359	GPR45	6
TGAAAGCTGAGCGCACGCCGNGG	1.3022	0.9278	1.1905	0.73,0.31,1.77,3.6,1.11,0.26,0.73,0.1,0.39,0.1,2.31,0.63,3.71,1.26,0.69,0.95,1.03,0.66,1.19,1.97,1.82,3.32,3.34,0.52,1.55,1.93,0.1,5.56,0.54,1.3,0.31,4.88,0.53,0.58,1.09,0.34,1.01,1.4,0.84,1.38,0.76,0.56,3.65,0.26,1.35,0.18,0.29,4.03,2.24,0.73,4.34,0.22,1.67,0.08,0.9,1.21,1.5,2.05,0.71,0.93,0.47,1.12,0.72,1.12,0.26,0.51,2.12,0.83,1.04,0.57,2.22,0.07,2.37,4.84,3.18,0.11,1.21,0.66,0.15,1.5,4.76,3.0…	-0.043716	0.726157	-1.32979	PRDM13	6
ACTTATTTCTGTACTTTGGGNGG	4.9869	4.5523	2.3853	3.04,2.58,3.54,4.63,8.85,6.35,4.67,5.1,3.25,2.98,7.44,4.19,7.53,4.08,2.63,9.63,3.4,5.44,4.33,3.14,2.29,9.73,3.29,3.52,3.34,4.1,2.61,2.87,2.33,9.79,4.89,6.87,5.52,2.39,5.69,5.62,6.15,2.56,9.85,2.36,4.36,5.95,9.51,5.05,3.63,4.69,2.05,6.38,6.63,5.45,9.67,2.37,4.54,3.55,6.64,7.2,9.64,6.79,5.42,3.68,6.27,5.8,3.5,2.97,2.68,9.8,6.87,4.55,3.37,3.39,3.83,5.09,8.27,7.01,7.18,5.78,5.06,3.2,6.04,3.05,6.35,2.…	0.0377336	0.638677	-1.32592	OR5V1	6
TTCTAGACGTAGTAGAGTGTNGG	1.7507	1.1374	1.7424	2.11,0.05,0.92,2.36,0.96,1.11,0.62,3.53,0.95,0.25,0.93,1.49,1.38,4.81,1.16,3.97,3.58,0.98,0.78,0.94,0.82,1.65,0.42,0.38,7.67,5.53,5.89,0.26,0.15,0.66,3.87,4.99,0.53,0.18,2.43,1.06,1.12,0.42,1.31,0.62,0.25,1.21,0.07,0.64,0.66,2.86,0.57,1.01,0.61,0.07,0.77,1.97,1.24,0.46,1.06,4.73,0.18,1.58,0.53,6.87,0.07,0.56,1.87,1.81,2.93,1.55,6.54,1.38,0.33,4.36,8.06,1.75,1.44,0.84,1.72,0.48,7.14,0.42,0.91,1.0,…	-0.149589	0.648599	-1.31831	OR56A4	6
GACACTCCTTTAAGACCCCANGG	2.6964	1.7264	2.5772	0.31,0.81,0.15,6.01,0.04,0.09,4.89,1.32,2.64,1.54,0.61,6.76,8.57,3.05,3.3,0.09,3.36,5.81,0.07,2.0,0.43,6.53,1.48,0.73,0.62,0.95,4.56,2.55,1.23,3.82,2.0,0.77,1.0,6.91,1.05,3.48,0.98,5.42,0.6,0.5,0.61,7.51,4.32,6.23,7.66,1.92,0.01,0.27,1.93,1.21,0.16,0.52,6.14,0.49,1.13,7.74,2.71,0.29,0.64,0.65,0.77,2.65,3.26,4.12,8.5,0.2,0.28,6.65,4.52,2.18,1.79,0.09,4.64,3.13,0.06,4.13,4.23,0.86,0.48,6.48,0.14,0.…	0.0393201	0.6509	-1.30997	FOXN1	6
TATCTGAATGACAAGCTGGTNGG	2.161	1.6354	1.6426	2.58,0.44,1.36,2.84,0.75,1.32,1.52,1.35,1.59,1.74,3.92,2.53,3.77,0.85,3.23,2.71,0.85,0.25,1.5,1.03,0.58,2.16,4.98,4.44,1.44,0.54,7.52,1.92,3.15,1.83,1.94,0.94,7.47,1.59,1.31,5.34,1.54,1.18,0.48,0.6,3.19,2.09,6.06,2.68,1.84,1.3,0.95,0.5,1.81,3.29,1.15,0.77,4.24,0.45,1.06,3.81,1.66,1.97,0.54,4.5,3.53,1.22,0.76,4.81,4.39,6.82,2.63,0.89,0.72,1.3,2.44,1.9,0.95,1.34,2.18,1.07,2.36,3.92,1.02,1.31,0.83,1…	-0.0290626	0.632937	-1.30981	OR52A1	6
TGGTTACCAAGATCTCCAGCNGG	2.5614	1.5627	2.5008	0.79,0.79,1.33,0.22,0.53,1.0,0.41,6.2,5.34,3.22,0.09,4.42,1.42,0.78,5.75,3.59,4.37,5.12,7.89,3.21,0.92,1.63,5.97,0.62,0.24,3.72,2.13,1.69,6.27,0.15,0.03,0.14,0.86,0.2,0.07,1.15,8.17,0.13,1.63,1.32,6.5,0.42,1.66,3.96,2.49,7.81,2.64,6.45,2.99,0.54,4.59,0.89,0.41,5.36,7.97,4.31,0.29,0.08,4.58,0.03,0.41,3.14,3.45,3.77,0.37,2.85,1.24,0.03,0.23,0.19,6.86,0.73,2.36,2.15,6.09,1.98,1.41,0.74,2.09,1.2,0.4,…	0.141223	0.67251	-1.30451	OR6V1	7
TCATACTGACTGGCTTTCCANGG	2.2551	1.6745	1.8484	0.42,2.56,0.36,0.19,0.95,2.3,3.34,3.74,1.22,0.5,3.61,0.64,3.49,1.37,6.88,0.95,2.87,0.84,2.98,2.6,0.72,4.5,0.3,5.4,0.92,0.9,1.05,3.72,2.44,0.67,4.03,7.29,0.97,1.29,3.17,5.27,7.02,5.93,1.41,1.38,5.03,1.23,1.33,4.03,6.95,0.24,2.05,0.25,2.22,6.17,0.99,5.06,0.86,2.62,1.61,3.15,1.36,0.67,0.38,1.07,1.35,1.49,2.35,1.03,0.36,0.39,1.16,7.03,0.25,0.39,2.22,4.39,0.2,4.7,2.06,1.21,2.83,1.77,1.47,0.75,0.4,3.31…	0.143027	0.657206	-1.29551	OR52W1	7
TTGGGCCACTTGATCCCAAGNGG	4.5087	3.8486	2.6784	4.89,6.48,4.35,5.4,9.82,6.13,8.74,6.53,9.28,2.17,2.08,8.56,1.65,4.01,6.42,9.28,2.66,9.69,2.58,5.34,10.01,9.3,5.24,3.44,8.68,1.38,9.52,1.34,1.83,7.14,9.75,6.13,2.49,3.76,6.17,8.21,4.75,4.13,2.54,1.93,3.58,1.47,2.51,2.05,3.44,1.6,8.13,4.24,1.95,7.92,9.71,2.76,3.92,7.79,7.97,1.85,5.9,10.23,1.49,5.57,4.8,9.11,3.22,7.73,9.4,1.2,3.01,3.21,5.45,2.91,10.12,3.54,7.77,2.52,8.99,9.4,2.66,0.93,5.24,2.21,1.14…	-0.147995	0.641401	-1.2937	SEC14L3	6
TGTCGAAAGTCCCTTCCCATNGG	2.1459	1.419	2.0888	0.47,3.06,0.56,2.18,1.13,2.48,8.74,4.48,0.38,1.11,4.31,0.12,2.01,3.7,0.45,2.21,6.63,1.21,0.22,0.54,0.47,1.13,1.27,1.14,0.26,1.74,1.15,0.9,5.33,2.75,0.49,4.1,1.23,3.81,2.25,0.15,0.17,0.56,1.82,0.98,0.46,4.32,3.75,3.05,1.23,0.42,3.04,6.99,5.54,3.63,1.21,3.27,1.61,3.04,0.98,3.07,1.27,1.34,0.4,4.83,0.65,0.25,1.44,3.06,3.39,4.96,5.3,1.17,1.56,1.55,0.11,1.42,0.78,1.79,1.12,0.57,0.49,3.26,0.98,0.31,0.96…	-0.317554	0.611346	-1.29178	GLT6D1	6
AGTAGTCGTAGACGAACCAGNGG	1.8417	1.0205	2.0346	1.91,0.82,0.57,0.06,0.39,2.9,0.13,2.74,0.21,0.57,3.14,0.4,3.68,7.62,0.1,0.32,0.54,1.13,0.07,0.54,1.19,1.06,0.54,0.52,0.34,2.48,7.56,4.49,5.71,0.05,0.18,1.52,2.33,1.97,0.21,0.59,1.58,0.12,0.13,1.63,0.34,0.07,0.78,0.08,2.59,0.57,7.14,5.02,0.12,1.27,1.02,1.01,0.11,0.45,3.0,0.37,0.44,0.68,2.06,1.38,0.17,1.08,1.16,0.05,2.22,0.12,0.13,0.74,0.43,0.86,0.53,1.15,1.06,2.44,7.19,0.82,0.07,0.82,1.15,0.37,0.0…	-0.445117	0.745246	-1.2881	XKR7	5
ACAGAGACTCGCAATAACATNGG	2.7032	1.991	2.2543	0.57,7.33,1.85,3.22,1.26,3.8,0.74,1.01,6.75,1.61,5.2,4.5,4.84,1.28,0.82,0.6,3.44,1.7,0.63,1.9,0.92,0.45,1.37,3.95,2.49,1.33,2.39,0.83,4.71,5.83,1.73,1.47,1.81,1.58,3.84,7.54,1.31,7.47,3.2,0.81,5.25,0.36,3.72,3.01,6.18,5.76,0.35,2.16,4.02,1.09,5.29,2.0,2.93,7.51,1.92,4.83,2.98,1.01,1.39,0.7,1.12,7.17,2.08,0.86,4.98,1.01,1.24,0.21,3.55,0.12,0.19,0.61,4.92,2.6,0.68,0.94,3.75,1.9,3.32,0.72,0.16,0.95,…	-0.0368963	0.63875	-1.27119	TBC1D21	6
CCATGTTACCAGTCATCAGGNGG	1.4407	0.4278	1.9153	0.84,0.22,0.22,2.84,1.43,0.22,0.07,7.37,0.62,3.99,4.15,3.52,0.53,0.04,3.91,7.74,1.14,0.24,0.64,0.81,4.6,4.6,4.6,2.58,0.04,2.7,0.02,0.69,1.63,0.49,0.14,0.22,7.29,0.05,0.38,2.1,0.68,0.58,0.02,0.14,0.21,0.03,0.04,2.96,0.06,0.2,1.38,0.45,0.1,0.45,0.35,4.6,0.16,0.05,2.69,3.91,0.78,0.15,0.04,4.6,0.01,0.92,0.04,0.14,0.85,0.69,0.06,0.14,0.11,6.81,1.29,1.42,4.84,4.6,1.62,0.02,0.29,4.6,0.02,0.42,0.19,0.04,…	0.173794	0.627714	-1.26547	IAPP	7
GCATATTACCAAAGCCCCCANGG	2.9621	1.9272	2.7577	0.25,6.97,0.48,0.46,3.8,0.94,0.29,2.2,1.34,0.91,2.46,6.55,0.12,0.18,0.02,2.23,4.03,2.28,0.08,1.05,7.28,0.03,6.1,1.37,5.65,8.19,3.65,0.05,4.82,1.64,3.06,7.38,1.05,0.04,3.21,7.36,6.47,3.91,0.19,0.58,0.04,7.36,0.77,3.07,0.45,0.66,1.97,4.28,4.18,1.41,0.28,2.59,5.13,3.73,0.46,0.9,4.9,1.85,2.0,1.16,0.01,4.44,1.48,2.52,5.26,0.4,1.22,0.81,1.45,0.89,9.07,0.67,5.67,1.08,3.22,0.19,0.3,1.66,2.24,4.14,3.18,3.…	0.221384	0.634585	-1.26287	NDST4	7
GGTCAGAGTGTCAACCCGCANGG	1.7183	0.953	1.8965	0.38,0.14,7.19,6.48,1.39,1.47,0.5,0.02,3.93,0.05,3.03,0.94,0.08,5.06,0.11,2.89,3.82,1.64,4.36,4.16,0.62,0.16,0.64,4.51,1.2,5.45,2.63,0.46,0.38,1.59,0.99,3.14,3.84,1.13,1.47,0.16,0.45,7.87,1.23,0.12,5.89,0.66,0.05,0.15,0.35,7.32,0.55,2.12,5.73,0.32,3.88,1.74,5.49,1.53,2.32,5.28,0.15,0.48,3.23,1.37,1.44,0.08,0.52,3.13,0.23,0.22,0.83,0.88,4.88,0.09,6.15,0.05,1.32,0.13,1.13,0.86,0.52,0.08,0.92,1.09,4…	-0.042897	0.677738	-1.25946	POU5F2	6
GGTCTGATGTCCTATATGCGNGG	1.0694	0.5084	1.4067	0.36,0.66,0.12,0.16,0.16,0.05,0.63,0.1,1.91,0.29,0.23,0.83,1.02,0.05,0.34,0.42,7.06,0.23,0.69,0.58,0.23,0.16,0.0,0.26,0.55,0.19,1.19,0.06,0.07,4.39,2.26,0.48,1.64,2.29,0.03,0.31,0.01,0.21,1.15,0.16,0.01,0.59,0.95,0.51,0.54,0.83,0.68,0.56,1.27,0.95,0.82,4.41,0.24,0.42,0.2,0.42,0.23,1.08,0.86,0.09,2.0,0.02,2.02,0.06,0.17,3.86,0.03,1.57,0.59,0.22,2.33,2.46,0.61,0.58,0.23,0.19,0.65,6.8,0.71,1.12,0.22…	-0.290377	0.720926	-1.25881	RNASE13	6
TGACGCTGTAGCGCTCACAGNGG	0.9151	0.3813	1.2326	1.78,0.03,0.43,0.47,0.03,0.36,0.32,0.33,0.82,0.1,0.07,2.46,1.04,0.59,0.1,2.9,2.04,0.03,0.09,3.02,0.18,0.1,0.51,0.35,0.47,4.21,0.32,0.22,0.22,0.1,3.16,0.06,0.13,1.49,0.18,0.65,0.14,4.34,0.37,0.98,0.24,2.53,0.06,2.08,1.39,0.17,1.75,1.26,0.26,2.31,0.45,0.16,0.15,0.15,0.06,0.36,0.59,0.08,4.61,0.14,0.33,0.49,0.44,0.11,2.68,0.11,0.97,0.1,0.07,2.95,0.77,0.08,3.26,4.41,0.37,0.25,0.14,1.98,0.58,0.08,0.1,0…	-0.0389235	0.712973	-1.25795	VRTN	6
ATATAGTTCTGGGCACTCAANGG	2.6772	2.359	1.562	2.38,2.79,2.42,3.21,5.33,2.44,2.73,1.58,2.06,3.38,0.55,1.55,2.04,2.17,2.8,0.62,8.33,3.76,1.87,1.51,2.46,3.78,2.38,2.12,1.97,1.33,6.6,3.07,2.14,3.31,1.04,3.24,3.31,0.25,4.76,1.74,4.37,0.86,6.32,1.7,2.08,2.16,1.44,2.87,1.12,2.15,1.77,3.55,4.79,3.51,4.6,3.91,2.68,1.03,1.3,3.09,1.66,3.56,1.63,2.74,2.46,3.61,2.13,0.66,1.81,0.89,2.85,2.9,3.29,5.7,3.77,2.85,4.86,3.59,1.37,2.82,2.96,1.91,2.37,6.0,1.65,4.…	0.258737	0.692075	-1.25595	FLG2	7
GCTAGAGTCACAAGTCCCACNGG	3.3935	2.7576	2.5471	3.6,3.72,4.54,3.38,3.46,3.89,3.0,2.18,5.09,2.74,8.91,1.93,2.37,2.07,2.11,3.87,2.09,7.15,1.3,6.03,7.94,1.26,7.9,6.66,2.52,2.77,3.82,2.2,1.05,1.61,4.63,0.67,0.87,1.2,1.78,1.49,7.87,3.54,1.54,6.33,2.47,2.07,3.19,0.72,7.73,5.94,4.26,0.45,8.73,3.04,7.38,2.23,3.4,3.63,1.66,2.09,2.78,2.09,8.21,2.83,9.16,2.7,5.35,3.36,8.89,2.09,2.05,2.61,0.88,4.41,3.83,7.4,1.05,5.92,5.62,4.8,8.99,1.27,1.93,1.52,3.25,5.16…	-0.138298	0.672614	-1.25521	KRTAP1-1	6
GTCGACCTATGGAAATTGCANGG	1.9268	1.3453	1.7075	0.49,1.92,3.77,0.4,0.62,1.69,2.09,1.14,0.33,4.86,1.5,2.02,0.27,2.32,1.21,0.88,3.43,3.02,0.42,0.71,1.71,0.85,3.86,7.31,0.39,1.94,0.34,1.25,8.22,0.26,0.67,0.36,3.63,2.03,1.82,6.86,0.56,0.67,0.16,6.38,1.33,5.86,2.41,0.97,0.22,0.73,1.15,1.71,1.49,0.43,1.01,0.38,1.65,0.54,0.4,0.53,2.51,1.51,3.54,2.71,1.36,0.44,0.64,0.7,3.31,0.49,6.19,1.35,0.73,0.33,1.09,2.15,2.49,1.79,1.17,0.77,0.91,0.62,2.26,3.13,7.0…	0.126615	0.688799	-1.2533	SI	7
GGAAGCTTCTGCAATAGCGGNGG	1.9139	1.1709	1.9595	1.98,3.37,0.95,4.89,1.2,2.26,1.67,0.59,3.23,0.26,3.29,0.65,7.04,1.21,0.25,0.22,7.24,0.07,0.16,1.18,6.13,4.62,0.44,0.17,0.89,0.95,0.63,1.1,1.86,6.5,0.19,1.42,0.87,3.12,0.51,0.52,1.03,0.05,4.54,1.81,2.67,0.86,0.13,1.19,1.17,4.21,0.77,3.34,0.94,1.66,2.44,0.68,2.39,2.26,1.22,1.18,7.07,0.77,2.17,1.31,2.16,1.5,1.4,2.23,5.74,0.17,0.18,0.2,6.31,3.24,1.54,0.2,0.8,5.92,1.03,0.98,1.16,0.82,6.8,0.32,0.46,0.3…	-0.258815	0.699089	-1.24588	KRT26	6
GGAAGAGTCTTAAAACCCCCNGG	2.8756	2.2472	2.0638	7.78,4.31,0.95,1.83,1.42,1.83,1.31,3.32,6.25,6.06,2.52,1.29,2.16,2.73,1.74,3.58,0.57,2.38,1.87,1.79,4.71,8.5,2.85,0.46,3.21,1.78,1.61,0.76,3.93,4.21,2.03,1.62,1.53,3.33,0.36,4.95,5.55,1.83,0.16,1.71,1.77,3.83,0.35,4.82,6.29,1.36,2.7,1.91,4.53,1.59,1.25,2.81,5.44,1.97,1.59,4.82,0.52,1.46,3.4,2.12,1.11,0.77,1.89,1.04,0.68,1.94,4.52,0.96,2.53,4.12,0.81,0.93,4.8,5.85,1.56,2.34,1.15,4.95,4.37,7.31,4.6…	0.115204	0.717684	-1.23501	RP1L1	7
GAGCATAGTCGAGAGTAGCGNGG	1.3677	0.7527	1.4802	2.13,1.15,0.77,1.74,0.15,1.1,1.12,1.33,1.57,2.78,0.36,0.19,1.19,0.28,1.75,0.18,0.27,0.87,2.06,0.45,0.78,0.76,0.54,5.57,0.96,0.3,0.1,0.34,0.83,3.02,0.56,5.77,0.61,1.47,1.65,0.1,0.98,0.81,0.28,2.92,0.76,0.38,0.17,0.42,5.87,0.4,2.47,0.1,0.13,1.98,5.93,5.96,0.12,0.65,1.7,0.21,0.53,0.24,2.59,4.48,0.43,2.55,2.15,1.22,0.13,0.49,1.74,0.77,3.37,0.69,0.98,0.92,2.1,0.64,2.52,4.57,0.39,0.93,1.77,3.5,2.71,2.0…	-0.284562	0.678864	-1.22503	TSPYL6	6
AGTTGCCTACCACTGTGAAGNGG	2.5055	1.8608	2.0538	0.4,1.32,7.68,3.1,2.24,1.74,5.64,3.06,0.4,0.96,8.46,5.45,1.69,0.44,4.11,4.86,3.34,0.85,7.99,2.07,1.36,1.52,0.15,1.87,2.15,1.07,5.7,1.03,2.2,1.03,3.05,8.52,1.16,3.56,8.27,4.42,5.51,0.94,3.38,3.49,1.78,2.5,8.01,2.06,1.8,2.18,1.74,1.55,0.8,8.02,1.86,1.98,0.45,1.27,3.08,4.35,0.22,3.72,1.59,2.6,7.59,2.99,1.37,1.37,2.52,1.38,0.94,1.92,0.91,0.32,1.69,7.84,8.89,6.26,1.69,1.81,3.22,5.16,6.79,0.24,6.18,0.4…	0.0488905	0.683122	-1.2226	OR8U1	6
GTAGCGCTCGCTGCTCATGANGG	1.224	0.4653	1.6212	2.37,0.72,0.13,0.13,0.24,2.53,0.37,4.08,0.04,5.75,0.57,3.09,2.44,0.12,1.19,0.32,6.05,0.07,0.41,1.03,0.04,1.98,0.08,1.58,3.27,0.13,0.07,0.03,0.04,0.13,2.6,0.15,5.95,0.12,0.04,0.15,0.99,0.93,2.12,0.25,0.41,0.05,2.73,2.1,0.02,0.05,1.32,6.97,0.54,4.86,0.09,0.3,0.22,2.05,0.12,0.44,0.2,0.3,2.09,6.65,1.82,0.25,0.15,2.55,0.21,0.26,0.17,0.15,1.83,0.19,0.06,0.07,1.24,0.07,0.38,1.07,0.52,0.11,2.3,5.26,0.24,…	-0.0775562	0.697147	-1.22134	UTS2R	6
GTGGACGAGTAGCCGCCCGANGG	1.0905	0.5526	1.323	0.7,0.3,0.65,3.31,0.06,0.46,1.82,0.08,0.17,1.13,0.67,1.22,0.18,0.24,0.79,0.09,0.08,0.86,0.24,5.32,4.15,0.23,1.7,1.93,0.03,0.8,0.17,5.28,0.05,0.37,0.16,3.21,1.21,0.89,1.46,0.48,0.12,2.64,0.31,0.09,2.68,0.32,0.2,0.3,2.16,2.91,1.06,3.74,0.1,2.6,1.21,2.3,0.39,0.2,1.64,0.2,0.04,4.14,0.83,0.04,1.64,1.01,0.44,0.38,0.75,0.7,2.88,0.04,0.11,0.11,0.33,0.2,1.87,1.59,0.17,0.58,0.94,2.06,0.73,2.4,0.14,0.31,0.3…	-0.188726	0.704242	-1.21949	FIGLA	6
CACAAATACACCGGACGTGANGG	2.223	1.4573	2.1878	5.58,4.1,1.54,3.17,5.71,0.62,0.07,7.57,0.82,0.91,0.37,3.25,3.31,0.09,1.52,0.47,2.28,3.3,0.3,0.32,0.17,2.73,0.19,4.76,0.94,0.67,0.23,4.33,2.28,6.66,1.13,0.46,8.99,1.61,1.1,4.33,1.74,3.55,0.23,0.2,0.06,0.67,2.39,0.74,1.3,3.77,4.94,8.54,2.1,2.56,1.78,3.07,0.52,1.63,0.16,8.45,1.06,1.8,8.01,0.56,0.17,0.72,0.52,0.16,2.3,8.01,0.04,7.68,0.57,5.52,2.7,7.96,3.81,0.17,0.27,6.13,1.73,1.08,2.56,0.85,0.74,1.63…	0.00348069	0.631465	-1.21496	S100A7A	6
GTAGATTCCAACTTTCAGTANGG	2.8101	2.1119	2.2983	2.17,0.52,1.11,0.11,6.3,7.51,5.18,2.94,8.42,2.94,2.21,1.3,2.8,3.04,3.8,0.13,5.11,1.84,0.62,0.94,2.2,1.43,2.38,4.24,2.1,2.17,1.61,0.9,0.56,1.69,1.35,1.62,3.0,0.92,0.25,4.33,1.49,0.46,8.02,1.82,2.1,3.76,2.49,2.63,5.96,0.17,5.79,6.23,0.09,3.86,0.98,1.36,2.98,1.56,7.95,1.05,1.72,1.66,1.18,7.33,0.54,1.31,2.32,1.85,0.32,1.22,1.13,1.75,1.14,0.35,0.86,4.84,3.76,2.67,0.19,6.98,2.42,1.63,2.88,4.63,1.51,3.5…	0.162161	0.609391	-1.21218	ASZ1	7
GAGCATTGCGATCATCGCCANGG	1.2244	0.4985	1.5421	0.6,0.25,0.31,0.2,0.42,0.13,0.09,0.78,0.18,5.0,3.85,0.24,1.52,0.06,3.48,0.05,2.67,0.05,0.8,0.08,0.85,1.44,0.07,0.43,0.15,0.02,1.08,0.46,2.53,0.39,0.27,4.88,0.49,3.78,1.87,2.93,2.41,0.63,0.88,0.76,4.49,1.71,5.0,0.55,0.02,0.02,5.82,0.05,0.08,0.05,3.35,3.7,3.9,0.17,0.05,1.47,0.12,3.56,0.12,0.42,4.7,5.66,0.13,0.07,1.3,0.18,0.07,0.09,0.89,1.84,4.51,0.07,1.3,0.03,0.87,0.39,1.12,0.15,0.06,0.72,2.51,0.26…	-0.0669487	0.653878	-1.21185	SLC17A2	6
GCTGAATCTCTTGAGAGAAGNGG	3.5834	2.8261	2.7111	0.79,8.2,1.91,0.92,2.12,7.35,1.07,4.16,6.96,8.93,7.59,1.85,7.91,4.14,3.48,1.3,6.39,8.31,6.39,2.02,1.66,1.63,2.12,6.1,3.78,0.68,3.05,2.63,5.58,3.42,6.37,2.61,8.47,0.28,5.53,1.91,3.99,3.89,3.0,0.66,0.25,1.29,3.04,8.07,1.68,5.35,2.78,4.1,2.58,8.34,4.63,0.11,6.65,0.32,1.67,0.66,2.15,0.98,0.52,2.54,4.3,3.99,4.18,0.56,1.42,4.34,1.32,1.5,0.28,0.26,0.59,3.07,3.45,8.3,2.83,4.1,4.96,0.58,9.49,0.75,0.48,0.7…	0.0759947	0.632635	-1.19835	ART1	7
GATGCACTCTGTTTGCACCANGG	3.3793	2.7431	2.4622	0.96,7.83,4.0,3.18,0.7,3.11,1.0,1.15,5.61,5.8,8.37,3.31,1.66,0.37,0.98,2.3,8.99,2.06,1.88,5.77,1.9,2.76,0.43,1.01,3.11,3.24,3.27,4.64,8.56,1.08,2.5,1.03,2.03,1.71,1.84,3.05,2.12,0.69,8.06,1.13,0.71,2.15,2.38,5.71,3.97,8.09,4.53,4.62,7.74,1.21,5.87,6.92,2.86,3.09,3.0,8.57,2.95,8.63,2.31,2.4,4.34,1.53,7.2,8.65,3.22,2.53,3.03,8.96,3.08,1.22,7.88,2.07,9.61,0.65,1.34,2.13,1.9,4.25,0.71,3.99,1.26,2.77,…	0.0325934	0.637388	-1.19616	TRIML1	6
AGTATAAGCTTCCCATGCAGNGG	3.0271	2.4396	2.3067	2.42,3.18,6.07,0.19,6.78,1.32,4.93,0.49,1.29,4.21,2.76,0.88,6.83,0.58,3.46,1.49,8.03,3.4,4.37,2.88,1.27,2.51,4.62,2.8,1.83,3.94,3.92,0.99,0.69,8.52,5.58,2.44,0.55,0.67,2.89,0.5,4.07,2.03,0.18,2.32,2.58,6.49,4.33,1.36,1.88,3.7,3.5,0.69,0.4,3.95,8.34,2.5,8.0,2.64,0.96,2.2,0.63,0.64,4.63,2.29,0.81,0.59,4.79,1.28,4.55,2.14,0.88,5.53,1.56,1.05,8.28,1.11,2.7,4.29,2.59,3.34,4.41,7.82,1.51,6.3,0.84,2.71,…	-0.102654	0.685723	-1.18973	SLC7A13	6
GTTGACAGCTATGCAAGCGANGG	1.8373	1.1775	1.8149	2.06,0.48,2.85,4.27,0.31,0.29,0.33,6.91,0.52,2.23,2.63,2.84,2.01,0.43,2.14,1.19,6.63,4.36,0.31,2.18,0.59,0.6,0.13,5.52,2.26,0.3,5.63,6.07,2.36,0.43,1.15,7.57,1.45,0.46,3.14,0.58,1.16,0.83,0.35,2.79,1.44,2.21,0.64,2.59,0.99,6.34,0.34,0.29,0.11,1.64,2.11,0.37,0.89,0.24,0.75,0.88,1.53,1.87,0.32,5.06,1.15,0.22,4.85,1.55,6.14,0.78,1.88,1.09,6.94,0.13,1.33,0.7,2.33,1.68,0.08,0.18,0.89,0.19,0.51,1.84,0.…	-0.430124	0.688072	-1.18789	HOXB1	5
GCATTGCCCTCTACTCATGANGG	2.9453	1.907	2.6962	1.28,0.87,1.91,5.48,2.82,0.61,3.52,0.33,8.41,1.64,3.98,0.78,6.13,0.48,6.88,4.75,0.5,9.14,2.9,2.54,8.69,0.11,3.05,4.49,0.44,1.01,0.92,4.08,6.52,4.83,6.84,1.24,0.15,0.15,0.41,4.06,5.42,3.74,0.15,3.16,0.12,0.61,2.11,3.04,4.43,7.27,1.71,2.67,7.16,5.63,1.72,0.54,2.26,1.97,2.01,7.47,1.74,1.54,1.6,2.52,4.67,1.41,0.04,0.62,7.72,0.29,7.86,1.03,0.38,3.7,0.28,0.5,0.43,0.62,0.12,3.11,1.52,3.92,0.89,0.12,4.0,…	0.402529	0.621053	-1.18723	OR4D11	7
ATAATTATGAAATTCGACCANGG	2.6059	1.9705	2.0205	1.74,0.42,2.66,0.99,0.75,0.7,2.6,1.02,0.45,3.52,3.57,6.83,7.23,3.01,2.84,3.28,4.94,1.42,6.37,3.42,0.46,3.16,0.88,0.48,1.41,1.48,4.86,0.4,1.83,1.49,0.8,1.38,1.59,6.37,3.37,4.96,1.04,5.91,2.07,3.88,0.94,4.02,3.52,4.51,3.63,2.14,0.27,1.49,0.87,1.08,0.85,7.46,1.1,7.56,3.17,1.46,5.01,1.62,1.62,5.22,1.76,4.54,2.25,0.12,5.82,7.84,4.65,0.72,2.61,1.13,1.83,5.57,2.88,3.0,6.96,4.17,7.02,6.29,0.67,3.9,0.79,1…	-0.285044	0.646173	-1.18547	RBM46	6
TTATAGCTATAGCTTCCTAANGG	3.5782	2.8179	2.6359	0.81,4.62,1.18,2.39,4.15,7.52,6.57,10.05,1.68,0.65,1.63,4.66,2.92,1.0,1.47,2.45,4.1,0.48,1.1,0.9,4.31,4.96,6.42,0.99,3.13,5.57,2.87,2.06,9.62,2.14,1.27,1.55,1.41,4.85,3.16,1.8,2.49,5.52,8.05,9.01,4.68,1.22,1.91,5.02,1.26,2.45,8.39,3.87,5.8,3.58,2.72,2.33,2.26,3.43,9.11,3.4,2.54,5.23,8.95,7.25,7.6,6.78,2.26,10.05,9.47,1.44,4.14,7.98,5.64,2.86,9.29,2.64,1.58,2.64,2.73,6.32,4.43,0.53,0.64,6.82,9.76,…	-0.107994	0.60278	-1.1788	OR8U1	6
ATGATGGTAGTATTGTGCAGNGG	3.7651	3.2862	1.984	4.94,3.2,1.81,2.12,3.17,3.26,1.66,7.74,5.18,2.56,6.96,2.94,1.13,7.52,2.22,1.81,0.69,1.78,9.29,2.43,2.97,5.95,5.84,6.95,4.66,7.8,2.63,3.53,2.86,4.2,3.53,6.99,3.07,3.62,6.89,1.78,5.37,1.63,8.34,2.53,2.44,4.52,1.45,1.68,1.88,1.66,4.93,4.04,3.0,4.09,2.15,3.55,3.2,1.9,3.88,2.34,1.3,8.54,7.21,2.96,4.14,4.17,4.58,6.99,3.48,1.81,2.97,7.47,4.26,1.91,2.47,2.66,0.81,5.64,1.94,2.89,4.43,3.74,4.18,2.3,1.26,5.…	-0.0473395	0.685018	-1.17808	OR4C3	6
TCAATGTAAGAAAGCCCCAANGG	2.7449	2.0531	2.1408	1.46,2.36,1.27,5.8,5.02,4.73,0.52,2.72,1.5,3.5,1.29,4.54,3.18,1.57,2.83,0.83,5.36,2.46,1.14,0.99,4.92,8.62,3.01,0.58,2.18,8.04,0.45,4.29,2.9,8.09,2.33,0.23,5.46,0.94,3.44,0.5,1.54,0.94,1.16,0.46,6.18,0.64,1.18,1.59,0.65,0.53,2.83,1.79,9.34,1.49,1.16,2.93,1.15,3.75,5.97,1.95,1.41,0.5,1.76,1.22,2.88,1.52,2.19,0.23,4.09,0.4,3.86,0.18,7.27,1.38,1.03,2.06,2.27,2.69,3.41,5.34,1.58,5.22,1.98,3.73,0.36,0…	0.238682	0.644829	-1.17643	SLCO1B1	7
CCCCCTATCTCCTACCCGCGNGG	2.5615	1.6552	2.4963	3.56,7.53,0.32,0.04,2.84,6.05,0.05,0.49,1.31,0.46,6.95,0.16,1.33,0.95,6.77,5.17,0.13,2.06,0.04,7.12,4.89,0.07,0.13,0.76,2.08,6.6,1.44,3.13,0.47,6.71,0.09,5.08,0.0,3.87,4.4,2.06,0.52,6.09,5.88,1.52,4.57,3.78,0.73,2.61,6.05,1.85,0.73,7.21,4.19,0.12,0.47,0.19,6.02,2.71,7.47,3.1,0.2,2.61,0.66,1.01,0.59,0.63,0.26,6.38,2.46,1.44,7.4,5.47,0.26,0.46,0.22,0.18,3.63,6.6,0.45,5.93,0.53,1.64,3.88,5.52,0.23,4…	0.0705866	0.618526	-1.16395	HOXD12	7
TGAAAGGCTTTCCATCACCANGG	2.7425	2.1181	2.0815	4.18,5.61,2.43,2.66,2.6,4.31,2.04,0.94,4.99,3.67,1.54,1.97,6.38,0.98,1.91,6.51,4.23,0.79,1.76,6.08,7.08,1.62,1.96,1.12,7.04,2.27,0.75,3.9,9.46,0.92,5.53,2.13,0.87,4.18,4.72,5.82,2.81,0.95,1.11,0.62,2.02,4.99,5.13,0.98,2.64,3.13,4.0,0.77,1.69,5.75,1.87,1.86,7.15,0.97,2.11,1.61,7.05,8.6,3.14,1.02,1.07,0.49,7.99,8.56,0.74,0.49,6.69,2.31,0.82,3.6,2.79,1.12,1.07,2.27,4.96,7.57,3.06,4.06,2.27,3.87,2.89…	0.125244	0.717023	-1.16216	SULT6B1	7
TTATTCTCGAAGATAGACCCNGG	1.3292	0.8367	1.3757	0.57,0.67,1.23,0.1,3.34,2.37,0.44,1.77,0.99,0.72,0.83,4.41,4.2,1.88,0.57,0.1,0.6,6.32,0.33,3.6,1.69,2.43,1.98,1.45,3.38,0.16,4.5,1.86,0.4,0.11,0.13,0.45,1.61,1.05,0.09,1.55,0.64,1.67,0.43,0.09,1.3,0.66,0.47,1.17,1.87,0.62,2.33,0.25,1.55,3.23,0.83,1.71,0.2,4.53,0.56,2.2,1.23,0.66,0.9,2.79,0.18,0.55,0.89,4.19,0.63,1.36,0.16,0.44,2.39,0.35,2.38,0.3,0.43,0.5,0.37,1.59,0.26,0.87,1.14,4.8,0.23,3.21,2.0…	-0.498072	0.642929	-1.15281	SULT6B1	5
GCAGATCTCACCATACTGTANGG	1.5275	0.9575	1.5923	0.95,0.22,1.24,1.51,0.88,0.59,1.91,1.61,0.08,0.63,1.4,0.73,0.2,0.39,0.2,0.19,0.65,3.15,1.2,8.0,0.84,0.23,0.59,0.26,6.42,0.57,1.17,1.31,0.16,0.68,0.51,0.64,0.42,0.2,1.56,2.39,0.33,3.08,1.0,1.32,1.02,0.67,0.24,0.42,0.56,0.35,0.2,2.1,1.08,0.82,1.07,0.21,1.99,3.53,6.12,0.58,6.78,0.66,1.5,2.55,2.36,0.63,0.86,0.64,0.6,2.4,0.39,1.0,0.08,1.51,2.38,1.46,0.27,2.13,0.16,1.8,1.64,0.77,0.4,0.53,0.71,0.73,0.46…	0.290773	0.605474	-1.12927	TAAR1	7
TAGACAAAAGAAATACGCCTNGG	2.3679	1.829	1.864	4.31,2.17,7.86,2.85,0.64,3.32,0.31,4.59,1.07,1.31,2.32,0.78,0.89,1.7,2.35,0.85,3.93,3.31,1.93,1.07,1.42,1.3,1.11,3.73,1.03,0.35,0.8,2.06,3.44,3.13,2.82,1.34,1.66,2.29,0.96,0.69,0.87,0.55,1.67,2.2,0.94,7.08,0.52,1.18,8.27,1.5,1.49,2.08,1.35,5.12,0.31,1.63,1.66,3.08,0.63,2.87,1.55,2.04,1.61,2.13,2.09,9.37,2.58,1.67,2.08,2.69,4.67,2.06,1.65,7.77,0.42,3.17,1.33,5.37,4.38,0.59,3.71,0.78,1.37,2.51,1.41…	-0.32353	0.638143	-1.12403	SPATA16	6
TCTGTTAACAGGATTCCTCGNGG	1.2604	0.5416	1.5768	0.02,0.2,0.35,2.38,1.29,0.64,2.04,0.07,0.02,1.6,7.07,4.42,0.28,0.02,1.5,0.31,1.02,0.75,0.69,6.33,0.02,0.34,2.13,2.12,0.15,1.3,0.85,1.29,0.96,0.24,0.14,1.61,3.25,0.36,1.65,0.48,3.03,0.42,1.47,1.45,0.16,0.06,0.06,1.37,5.15,0.04,0.5,0.22,2.03,5.58,6.23,1.82,0.34,1.11,0.14,0.14,0.04,0.59,3.43,3.68,1.14,4.61,1.38,0.07,1.8,0.1,0.15,0.05,5.91,0.07,0.3,0.46,1.73,0.03,0.01,1.73,0.13,0.59,0.88,2.62,0.45,4.…	-0.166361	0.703008	-1.12217	LIPM	6
CCTTCTGAGTACTTCTACGANGG	2.9302	1.96	2.6096	7.61,2.98,7.89,1.55,1.05,4.81,0.42,5.21,4.86,2.4,7.09,0.62,3.0,0.25,3.93,2.02,5.99,7.04,5.49,8.49,1.21,0.26,1.52,7.67,0.63,0.33,0.88,1.92,0.14,1.47,0.5,3.59,2.06,1.44,2.08,6.58,1.91,7.86,7.33,4.91,2.38,8.37,3.69,0.93,0.19,0.37,1.03,3.86,4.33,2.82,6.43,8.63,1.77,0.54,4.12,6.8,6.17,1.66,1.47,1.4,0.17,1.47,1.78,4.45,0.24,1.42,1.35,5.21,2.57,7.73,7.25,0.49,0.71,0.83,1.71,0.18,3.14,0.67,4.13,0.09,3.89…	-0.152147	0.67113	-1.11786	MYF5	6
TCTACCATACCAACTATGTGNGG	2.6769	1.849	2.3847	1.82,3.87,6.27,1.37,6.02,4.29,1.24,1.38,2.95,1.67,1.72,2.06,2.69,0.65,3.78,2.37,1.18,6.33,5.3,1.21,1.32,0.3,1.29,0.29,0.35,0.67,4.59,2.86,0.17,2.34,0.98,4.86,4.44,0.21,1.63,5.46,1.01,0.1,1.54,5.21,0.39,2.01,1.91,0.32,0.84,4.3,1.52,4.44,0.67,0.64,6.1,1.26,0.81,0.6,1.66,1.43,0.38,3.83,5.61,0.14,1.63,0.54,0.77,2.63,0.6,0.65,5.75,4.76,0.9,8.85,5.91,8.36,3.78,7.09,4.78,1.21,1.06,0.72,2.7,5.73,1.75,3.5…	-0.0255483	0.671052	-1.11661	LHFPL5	6
ACCCAAGCGTACCATACCAANGG	1.4221	0.6158	1.8522	3.03,0.11,0.15,0.35,1.25,8.4,0.01,1.45,1.35,1.36,0.05,7.15,2.64,0.58,0.03,0.69,0.07,0.44,2.5,2.92,0.14,0.16,0.09,0.53,3.33,0.17,0.26,0.96,0.31,0.17,0.03,0.08,0.13,1.62,2.54,0.89,0.19,6.06,0.08,0.11,0.01,0.24,1.85,0.5,0.05,1.34,0.07,0.12,1.43,4.29,0.28,0.12,1.17,0.11,0.07,1.29,0.01,0.18,1.53,4.17,3.15,0.36,1.59,4.18,0.03,1.99,1.99,0.2,3.15,0.7,0.03,3.04,0.39,0.1,0.34,0.21,0.16,0.37,0.66,1.86,0.16,…	0.0996045	0.676373	-1.11057	SERPINB12	7
GCTCATTCCAGAACACATAGNGG	2.2488	1.8407	1.5325	3.37,2.12,3.73,1.35,2.11,6.63,2.04,3.09,1.05,4.68,1.36,0.89,0.86,1.57,1.33,5.32,1.03,4.61,1.93,1.34,6.51,6.92,3.5,4.6,1.13,0.94,0.67,2.15,0.49,0.52,2.86,1.54,1.49,0.96,0.37,2.62,2.38,2.14,0.42,1.63,1.92,0.66,3.41,0.36,2.11,1.68,1.27,1.61,1.97,0.9,1.84,3.87,1.71,2.05,0.87,1.3,0.96,1.44,0.85,1.35,0.35,5.4,0.58,2.92,1.88,1.21,2.17,2.49,0.4,2.65,2.48,2.73,2.42,3.72,4.17,7.29,1.76,1.76,4.98,1.9,0.62,1…	0.244782	0.658534	-1.10988	PANX3	7
TCCTTGTCAGAGAAGTTGCANGG	2.5662	2.0691	1.7711	0.67,3.23,5.6,5.3,0.56,1.23,2.27,4.57,1.89,4.64,1.15,2.83,0.86,1.13,3.34,1.66,1.02,1.67,1.4,3.87,2.22,1.56,2.39,1.52,0.65,1.64,3.76,2.16,1.14,1.82,1.72,5.18,1.74,4.34,2.06,2.87,6.92,1.02,2.22,8.08,1.73,0.38,5.58,2.53,0.45,3.58,1.97,2.04,1.96,3.32,4.19,4.47,2.22,1.28,2.82,2.3,2.38,2.93,0.56,7.9,2.26,2.21,1.42,4.0,4.58,3.69,1.27,0.99,0.71,2.07,0.91,1.01,1.27,2.51,0.57,0.92,1.82,3.88,1.81,1.46,0.71,…	0.267439	0.671415	-1.10616	C8B	7
GTGGTTTCAAAACTGCCACGNGG	2.1885	1.4751	1.97	0.45,0.38,1.42,1.24,0.41,0.22,3.21,0.88,4.4,1.76,2.24,1.29,0.9,0.43,1.2,1.65,7.11,1.15,0.36,5.89,0.68,3.78,1.03,0.27,4.9,1.06,1.23,1.87,6.61,0.75,4.54,1.85,0.18,0.83,0.9,0.85,0.15,2.59,0.26,2.01,2.05,1.08,2.33,0.66,2.01,0.12,4.0,0.92,0.73,7.16,4.23,5.62,3.8,0.52,1.13,1.35,0.77,1.23,2.46,4.42,0.21,7.64,1.03,1.08,1.13,0.9,0.88,8.5,3.44,1.09,0.93,1.22,0.78,0.11,0.49,0.86,5.45,1.41,0.32,0.06,0.5,2.08…	0.177887	0.654045	-1.10197	MC2R	7
GGATGCATCACGGTACTGCTNGG	1.38	0.7965	1.4322	0.69,0.14,0.68,6.19,0.52,0.4,0.34,0.62,2.62,1.09,0.27,0.33,2.88,1.17,3.03,1.14,0.7,0.22,1.09,2.61,0.25,1.89,0.17,0.29,1.03,0.12,0.35,2.71,0.13,1.06,5.59,0.1,0.06,4.5,0.15,3.24,1.37,1.12,0.12,0.99,0.49,0.32,1.81,0.69,0.25,0.15,0.26,1.09,0.7,0.11,1.1,5.25,2.55,2.87,0.2,0.23,1.07,0.25,0.17,1.0,2.03,0.7,0.38,0.32,0.09,0.13,2.92,1.22,0.47,0.08,0.11,0.65,0.55,1.56,0.18,0.4,0.52,0.37,0.47,0.54,2.25,1.09…	0.194433	0.676944	-1.09948	TSPAN16	7
GCTTACTTACCCTCTAGCTGNGG	3.0659	2.2031	2.5623	0.87,2.42,0.23,7.84,2.42,0.22,0.69,0.42,8.06,3.39,3.38,3.74,1.49,5.86,3.33,2.27,1.79,0.84,0.65,8.19,0.5,0.58,2.13,2.44,5.69,5.42,0.96,4.27,8.08,2.77,1.44,2.94,1.54,0.79,0.47,4.75,6.48,2.21,0.5,2.34,1.92,0.64,0.89,1.05,6.99,4.28,0.42,1.14,0.4,1.69,2.08,3.43,7.79,2.63,2.37,3.95,8.43,3.67,1.5,4.02,1.01,0.43,7.36,7.22,0.15,0.28,0.28,4.45,0.5,2.95,0.71,9.0,1.33,2.01,2.49,2.08,1.54,7.25,1.61,7.47,3.49,…	-0.240596	0.660369	-1.09545	DRGX	6
TCTTCATCAGCGATACCAGANGG	2.331	1.4425	2.2657	7.79,3.58,0.03,4.61,1.35,0.1,2.35,2.59,7.41,3.15,0.31,2.1,0.2,5.53,2.53,4.17,0.19,0.29,0.19,0.95,0.94,4.18,0.96,1.4,0.68,2.57,0.17,0.01,0.13,1.08,0.53,1.5,0.05,4.01,8.14,7.55,1.37,0.95,0.4,0.33,6.16,0.61,5.78,6.0,0.64,1.82,1.72,0.54,6.83,0.68,7.24,5.28,0.28,1.97,0.59,1.42,8.49,0.06,0.1,0.31,0.36,0.46,6.87,0.25,1.34,1.83,0.45,3.4,6.62,0.56,1.15,5.27,3.59,3.95,0.41,3.52,0.35,2.57,2.69,2.71,4.31,1.9…	0.188373	0.632674	-1.08312	PRAMEF2	7
TAGAAGACGTCAAACTCCCANGG	3.0105	2.1634	2.4437	2.31,1.93,0.15,1.59,1.86,1.17,6.92,1.54,0.26,7.55,3.29,3.42,2.9,4.44,2.33,2.8,0.32,0.65,3.78,1.05,0.76,4.79,0.31,3.51,1.31,6.51,5.82,2.44,3.66,1.98,1.8,0.49,0.71,3.14,2.03,1.97,2.62,3.72,2.5,5.32,2.3,1.53,0.52,1.02,8.62,0.59,5.01,6.29,2.71,3.97,2.44,7.85,7.96,5.23,0.48,6.98,0.98,1.68,6.12,2.06,5.79,0.73,7.43,0.42,3.0,0.14,3.2,1.97,4.69,1.78,3.73,2.95,2.25,1.28,1.69,5.99,2.43,7.55,6.23,1.45,5.93,2…	-0.331564	0.674632	-1.08253	APOBEC1	6
CGATCCAGCCAAACACCCAGNGG	2.91	2.0686	2.4711	1.23,2.25,5.25,2.2,1.08,5.13,5.57,0.51,1.64,4.09,0.25,1.53,2.97,6.81,2.14,2.52,1.88,0.36,2.75,7.67,3.83,8.01,5.4,1.22,1.17,1.72,0.59,3.06,4.1,2.82,0.78,5.71,5.32,0.46,1.22,3.65,1.9,8.48,5.23,0.5,6.47,1.01,8.75,5.04,0.51,5.49,5.76,2.6,3.22,0.46,4.59,0.85,0.64,0.26,2.53,0.99,2.65,2.8,4.89,0.38,1.81,0.53,7.93,0.45,7.36,2.76,6.29,2.57,4.38,4.8,6.79,8.38,5.46,8.91,1.36,2.86,0.95,2.22,1.8,0.39,0.23,0.5…	0.149902	0.729823	-1.07586	OPN5	7
CATGTGGCCGACTTTCTGCGNGG	2.1182	1.6542	1.5751	0.43,6.74,1.44,1.99,1.04,1.73,1.08,0.6,2.68,5.5,1.46,1.33,1.64,0.95,3.34,1.11,2.75,1.88,3.17,1.29,1.61,1.62,1.01,4.42,1.02,2.1,4.17,2.2,2.22,1.22,5.81,2.77,0.6,0.72,2.74,0.51,1.71,1.15,2.96,2.78,3.81,0.84,3.86,0.87,1.26,1.39,1.55,3.31,1.87,1.08,2.15,8.04,0.6,0.11,1.65,2.5,3.22,3.21,1.31,0.93,1.24,1.72,1.99,0.85,1.68,1.56,2.92,0.73,1.69,1.73,2.31,2.5,7.37,1.04,1.63,1.45,1.1,1.68,2.64,1.62,0.89,2.1…	0.280744	0.691701	-1.07498	AICDA	7
CCTTCTTTCTGGAAAGCAGGNGG	3.4289	2.7039	2.3239	4.76,0.69,1.27,1.17,7.62,7.56,0.56,2.57,1.7,1.51,6.5,8.54,2.28,4.97,0.62,5.9,5.77,3.9,4.76,3.64,2.25,3.31,2.63,5.22,1.93,3.32,7.63,1.94,3.54,3.05,2.96,3.64,2.67,7.66,1.67,2.44,5.23,5.82,1.06,0.33,1.22,4.98,4.2,3.41,1.0,2.07,1.85,0.93,3.71,5.75,6.89,1.88,1.41,6.13,2.58,1.74,1.96,1.84,2.39,2.68,3.75,1.11,8.44,1.67,0.55,2.66,1.62,1.16,3.05,1.73,2.6,1.91,0.39,3.24,2.48,2.8,3.79,3.46,2.59,2.39,3.23,5.…	0.0294116	0.629479	-1.06384	OR2D2	6
TCTGGGCTCCGCTTTAGCAGNGG	2.3571	1.57	2.2298	3.24,3.37,0.67,0.17,0.45,5.36,1.0,0.96,8.42,0.63,1.17,1.72,1.28,0.97,2.78,1.97,1.61,2.75,2.2,1.33,1.27,0.74,0.91,0.81,0.12,0.29,1.41,4.41,1.0,0.36,1.34,2.14,0.06,0.25,7.26,0.35,1.72,0.19,2.63,0.79,1.11,1.2,2.16,0.76,1.2,4.83,0.75,0.54,1.96,0.86,0.44,0.86,4.83,6.03,3.44,0.46,5.88,0.38,4.12,1.91,0.64,2.15,0.88,1.05,3.44,7.99,0.05,0.61,7.95,0.27,0.75,2.8,0.9,3.01,2.46,7.26,1.07,1.66,0.38,3.27,4.95,2…	0.128602	0.697753	-1.05656	FSCB	7
CCCGGACGTGTACAGCCGCGNGG	1.5356	0.7397	1.8396	0.02,4.66,0.09,0.07,0.05,1.13,2.17,0.43,1.42,0.1,0.47,1.98,0.31,7.91,0.48,3.32,0.03,1.94,0.03,2.0,4.97,0.37,0.15,0.21,2.89,0.03,0.2,0.64,0.74,0.35,0.33,0.28,3.76,0.21,2.63,0.07,5.12,0.16,1.11,0.24,0.21,1.1,1.43,1.96,6.8,3.21,0.34,1.58,1.42,0.58,3.4,0.06,0.12,0.06,0.04,0.6,0.04,0.51,0.71,0.3,7.9,1.69,1.91,3.5,0.05,0.47,0.5,0.86,1.75,0.05,2.79,0.14,0.07,2.81,2.97,1.38,4.07,0.26,0.4,2.34,1.5,0.39,0.…	0.133632	0.685321	-1.05472	RAX	7
GTCCATGACCGCCCGCGCCGNGG	1.324	0.7437	1.4405	0.04,3.01,0.28,1.96,0.69,1.06,0.47,2.15,0.07,2.3,3.64,3.37,0.86,0.26,0.51,0.23,2.26,0.57,2.79,2.35,2.74,1.59,0.07,0.19,0.19,4.37,0.61,0.35,0.58,1.9,0.39,0.24,0.98,1.7,0.5,0.69,0.16,0.1,1.5,0.51,1.24,3.71,1.17,1.24,0.15,0.4,1.12,0.39,1.43,3.16,0.84,1.77,0.85,5.27,0.3,5.54,1.09,5.0,0.66,0.92,1.63,0.07,5.06,1.06,0.6,1.49,0.84,0.74,0.13,0.53,0.41,2.99,5.93,1.52,0.23,0.42,2.38,1.28,0.1,0.09,0.21,0.25,…	-0.166272	0.674755	-1.05445	LIN28A	6
CTGCTTCACCTGCTGCACCCNGG	3.1499	2.5381	2.1328	0.76,4.29,1.09,1.59,5.5,1.49,0.79,0.97,4.97,7.45,0.81,1.47,1.86,1.0,1.65,3.55,1.25,4.74,3.61,1.5,3.3,0.99,0.77,1.08,1.12,2.47,7.96,0.57,1.66,2.7,3.0,1.49,3.61,1.8,1.95,1.16,0.89,3.53,3.08,3.67,7.55,4.98,0.56,1.71,1.67,1.99,1.76,5.02,2.78,5.92,3.48,6.79,0.46,3.33,4.25,1.3,4.95,0.6,1.8,4.84,1.22,1.62,1.07,7.83,1.5,4.83,2.41,6.26,3.67,1.0,3.39,4.09,2.6,0.76,1.65,1.88,1.25,4.33,1.19,5.32,6.28,0.91,5.…	0.094841	0.629618	-1.05212	KRTAP17-1	7
GTGAAGCATATGGCACCCGANGG	1.5534	0.9227	1.6336	0.37,0.3,5.07,3.1,0.19,0.36,1.14,2.25,0.98,0.79,0.86,0.92,0.18,1.02,0.39,0.55,1.66,0.26,4.02,0.28,1.24,1.85,1.71,0.75,0.58,6.7,1.41,3.03,0.82,0.6,1.97,0.19,0.07,3.16,1.1,0.7,2.15,2.22,0.28,0.29,0.97,4.0,1.25,4.7,0.07,3.77,0.56,1.11,5.82,0.55,1.55,1.17,0.21,1.6,3.5,1.67,0.03,0.55,2.4,2.1,0.37,1.77,0.56,1.4,1.2,0.6,0.16,0.42,0.11,0.13,2.86,0.06,1.36,0.09,3.77,1.7,0.14,0.11,0.18,0.14,1.57,6.21,2.52,…	-0.141259	0.724983	-1.05054	HTR6	6
TGACCATCCTGCGGAACCAANGG	2.2362	1.6627	1.9121	2.06,2.12,2.35,0.34,0.79,5.88,4.29,0.94,1.69,4.38,2.42,2.01,4.36,0.59,0.41,0.47,4.37,2.48,0.47,2.0,0.21,4.01,1.49,1.91,2.87,3.37,0.63,2.38,7.04,2.09,0.33,0.63,2.29,1.93,0.65,3.1,0.45,0.34,2.72,5.93,1.31,0.25,2.56,3.09,0.48,0.67,5.55,0.48,1.75,2.27,2.94,1.72,1.11,0.61,3.56,4.46,3.37,3.84,7.55,1.73,1.97,0.95,2.46,2.74,1.11,3.95,0.47,1.21,5.43,0.19,4.42,5.84,1.47,1.15,2.59,1.67,1.36,1.93,0.32,3.11,1…	0.198112	0.675457	-1.04996	GPR148	7
GTATTCAGTTCCACACTGGANGG	2.294	1.5795	2.0525	0.65,1.43,0.14,0.52,2.99,1.17,0.42,0.94,0.77,1.25,2.68,0.5,0.92,1.44,1.27,4.54,1.94,2.23,5.78,3.44,0.07,1.03,6.99,2.75,2.69,0.16,1.43,7.65,3.72,1.14,0.53,4.52,7.37,2.08,3.16,0.5,0.32,3.82,0.7,1.41,3.33,0.71,3.08,5.96,3.42,6.43,1.09,1.05,7.24,1.7,2.3,4.57,0.62,3.12,1.43,0.77,0.16,0.09,0.34,4.01,1.96,0.52,1.6,4.21,0.97,0.48,1.04,2.55,1.69,1.01,0.18,1.07,2.52,1.36,4.29,2.44,2.34,6.64,0.58,2.99,0.44,…	-0.0381205	0.677888	-1.04938	FNDC7	6
AAGCCAACACAAATGCCCCANGG	3.2795	2.4538	2.5424	1.28,0.72,1.38,4.87,1.89,0.43,0.84,5.9,2.51,1.93,0.68,4.54,7.14,1.91,3.78,1.79,8.39,8.08,1.01,1.15,3.66,3.44,8.34,6.72,1.02,2.56,2.88,8.55,2.84,3.51,3.71,1.07,2.39,2.28,4.21,9.53,1.53,0.86,1.55,0.69,0.81,6.78,2.46,9.11,3.36,0.6,0.79,4.74,2.48,1.53,3.8,2.06,3.16,0.92,0.34,2.21,1.97,4.09,1.46,2.7,1.7,0.65,8.31,1.02,0.28,2.68,0.82,0.75,3.0,3.66,3.12,1.01,1.49,0.37,3.53,2.93,4.8,6.95,3.55,4.77,3.63,3…	0.239385	0.635655	-1.04712	SLC10A2	7
GATGGCTTCATACATCGGATNGG	2.26	1.6485	1.7776	1.21,0.46,2.16,1.26,2.91,0.19,0.91,2.44,4.88,2.1,2.91,8.23,2.9,1.06,1.17,1.01,0.84,2.21,1.49,1.83,0.28,1.7,2.92,1.11,3.89,0.65,0.34,0.63,0.81,3.64,1.07,1.29,2.18,4.04,1.07,7.61,1.03,3.57,2.31,0.9,7.09,1.83,5.54,0.85,0.95,1.35,1.31,1.58,1.09,0.97,0.82,0.19,5.83,0.99,1.51,2.7,1.02,1.38,2.63,0.45,5.07,1.25,1.11,0.79,2.18,0.4,6.72,3.32,1.76,4.9,1.97,2.1,0.31,4.18,2.03,1.96,0.98,2.12,7.21,1.23,0.68,1.…	-0.113014	0.629524	-1.04349	CLEC2A	6
ATAGAGAGCGTCAACAGCTTNGG	2.4566	1.7753	2.0336	1.21,4.53,0.69,1.22,0.07,0.81,2.64,2.18,0.88,1.21,1.23,0.6,0.45,0.63,1.49,2.32,1.65,1.87,7.77,4.03,2.25,2.42,3.65,0.71,1.39,0.99,2.24,0.21,1.35,2.68,1.68,0.39,1.3,3.11,1.22,6.11,1.01,0.65,1.37,1.42,7.51,5.95,0.84,0.48,3.14,0.7,2.73,4.57,0.96,0.74,1.56,0.65,0.47,0.72,1.22,1.08,1.34,1.55,1.06,3.26,3.55,0.24,2.77,1.76,0.34,0.71,1.14,0.22,5.02,0.73,2.85,3.46,1.59,0.76,0.47,0.7,3.21,1.3,2.48,1.01,2.78…	-0.225443	0.651255	-1.03541	IL26	6
AGTTCCCCTCTACTGAACAANGG	2.6498	1.6957	2.6019	1.96,2.35,0.28,0.14,1.43,2.6,10.21,0.38,1.0,8.84,0.3,4.32,2.0,0.25,4.33,3.48,4.04,0.49,5.04,4.25,0.14,5.29,0.56,2.96,0.33,1.24,3.08,0.21,0.96,1.63,0.24,0.11,1.38,0.67,4.02,1.34,1.48,0.66,0.69,0.56,8.46,2.45,0.25,5.59,0.41,1.57,5.0,2.98,3.0,2.24,0.46,1.99,7.08,2.45,0.6,6.9,0.32,2.91,8.54,1.12,0.63,0.46,2.55,0.86,0.95,4.9,1.59,1.37,6.16,2.25,0.24,1.19,1.89,2.78,0.51,8.2,0.98,0.35,0.82,0.7,0.57,8.33…	0.14674	0.69904	-1.03402	TMPRSS11A	7
GCTTTGCTGTGAGTTCATGANGG	3.2698	2.6303	2.2202	2.87,9.49,1.85,2.21,1.32,4.07,4.4,1.46,3.84,5.37,1.93,2.59,3.04,5.26,9.17,1.8,1.39,8.86,4.49,2.38,1.5,1.82,7.5,2.1,6.15,1.6,2.89,3.33,1.46,2.51,4.04,4.34,4.04,4.58,1.91,4.18,5.56,3.02,3.8,2.63,8.93,2.3,2.16,8.82,2.53,5.38,0.68,1.45,0.56,2.27,1.87,2.23,9.29,2.15,7.59,1.84,0.5,1.39,0.66,2.2,1.74,6.28,1.04,8.21,0.84,1.36,1.99,2.22,2.97,2.29,2.52,6.79,2.52,1.34,6.82,1.8,2.98,1.15,9.28,2.08,1.32,7.61,…	0.172119	0.635841	-1.02898	TNR	7
CCTGTGGTGTTACTGCAGCANGG	3.5665	3.0231	2.182	7.06,8.96,3.05,0.68,2.62,8.48,6.84,8.99,4.1,0.94,1.73,2.41,0.62,2.56,3.16,2.95,4.16,3.41,3.41,5.71,1.14,2.93,1.91,7.17,2.16,2.12,2.99,2.71,1.86,9.2,2.93,1.76,1.55,0.68,2.81,7.0,1.68,0.79,9.26,3.22,1.61,1.03,3.31,3.59,8.83,0.68,9.08,3.27,5.53,2.6,1.09,1.14,3.09,3.5,1.49,1.2,2.37,1.78,3.84,4.4,5.79,3.23,5.59,6.88,3.65,4.79,2.02,1.26,3.87,2.04,9.16,1.71,4.4,2.71,2.88,2.3,5.61,1.32,6.32,4.04,3.84,1.2…	0.145945	0.648515	-1.0277	LIPM	7
TCTCCAGGCTGCCGTTGACGNGG	1.4028	0.6637	1.6033	4.68,5.33,5.39,0.15,0.2,0.12,0.07,0.07,0.9,2.56,2.2,2.17,4.02,2.03,0.32,0.03,1.11,4.36,1.39,0.47,0.4,0.07,0.82,1.07,4.38,0.29,2.7,6.94,0.31,0.36,4.64,4.81,0.19,0.18,0.3,1.62,4.62,0.13,4.71,0.38,0.06,0.36,4.84,1.34,0.17,0.24,1.18,1.01,2.75,0.51,0.24,1.07,0.39,1.13,0.26,0.39,0.63,0.15,0.36,0.16,0.66,0.11,2.23,0.85,0.07,0.11,0.24,0.47,0.99,1.2,1.92,1.69,0.85,0.75,4.01,1.03,4.57,1.46,0.3,1.63,4.46,0.…	-0.0914519	0.674074	-1.02544	FGF3	6
AGTTCATCTTCACCTCAGAGNGG	3.6212	2.8227	2.8911	0.58,0.77,4.59,2.65,4.4,6.05,5.66,7.05,4.68,8.56,1.28,0.52,7.34,0.58,1.25,0.59,2.19,4.27,1.62,0.51,7.54,6.29,1.27,0.67,7.63,0.02,7.17,0.46,3.28,5.37,6.19,5.11,8.11,6.32,0.55,0.91,1.34,0.42,0.27,2.49,9.08,1.29,0.38,3.87,2.64,0.12,3.62,0.16,1.69,1.46,6.18,6.29,0.31,5.93,0.2,4.42,7.03,2.39,0.8,0.87,5.72,1.25,0.7,0.5,4.18,0.34,7.99,2.97,6.68,8.23,6.93,0.1,1.59,4.07,0.1,6.63,4.43,1.07,2.94,0.61,1.46,0…	0.131187	0.69349	-1.02443	TRIM42	7
TGGTGGACACTTCAACCCTGNGG	2.7804	1.935	2.4315	0.74,1.76,0.1,0.49,4.82,8.67,0.95,2.25,1.28,4.1,6.72,0.88,0.62,2.46,0.86,3.38,1.75,0.4,0.71,2.89,7.08,2.55,2.13,2.48,0.7,0.6,1.19,1.28,1.94,2.39,0.79,1.69,0.37,2.16,3.48,3.35,1.14,1.41,6.3,1.4,0.91,2.68,2.34,3.77,0.11,4.19,8.28,1.88,6.34,1.09,2.19,0.23,1.11,7.85,8.05,0.46,6.65,2.2,1.17,0.49,2.04,2.55,2.86,3.12,2.33,4.55,2.26,1.22,1.89,6.41,1.38,3.44,1.58,0.53,2.88,7.58,3.21,0.45,4.86,0.69,0.67,3.…	0.107472	0.707709	-1.02401	AQP8	7
AGGTTCTTGGGCTTGCGCCGNGG	2.119	1.5507	1.7083	6.65,1.3,0.62,0.54,1.76,2.09,3.46,2.64,1.0,4.16,0.78,0.98,6.27,1.79,0.54,1.18,2.54,0.77,1.07,1.06,3.2,0.64,0.53,0.45,1.54,6.56,0.88,0.56,1.03,3.22,1.17,0.19,2.08,1.98,3.93,1.47,5.39,1.45,3.03,0.96,5.67,0.96,0.55,3.19,1.96,0.87,3.06,0.57,5.88,1.03,1.19,0.54,1.62,1.32,0.98,1.72,1.47,4.58,3.74,0.2,1.44,2.65,1.16,1.12,6.99,7.16,1.34,1.11,3.34,1.06,7.04,0.59,0.55,1.88,2.01,1.81,2.2,0.67,5.92,1.94,1.98…	0.0543965	0.61983	-1.02309	SOX14	6
GCTTCACTGTGAATGAGCGGNGG	2.5721	1.9358	2.017	1.09,1.64,0.66,1.23,1.11,5.46,1.34,1.37,0.23,1.47,3.7,5.52,1.97,0.43,2.81,0.45,1.54,1.69,5.91,5.02,1.26,1.41,1.56,3.43,1.98,0.85,2.23,2.56,0.81,7.69,1.5,1.66,3.79,0.82,1.15,0.8,6.94,1.39,4.3,0.8,2.34,3.06,1.94,1.35,2.73,2.75,1.4,0.38,2.32,2.31,6.84,0.61,0.45,2.73,1.69,0.34,7.34,5.95,1.43,0.8,6.19,1.43,0.61,3.16,1.59,3.6,3.34,1.98,0.39,1.71,1.73,0.57,1.17,5.27,2.9,2.71,1.24,1.89,0.9,1.47,7.56,4.13…	-0.36752	0.68105	-1.02107	KRT25	5
ACTGCACAGCGCTCACCCGANGG	1.741	0.7409	2.0961	1.07,0.2,4.45,0.2,0.1,0.01,0.42,2.81,0.43,0.81,0.11,0.3,1.06,0.13,2.66,0.67,0.63,0.27,6.55,7.69,0.04,0.02,0.22,2.42,0.24,2.41,0.05,0.02,0.51,0.1,0.34,1.53,2.12,0.27,1.12,0.14,7.41,0.16,5.07,4.38,0.07,0.63,1.57,0.01,0.32,1.03,0.61,1.03,0.84,0.03,0.13,1.02,0.59,0.23,0.12,5.07,0.32,0.12,3.68,0.07,5.85,2.4,1.7,0.13,0.43,0.04,8.69,4.44,0.03,3.05,0.1,2.5,6.07,2.4,1.41,1.11,2.86,1.08,1.42,7.04,0.05,4.92…	0.00893462	0.679126	-1.01958	CRNN	6
CATGGTATACATCCTCCACCNGG	2.3283	1.5443	2.1507	1.0,0.24,5.32,4.46,0.19,1.17,3.08,1.71,0.72,2.61,0.34,3.44,0.24,2.39,1.12,3.69,0.08,0.77,0.67,4.02,5.28,0.34,1.24,8.26,2.72,0.77,0.65,6.61,0.15,0.36,1.46,2.77,7.28,0.41,1.05,0.63,0.72,0.38,0.96,4.32,0.41,0.64,2.14,6.7,0.06,0.72,2.08,0.69,1.73,2.07,6.41,3.92,6.27,4.56,1.81,1.17,4.7,0.34,0.27,1.25,1.01,0.39,0.23,1.15,3.34,1.3,0.12,4.87,3.49,2.25,1.65,3.31,0.24,6.13,1.25,0.27,4.17,2.82,0.97,1.77,0.7…	-0.0071681	0.662715	-1.01881	MAS1L	6
GTTCTTCTCCGACGGTGCCANGG	2.3781	1.5894	2.1892	5.85,0.52,0.58,0.49,1.66,0.39,1.01,2.78,6.11,2.95,6.77,0.71,3.75,6.68,1.21,6.31,0.31,5.77,3.11,3.6,0.24,7.95,0.23,0.44,4.81,5.47,3.41,1.63,1.01,0.59,5.83,1.47,3.44,1.74,0.92,3.21,0.55,1.54,0.09,4.88,0.88,1.16,7.2,1.92,1.44,0.67,0.56,0.63,0.78,5.61,0.22,3.84,0.39,2.95,0.6,4.99,0.82,1.75,0.49,7.44,0.22,0.89,0.71,0.56,6.16,0.57,1.85,3.31,0.31,5.33,5.65,1.33,4.78,0.63,0.4,5.55,0.37,1.17,2.88,1.42,0.6…	0.0954971	0.626105	-1.01637	XKR7	7
AGGTCAATCATGTACTGCGGNGG	2.2168	1.3149	2.2539	1.28,2.71,0.26,0.13,1.96,2.08,5.86,1.3,6.11,7.36,0.13,0.04,5.58,5.84,3.77,0.38,2.42,0.31,1.94,0.02,7.63,0.81,1.54,1.12,1.49,3.65,7.3,0.44,1.08,2.31,0.59,1.72,1.21,0.4,2.16,0.94,4.79,0.67,0.65,0.66,1.89,0.44,1.18,3.05,2.89,1.74,0.71,1.88,0.32,0.98,4.13,0.08,1.64,0.25,0.77,1.76,0.54,0.94,0.24,0.11,0.6,3.31,2.89,0.29,2.28,0.33,0.44,0.58,7.0,3.21,0.57,0.11,1.69,0.45,4.96,3.49,4.17,0.16,6.48,6.75,7.38…	-0.184988	0.710849	-1.01521	GDF2	6
GGCAAGATGTTCCAGCACCANGG	2.8425	2.132	2.2503	0.34,0.46,8.0,1.32,1.01,2.93,4.13,4.95,3.43,4.26,3.05,7.91,1.11,1.2,2.27,4.45,1.32,6.17,3.83,7.89,5.01,0.75,1.99,1.15,0.83,1.93,2.22,7.86,0.12,2.29,8.28,7.01,2.67,2.31,0.57,6.7,2.14,1.9,5.35,0.53,1.89,5.35,1.8,1.08,1.37,0.79,1.91,4.05,8.34,1.01,4.78,1.07,4.11,3.17,3.67,3.23,4.18,3.77,8.39,1.68,8.27,3.51,2.89,0.8,1.35,0.31,0.37,3.48,8.19,3.25,0.3,0.6,7.68,1.47,0.84,3.74,1.39,1.72,0.72,2.71,0.48,5.…	0.152318	0.695846	-1.01312	FNDC9	7
CAGCCAGCTGACTCACCAAGNGG	1.9771	1.1003	2.0841	4.48,1.23,0.2,5.46,2.03,0.64,0.17,2.78,0.25,0.39,0.2,0.11,3.07,2.58,0.58,0.44,0.04,2.34,0.44,0.54,6.53,1.34,4.93,5.36,1.31,1.08,3.84,0.38,0.7,0.08,1.5,0.71,0.28,4.67,0.26,0.33,1.75,0.17,1.36,0.11,6.96,0.62,1.03,0.13,3.33,0.74,0.11,2.55,0.73,1.44,1.38,0.56,1.06,0.2,0.42,1.89,0.67,2.2,5.94,2.87,1.9,1.95,2.25,1.53,0.12,0.3,0.7,0.82,3.26,0.09,0.46,0.44,3.58,0.95,1.05,2.53,5.84,4.21,1.06,0.32,1.27,0.0…	0.222899	0.727286	-1.01253	PNLIPRP1	7
TCCATACTCTCCACTATAGGNGG	1.935	1.0335	2.1594	2.57,1.3,3.05,0.12,0.19,0.07,6.99,0.53,0.6,2.54,4.36,0.04,3.14,0.47,0.54,0.72,2.18,2.44,1.72,0.06,1.33,5.34,0.21,0.12,5.6,0.18,6.13,5.18,6.9,0.01,0.69,0.85,0.31,0.22,3.47,6.94,1.4,0.06,0.41,0.1,0.9,2.18,6.35,0.48,3.8,2.08,2.85,0.59,0.21,0.54,0.29,1.7,0.71,0.55,0.33,0.42,1.35,0.02,0.42,0.04,1.32,2.08,0.09,5.71,0.57,0.06,2.04,0.54,6.93,3.21,3.6,0.07,0.32,2.18,0.42,0.9,0.38,1.14,0.49,0.04,3.34,3.3,0…	-0.0861422	0.63551	-1.00289	ZG16	6
GGACTTCAACAACCTCAATGNGG	2.4142	1.7755	2.0146	1.09,0.4,1.71,0.91,0.89,1.92,3.31,4.52,3.42,7.1,3.0,0.57,2.34,0.4,0.77,2.67,0.7,0.23,2.53,3.45,1.14,1.1,1.13,0.13,0.42,1.02,4.96,0.9,1.57,3.74,5.74,0.37,0.86,0.51,1.98,4.27,0.45,2.06,1.26,0.16,0.17,1.3,1.91,2.33,1.08,1.5,0.97,0.42,0.5,0.41,3.24,7.21,1.42,2.63,1.21,3.37,0.62,3.21,1.08,0.52,6.92,4.29,0.92,6.12,0.83,1.98,0.75,0.89,0.44,0.99,3.68,0.2,0.33,5.09,1.12,1.22,1.47,0.92,0.12,0.89,7.7,2.76,4…	-0.0660008	0.717626	-1.00259	IL3	6
CCGCGGTCCTGGCAAAAGCGNGG	1.7549	1.2761	1.5116	1.82,0.38,2.94,0.32,0.46,1.32,0.22,0.19,1.13,1.59,1.2,1.58,1.09,0.31,0.71,1.53,0.41,2.61,1.63,3.17,3.12,5.7,4.8,1.44,1.17,2.08,2.07,0.88,1.12,1.4,0.67,5.84,0.29,0.87,1.21,0.98,1.13,0.73,2.5,4.36,2.54,0.31,1.05,1.03,1.12,0.34,3.01,0.28,0.28,1.23,4.55,0.34,1.44,0.24,1.18,0.77,0.43,1.97,2.78,0.88,0.34,0.23,0.29,2.49,3.09,1.94,0.3,4.04,3.36,2.93,2.27,0.83,0.49,2.8,2.02,1.74,0.6,0.82,4.19,0.6,1.66,6.4…	0.11696	0.668048	-0.99756	ZNF648	7
TGTAACACAAAAATAGCCTGNGG	3.1623	2.5695	2.1426	1.44,2.92,3.02,0.49,0.77,9.42,2.01,2.06,1.41,3.34,7.94,5.69,1.51,1.04,2.79,1.72,2.57,4.2,0.81,8.48,3.47,1.68,7.4,3.0,1.77,3.23,2.08,6.66,2.65,5.39,2.77,5.26,3.07,4.88,9.44,1.0,3.32,1.55,2.45,1.91,3.45,2.11,1.03,2.78,1.13,2.31,4.09,2.52,2.79,2.44,2.44,3.88,1.36,1.59,6.6,2.32,1.06,1.64,1.51,1.05,3.33,1.26,2.72,3.64,3.84,7.33,2.21,2.9,3.26,2.65,3.06,3.25,1.8,8.51,4.93,3.82,0.59,1.08,2.83,3.75,8.55,1…	-0.143317	0.67445	-0.99632	CLEC6A	6
GTACTTGTCACAGACGCCGTNGG	1.9239	1.3067	1.7668	0.85,0.29,0.94,1.0,1.4,0.78,0.08,0.73,4.95,1.21,0.38,0.57,2.13,1.82,6.92,0.66,2.03,0.92,1.78,0.56,0.36,0.12,0.29,0.51,1.5,0.59,0.26,0.5,0.51,0.33,0.73,0.82,2.69,0.06,1.64,0.69,2.47,1.14,0.13,2.23,7.23,0.27,0.83,2.45,0.66,0.58,0.24,2.64,1.74,4.6,0.33,2.12,1.6,2.42,0.99,1.75,0.39,4.63,0.77,7.25,3.6,0.94,0.28,1.84,0.65,0.67,1.87,7.63,1.14,1.24,3.11,1.04,2.97,1.28,2.54,2.34,0.82,1.64,4.54,0.24,2.06,2…	-0.0312128	0.729735	-0.994631	PAX1	6
ACATGAATTCAGATTCCCAGNGG	3.3933	2.6584	2.5957	2.41,3.64,6.24,9.1,0.67,2.98,0.94,10.33,5.11,7.82,2.13,5.3,3.15,2.72,0.59,5.83,9.5,1.48,2.47,2.19,1.34,1.4,8.82,5.61,1.93,3.33,1.13,3.27,3.3,1.02,3.72,9.45,0.13,2.14,3.73,1.24,8.8,2.07,8.45,1.11,5.71,0.78,0.59,1.59,0.76,2.18,4.64,1.96,0.32,0.58,0.55,0.7,1.01,2.02,2.97,1.84,2.03,5.45,1.27,1.42,0.22,3.58,1.25,3.8,7.92,4.22,2.5,6.84,5.97,0.43,1.2,3.48,1.12,0.47,3.51,2.66,9.3,3.03,4.22,3.47,2.13,2.61…	0.369316	0.638988	-0.993552	IFNA7	7
AGATCGTCTTGGTCTCATGGNGG	2.1275	1.3008	2.1574	0.83,0.89,3.24,6.09,2.37,0.72,2.23,0.84,4.67,0.69,0.38,0.41,8.8,5.01,0.48,0.7,1.04,3.43,4.45,0.9,3.25,2.33,0.52,3.74,0.64,7.39,0.6,6.8,0.6,0.52,0.32,0.21,0.6,3.63,1.44,0.73,7.53,2.74,0.11,0.6,4.02,4.12,1.41,0.35,0.27,1.84,7.49,0.15,2.51,0.32,2.49,1.72,0.26,3.35,0.2,0.51,6.26,7.95,0.55,7.1,0.76,0.74,0.54,7.54,2.14,2.37,5.13,3.25,0.18,1.58,8.58,1.83,0.49,8.15,1.04,0.21,2.77,2.65,0.69,1.99,1.26,4.1,…	-0.0682176	0.702947	-0.991607	OR4D1	6
ATATATACTGTCTTTCACTGNGG	3.7835	3.0117	2.8714	0.34,4.8,1.09,9.04,0.81,3.64,4.02,4.65,0.54,2.4,1.73,7.83,1.27,3.4,0.83,0.96,8.92,8.16,1.13,4.96,0.94,1.7,3.94,1.87,2.93,0.28,2.01,1.88,0.79,1.3,4.07,0.27,1.97,0.34,0.99,4.8,0.13,2.07,8.55,7.61,8.1,0.5,3.45,2.9,1.92,2.83,1.65,2.99,0.28,0.45,9.31,1.05,4.19,5.5,3.92,2.83,2.14,4.76,3.1,9.79,0.62,8.21,6.95,2.33,3.21,1.42,8.18,2.95,4.36,7.7,3.22,3.19,0.23,0.84,0.66,0.71,3.64,0.26,1.87,1.27,4.6,8.57,0.…	0.286959	0.69131	-0.989712	MMP26	7
GGAGGATGATTAAAAACCAANGG	2.6552	2.0139	2.2072	1.18,1.69,4.52,1.13,2.7,3.21,1.22,1.93,1.27,4.57,1.21,1.68,0.7,2.48,1.95,1.17,1.31,1.57,3.88,3.29,0.62,8.4,7.25,3.08,9.42,0.61,2.19,2.69,0.89,1.18,8.17,3.31,7.02,3.74,1.96,1.45,7.73,3.59,1.03,0.83,0.68,4.08,1.78,6.92,3.78,1.49,0.38,0.78,4.71,5.17,0.46,2.37,5.11,1.45,1.02,1.84,0.48,8.93,8.18,6.45,0.27,1.01,5.53,3.43,2.58,2.69,4.12,4.2,4.9,7.8,2.9,1.1,0.49,3.48,2.76,5.79,0.65,3.16,1.45,4.96,3.62,2.…	0.216043	0.678623	-0.989535	DAZL	7
ACTATTGGCTCTACTCCAGANGG	2.0859	0.9964	2.3223	0.62,0.48,3.19,2.48,6.26,0.91,5.0,0.1,2.38,7.77,0.0,0.09,4.39,0.01,0.89,0.41,0.57,0.51,0.69,7.16,1.76,0.17,2.58,4.36,3.3,1.57,0.02,5.46,0.7,1.4,0.25,0.01,0.64,0.25,0.47,0.25,0.02,2.71,0.5,1.86,0.01,2.23,5.51,4.55,4.72,4.27,0.02,6.27,0.31,3.08,0.8,5.64,4.38,0.07,2.65,3.29,2.25,6.09,0.36,0.02,7.64,5.87,1.58,4.83,0.47,4.36,0.33,1.35,1.23,2.83,4.57,0.09,4.54,2.9,0.86,8.63,4.36,0.24,1.72,0.02,0.3,0.07…	-0.0413578	0.663661	-0.987968	CACNG2	6
CATCTTCACCGAGCATCAGGNGG	2.4761	1.7489	2.2298	0.44,4.37,3.1,0.49,0.32,4.57,5.11,4.44,5.51,1.31,0.59,6.76,1.88,7.01,2.82,0.11,0.12,2.06,4.36,0.43,0.42,3.35,1.45,0.4,2.3,0.64,6.81,2.0,0.19,2.05,0.64,2.61,0.25,0.75,0.21,5.15,0.68,6.45,0.13,1.77,2.09,0.38,2.47,0.93,2.75,2.91,0.35,1.63,2.31,0.35,4.84,5.0,0.79,5.26,6.64,0.07,0.51,2.04,0.67,0.9,1.88,0.22,2.9,7.24,2.09,0.61,2.18,3.27,1.08,3.81,6.53,1.19,2.85,1.17,0.06,3.9,6.2,1.62,2.69,0.29,2.67,3.6…	0.108446	0.633569	-0.985003	CCDC172	7
TGTCTCTTGACATTTAACAGNGG	2.7646	2.0852	2.1114	0.23,2.17,4.2,4.83,1.14,6.55,0.83,4.55,2.44,2.1,0.3,4.09,0.41,1.4,6.15,4.43,3.17,3.88,9.42,2.68,7.34,0.4,0.8,6.3,1.33,3.7,1.77,1.68,5.89,0.89,1.43,0.56,2.19,3.18,3.94,2.41,0.82,2.71,0.94,0.85,1.72,0.83,0.65,0.9,1.56,1.14,0.96,2.28,3.69,0.51,1.23,2.88,6.2,0.57,3.81,1.92,2.87,0.48,1.13,1.87,1.87,0.57,1.78,4.26,0.87,1.07,1.88,2.46,4.45,0.77,2.0,1.96,2.18,4.89,0.48,0.31,2.08,2.41,5.3,3.64,0.6,6.59,3.…	-0.157307	0.663825	-0.982477	SPRR4	6
GTTTATATATAGGTTCAACANGG	3.0162	2.3725	2.3783	0.56,3.49,1.33,3.79,0.15,3.25,5.31,8.9,3.49,5.03,0.59,1.27,0.83,0.96,0.58,0.71,2.1,8.69,0.34,1.89,0.88,1.59,6.11,0.86,2.12,2.5,9.17,0.25,8.2,3.64,2.2,1.33,2.87,0.08,8.93,3.05,5.21,0.59,0.56,2.7,2.84,7.82,1.59,2.0,0.42,2.3,4.7,0.55,1.34,2.32,1.13,6.88,0.61,0.51,3.08,1.05,2.0,4.52,6.56,0.78,6.21,3.23,0.54,0.18,4.83,2.49,2.9,8.92,0.6,6.25,4.75,1.96,0.43,2.78,5.7,2.42,5.86,3.36,8.34,3.23,0.49,6.86,3.…	0.183443	0.605981	-0.981945	SLCO6A1	7
GTCCTACTAATGCAGCACATNGG	2.2807	1.459	2.2613	7.56,0.38,1.67,5.24,3.28,3.67,1.8,0.52,8.12,3.76,8.21,4.64,3.36,4.09,1.24,5.94,3.95,1.21,0.53,2.42,2.87,0.37,0.16,0.06,0.32,0.2,0.14,2.15,1.71,4.91,2.72,0.18,1.66,0.55,0.24,8.36,1.31,3.21,1.06,0.98,5.17,0.46,0.48,2.28,6.51,1.42,1.63,4.25,4.31,4.89,1.98,0.31,3.1,0.24,4.03,3.63,2.87,1.33,0.53,4.47,8.65,5.17,0.44,1.29,7.93,8.04,1.53,0.06,8.2,0.76,6.07,0.79,0.35,1.88,0.69,3.03,0.04,0.11,0.93,1.46,0.8…	0.314822	0.621973	-0.974195	GK2	7
GATGTCATGTTTGTAGCCAGNGG	2.6934	2.1331	1.9846	1.64,6.64,1.95,2.54,0.8,8.61,1.94,3.35,1.58,0.35,2.42,6.09,2.95,1.56,4.61,2.25,3.44,4.06,1.62,1.1,5.37,5.16,3.16,2.13,0.85,2.59,0.63,1.06,3.15,3.5,3.23,3.83,4.74,0.82,4.83,2.19,2.96,1.79,2.51,0.35,2.05,1.01,1.71,3.53,1.4,4.35,1.43,1.09,1.9,2.33,8.31,1.81,0.98,0.6,3.02,1.3,1.69,3.81,2.97,3.86,1.59,1.86,5.83,1.71,2.57,1.04,1.03,3.98,2.32,4.77,1.63,2.02,1.25,6.18,2.56,1.45,6.09,3.64,2.98,2.86,2.62,1…	0.27378	0.682743	-0.973405	CHRNA6	7
TCTCAGCGTGTGTACCCCAANGG	1.5142	0.6082	1.9424	0.42,0.05,5.99,0.08,4.67,4.18,0.28,0.32,5.87,6.49,4.11,0.02,2.31,0.13,5.29,1.47,0.49,0.48,0.3,0.56,1.33,1.84,0.31,0.97,6.29,0.12,0.15,2.48,1.52,0.26,1.01,0.06,0.01,1.98,0.32,0.21,0.57,0.01,0.13,0.77,6.2,5.32,0.03,0.03,0.11,0.94,0.12,0.09,0.02,0.15,0.32,0.04,6.29,6.0,1.06,1.13,0.11,0.48,2.66,0.03,6.77,0.91,3.92,1.6,0.62,0.88,0.44,0.13,0.46,0.4,2.98,0.95,0.53,6.83,1.7,1.16,0.56,1.12,0.23,0.78,1.38,…	-0.0626675	0.644724	-0.972143	RP1	6
GCCTCAATTTCCCTTCACAGNGG	3.8462	3.1931	2.5986	5.62,1.84,1.53,2.94,0.65,1.41,4.11,0.16,3.09,0.3,2.4,9.4,7.04,2.1,4.71,6.18,4.83,2.41,7.54,2.18,2.15,8.67,1.36,7.32,5.08,5.82,1.47,1.09,6.16,4.74,3.54,1.48,4.42,4.81,5.76,9.44,2.53,5.01,4.38,7.8,2.89,1.01,2.35,8.99,6.88,1.02,1.87,8.47,2.39,9.34,2.82,0.89,4.08,5.07,1.74,3.32,3.31,4.34,5.85,7.92,2.17,3.09,3.86,6.24,4.38,8.38,5.9,3.66,0.93,8.99,2.77,3.86,5.84,4.12,7.2,1.53,3.1,1.02,4.5,6.74,7.06,7.0…	0.193673	0.715791	-0.968599	TYR	7
TTCAAACCAGAAGACACCAANGG	3.1904	2.6014	2.113	1.44,2.81,2.66,5.3,3.45,2.49,2.15,2.41,2.62,2.18,9.44,0.93,1.42,1.03,5.46,2.61,3.78,1.17,3.79,1.55,5.03,1.41,2.42,2.01,2.87,1.19,1.45,2.34,9.35,1.28,1.57,1.33,3.11,8.57,1.09,2.52,1.63,1.77,1.55,4.03,1.84,4.46,2.28,2.51,1.67,5.66,4.1,1.84,3.53,6.12,1.34,3.44,1.1,0.74,0.85,1.91,2.45,2.2,0.45,3.29,2.11,2.03,8.34,3.41,2.22,4.48,1.09,2.8,2.07,6.56,1.76,1.96,2.69,0.77,1.85,0.35,7.86,1.21,1.86,0.68,1.74…	0.244916	0.647662	-0.968073	OR51F2	7
AGTGATCTTCTACATCATGGNGG	3.0223	2.2536	2.5315	1.51,1.35,0.65,7.6,1.25,4.66,2.33,1.61,3.71,1.04,0.97,5.46,0.3,2.57,1.04,1.56,0.38,6.12,5.81,3.06,3.01,0.59,0.52,4.44,0.7,0.19,3.04,2.37,4.95,0.72,5.13,0.64,1.09,2.29,0.74,0.89,0.48,7.91,2.57,2.5,3.34,6.26,2.58,2.08,5.03,0.49,0.61,1.2,3.96,7.92,0.71,0.37,0.42,0.41,1.66,2.47,4.95,2.65,4.21,3.53,1.75,0.25,3.51,0.32,0.4,1.85,0.79,0.38,2.05,6.65,6.79,2.08,1.11,4.68,4.26,2.21,1.28,8.94,3.28,3.46,1.85,…	0.147057	0.698288	-0.96737	GLT6D1	7
GGAATCACACCGCTCTGACGNGG	0.7515	0.1852	1.2115	0.03,0.18,0.05,0.1,0.01,0.42,2.28,0.02,0.15,3.73,0.29,0.23,0.06,0.08,0.07,1.02,0.2,0.02,0.16,0.2,0.01,0.64,1.15,0.3,0.46,1.1,0.03,0.62,0.13,2.26,0.23,3.91,1.36,0.2,0.16,0.05,1.0,3.69,0.11,0.01,0.04,0.71,1.31,0.68,0.05,3.17,0.32,3.26,0.12,0.02,1.18,1.03,0.66,0.01,0.69,1.86,0.01,0.13,1.59,2.2,0.14,0.22,0.33,0.23,0.68,0.22,0.54,2.73,1.52,0.45,1.33,0.09,0.03,1.72,0.2,0.0,0.12,0.18,0.64,1.99,1.05,0.06…	-0.0921571	0.733302	-0.96627	OR5P2	6
GGTGTCTCGAAGATGCTCGANGG	1.4298	1.0098	1.3127	2.72,0.96,0.33,1.39,0.28,0.8,0.19,6.18,0.28,0.59,0.31,0.16,0.95,1.97,0.87,2.7,0.35,2.53,0.67,1.32,1.03,5.45,0.4,0.63,0.9,1.45,3.76,3.8,1.95,0.51,0.72,0.49,0.89,1.15,0.9,1.73,0.41,0.17,2.67,0.75,0.43,0.26,0.26,0.45,2.3,4.56,2.17,1.88,0.79,4.67,0.21,0.11,0.46,2.15,3.99,0.31,0.61,0.95,2.31,0.27,0.26,2.15,5.28,2.07,0.45,3.43,5.1,0.15,1.06,0.25,1.67,0.69,0.44,4.21,0.36,1.2,0.32,0.3,0.85,2.21,1.53,0.44…	0.0247922	0.692747	-0.962667	OTOP1	6
CCAAGGATGCCATCTCACAANGG	3.3389	2.4073	2.688	0.45,4.6,8.59,0.78,0.26,0.88,8.47,1.96,0.97,0.25,0.52,4.25,1.97,4.29,1.12,0.39,4.25,5.81,1.26,0.85,5.02,3.71,3.7,5.98,6.99,2.82,5.12,6.83,2.7,4.6,8.01,1.04,9.24,1.68,3.8,2.19,2.25,2.01,0.93,1.76,2.76,3.96,6.88,0.44,8.15,9.77,1.08,1.67,2.62,0.52,1.78,2.88,0.71,3.39,1.03,0.6,0.4,3.72,1.78,1.56,7.01,1.33,4.33,4.22,0.82,1.36,9.72,0.54,2.71,1.81,5.22,3.11,2.08,0.67,0.38,3.89,1.41,8.26,7.68,0.55,0.72,5…	0.136518	0.631723	-0.962357	FUT9	7
CCAGGAGCATAAAAACTGCANGG	2.5015	1.8407	2.0682	1.09,3.75,2.72,3.15,1.19,2.58,1.41,1.54,4.13,2.86,6.8,1.43,0.58,3.3,2.68,4.17,2.52,1.28,0.97,1.52,2.22,0.46,0.94,2.67,0.19,0.64,1.77,5.36,0.23,1.1,0.69,0.98,1.76,3.49,0.33,1.14,1.13,6.65,1.25,0.54,0.89,4.22,5.8,1.88,1.39,4.64,0.2,1.41,0.7,2.34,1.45,1.5,1.38,7.48,1.19,2.85,0.77,0.34,2.52,2.19,4.61,5.2,2.21,4.11,2.49,1.08,2.18,4.26,6.51,2.76,1.82,2.13,7.2,2.91,8.27,2.04,3.94,3.08,2.66,1.08,1.66,3.3…	0.405911	0.669451	-0.961351	DEFB126	7
AGTGGTTGATGAATACCAAGNGG	2.8707	2.3494	1.8724	2.29,0.82,0.55,2.81,1.03,0.59,2.91,1.73,8.83,1.54,1.94,2.1,1.6,3.47,1.37,4.56,1.4,3.64,4.0,1.4,7.05,1.87,2.76,5.57,5.48,2.55,2.73,1.19,2.51,2.91,0.82,0.89,4.9,3.58,4.07,5.57,4.46,1.21,7.21,2.49,3.16,0.95,3.36,1.93,1.43,2.59,0.85,3.66,8.57,1.68,1.74,1.06,1.94,0.9,4.28,2.93,2.27,2.99,2.95,1.69,2.46,7.24,2.1,1.63,7.57,1.57,2.86,2.4,0.64,3.17,1.69,1.76,8.42,2.13,4.46,1.73,3.4,5.01,0.9,2.41,3.15,2.8,6…	0.182604	0.739492	-0.959822	GCG	7
ACTTCTCTCCAGGTTGTCAGNGG	3.4719	2.762	2.4189	0.64,7.18,3.52,2.97,1.37,1.72,0.82,8.91,2.04,2.34,8.28,3.51,1.17,5.45,1.49,6.24,5.42,3.32,1.19,1.0,8.93,1.25,3.36,1.42,4.98,1.32,3.97,5.61,9.0,4.24,3.05,2.13,0.95,4.5,2.47,1.51,0.93,2.55,1.89,3.18,0.54,2.34,1.42,9.45,0.5,1.24,1.26,7.17,0.88,2.22,2.07,6.74,1.02,5.61,8.11,5.19,2.72,0.85,3.97,4.61,8.8,8.25,3.6,4.13,3.81,8.62,0.92,4.13,8.67,6.55,1.99,1.4,1.8,2.06,0.96,4.55,6.83,8.87,4.21,0.81,7.9,4.2…	0.238638	0.667649	-0.958143	TBR1	7
GTGATGCCAAAAATGCTGGANGG	2.9287	2.4936	1.7455	2.25,2.59,2.34,3.21,1.32,1.42,2.88,1.84,2.89,2.32,2.25,3.22,4.25,1.57,0.99,2.9,3.64,2.53,2.52,3.17,1.34,2.0,4.21,1.69,1.96,3.54,1.55,1.49,1.48,2.35,2.56,2.11,2.32,1.66,2.1,2.45,3.71,1.56,3.32,3.05,0.99,3.69,3.31,4.13,1.24,2.62,1.04,4.08,4.01,2.31,2.57,0.81,1.42,3.66,5.47,4.07,3.5,1.72,7.79,2.4,1.56,1.21,3.44,1.45,0.49,1.0,1.61,1.08,2.05,2.98,1.71,4.38,2.1,3.83,2.26,1.29,2.09,2.5,2.9,1.58,1.8,5.41…	0.235026	0.64115	-0.948587	OR11A1	7
GGTAGTATGAAGCTTGACATNGG	2.6427	2.0023	2.0838	8.32,3.46,7.18,4.14,2.51,3.51,2.76,1.45,6.4,3.36,3.5,2.0,0.47,0.82,8.18,1.75,0.57,1.3,0.37,4.11,2.23,7.42,0.83,2.62,1.1,2.81,1.92,1.49,1.09,3.19,3.02,4.32,1.19,0.26,3.44,1.27,2.22,1.25,0.26,1.1,2.85,0.91,1.47,0.84,7.13,1.6,1.32,2.81,4.8,5.71,5.85,1.75,7.04,1.23,2.48,6.97,0.87,7.76,2.98,7.8,1.95,4.17,1.0,1.35,3.17,3.15,1.92,7.84,4.39,2.82,1.27,5.98,1.15,2.42,4.35,1.1,1.11,5.21,0.32,0.98,1.97,2.25,…	-0.23907	0.703744	-0.94116	IL17F	6
CCTGGTGCACTGGATTTCAGNGG	3.0693	2.4234	2.2864	2.16,4.84,4.66,2.85,1.05,1.78,1.01,1.29,3.75,3.75,3.2,2.74,1.33,6.24,3.93,4.27,8.18,8.27,1.62,1.95,1.3,1.56,1.82,1.09,3.66,0.29,7.96,7.99,7.31,1.81,1.92,1.25,4.14,5.16,0.69,3.92,1.02,4.16,2.78,1.04,1.28,0.68,1.06,3.54,5.2,1.84,3.36,0.44,0.38,0.57,7.45,2.07,1.41,2.87,1.66,1.5,2.05,4.83,2.93,1.54,7.79,3.55,2.04,1.57,0.94,3.54,0.4,6.71,8.28,4.84,3.57,6.02,1.03,6.84,5.22,0.84,2.17,0.48,2.38,4.22,0.82…	0.0222061	0.709634	-0.939372	RNF17	6
CGTACTCGCCCAACACCACCNGG	2.6889	1.7166	2.586	0.47,0.61,4.66,1.56,1.87,1.29,0.45,0.02,6.42,1.08,7.81,0.58,1.68,7.4,1.03,4.78,0.1,7.7,1.04,2.97,4.33,2.39,0.05,1.4,1.96,1.26,6.51,0.23,0.89,1.23,1.25,2.52,5.46,3.15,0.61,8.42,0.22,0.77,0.77,0.16,3.18,1.05,5.93,0.96,0.11,0.1,2.95,4.76,0.46,7.27,6.54,0.07,0.26,2.64,7.48,0.03,6.18,1.97,0.23,0.99,0.14,7.35,1.15,2.59,4.3,0.72,5.7,2.2,4.46,4.26,0.8,0.09,3.76,4.6,5.57,1.0,1.54,1.19,0.55,3.95,1.28,0.64,…	-0.0435354	0.615427	-0.935522	CELA3B	6
GAGTCCGCACCAATAGGTAGNGG	1.5281	0.7725	1.7685	3.03,1.77,3.43,1.68,0.16,0.04,4.02,1.38,2.45,0.13,4.69,2.21,0.32,0.05,2.71,1.76,0.6,1.31,4.25,0.36,0.57,0.51,1.25,0.25,4.7,0.23,5.16,0.14,4.55,2.98,0.09,0.1,1.81,4.14,0.13,0.35,3.28,0.52,4.14,1.72,1.34,0.36,0.66,1.55,0.13,0.05,0.99,1.01,1.16,0.13,0.65,0.22,2.33,0.56,0.96,1.78,0.67,0.16,0.1,0.02,5.13,0.85,0.11,0.46,1.29,0.76,0.64,0.35,1.05,2.56,0.72,0.38,0.28,1.52,2.47,0.2,1.03,0.23,0.24,1.38,0.84…	0.560727	0.66601	-0.934809	PRG3	8
TCATCTTCTCACACACAGAGNGG	2.9332	2.1671	2.4479	0.29,1.31,1.29,1.76,1.27,4.36,2.27,1.18,2.05,2.24,1.88,1.85,7.86,0.58,3.23,0.87,0.28,8.18,0.98,5.66,3.95,6.72,7.44,0.11,6.34,6.18,2.65,0.8,0.24,2.89,4.57,0.69,0.24,4.23,7.81,8.56,2.48,1.38,3.21,7.2,6.53,9.1,1.11,4.17,0.26,1.16,0.42,0.36,6.6,0.66,1.8,2.23,0.77,1.83,0.14,0.12,5.8,9.25,1.87,0.17,6.42,1.89,7.86,9.09,4.59,5.19,8.33,8.49,2.31,1.84,2.66,7.27,1.39,3.74,2.3,6.86,2.9,1.9,1.17,0.47,9.85,6.2…	0.227874	0.665289	-0.929038	OR10S1	7
CATTAGAATGTAATACAGGGNGG	3.0317	2.5612	1.9932	2.84,0.86,2.02,2.92,0.65,4.2,1.73,1.81,2.77,0.35,0.38,1.27,0.56,6.18,3.88,5.49,2.27,6.31,8.98,1.73,1.51,4.15,1.3,7.51,5.5,7.29,2.2,2.33,0.83,1.83,3.19,1.66,0.74,1.66,0.91,2.67,1.22,2.99,5.39,5.14,1.63,4.02,0.82,2.82,8.93,2.37,1.19,1.32,8.52,3.43,1.33,3.01,0.46,1.12,6.3,2.05,3.49,1.35,2.04,3.41,4.44,3.91,0.68,5.43,0.78,0.82,2.05,0.87,1.0,4.69,3.07,1.92,2.9,2.05,4.87,0.95,4.01,1.6,4.34,3.48,2.78,5.…	0.0427773	0.684309	-0.921688	CHRNB3	6
GAGCACACCACCATTCTGAGNGG	2.0975	1.5187	1.8055	1.39,0.84,1.28,3.22,1.46,0.34,3.47,7.32,2.32,2.85,6.67,0.68,1.28,0.24,0.23,7.03,3.92,1.32,1.43,4.6,7.52,6.33,1.79,1.2,3.74,7.13,0.82,0.88,0.86,1.56,1.62,2.33,1.49,1.66,3.83,7.18,0.55,2.41,2.01,3.08,0.74,5.28,1.19,1.01,6.26,4.22,3.5,0.64,1.67,0.87,7.51,0.39,1.31,5.46,1.99,3.1,2.99,0.87,1.73,0.66,2.38,1.3,5.95,0.81,2.46,0.57,6.39,1.65,2.32,6.09,0.95,0.39,3.69,2.08,0.89,3.85,1.78,1.5,3.43,3.83,1.25,…	0.177897	0.676362	-0.920368	RBPJL	7
AGTCTTCCTGTTTAAGCCCGNGG	2.8992	2.1194	2.3697	1.31,2.56,0.29,0.04,0.86,1.07,5.5,1.41,3.7,5.96,0.35,1.59,1.5,4.44,3.33,8.46,2.23,7.51,4.33,1.36,0.37,4.21,0.73,7.74,8.31,4.41,2.87,2.78,0.95,0.59,2.97,0.37,1.54,1.09,7.43,1.22,5.97,6.31,7.11,6.52,0.18,7.34,0.55,2.57,1.0,5.83,1.79,5.93,0.96,0.61,4.55,0.89,2.76,6.92,1.11,4.42,0.65,3.35,0.98,5.1,0.69,6.43,1.36,1.84,2.02,1.31,5.07,4.26,0.59,0.59,0.81,3.63,0.11,1.2,2.21,3.99,5.16,1.55,0.3,3.17,2.78,2…	-0.162305	0.660699	-0.920267	KCNB2	6
CAGTTGCTGGTGAATCTCCGNGG	1.7793	1.3288	1.469	1.65,1.31,0.31,5.35,4.74,0.98,3.91,1.26,0.39,1.05,7.19,1.43,1.4,2.78,1.42,2.13,1.51,0.82,0.95,1.83,2.39,1.27,2.26,0.6,0.79,6.9,0.35,2.04,2.67,2.71,1.06,1.86,1.05,2.86,2.57,0.35,0.17,0.33,1.5,0.59,1.41,7.38,2.38,2.5,1.41,1.36,2.37,0.57,0.49,5.47,2.44,1.52,1.88,1.73,0.53,1.72,1.95,1.19,0.63,0.92,1.18,0.51,2.82,0.93,1.52,1.56,1.91,0.51,3.35,1.58,0.45,0.47,1.45,0.95,6.85,0.52,0.96,1.24,1.34,0.58,4.31…	0.113274	0.716392	-0.918865	OR2J2	7
GTGGCCAATGACATGCACATNGG	2.2461	1.5713	1.9823	1.47,1.02,0.28,2.71,0.48,7.74,0.65,6.71,0.51,0.5,0.05,3.16,0.67,3.1,1.23,1.01,0.17,2.14,3.45,2.49,2.8,0.99,1.27,2.59,7.19,1.73,3.38,0.61,1.58,1.89,1.05,0.99,3.33,1.17,2.1,2.1,8.06,0.34,0.76,1.17,5.85,3.39,3.05,3.04,2.34,0.25,2.66,1.93,5.88,5.09,1.0,0.26,4.26,2.65,1.0,0.6,0.62,1.77,2.24,0.39,6.0,0.75,1.2,0.94,3.8,1.01,0.68,0.54,1.88,0.35,0.89,2.02,0.3,3.08,0.74,3.41,1.13,2.48,0.92,1.89,1.37,1.8,1.…	0.460742	0.638535	-0.91832	PNLIP	7
TCACAGATGCCATCAGACGTNGG	2.3522	1.6574	2.0205	1.92,0.94,0.7,1.24,0.58,3.03,0.42,0.91,0.39,0.52,3.84,1.27,3.05,0.93,0.51,3.72,0.73,1.76,1.25,8.6,2.11,1.08,0.51,1.93,1.7,2.27,0.88,0.3,2.56,2.91,2.56,0.29,0.33,2.4,2.2,0.68,5.77,0.22,1.06,1.82,1.71,1.82,1.1,0.73,0.21,0.97,0.16,0.6,0.89,1.07,6.22,1.25,0.86,2.1,0.88,1.28,3.71,0.65,0.98,0.77,1.39,0.33,1.43,2.89,1.79,0.2,7.68,0.91,2.99,2.86,0.32,0.59,3.7,1.94,5.92,1.75,2.78,2.68,8.39,1.43,1.12,1.21,…	-0.0588689	0.614974	-0.916256	BMP10	6
CCACAGACACTGCTTCACGTNGG	1.7548	1.0691	1.8249	0.09,0.5,1.59,2.92,0.23,1.15,0.87,2.58,0.61,1.07,7.76,4.13,0.65,0.23,1.15,2.17,0.17,0.22,0.42,0.08,1.96,1.85,7.67,0.4,3.19,1.15,1.23,4.95,1.82,0.28,2.48,1.33,1.5,3.24,4.73,1.51,4.17,0.09,0.23,0.25,1.33,0.78,0.43,0.53,0.47,6.21,0.45,0.61,1.79,4.01,2.01,1.96,5.21,0.09,1.14,6.25,1.04,0.55,1.26,0.48,1.08,1.57,1.21,1.3,1.27,0.89,0.94,1.23,0.32,1.23,3.39,1.91,0.44,1.49,0.77,0.4,0.35,0.22,1.88,0.17,0.88…	0.0163194	0.665636	-0.915282	CST8	6
GGTGGGAGCGTCAAGTACTCNGG	3.2903	2.7715	2.2926	4.08,1.31,6.2,4.56,0.31,7.74,2.21,4.05,7.12,4.79,1.0,1.36,0.62,3.8,3.12,8.38,4.2,0.39,2.23,1.43,1.92,1.44,3.77,3.18,2.12,2.1,1.32,5.12,1.34,6.22,4.77,2.94,4.57,2.86,0.31,3.6,1.5,2.52,4.63,6.38,4.18,0.95,6.4,4.57,5.44,7.66,2.35,3.84,1.24,2.94,0.56,3.57,7.04,2.34,1.6,1.8,3.06,1.4,4.2,0.18,0.17,3.12,5.54,3.95,4.84,1.3,4.58,4.19,5.68,5.45,0.56,0.53,3.32,1.87,7.83,2.07,6.12,6.49,6.33,1.51,0.53,2.87,6.…	0.0363202	0.609548	-0.910508	LOR	6
GGAGCGGACGGCCATACGCANGG	1.4082	0.8488	1.4488	0.34,0.08,0.4,0.1,0.13,0.73,0.28,0.68,1.26,0.28,0.19,0.61,3.89,0.5,1.52,0.14,3.36,1.54,0.19,3.01,1.68,0.16,0.06,2.6,0.63,0.27,6.04,2.26,0.42,1.23,1.78,0.99,0.08,0.5,1.32,1.34,1.33,0.82,2.53,0.7,0.47,3.8,0.09,3.56,2.02,0.9,0.12,0.4,0.2,0.11,2.26,3.08,0.74,3.13,3.7,0.18,1.24,0.59,4.41,0.93,0.29,5.54,0.37,1.29,0.41,4.64,0.64,5.02,0.94,2.89,0.08,0.2,1.0,2.2,0.71,0.5,0.31,2.77,4.08,0.2,1.71,0.34,1.84,…	-0.114656	0.701243	-0.90993	LRIT1	6
CCTGCAGGTTTGAGATGGAANGG	3.8302	3.2814	2.4844	1.55,2.98,3.67,6.2,1.57,6.69,5.09,4.02,6.31,8.04,2.59,1.76,1.16,3.38,0.37,1.62,2.79,1.67,2.56,7.57,1.38,2.27,0.9,0.33,0.92,6.89,2.39,1.08,1.01,3.23,2.14,6.03,7.65,1.53,3.9,8.17,3.34,3.04,0.73,1.99,4.21,3.52,2.5,3.75,7.98,3.97,2.13,7.18,2.19,1.08,5.7,4.35,1.71,1.54,1.41,8.68,3.77,2.26,2.02,0.49,1.22,7.08,4.73,8.0,0.66,2.5,8.11,7.25,4.14,1.3,3.8,0.86,2.6,4.0,3.2,7.38,1.29,5.97,3.1,8.18,3.32,4.12,6.…	0.156629	0.625617	-0.902386	OC90	7
AAAGGCTTCGGTTCTCCGGANGG	1.6651	1.2472	1.3769	0.4,0.37,1.25,1.01,0.81,2.02,1.95,1.25,2.11,0.5,1.94,0.62,2.94,1.7,0.75,3.13,0.44,1.51,4.29,0.2,2.55,5.24,2.1,1.71,0.77,0.8,0.24,5.43,1.32,0.4,0.56,4.15,0.82,0.77,1.59,0.83,0.68,2.53,0.27,1.33,1.61,1.34,0.33,2.92,3.5,0.75,1.7,0.79,2.37,5.98,1.21,0.08,1.35,1.37,2.46,3.09,0.68,1.05,1.61,0.24,0.85,1.51,0.55,0.56,0.23,3.89,0.84,0.97,0.71,0.34,2.54,0.77,1.11,0.29,0.29,0.1,0.91,3.17,1.03,1.16,0.41,0.77…	-0.0396349	0.637688	-0.901145	LCT	6
CACAGACAGATGGCTGAAAGNGG	2.4602	1.8384	1.9913	0.52,1.61,0.48,0.72,2.92,1.98,3.23,0.61,1.34,1.85,6.72,4.28,2.15,3.79,2.76,1.77,1.91,0.81,0.52,2.08,0.71,1.31,1.93,7.85,3.52,0.35,0.58,0.58,0.67,1.04,2.08,1.96,0.33,3.46,1.59,5.25,1.35,6.09,0.39,4.64,1.98,1.26,1.9,4.71,6.18,0.8,7.81,4.49,2.8,5.01,4.14,3.86,0.55,2.22,1.26,0.31,5.34,6.97,3.0,0.56,6.52,2.95,7.21,5.65,0.27,6.29,0.25,1.47,2.27,2.12,2.48,0.52,1.57,1.81,2.33,2.16,6.74,0.48,1.55,2.51,1.7…	0.331096	0.692396	-0.893758	C1orf146	7
TTATCAACGAAGAAGCACCANGG	1.7327	0.9667	1.8801	0.15,0.52,0.41,0.91,1.4,3.0,4.21,4.23,0.69,0.67,3.02,0.35,6.72,8.11,2.68,1.91,0.62,0.3,0.91,3.05,1.32,7.77,0.6,0.51,0.2,2.17,0.3,1.55,5.43,0.47,0.64,2.01,2.94,4.35,5.95,2.14,3.43,0.55,2.79,2.47,1.88,0.92,2.54,0.33,0.03,3.81,0.05,0.94,0.85,2.36,0.58,0.95,0.26,0.07,0.31,0.87,2.37,0.73,0.29,0.57,0.22,0.27,1.5,6.81,2.37,0.35,3.57,1.01,0.58,0.56,1.61,7.6,0.63,0.34,3.54,0.09,2.37,6.52,0.3,1.66,0.92,2.0…	0.0992259	0.705857	-0.893201	SI	7
GTTCATGTACTTGGTCACGGNGG	2.4553	1.812	2.1121	0.75,2.21,2.64,2.04,1.07,2.12,7.84,1.98,1.6,2.3,1.44,0.95,5.19,0.6,4.27,0.19,0.28,3.3,3.29,1.93,1.35,6.12,0.75,2.24,0.78,1.82,0.48,0.56,0.82,0.4,0.39,2.12,1.55,2.97,6.39,4.56,0.19,0.08,0.4,0.58,2.82,0.31,2.84,2.36,1.3,1.84,2.08,0.3,7.42,0.55,0.58,0.24,1.31,2.79,6.39,2.2,0.89,0.9,0.82,1.11,0.82,1.95,0.8,0.47,0.62,0.37,3.05,2.6,7.44,1.08,7.98,0.92,3.2,2.06,1.08,0.53,3.19,2.11,2.24,3.65,0.2,4.55,4.3…	0.0458349	0.725185	-0.888174	OR1G1	6
TGTGATAAGCCTCCAACCCANGG	2.7663	2.0178	2.2502	2.8,7.61,2.14,2.39,1.03,5.84,2.46,4.27,0.72,3.2,1.56,0.64,0.88,1.91,4.08,3.38,1.03,5.88,0.55,2.18,7.77,5.89,4.12,0.14,0.85,0.6,2.8,2.25,1.68,0.85,5.24,4.85,0.93,0.62,1.52,1.42,1.44,1.24,1.27,2.45,2.93,1.58,2.1,1.37,0.91,1.76,0.89,3.12,1.12,1.42,1.99,4.58,8.65,3.62,3.34,7.53,0.51,2.37,0.6,4.73,0.4,1.99,2.13,0.54,5.43,4.96,0.75,0.24,0.51,0.49,6.11,8.16,1.77,0.88,2.69,0.35,7.93,0.86,0.73,3.02,0.65,3…	0.030281	0.716217	-0.884466	OR52B2	6
GATTGAGTCCATTCAGGCCCNGG	2.8906	2.2767	2.0485	0.75,1.82,4.69,4.54,5.65,1.52,4.11,1.98,7.14,2.82,1.47,3.09,3.6,0.33,2.69,1.57,4.06,2.05,8.37,1.21,5.24,0.66,5.59,2.0,2.49,0.85,4.41,3.46,2.57,3.14,1.69,3.25,4.02,1.04,3.54,0.61,0.88,2.77,2.5,3.62,2.58,0.37,3.44,1.26,2.28,5.26,3.64,0.82,1.99,1.83,6.31,5.94,7.99,1.56,0.9,6.87,1.09,3.84,1.21,0.93,2.48,2.24,0.54,1.8,2.98,2.37,3.0,4.28,2.4,2.52,1.35,3.4,1.95,1.3,7.1,0.43,0.87,2.93,4.05,1.19,0.85,5.2,…	0.0201949	0.633442	-0.878239	IL36A	6
GGTGTTATTGAATATTGCCANGG	3.1134	2.3176	2.4474	5.13,7.1,6.64,0.97,0.31,7.67,0.69,2.0,6.9,3.0,1.3,3.03,1.59,1.26,6.84,3.46,3.3,0.09,0.44,6.69,3.33,4.2,1.69,1.26,2.16,0.51,7.73,6.51,5.14,3.67,0.69,6.88,4.21,6.79,1.04,3.47,1.04,1.59,1.41,1.98,0.92,7.02,0.73,5.06,0.19,4.5,1.63,5.66,4.94,6.03,6.61,5.26,0.11,0.22,7.72,5.98,6.76,0.32,0.96,7.32,1.28,2.68,3.3,3.58,5.71,0.71,0.29,7.58,4.74,1.39,2.15,0.38,5.68,6.86,6.73,1.05,2.05,5.82,5.01,6.64,1.34,3.3…	0.165254	0.681894	-0.877988	OR51T1	7
TAGCCACATCTATAGCCCCANGG	2.5439	1.5301	2.5573	0.29,5.38,0.59,0.18,3.06,1.83,0.09,9.04,4.27,7.14,0.08,0.12,0.2,0.05,0.01,7.63,1.72,6.9,0.88,7.42,0.49,4.22,7.17,1.32,2.15,2.99,0.45,2.14,4.3,0.07,0.1,1.11,7.15,1.91,7.28,1.79,1.07,1.65,5.21,0.31,1.22,0.05,0.96,7.7,0.02,7.23,1.07,3.49,0.72,0.54,6.74,3.69,0.91,0.25,1.78,1.39,0.92,0.23,3.07,0.28,1.24,4.77,0.15,4.57,4.72,2.87,3.78,2.23,1.72,0.16,6.85,0.01,8.48,7.57,1.0,0.41,7.68,0.19,0.28,4.71,2.54,…	0.0118344	0.69427	-0.877418	OR52W1	6
CTGAGGAACGACCATGACATNGG	2.2622	1.5076	2.0607	1.72,1.84,6.12,4.78,1.88,3.99,2.42,2.08,0.38,2.23,0.11,0.24,4.02,4.21,0.33,0.45,1.18,3.34,6.89,0.49,2.5,0.56,0.82,5.4,0.16,3.94,4.24,0.38,1.36,0.92,6.89,6.23,1.62,2.84,2.92,0.65,7.1,5.91,0.5,2.51,0.33,0.37,5.25,1.4,1.57,1.3,0.72,2.06,3.14,3.92,2.48,0.08,0.52,5.96,2.48,6.66,0.62,0.36,0.19,2.75,1.16,1.81,3.38,0.16,7.96,0.86,0.7,3.49,2.92,0.58,5.38,0.56,1.63,4.15,3.63,5.11,2.2,4.39,1.3,1.41,4.92,1.2…	-0.0969134	0.652035	-0.875225	VPREB1	6
ATCGTCTGCGGCAAGTCGGTNGG	0.674	0.1381	1.175	1.13,0.1,0.01,0.15,1.64,0.19,0.0,2.89,0.03,0.22,0.7,0.03,2.83,0.0,0.41,0.39,0.04,0.11,0.02,0.11,0.72,0.39,0.0,0.42,0.69,0.09,0.01,0.1,0.08,0.01,0.2,0.98,0.64,0.48,0.13,0.46,0.01,0.12,0.43,0.01,3.02,0.03,0.29,0.23,0.74,0.55,1.34,1.52,0.02,0.03,0.67,0.19,0.0,2.04,0.0,6.49,0.75,0.2,0.0,0.19,0.08,0.01,0.0,4.06,3.95,0.19,0.23,0.01,0.05,0.35,0.08,0.02,0.03,0.03,4.61,0.12,0.03,0.01,0.03,0.25,0.44,2.57,0…	-0.175857	0.610735	-0.870247	PNPLA5	6
CCTTTGAGAAAGACAGGCAGNGG	3.3814	2.937	1.7648	6.48,5.21,8.56,1.85,2.32,1.97,2.65,2.93,2.78,5.37,3.27,6.2,4.04,2.21,1.4,4.77,2.01,2.49,3.95,1.89,1.72,5.49,1.79,2.32,3.52,1.78,2.63,3.35,2.5,3.61,1.45,4.43,3.18,2.11,2.9,2.02,3.43,1.65,5.89,6.44,3.42,2.39,3.19,2.4,6.49,4.48,5.53,5.7,4.33,1.04,3.64,5.74,3.27,3.83,1.71,2.38,0.85,1.73,4.95,3.47,1.0,2.17,1.88,5.1,2.38,2.58,8.66,2.97,2.73,2.47,2.45,1.54,2.17,3.31,2.52,5.17,2.01,2.31,2.39,2.2,5.74,3.2…	0.0873535	0.654611	-0.868644	GJA10	7
TCAAATAAAGGAAGATGCCGNGG	2.3757	1.8763	1.7239	1.47,0.84,1.49,3.91,1.55,4.96,5.81,2.81,7.01,0.76,1.89,0.6,1.09,0.2,2.07,0.7,4.74,3.67,1.15,1.14,1.96,5.18,4.27,0.79,1.91,2.33,5.96,1.85,0.94,1.24,3.28,1.67,1.15,1.37,0.89,2.69,4.53,5.5,0.22,2.45,4.75,1.83,5.62,5.21,1.97,0.97,1.76,1.18,2.21,1.33,6.28,5.84,1.17,4.76,2.94,2.47,2.2,5.59,1.72,2.47,1.02,2.44,0.59,4.81,7.45,0.96,7.36,2.11,3.61,5.37,1.84,2.8,0.42,0.37,2.5,1.8,2.26,3.68,1.37,1.85,4.59,0.…	-0.130478	0.68333	-0.866697	CCDC83	6
GCAAGTCAGACTCACCGCAANGG	1.7209	0.708	2.0271	0.24,0.05,3.03,2.71,0.65,0.43,6.85,4.77,0.12,0.47,0.36,4.28,0.88,0.31,1.66,0.25,0.58,2.87,0.53,0.09,0.26,0.49,1.03,0.03,0.26,0.15,0.28,1.86,2.19,0.58,4.88,1.1,1.12,0.12,0.45,0.57,0.93,2.22,0.59,0.17,0.79,0.9,0.02,5.75,2.66,0.28,0.33,0.69,0.6,0.66,1.08,2.01,0.49,0.16,5.45,0.15,0.14,0.76,6.2,2.54,0.49,0.45,0.29,0.06,1.84,3.37,1.94,1.51,6.1,0.23,1.62,4.55,6.3,1.84,0.02,3.27,0.29,0.51,3.12,0.34,5.09,…	0.0224005	0.668817	-0.862984	C10orf120	6
GCTGCTCTACAGCGTCGTGGNGG	1.5612	0.7953	1.6979	0.62,3.0,0.58,3.31,5.59,0.58,0.07,2.0,7.05,0.37,0.32,0.56,0.37,5.43,0.29,0.21,0.99,2.05,1.19,1.64,0.23,0.86,2.87,2.26,6.19,0.48,2.66,1.0,0.32,0.55,0.55,0.67,0.12,1.8,1.43,0.16,0.1,0.28,0.65,0.75,0.36,0.49,5.65,0.43,1.93,5.08,2.3,3.89,0.78,0.25,0.28,0.62,1.98,0.78,0.12,0.15,0.11,1.01,0.15,0.7,1.7,1.0,0.35,0.53,0.99,0.09,0.49,1.13,3.07,2.71,1.04,1.22,1.11,6.63,0.03,2.0,0.24,0.25,0.37,0.1,0.08,2.11,…	-0.0351228	0.655063	-0.857726	PRLHR	6
ACAGCCAGCCCAAACGCACANGG	1.9756	1.1003	2.1535	1.26,2.0,2.17,1.33,1.21,0.44,3.74,7.37,5.01,6.07,3.72,0.31,6.12,0.21,3.03,3.78,0.24,0.09,0.06,7.77,0.85,3.3,1.01,0.89,1.0,5.08,0.14,1.01,0.55,0.3,0.14,1.37,1.33,0.17,2.46,0.2,0.35,4.32,0.81,0.35,5.07,3.15,0.26,4.8,0.09,2.17,0.18,0.3,3.49,2.52,4.85,2.43,4.04,0.39,0.42,1.15,0.17,4.31,0.06,3.4,0.26,1.22,0.43,2.0,0.24,1.39,3.9,0.04,1.96,5.43,0.59,0.53,6.72,0.68,0.19,0.02,2.7,4.7,0.15,3.73,6.64,0.87,4…	0.110185	0.610953	-0.857325	SLC7A13	7
ATGACTACAAAATAATGCAANGG	3.4522	2.7569	2.4676	3.3,4.16,1.81,0.52,2.7,2.77,1.36,8.86,1.3,6.09,4.76,2.31,1.9,6.71,0.62,2.49,6.31,9.37,6.39,2.52,4.4,7.42,2.36,1.17,8.76,6.24,9.29,3.48,3.77,1.75,4.1,1.76,7.89,1.84,5.42,1.69,1.09,7.01,1.75,0.67,7.86,5.02,5.48,5.17,3.91,0.66,1.21,2.58,2.89,2.89,1.76,9.25,0.54,0.65,2.31,2.42,3.46,0.59,1.36,2.54,4.28,0.98,2.29,4.57,6.55,6.23,6.57,2.1,0.57,0.17,9.98,1.13,4.08,1.24,1.68,3.87,2.39,2.56,6.52,4.85,6.6,7.…	-0.102059	0.659757	-0.851862	OR2W1	6
ATTTATCAGCTGGAACCCAGNGG	2.9414	2.1015	2.5051	9.01,1.06,1.04,0.84,3.31,2.39,1.14,5.0,0.73,5.46,2.6,4.49,3.04,1.39,0.25,0.2,8.09,5.77,1.87,2.76,1.8,0.91,1.98,6.41,1.0,2.09,3.15,5.43,5.06,5.62,1.98,1.31,7.74,4.85,2.35,8.74,8.29,4.19,0.89,1.8,0.83,7.42,1.03,0.47,0.09,0.41,6.3,5.44,2.39,1.1,2.42,2.57,3.02,0.65,2.56,2.12,0.49,1.09,2.64,7.55,5.68,3.35,1.32,0.98,5.87,7.08,5.57,0.44,0.63,6.03,2.38,3.08,2.26,8.34,0.89,0.79,2.41,0.49,2.06,1.32,4.55,0.…	0.144288	0.614523	-0.851186	HTR3E	7
GCAGATCACACGAACTACAANGG	1.9715	1.1618	2.0544	0.24,0.7,1.91,2.65,0.26,2.7,1.41,3.38,1.11,0.01,7.09,1.31,0.28,2.06,1.22,0.19,7.22,6.19,0.7,2.25,1.17,4.18,3.13,0.4,0.12,0.06,0.2,0.27,0.31,1.82,0.78,0.22,1.71,1.15,0.96,3.76,4.47,0.26,4.32,0.49,8.67,6.94,4.48,0.52,6.47,0.23,0.17,1.35,0.63,0.07,0.79,2.26,0.05,3.24,7.39,0.83,0.35,1.24,1.92,1.57,2.42,6.53,8.02,0.4,3.47,5.24,0.82,0.64,4.13,5.15,1.25,1.96,2.08,0.36,0.79,5.42,0.94,0.2,0.59,0.13,0.03,0…	-0.14424	0.662003	-0.849312	OR1N2	6
GGCATGGACATCATGAACCGNGG	2.1656	1.3532	2.1796	0.87,0.09,8.49,0.75,1.03,0.25,0.07,1.1,1.45,0.45,0.68,2.29,1.05,4.18,0.31,3.1,7.37,0.26,0.74,7.81,2.25,0.53,0.5,1.98,0.16,2.04,7.83,0.92,3.31,0.31,3.04,0.04,1.85,0.1,0.17,0.71,0.37,1.07,3.09,3.96,1.49,5.18,0.03,0.51,3.69,1.42,0.16,0.41,0.48,0.72,5.77,0.87,0.28,4.22,2.57,0.8,0.18,0.2,5.39,4.88,1.57,3.41,1.12,3.11,0.17,0.68,2.27,0.86,1.59,1.06,0.6,1.3,2.57,0.86,3.11,0.15,1.35,0.43,0.37,0.61,3.58,3.…	-0.161826	0.712031	-0.848592	BPIFB6	6
CATGGTGCTCACTTATACAGNGG	2.6516	1.9289	2.2648	5.52,1.83,3.22,0.9,3.58,0.59,3.96,0.34,1.46,3.52,2.09,3.74,0.75,1.6,1.02,7.9,0.13,0.32,3.16,1.22,1.11,6.01,8.71,1.36,3.45,0.54,8.54,7.73,1.26,7.85,1.91,2.04,2.57,5.53,5.94,1.18,2.65,7.52,0.31,0.4,3.88,2.42,0.7,2.42,4.67,2.93,1.14,0.38,0.66,3.47,0.41,0.25,1.1,1.75,1.56,8.34,4.92,4.25,0.33,2.88,1.81,0.29,2.65,0.89,1.19,0.36,1.35,1.61,2.97,5.89,1.26,0.75,5.88,2.24,2.84,1.97,0.82,1.88,4.17,6.38,3.46,…	-0.0947336	0.722224	-0.847918	OR52M1	6
AGTCATCTAGGTCGGCCTGANGG	2.1384	1.4619	1.939	1.8,1.58,0.79,2.08,5.31,1.05,7.46,0.63,6.55,1.23,0.36,2.01,1.46,2.17,1.84,0.41,3.02,1.39,2.77,0.68,3.65,1.29,0.81,4.39,0.07,3.23,1.97,1.93,0.4,1.06,3.64,1.84,0.85,0.98,0.29,3.26,0.35,4.28,4.2,0.1,2.94,0.56,0.25,7.32,2.64,1.47,1.72,0.96,0.61,1.54,1.17,1.98,0.71,3.06,1.5,7.28,1.67,2.36,4.23,1.58,3.65,0.16,2.48,0.45,5.72,0.55,0.56,1.08,1.72,0.2,0.37,1.35,0.27,1.52,3.37,0.35,2.16,1.04,1.51,5.95,0.23,…	0.323919	0.605346	-0.84562	PGK2	7
TGATTAAAAACCAAAGGACGNGG	2.944	2.0794	2.5389	0.92,1.54,0.46,0.89,0.24,3.51,3.28,1.12,3.22,1.42,7.5,7.92,4.8,0.48,7.35,6.61,0.81,6.54,6.74,3.41,0.38,0.07,6.93,3.45,2.21,3.42,7.53,5.7,0.04,5.63,2.57,0.12,3.8,7.32,0.25,1.25,5.71,0.48,6.06,2.33,0.36,0.18,7.35,0.65,0.12,8.15,0.73,3.16,0.61,0.19,0.12,0.73,1.64,6.14,0.36,1.2,6.9,2.06,2.45,6.39,1.35,3.93,4.86,7.99,5.6,0.65,4.72,2.55,0.92,0.7,0.45,4.95,3.56,2.07,7.28,0.65,4.12,6.7,0.36,2.6,0.13,0.74…	-0.225872	0.644485	-0.844349	DAZL	6
CATATGAAGTGGCATCCACANGG	3.2895	2.6962	2.3562	2.79,0.63,6.29,5.58,2.73,1.41,7.08,2.26,8.53,2.43,4.92,8.13,2.84,4.08,8.7,4.94,3.71,0.77,0.82,1.93,7.14,0.84,1.12,2.33,8.44,4.27,2.96,3.09,8.33,3.32,0.57,5.43,3.32,6.89,3.7,2.05,5.83,7.1,3.09,2.0,0.81,3.28,2.13,2.05,2.93,1.97,3.87,0.72,1.23,1.93,6.15,5.11,2.74,1.55,0.45,1.1,2.71,2.96,0.54,1.13,0.7,3.63,1.73,1.2,1.17,2.53,8.79,3.11,1.78,5.99,6.9,3.02,2.19,3.23,3.87,1.3,8.22,1.7,6.25,3.33,2.95,0.86…	-0.0339472	0.696582	-0.844059	APOF	6
GACAAAGCCCCCCATCCAAGNGG	2.5387	1.6565	2.3009	0.02,6.25,0.89,0.48,0.54,0.75,4.59,0.33,3.48,4.74,0.05,3.6,3.05,3.25,0.43,6.44,0.7,1.91,3.99,1.26,6.27,0.12,0.27,2.76,0.58,8.55,0.07,0.91,0.48,1.51,0.51,1.49,6.34,0.86,1.07,0.34,0.37,1.9,0.93,1.97,0.93,3.75,1.62,8.15,1.05,8.48,5.47,2.83,1.93,4.55,0.24,8.27,8.55,3.67,0.34,1.09,0.81,7.91,0.16,2.55,0.3,3.86,0.69,7.27,3.66,2.06,1.81,9.32,8.13,5.95,2.27,8.05,1.4,1.03,6.75,0.95,3.1,1.13,0.43,0.39,0.5,2…	-0.113807	0.680821	-0.836955	OR4D11	6
TCTCAAAAAGAACCACGAAGNGG	2.3247	1.9147	1.4958	1.01,1.44,0.69,0.92,1.84,1.56,1.79,1.4,3.12,3.09,0.69,2.34,0.79,5.5,1.16,0.58,1.96,2.26,0.81,1.17,0.65,1.06,1.04,5.21,1.01,0.73,2.81,1.29,3.17,2.5,3.92,1.65,1.64,1.17,0.88,1.37,1.81,0.65,3.09,2.6,3.47,2.33,1.89,2.75,3.67,1.2,1.22,3.28,2.04,6.9,1.89,1.37,1.47,2.53,4.46,1.25,1.55,1.64,1.83,2.57,1.18,2.12,3.35,3.28,0.8,1.96,1.44,1.04,2.36,1.05,0.5,1.34,4.96,1.53,3.31,0.63,2.81,3.07,1.04,1.12,1.59,2.…	-0.200525	0.68115	-0.824084	KRT28	6
TGAAAACCCTGAGAACCAAGNGG	3.6238	3.1981	1.8444	3.39,6.66,6.14,1.73,5.76,0.8,3.79,6.21,3.14,2.76,2.45,3.68,7.69,4.42,1.53,4.55,1.59,1.54,6.1,2.89,1.98,2.36,1.65,4.58,3.34,2.22,1.61,1.45,6.55,2.13,1.07,8.04,3.6,9.16,3.23,3.35,7.94,2.84,2.87,3.01,6.19,0.97,2.25,1.96,2.01,3.8,2.4,3.92,3.12,6.77,9.38,2.29,2.46,4.55,2.57,2.55,4.14,1.27,4.32,1.94,3.47,1.44,2.29,5.14,2.34,3.36,2.95,1.49,1.79,2.12,4.02,4.57,3.37,2.11,2.01,3.82,5.21,2.07,1.33,2.12,3.45…	0.0730741	0.719244	-0.822703	OR10A4	7
CTTCACCAACAGCTACCGGANGG	2.1723	1.4874	1.918	1.18,0.29,1.47,1.27,2.76,0.25,1.11,1.02,0.22,8.3,2.76,0.88,1.87,3.4,0.91,1.72,0.82,0.92,4.58,0.82,1.97,1.21,2.01,3.59,0.82,1.44,1.23,3.77,1.18,2.55,0.51,0.43,3.38,0.35,1.39,3.22,1.21,0.31,0.39,1.22,0.56,2.39,2.4,3.64,1.44,4.53,3.07,8.31,2.29,2.42,1.55,2.73,5.42,1.0,0.88,1.61,0.41,3.47,1.17,2.64,2.52,2.92,2.86,0.28,1.49,1.31,0.47,1.02,1.59,1.27,2.44,4.43,2.79,8.56,2.72,1.79,1.63,0.58,6.38,0.76,0.6…	0.116759	0.676769	-0.818604	GHRH	7
AAGAAGCCGCAACCAACAAGNGG	2.4831	1.9205	1.9475	0.39,0.99,2.3,5.55,4.63,2.57,4.81,1.24,0.97,0.77,3.85,2.42,0.96,1.82,1.25,1.57,0.15,8.46,5.59,3.64,0.9,1.46,1.78,0.45,3.56,1.96,0.57,0.93,0.53,0.78,2.17,4.29,2.33,1.23,2.41,0.66,1.34,3.26,4.53,1.1,2.57,1.24,0.85,1.23,1.22,5.55,0.45,0.29,1.22,0.9,2.04,0.34,1.48,0.93,3.16,0.61,2.46,0.99,4.72,5.23,2.9,1.06,2.24,6.0,0.74,1.96,0.46,0.48,1.94,2.19,3.99,2.58,1.04,0.79,2.09,1.53,2.04,4.55,4.19,6.74,2.39,…	0.281496	0.729691	-0.817495	OR2J2	7
GCACGACCTCAACATCGCCANGG	1.8369	0.8494	2.2159	0.22,0.06,3.09,2.91,4.26,0.06,0.97,7.92,0.21,1.07,6.93,0.26,0.1,6.23,1.12,0.56,0.25,0.36,0.2,0.31,3.07,0.22,0.05,0.4,0.37,6.74,0.03,0.09,0.05,7.93,0.08,0.01,0.15,0.02,4.94,0.71,1.02,7.78,7.68,0.55,1.97,0.32,0.31,0.46,1.1,7.74,0.23,0.36,4.58,1.16,0.69,4.81,1.42,0.35,7.39,0.01,0.42,0.34,0.01,6.21,3.99,3.93,6.9,2.3,1.61,0.08,5.82,4.11,0.19,1.44,1.47,0.09,0.1,1.02,0.15,0.59,0.66,2.35,3.7,4.67,0.04,0.…	0.202503	0.675768	-0.81399	OLIG2	7
ACATGATTTCGGATTCCCCGNGG	2.0861	1.4564	1.9543	4.63,0.47,1.97,0.63,3.87,1.88,1.34,0.16,0.69,1.91,2.35,0.19,7.41,1.34,0.67,2.86,1.19,1.16,2.51,1.39,4.04,0.16,4.59,3.44,0.33,3.86,0.09,2.62,0.37,0.52,1.39,0.11,2.96,1.34,6.07,0.14,1.31,2.5,0.78,1.18,7.37,1.29,0.6,8.07,0.71,1.56,1.37,3.09,1.5,1.53,0.25,3.75,1.44,0.79,6.41,0.02,1.09,1.07,0.07,0.71,1.87,0.58,0.7,0.68,7.05,7.01,2.73,1.31,1.66,0.1,2.27,0.12,1.15,1.17,5.6,2.14,0.36,5.55,3.44,1.01,4.08,…	0.160777	0.681726	-0.813927	IFNA4	7
AAGGGACCATCAAAATAGCGNGG	1.7689	0.9365	1.9799	0.48,2.81,2.26,1.58,1.73,3.59,0.09,0.09,0.37,0.32,0.83,0.65,0.39,5.16,0.61,0.12,0.09,0.12,1.76,0.87,0.17,0.2,4.8,0.43,3.3,2.27,6.04,1.24,0.32,0.5,0.42,0.44,0.77,0.13,1.19,0.71,2.97,1.24,5.38,3.34,0.51,0.29,2.76,1.39,0.92,1.0,1.27,0.47,0.12,1.02,0.8,0.84,1.35,2.83,0.68,0.38,0.11,1.41,0.1,0.53,1.45,0.23,0.74,0.32,0.42,3.84,6.51,0.14,0.16,0.36,0.25,1.28,2.0,7.09,1.98,0.95,0.11,0.41,4.17,0.18,2.03,1.…	0.107758	0.689717	-0.806244	MMP27	7
TCCAGAGTGGATGCACAAAGNGG	2.6503	2.3005	1.502	2.1,4.47,3.59,2.63,1.95,1.83,3.02,1.78,2.12,6.46,7.63,1.56,2.38,3.79,2.53,1.58,3.45,3.61,3.81,0.73,1.58,3.28,1.98,1.51,3.38,4.61,3.7,1.05,2.81,2.31,2.38,0.92,1.22,2.56,7.99,2.87,1.96,0.99,1.24,1.54,3.44,2.04,1.65,1.53,2.78,1.27,4.49,1.61,7.75,4.24,2.67,2.19,4.21,1.6,4.6,2.05,4.47,4.33,0.85,3.07,2.28,6.52,3.21,3.76,2.72,1.67,2.59,2.98,2.03,0.92,1.48,5.02,1.45,0.95,2.48,4.35,3.84,1.6,2.93,1.99,2.09…	0.371548	0.715388	-0.803537	CELA3B	7
CTCCCGGCGCTGTTTCCGGGNGG	2.1083	1.4769	1.8875	1.19,4.54,1.84,0.3,6.82,0.97,0.25,0.56,0.49,1.73,0.97,4.03,1.1,0.52,6.46,3.46,3.47,1.27,1.22,0.38,0.25,1.41,1.11,5.01,3.42,1.77,0.54,1.36,0.97,1.67,0.59,2.85,4.0,0.95,2.57,2.12,2.08,2.64,3.46,8.17,2.78,0.27,0.2,4.47,0.6,0.4,5.89,4.37,2.65,0.98,0.47,0.24,0.25,0.74,3.87,0.41,1.47,2.17,1.48,0.04,1.23,1.64,3.06,0.22,1.68,1.5,1.34,4.22,0.83,4.22,0.96,1.73,1.42,1.28,0.58,0.9,0.96,3.33,0.28,2.34,0.36,0.…	0.0811107	0.655351	-0.803182	OTX2	7
ACCAGGTTCTAGAAACCAAGNGG	2.9985	2.289	2.3747	0.5,1.23,1.52,6.03,8.53,1.96,1.99,0.39,0.54,3.19,6.43,7.6,3.97,0.36,1.57,9.01,1.0,6.33,4.13,4.17,0.75,2.71,7.2,8.39,8.5,0.43,6.48,5.94,0.94,8.09,1.22,3.11,2.98,6.85,0.38,4.77,6.57,7.12,4.15,2.57,0.14,2.4,2.67,1.48,1.84,0.44,1.17,0.79,1.21,0.9,1.39,1.28,3.65,8.98,0.44,0.76,8.11,1.41,7.21,7.16,0.33,6.17,0.98,0.75,4.43,1.16,2.08,0.54,8.36,3.22,6.84,0.45,6.3,4.36,1.4,0.95,0.52,1.12,0.49,3.32,1.68,1.0…	-0.0568307	0.693933	-0.803121	KRT74	6
GGCTCAGAGGATCTTCGTAANGG	2.4963	1.8483	2.0859	4.43,1.14,2.36,0.87,0.69,4.78,1.68,3.11,1.14,0.81,1.65,0.59,1.12,1.41,3.65,2.93,1.73,1.63,1.85,1.8,4.8,1.23,2.13,1.35,5.47,2.61,1.36,0.23,0.83,0.26,8.0,3.83,0.95,5.3,0.12,6.3,3.79,6.75,0.28,3.19,1.71,1.39,8.09,0.12,1.73,1.05,6.75,1.44,0.22,1.1,1.35,3.41,7.12,4.96,1.95,1.04,2.9,1.23,1.84,1.23,3.18,1.2,0.68,1.43,2.39,2.83,2.01,1.9,0.21,1.92,0.4,0.9,1.86,1.67,1.33,1.72,2.32,1.65,2.33,4.86,2.1,1.27,1…	-0.101406	0.662006	-0.802111	DPRX	6
CGTGTTCAGGATGTAATGCGNGG	1.9867	1.6828	1.2683	5.9,1.61,2.04,0.89,1.43,1.42,2.68,1.91,0.98,0.63,0.79,0.73,2.83,2.53,0.36,1.51,6.12,2.31,0.87,1.47,2.18,1.35,5.81,3.29,0.87,1.16,3.52,0.96,1.07,6.29,1.74,1.96,1.92,1.22,2.87,2.48,1.55,1.3,3.52,5.18,2.34,2.07,1.79,1.45,1.77,0.53,2.34,0.96,0.98,2.23,4.03,2.52,3.91,1.83,1.86,3.91,1.29,1.58,0.38,1.14,1.39,0.44,6.09,1.74,1.4,0.61,0.86,3.38,4.8,0.63,1.86,0.24,1.77,0.99,1.78,1.52,1.27,2.36,2.77,1.62,2.0…	-0.0339869	0.711705	-0.801476	C8B	6
TGACCAAGATGTTCTCCAAGNGG	4.3551	3.7095	2.7843	2.88,1.88,2.96,2.1,7.66,7.31,2.67,7.25,2.94,2.92,5.12,1.09,6.67,9.68,2.01,2.44,4.37,3.99,9.2,7.07,1.43,3.24,9.16,8.33,4.78,9.93,4.42,7.86,2.39,3.55,8.83,7.22,2.02,2.85,7.32,7.9,9.76,2.59,8.7,2.46,9.8,1.27,8.8,2.6,0.79,2.03,3.24,3.22,0.91,4.83,2.62,5.18,1.64,2.8,2.01,2.47,1.83,1.9,10.07,3.88,6.2,9.07,6.16,1.2,7.72,5.08,5.68,7.76,8.68,2.85,3.84,4.43,0.96,9.52,2.7,2.38,1.47,9.9,2.25,9.01,6.22,4.65,9…	0.224909	0.710107	-0.801253	MC5R	7
AGTCAGACGTGATCTCTCCGNGG	1.8351	1.1339	1.8547	5.56,0.15,3.08,1.75,0.45,0.25,2.11,5.78,0.49,1.01,0.13,0.98,7.06,2.05,0.86,1.34,0.14,0.69,3.45,1.75,8.33,4.58,2.06,1.04,0.36,1.43,1.1,0.16,0.33,0.15,3.16,1.88,0.33,0.18,2.01,1.31,3.6,6.78,1.04,4.06,5.85,0.66,0.26,0.59,0.27,0.85,0.35,0.25,1.21,1.64,0.51,1.65,0.45,1.79,1.32,1.5,0.23,1.24,0.16,3.85,0.3,0.56,0.26,1.1,7.09,0.81,0.3,1.42,4.01,0.96,1.87,1.13,0.06,5.78,2.96,0.22,0.19,3.01,2.93,0.49,0.26,…	-0.16969	0.717997	-0.800129	TMEM132D	6
GGTGGTTGCATTCTTGGCAANGG	3.7414	3.1832	2.2874	2.64,2.86,4.56,7.24,4.03,1.97,6.88,3.3,2.52,5.72,2.45,1.3,2.39,4.14,4.47,1.25,1.81,8.27,1.99,2.3,3.49,1.99,0.71,3.31,0.71,8.91,8.32,3.26,0.52,8.4,4.79,2.43,1.98,2.31,3.3,1.05,1.81,7.9,5.9,8.19,1.81,1.25,2.39,3.0,7.9,0.93,3.81,4.41,0.87,3.25,7.08,2.09,3.39,2.32,2.87,2.53,3.86,2.65,4.71,1.84,2.81,1.33,8.07,1.93,4.57,2.76,3.56,0.96,7.59,3.53,3.88,2.12,3.61,1.6,7.37,8.38,1.22,7.62,4.15,0.85,3.4,4.69,…	0.181026	0.61722	-0.798233	IL25	7
GTCGGCAGTCACATGCCCAGNGG	3.2191	2.5993	2.3366	4.54,1.17,9.36,8.92,0.62,2.99,3.18,6.35,0.74,3.84,4.55,2.31,2.62,1.35,6.04,2.01,0.94,4.79,5.18,9.3,4.62,1.13,8.52,0.45,2.62,1.62,4.32,0.75,1.29,3.87,0.91,2.47,1.7,1.75,4.46,0.76,0.37,7.65,3.93,0.71,2.99,1.62,6.25,4.3,2.77,1.05,3.03,6.75,0.97,1.71,0.82,5.66,3.35,0.92,2.43,6.84,5.17,2.11,0.37,0.72,0.8,1.5,1.79,1.99,1.22,7.37,1.05,8.06,4.67,0.46,3.25,0.18,6.83,4.3,2.43,4.86,2.86,3.52,2.74,3.7,5.49,4…	-0.183546	0.6801	-0.795572	LRIT1	6
TCTGGATTCTCCATAGGACGNGG	1.8865	1.2907	1.7617	0.58,1.09,0.67,5.52,0.69,6.09,0.39,1.97,2.43,2.34,0.25,0.16,2.2,0.89,0.79,2.04,2.6,0.23,0.36,0.08,0.29,0.21,1.97,1.27,0.2,0.83,0.14,1.82,2.04,0.69,0.35,2.56,4.5,1.58,2.01,0.59,1.44,2.95,1.19,4.11,0.35,1.01,0.29,2.19,6.85,0.36,3.98,6.89,0.88,2.4,2.34,0.44,0.07,0.25,6.88,1.25,4.02,0.56,0.66,4.04,0.57,0.71,0.9,2.28,0.64,0.47,1.07,0.33,3.0,0.44,3.45,0.15,7.59,0.53,0.26,0.19,0.48,2.89,0.61,1.92,0.49,0…	-0.200342	0.670363	-0.795171	KRT73	6
GGAGACATCCATTATCAGCGNGG	1.7476	0.938	1.9752	2.37,1.08,0.28,0.08,5.03,5.7,4.86,0.18,0.29,3.23,0.76,1.4,4.67,4.9,0.04,1.1,0.58,0.44,3.07,0.09,1.14,1.82,0.08,1.88,0.3,2.66,0.47,0.25,2.18,0.09,0.69,5.85,0.03,0.41,3.0,1.24,1.54,1.03,0.4,0.26,0.06,0.43,2.35,0.42,0.64,7.53,0.29,6.8,4.5,0.59,0.11,2.61,0.66,1.32,0.61,0.21,5.24,2.22,1.22,3.34,0.59,0.88,0.98,0.82,0.11,1.82,0.66,0.23,0.06,0.32,0.68,3.55,3.06,0.45,5.35,1.42,3.2,1.68,0.67,2.33,0.63,2.26…	-0.151372	0.698743	-0.79501	SLC32A1	6
GGGACTAGTCCACGATGCCGNGG	1.9563	1.0277	2.1249	4.99,0.01,0.0,0.48,3.36,3.46,0.45,0.02,2.6,0.41,2.51,2.63,1.46,0.46,2.48,1.28,0.54,5.25,0.31,2.03,0.52,0.0,1.59,7.51,0.86,0.08,0.04,0.21,2.4,2.39,0.34,0.04,0.43,4.64,5.54,0.09,1.36,7.34,5.99,7.72,0.87,3.13,0.2,0.31,0.49,5.09,1.31,3.19,1.71,4.93,2.42,4.22,6.81,0.96,0.71,0.56,0.04,1.04,0.19,6.15,4.02,5.78,3.87,0.07,5.12,3.75,3.63,3.2,0.1,1.5,0.25,2.02,0.01,0.97,0.77,0.02,0.75,6.28,7.22,0.06,0.54,0.…	-0.267045	0.72035	-0.792737	TFAP2D	6
CCTTCTGTACAGATTGACAGNGG	2.1729	1.4376	2.0665	1.07,1.67,3.83,3.62,0.58,0.81,7.39,2.01,0.57,1.85,2.71,3.39,3.87,0.57,5.19,2.5,0.06,0.68,4.52,1.25,1.36,1.1,0.64,6.94,1.61,3.42,0.59,0.86,0.51,0.55,1.13,1.49,0.62,0.33,4.31,2.7,0.7,0.09,3.15,7.33,7.4,1.52,2.45,0.63,6.2,0.33,3.5,1.92,0.1,3.3,0.85,1.86,0.67,3.27,8.54,1.47,1.05,0.66,0.83,1.34,1.99,2.49,0.42,3.35,6.19,1.63,0.75,0.52,0.51,0.56,0.91,1.19,0.44,1.39,4.57,3.2,2.63,0.16,0.95,0.93,2.0,4.99,…	0.461632	0.684524	-0.787673	C3orf30	7
TGACATCCTGAAGCCATACGNGG	1.657	1.1208	1.5221	1.05,1.42,6.33,0.12,0.7,4.47,0.28,4.16,1.65,3.37,1.2,3.03,2.52,1.72,6.82,3.74,2.94,0.37,1.04,1.98,7.02,1.13,0.11,0.21,1.12,3.04,6.63,0.75,0.83,3.69,0.72,4.55,1.91,0.54,0.66,0.42,0.78,4.28,0.36,0.42,0.52,2.03,1.01,0.41,4.31,0.35,0.79,1.09,3.14,0.31,1.58,0.49,0.19,2.66,5.09,1.22,1.85,0.47,0.64,4.84,1.22,0.99,1.23,0.31,2.09,0.42,0.1,0.94,2.18,1.92,0.45,0.45,0.48,0.45,1.5,3.65,3.05,1.64,5.77,1.26,3.1…	0.252936	0.697912	-0.78718	CYP4A22	7
TCTCAAAGCAGAAGTGGCAGNGG	3.5327	2.9726	2.1339	2.18,8.52,2.8,2.0,1.49,0.97,4.67,1.05,8.42,2.74,6.74,5.82,8.66,5.38,7.86,2.41,7.15,5.61,5.98,3.37,8.79,5.97,3.39,8.51,3.14,2.22,1.83,6.41,1.64,1.28,2.66,1.61,2.06,4.88,2.45,3.79,4.15,7.21,0.54,6.45,1.14,4.85,7.53,2.05,4.2,6.7,3.7,3.44,8.9,8.93,1.88,1.25,1.41,1.83,2.75,2.15,3.2,1.67,0.81,3.61,3.79,2.66,3.81,3.58,2.18,1.33,5.29,2.66,6.25,3.81,6.09,4.6,1.76,2.04,4.82,2.1,1.58,4.27,1.86,2.89,1.53,3.0…	0.179339	0.637417	-0.785298	DDX4	7
GTTCGTGCGTGATAATCACANGG	2.0054	1.2121	2.013	0.58,2.17,6.8,0.02,3.69,0.36,1.24,0.49,0.23,1.17,0.13,1.78,5.6,0.33,2.26,5.63,0.66,4.44,0.35,0.62,7.64,1.75,0.48,0.71,0.35,3.88,1.1,1.16,0.09,2.64,1.65,3.09,6.46,3.11,0.76,2.03,4.79,3.3,3.56,1.05,5.71,0.73,0.49,0.26,0.52,0.32,0.16,0.8,0.59,0.38,5.46,0.37,1.44,3.02,4.6,0.5,0.11,0.34,0.06,8.25,1.4,7.43,1.29,1.69,2.53,6.58,2.51,0.2,2.35,0.07,0.73,0.25,3.98,5.7,0.25,0.35,1.64,0.33,0.81,0.89,3.18,0.16…	-0.370836	0.670581	-0.784413	LGALS14	5
TTGAGCCAGGAATTTCTGCANGG	2.8879	2.4775	1.5339	6.32,3.42,0.99,2.85,2.38,1.69,1.41,2.92,3.12,4.02,2.96,1.18,4.08,1.01,2.62,1.19,2.86,6.09,8.4,2.46,2.81,3.12,3.56,1.4,2.77,0.95,1.43,5.88,3.61,2.34,3.45,6.31,1.62,2.88,2.87,2.74,2.3,1.88,2.63,1.39,3.34,3.82,2.69,1.76,3.18,2.43,2.47,2.25,1.65,2.47,2.05,2.26,1.85,2.21,2.04,1.87,5.3,3.48,1.64,3.26,4.26,2.84,1.15,4.98,1.39,1.39,3.19,2.32,1.14,2.71,1.35,0.82,2.74,1.47,4.18,2.37,3.03,1.68,1.28,3.46,1.8…	0.165047	0.61442	-0.782437	TSGA13	7
CAGCGCCGCCCCCTACCGAGNGG	1.3248	0.8883	1.2631	0.78,1.72,0.29,2.04,2.74,1.4,0.24,1.4,0.88,0.47,0.54,2.44,2.05,1.7,1.56,0.48,0.37,0.48,0.12,4.14,2.83,2.38,0.69,0.36,0.48,0.78,0.33,0.45,0.78,3.46,0.69,0.86,0.09,1.14,1.47,0.27,5.58,1.84,0.38,0.86,2.08,2.89,2.44,1.4,0.18,0.51,0.46,3.57,1.4,0.7,4.33,3.22,0.67,1.81,0.12,2.2,0.65,0.85,0.41,1.67,3.66,0.47,0.27,0.69,0.49,2.39,1.41,3.2,0.38,0.3,1.42,0.22,0.28,1.39,0.29,1.51,0.27,1.07,2.04,0.44,0.95,1.0…	-0.144779	0.690733	-0.782073	KRT85	6
TGGTGAGCTGAACAGCATAGNGG	2.9113	2.2125	2.3147	3.59,6.34,1.14,0.8,1.21,4.4,2.98,3.31,2.99,1.02,2.99,2.31,8.37,6.35,5.32,3.1,1.51,3.06,1.13,0.78,1.89,8.34,0.63,0.64,3.24,2.38,0.78,5.24,1.36,0.52,3.66,0.85,1.5,4.05,4.53,1.24,8.58,3.49,8.75,3.01,8.51,3.53,0.58,1.6,1.21,0.68,7.84,0.71,1.37,0.59,5.69,5.28,0.45,4.13,5.98,0.59,0.79,0.48,1.35,1.1,7.99,1.21,3.0,1.02,0.8,1.48,3.45,0.23,1.3,3.47,0.59,2.12,5.9,5.28,8.49,0.2,0.9,0.8,2.71,1.91,1.95,0.37,4.…	0.0640496	0.719523	-0.779938	TSPO2	6
GTGTGATTAGGTAGATCGCANGG	1.1723	0.6192	1.4594	0.26,0.29,0.53,0.09,0.62,6.06,2.12,0.75,6.24,0.08,3.4,0.13,0.01,0.87,0.26,0.14,0.04,5.81,7.41,0.06,0.07,0.07,1.42,0.37,6.13,0.47,1.72,0.67,1.62,1.66,1.99,0.34,0.3,0.95,0.13,0.58,5.61,0.16,0.05,0.36,0.89,1.61,0.05,0.3,0.11,5.95,0.68,0.04,0.1,0.08,0.21,0.23,0.47,0.08,4.74,0.82,2.61,0.27,0.83,0.18,1.46,0.07,0.19,0.8,0.68,2.51,2.51,1.28,0.77,1.72,1.2,0.34,0.93,0.85,3.16,0.3,0.45,0.71,0.15,0.33,0.12,0…	0.0135948	0.657152	-0.779513	OR5M1	6
CTGTGACCATGATCACCACANGG	2.9113	2.1176	2.5513	3.67,4.24,3.94,2.47,0.02,1.97,1.91,8.44,5.33,2.59,0.78,7.45,8.65,1.17,6.08,0.2,0.29,3.63,1.69,5.9,2.86,6.42,0.3,4.11,5.15,0.42,0.96,6.64,3.01,1.36,3.81,1.42,5.79,8.63,4.83,7.84,3.33,0.31,1.67,7.12,3.08,0.9,7.23,5.78,0.57,3.28,5.35,6.18,3.19,5.43,9.24,0.37,2.98,2.91,0.77,0.68,0.49,0.14,3.98,7.94,1.54,5.91,8.17,4.89,2.1,0.87,2.02,3.13,1.96,2.46,3.09,0.3,2.97,0.55,0.05,3.12,1.22,0.78,0.74,0.9,0.56,4…	0.30591	0.664475	-0.779132	KIR3DL3	7
TGGCTAGGAGTAAGGCAAAGNGG	3.3155	2.8127	1.9308	2.52,5.84,0.98,5.19,2.28,7.92,3.12,6.15,2.27,8.16,1.4,4.65,0.91,3.96,3.19,1.43,1.33,2.19,0.99,2.15,4.58,2.1,3.24,1.61,2.21,5.21,2.33,5.34,1.56,4.78,1.82,7.01,2.06,3.52,4.73,4.14,0.7,2.62,7.24,0.96,3.11,2.07,2.17,2.34,2.6,1.56,4.65,1.48,1.89,4.48,3.1,2.88,2.25,1.37,3.61,1.23,3.94,1.72,5.07,0.79,1.64,3.86,2.97,2.74,7.18,1.61,1.47,3.11,3.81,7.78,0.87,2.19,3.61,2.02,2.68,6.59,1.13,6.18,3.66,6.3,2.6,4…	-0.139715	0.708558	-0.778921	GML	6
TCTGGCTGAAGATTCCCAACNGG	2.284	1.6966	1.9168	2.87,0.59,5.94,1.07,3.77,0.24,3.3,0.46,2.33,1.09,0.43,0.23,0.58,0.97,0.64,1.33,4.71,2.92,5.01,0.26,0.38,0.25,0.28,1.89,3.81,0.99,3.15,1.51,2.8,0.95,2.49,0.8,1.81,1.19,7.48,0.27,2.84,1.27,1.42,4.64,0.58,2.88,8.05,5.81,4.61,1.19,0.38,3.41,1.62,1.74,0.21,2.34,1.3,2.02,0.5,1.74,1.64,1.65,5.74,1.45,1.37,2.15,3.93,4.71,2.27,0.5,0.4,2.63,5.8,0.94,1.61,2.27,7.13,1.46,1.81,4.05,2.0,0.87,0.75,3.79,5.14,0.4…	0.19901	0.613156	-0.777507	OR2T10	7
GCTTCATCAAGATTCCGCGGNGG	1.459	0.8352	1.6027	0.53,0.85,3.41,1.19,1.98,1.36,0.6,2.93,0.92,0.24,0.91,1.55,7.11,5.24,1.38,2.86,0.3,0.63,0.89,1.52,0.13,0.21,1.61,0.67,3.35,0.32,1.08,1.44,3.48,7.07,1.8,4.38,0.72,0.44,1.25,0.13,0.73,1.29,6.37,0.64,2.53,1.01,1.59,2.36,0.12,0.15,4.73,4.85,0.11,0.82,1.2,0.31,1.16,0.17,0.33,0.7,0.12,0.11,1.0,4.16,0.51,0.24,0.25,0.21,1.58,1.75,0.55,2.33,0.28,1.87,0.1,3.6,0.93,0.04,3.34,0.11,2.96,0.33,0.24,0.39,0.35,0.…	-0.0132703	0.711842	-0.773273	FOXB2	6
TCCCCAGCCAAAAAGCAGCGNGG	3.3908	2.803	2.2783	1.95,1.74,1.72,0.75,6.94,5.52,0.4,8.52,4.07,9.39,4.27,1.15,3.92,3.71,4.3,4.85,1.22,4.02,3.54,1.69,1.73,2.49,3.48,2.26,3.62,4.16,7.38,0.51,2.87,7.02,2.96,4.87,3.53,5.26,2.49,0.68,1.47,5.3,4.52,1.87,1.63,1.49,8.32,6.02,1.14,5.95,6.13,4.83,8.35,1.94,0.49,3.29,1.77,5.58,6.93,1.03,2.83,8.28,8.4,1.2,0.73,5.02,1.21,5.62,3.32,7.55,3.14,2.36,3.45,2.01,2.27,0.88,1.33,3.55,1.45,5.33,7.82,1.82,3.95,1.74,1.45…	0.183454	0.675059	-0.770787	HTR5A	7
GTCTTGGTATCCATTCTGGGNGG	2.5333	1.946	1.9422	6.05,0.46,8.56,0.76,0.97,6.66,1.17,2.19,0.98,3.17,5.52,3.08,0.27,7.76,5.36,0.49,1.24,0.43,0.49,5.72,1.28,1.25,8.02,7.49,2.06,0.47,2.72,2.4,0.71,1.2,1.68,1.94,2.57,6.03,4.28,3.04,0.96,1.29,0.95,2.98,8.49,6.26,2.65,2.86,6.24,0.67,0.98,0.96,3.21,2.67,2.83,0.58,1.76,1.33,1.0,1.36,1.66,8.1,1.35,5.67,0.7,1.95,3.22,2.49,0.71,4.82,3.93,3.2,4.05,0.97,2.47,1.19,1.25,1.13,4.7,3.16,2.15,6.71,1.42,1.58,1.15,0…	-0.0140446	0.696552	-0.769927	MS4A10	6
ATTGGTGATGACGAGCCGTGNGG	1.2197	0.6748	1.3697	5.02,0.35,0.52,0.05,1.37,1.23,0.44,1.1,0.73,0.48,0.47,1.42,5.41,0.04,0.12,1.58,0.18,0.35,0.81,0.06,1.07,1.46,0.12,4.67,0.26,0.18,1.14,0.11,2.19,0.05,1.56,0.36,0.47,0.23,2.3,1.05,2.54,0.22,0.72,0.2,0.06,2.01,1.11,0.14,1.82,7.14,4.78,1.42,0.36,0.66,0.36,0.29,0.86,1.11,0.13,0.32,1.87,2.27,0.95,2.92,0.12,1.48,0.08,0.28,0.47,3.16,0.77,1.49,0.06,0.06,0.89,0.59,0.23,5.3,0.9,3.68,0.23,0.62,0.04,3.81,0.57…	-0.067982	0.697221	-0.768101	UROC1	6
AGGTACTTCAAAGTGTGGCANGG	3.2969	2.8372	1.8724	1.56,1.32,3.03,7.79,1.57,5.13,1.91,1.94,0.76,1.99,1.77,3.99,1.49,4.04,3.42,2.87,3.24,2.26,3.08,3.78,1.41,3.03,1.83,2.51,2.7,6.6,2.49,1.55,2.46,2.8,2.49,3.9,3.3,1.85,3.29,4.02,1.69,2.45,3.02,2.77,4.38,4.35,3.9,6.89,7.81,1.87,4.72,3.98,2.65,2.37,2.53,4.65,4.23,6.35,0.99,3.77,3.19,0.64,1.36,3.9,7.8,4.64,2.08,3.61,0.87,2.36,4.28,2.0,1.87,0.89,2.32,1.31,2.55,1.64,8.13,1.69,1.74,5.94,4.36,2.17,7.32,1.3…	-0.163218	0.620154	-0.767078	NCR2	6
GGTGCGCTCCTGGTGCGCGGNGG	2.166	1.4166	1.9406	0.71,5.21,0.64,3.65,4.75,1.03,0.15,0.44,1.05,3.4,7.22,6.56,5.83,1.64,1.3,0.38,2.12,0.98,0.47,1.12,1.9,5.4,1.05,0.63,2.29,1.99,0.52,1.07,2.71,0.93,6.6,2.91,2.84,1.15,0.83,3.59,1.81,2.14,0.78,1.86,2.13,2.63,1.13,0.66,1.3,1.31,7.28,1.89,0.18,3.2,2.58,7.44,0.33,0.77,4.46,0.84,6.89,0.96,1.15,1.32,2.1,0.35,0.15,3.52,0.51,3.74,0.65,3.47,2.35,2.3,6.45,1.32,0.62,0.3,0.47,0.37,0.29,0.73,0.97,5.9,2.14,1.73,…	-0.416683	0.675964	-0.764574	CYP26C1	5
AGAATACGGCTACAGCACGGNGG	1.8188	1.0982	1.8829	5.4,4.11,4.05,1.9,3.21,2.89,2.51,0.03,0.61,4.61,0.27,0.34,1.82,1.99,6.2,0.27,0.37,1.22,0.11,0.32,0.85,0.96,0.5,0.87,0.42,0.21,0.53,0.62,0.2,2.08,0.84,3.3,0.96,1.02,3.94,2.91,4.14,1.51,1.48,0.18,3.76,1.73,2.53,2.85,0.29,0.31,0.09,1.06,2.97,1.91,1.83,4.16,2.11,5.34,0.8,0.66,0.21,2.1,0.1,1.38,2.24,3.39,0.08,5.59,2.07,1.89,0.17,0.72,0.84,0.22,0.5,0.21,2.41,1.26,1.0,8.17,3.69,1.92,0.23,0.37,2.21,0.81,…	0.0631948	0.733509	-0.760415	SLC39A12	6
AGGCGGAGCGTAGTTCTCCGNGG	2.4552	1.9011	1.8693	2.46,0.12,1.99,1.01,3.1,0.81,1.52,1.0,2.29,1.97,2.85,1.35,2.09,6.88,2.34,1.41,2.95,4.34,5.16,2.62,1.39,3.2,1.04,2.54,1.58,3.65,1.77,0.52,1.44,1.28,1.23,0.53,0.12,4.26,1.84,1.91,1.28,0.24,1.89,0.82,0.18,0.38,3.77,1.08,4.32,1.71,4.04,2.26,2.23,1.62,2.48,2.65,1.47,1.63,4.06,1.93,2.09,0.89,2.96,5.52,2.11,1.09,1.54,1.83,0.21,1.44,3.86,0.4,0.45,1.66,1.05,1.74,1.2,2.51,1.44,3.39,1.51,2.58,5.12,4.12,1.01…	-0.0276219	0.691356	-0.760363	SPACA1	6
GAGATCCGTACAAACCTCAGNGG	1.6811	0.8739	1.8751	0.19,0.02,1.19,0.55,1.59,0.34,3.0,0.98,2.62,0.27,0.7,0.2,0.98,0.5,0.34,4.15,0.02,1.27,0.96,0.44,0.13,2.22,2.61,6.58,4.91,5.4,0.25,3.35,1.03,1.73,2.11,1.32,0.13,0.28,1.0,4.21,0.35,1.1,5.86,0.27,1.29,0.25,3.75,3.5,0.1,2.53,0.72,0.76,0.47,1.07,0.5,0.06,4.33,5.16,0.96,2.82,0.28,1.13,0.88,2.01,0.3,0.07,0.19,4.27,5.92,0.07,5.92,0.33,0.16,0.25,0.45,1.64,2.26,0.66,0.5,0.33,2.81,1.12,0.05,2.9,0.49,3.3,1.9…	-0.0063052	0.700228	-0.759583	FAM71A	6
CCATTGCATTGGGCTCACAGNGG	3.65	2.8451	2.661	1.44,6.0,4.08,0.66,2.16,3.49,7.4,1.93,1.28,0.83,6.45,0.7,0.75,2.08,5.13,2.17,1.64,1.06,2.72,1.25,9.18,7.51,0.65,8.22,7.67,0.32,4.8,0.86,4.3,7.66,6.14,3.15,3.13,1.37,0.4,1.27,7.75,9.14,8.44,1.11,2.04,4.19,5.61,7.83,4.37,0.97,6.08,3.54,3.07,0.64,1.31,2.03,6.65,1.51,0.79,2.89,5.11,1.44,2.65,0.84,2.2,0.24,3.76,0.4,1.86,2.45,5.82,1.19,0.48,0.96,1.96,0.79,4.01,2.2,1.04,1.05,0.8,1.17,1.88,3.91,8.7,3.88,…	0.114061	0.678549	-0.756058	OR4D10	7
GCTACATCACCAACCTGCGGNGG	2.1561	1.4017	2.0848	5.81,4.2,0.47,0.09,1.04,0.07,0.61,0.91,5.09,0.37,0.07,1.03,0.09,3.01,0.73,2.42,4.03,0.88,5.43,1.92,0.27,2.43,6.74,0.22,6.88,2.31,0.26,2.42,5.83,2.12,0.37,7.64,4.02,2.18,0.13,0.1,6.85,1.96,1.2,0.54,1.32,1.25,2.16,1.83,1.25,0.13,1.73,0.37,3.17,0.81,6.46,6.25,3.02,0.13,4.55,0.46,0.5,5.41,0.61,0.28,0.11,5.31,0.44,0.48,0.49,0.3,1.35,5.83,1.84,0.77,1.68,0.11,1.52,1.12,0.26,0.58,3.05,2.41,0.14,6.32,0.15…	-0.0961042	0.682708	-0.754762	KRT84	6
TGTGTTTCCTAGGTTTGCAGNGG	3.3733	2.8242	2.2009	1.75,4.2,0.65,4.41,0.89,2.64,4.36,3.87,4.01,3.97,8.01,1.62,0.79,3.3,2.14,3.73,1.06,2.19,2.27,3.81,2.58,1.23,7.84,4.83,2.06,2.15,1.03,1.83,1.82,6.35,1.43,2.42,1.97,5.57,1.95,6.5,3.0,2.04,1.82,3.15,4.17,7.83,2.03,3.36,2.03,1.88,5.54,3.39,1.82,2.9,1.85,4.57,1.61,4.55,1.88,1.72,1.95,3.57,4.86,2.78,1.38,3.7,2.78,2.63,1.69,3.87,3.42,1.5,1.15,2.46,6.57,1.27,2.98,5.21,2.28,4.22,1.09,0.86,1.07,6.39,1.3,4.…	0.0425669	0.644824	-0.750042	GLT6D1	6
TATCTCGGCCACTAAAAGAGNGG	1.5762	0.8861	1.781	0.28,0.07,1.11,1.21,2.09,3.32,0.15,2.29,0.62,0.17,0.71,0.48,0.53,0.33,0.93,0.61,0.27,0.49,0.34,6.25,1.06,0.77,2.63,0.44,2.04,1.86,1.3,0.95,2.33,2.85,1.22,0.65,2.46,0.22,3.26,2.4,0.76,2.84,7.74,0.19,1.01,1.42,4.54,0.5,2.84,0.17,1.0,0.66,1.51,0.3,1.26,1.4,1.59,0.19,0.74,1.92,0.24,1.71,2.86,5.56,1.03,1.07,0.39,1.43,0.19,0.6,1.6,2.59,0.76,0.43,0.4,0.81,2.14,0.26,0.39,5.16,3.67,0.58,0.54,0.16,1.44,4.3…	-0.0700289	0.724281	-0.744362	PIWIL3	6
GGAGGCGCCTACACTTACGGNGG	1.713	0.8889	1.9119	1.35,0.61,0.16,0.18,1.17,0.16,0.36,1.57,1.43,0.73,1.54,6.36,1.29,0.35,4.02,4.48,7.29,0.07,0.09,0.55,1.05,2.56,0.07,5.04,0.28,0.97,4.55,1.0,1.49,0.5,0.86,0.08,0.03,5.52,4.45,0.36,2.83,6.0,0.14,0.15,6.96,0.32,5.29,2.46,0.26,4.61,3.69,0.74,5.66,0.89,0.56,5.66,0.08,1.47,7.0,4.12,0.25,0.15,1.84,0.06,0.08,0.72,0.02,3.17,0.13,4.9,1.52,4.84,1.69,0.06,0.41,1.99,0.08,0.64,3.82,2.87,5.63,1.99,1.05,0.53,2.22…	-0.0636759	0.752951	-0.737443	TLX1	6
GCCGGCACACTGCCACGTAGNGG	2.4377	1.7283	2.1701	3.85,2.64,1.44,5.69,2.55,0.28,0.33,3.45,0.32,0.67,1.93,0.54,1.17,2.68,8.4,0.56,1.23,5.53,2.79,0.21,7.53,5.5,7.05,3.56,2.06,7.82,0.82,0.22,1.02,0.76,4.1,0.22,0.3,1.41,4.56,0.63,0.75,0.95,1.05,0.53,5.03,5.25,0.86,1.5,0.85,1.46,5.19,1.27,2.38,6.86,2.6,0.39,4.08,0.76,1.8,4.5,1.78,1.16,2.58,1.53,0.69,6.91,1.87,1.02,2.32,3.23,1.83,2.48,4.05,0.16,1.51,0.79,7.55,2.07,0.35,0.32,2.76,4.34,1.57,5.02,4.82,5.…	0.020168	0.669152	-0.727631	OR2C1	6
TATGAAGAAGTTCTTCACCGNGG	3.1327	2.5924	2.0218	3.96,1.61,2.99,3.22,1.36,5.84,3.4,2.56,8.44,1.22,4.19,7.67,3.23,1.62,1.05,5.22,1.79,2.91,1.55,1.93,7.94,2.3,1.9,2.57,3.34,3.19,1.72,0.64,1.09,1.41,2.11,3.51,6.71,1.93,0.37,1.18,5.84,1.36,0.52,1.73,7.03,5.21,3.88,2.31,1.66,1.5,2.35,2.92,2.96,0.77,0.78,2.99,1.85,7.95,1.02,1.24,4.13,1.67,4.11,3.74,4.33,4.32,2.56,1.04,0.78,3.29,3.36,2.19,1.42,2.86,1.04,4.77,7.53,1.76,4.42,2.6,3.49,2.46,3.63,6.85,3.8,…	-0.285308	0.710741	-0.71818	PLA2G2F	6
GGTGACGAGCGCCTTCCGCANGG	2.2824	1.6878	1.8733	2.98,3.74,0.87,2.54,4.45,3.04,0.84,0.93,1.13,6.2,3.58,0.36,0.35,2.44,0.79,0.51,0.78,0.32,1.58,0.65,3.71,0.35,1.84,0.83,1.37,1.21,1.01,1.02,0.65,3.5,1.68,1.06,5.52,1.35,3.44,5.01,2.38,0.71,5.06,1.63,3.07,0.64,4.36,2.09,4.7,5.81,2.47,0.89,6.35,3.56,7.45,2.83,2.23,2.99,0.91,0.25,2.95,1.72,2.4,4.88,0.5,0.43,0.44,1.38,1.42,5.97,7.06,0.73,6.51,0.98,0.32,0.39,0.38,0.3,0.81,2.21,2.21,0.95,3.87,1.56,0.82,…	-0.042513	0.728253	-0.714865	NPFFR1	6
TGGACAGCGCGCAGTCCCCGNGG	2.7319	2.0005	2.312	3.52,3.68,3.1,6.38,6.27,4.53,0.34,0.3,3.56,0.74,0.9,7.98,1.57,2.04,8.76,0.27,1.17,2.93,1.0,0.4,1.22,3.52,0.66,3.27,2.52,8.33,5.1,0.14,6.68,3.77,1.37,1.64,5.89,6.79,5.48,0.61,7.41,7.04,0.17,7.07,0.03,3.99,7.32,0.48,0.16,0.63,0.28,2.3,0.88,3.85,4.44,5.07,0.55,1.58,0.25,2.45,0.91,5.53,6.48,0.95,3.83,1.43,6.91,0.5,0.79,1.07,2.45,4.44,0.6,1.31,1.47,8.11,0.97,0.66,4.35,2.31,1.07,1.35,3.24,2.82,1.48,6.5…	-0.378744	0.690164	-0.713379	CDX2	5
GTAGTGCAAGTAACCCCCGTNGG	1.6375	0.733	1.9418	0.69,6.2,0.62,0.06,6.55,0.51,5.21,0.94,1.2,0.18,1.88,0.82,0.05,0.03,5.35,0.93,0.6,1.74,0.66,5.93,0.71,0.17,0.09,0.57,0.05,0.39,0.15,1.62,0.6,2.45,0.25,0.91,0.21,1.95,2.13,0.06,3.51,0.41,0.6,2.49,6.35,1.98,0.48,0.26,0.77,0.33,0.24,1.7,6.06,0.0,0.58,0.7,3.23,2.99,1.57,0.02,0.18,0.35,3.56,1.45,0.09,1.55,0.15,0.61,0.25,0.11,0.84,3.19,1.74,5.65,0.66,5.46,0.64,0.27,0.17,1.65,0.83,1.14,0.02,0.47,0.18,1.…	-0.0543438	0.689659	-0.712936	KRTAP13-3	6
TCAGTTCCCATATGGCCACGNGG	2.2885	1.4596	2.2012	1.13,0.87,2.63,0.87,1.36,6.76,0.21,4.57,7.16,2.11,4.37,0.65,6.9,0.37,4.04,1.74,0.16,1.05,1.72,1.72,0.46,2.03,0.18,4.57,3.1,0.52,3.77,0.04,1.49,0.25,0.04,1.02,0.42,1.26,0.44,8.06,0.22,2.49,1.46,5.31,4.52,2.66,3.27,0.55,3.46,2.63,0.12,2.01,3.56,1.45,2.92,4.94,4.21,4.54,1.02,1.82,7.35,6.89,4.24,2.88,0.36,7.24,0.49,2.36,8.26,0.23,4.29,1.49,0.88,2.17,1.29,5.07,2.28,0.39,3.91,2.71,3.53,4.03,0.67,1.71,1…	-0.0206059	0.641242	-0.711749	IL12B	6
CATGAGTCACCCGCACACCGNGG	2.3278	1.5224	2.1413	5.6,0.35,1.54,1.95,0.24,6.32,1.11,5.2,3.23,1.82,1.82,1.97,1.29,0.22,3.67,0.44,0.25,0.64,0.49,2.45,6.31,0.79,2.32,4.11,4.73,6.91,0.31,1.47,0.99,0.84,4.41,0.41,0.74,0.99,0.83,2.18,2.98,6.54,2.93,1.53,1.43,3.74,4.5,7.48,1.21,2.59,1.21,1.73,1.02,0.26,0.62,0.86,1.82,1.61,0.21,3.81,0.19,1.93,0.69,0.91,0.67,0.36,3.67,7.39,0.35,7.87,1.79,1.45,1.08,7.0,2.79,6.65,0.9,1.55,0.4,5.49,1.03,0.14,4.44,0.41,0.56,…	0.334247	0.745522	-0.710805	POU4F3	7
ACTGCTTCATCAAGATTCCGNGG	2.5771	1.7417	2.4031	2.13,4.94,5.47,0.7,1.48,0.85,3.6,8.47,5.7,3.91,1.2,0.71,0.18,0.88,1.83,6.36,0.61,4.56,0.08,0.55,0.49,4.72,1.4,4.53,1.01,6.7,4.28,5.29,2.16,6.52,1.15,0.02,3.78,4.31,3.29,0.71,0.28,4.28,0.23,2.75,7.52,0.75,0.2,7.66,0.75,0.45,2.31,4.18,2.46,3.16,0.32,0.15,0.1,0.4,4.69,1.41,0.7,2.33,5.99,2.8,4.06,2.5,2.44,3.39,0.57,0.04,3.94,6.84,1.42,5.41,0.83,4.45,0.04,2.43,4.48,7.06,4.84,0.36,3.14,0.09,0.41,1.75,5…	-0.0986625	0.684878	-0.708928	FOXB2	6
TAGCTTATCCAGGAAATCCGNGG	1.6676	1.3037	1.3571	1.11,4.28,2.04,3.46,0.39,0.99,0.36,1.87,2.64,2.69,1.73,2.67,2.23,1.61,1.83,2.15,1.03,0.8,0.32,0.96,1.29,0.58,0.36,0.66,0.3,2.76,0.45,1.6,2.74,0.32,0.38,1.69,0.09,4.05,1.37,1.62,1.77,5.68,1.11,4.84,0.21,0.58,0.26,1.88,1.0,2.8,0.71,2.71,1.12,0.52,0.76,2.51,2.75,1.91,0.77,0.28,1.96,3.98,1.28,1.29,3.22,2.94,0.48,1.72,2.29,2.16,2.0,2.74,1.48,0.89,1.43,3.03,0.5,5.9,0.96,0.71,0.24,2.22,1.63,1.73,0.32,0.…	-0.0430158	0.703563	-0.704553	GLRA1	6
CCTGCCCTTACAAAGATGAGNGG	3.1524	2.4104	2.5093	0.77,2.73,1.97,2.25,0.72,0.53,5.2,2.29,5.03,1.61,2.23,0.12,2.11,1.25,1.23,1.2,7.91,0.37,6.19,2.82,1.91,0.66,6.34,0.68,1.32,6.48,0.79,0.97,1.26,1.41,0.4,0.76,0.15,0.97,6.6,0.51,2.9,4.09,1.14,3.88,4.31,0.29,2.93,0.35,8.45,0.72,0.12,3.99,0.21,7.87,1.67,8.26,1.24,5.6,0.35,2.09,4.99,1.53,6.09,2.26,0.91,3.76,7.82,1.66,0.52,0.17,6.95,0.32,6.64,0.9,3.11,1.98,1.78,0.39,4.19,4.72,8.15,0.29,7.8,5.7,1.94,7.3…	0.265267	0.652815	-0.704488	TRIM42	7
TCATGTACAACAGCTTCCCGNGG	1.966	1.0628	2.1201	1.15,1.27,0.55,0.72,0.75,2.47,1.78,0.91,0.62,0.81,3.94,0.5,6.57,5.6,3.19,0.34,0.96,5.63,2.65,0.73,0.21,1.55,0.07,0.11,0.18,0.07,0.21,2.45,0.17,5.09,0.09,1.5,0.06,0.1,3.08,6.24,0.08,0.18,0.03,6.51,0.05,0.04,0.07,5.66,0.46,1.25,0.11,1.8,7.06,6.39,0.78,1.71,0.77,7.86,2.98,7.88,0.63,0.13,5.83,0.37,1.64,0.04,2.1,0.48,0.99,0.56,0.21,6.81,0.59,3.73,0.16,5.04,0.31,0.52,0.06,3.65,3.27,0.24,7.36,0.55,0.12,…	-0.253478	0.700096	-0.702482	SLC32A1	6
CAGCTGCTCGAAGTCGGCCGNGG	1.738	1.2461	1.448	0.16,0.52,0.24,0.58,1.68,0.23,0.9,4.16,0.99,0.42,5.65,0.85,2.84,1.26,0.98,0.87,1.35,1.59,0.79,1.02,1.44,2.06,0.18,0.67,0.85,1.7,3.29,1.02,0.63,1.09,0.23,1.84,1.37,6.54,0.74,0.58,4.55,0.37,1.68,4.43,2.32,0.36,1.27,1.32,5.13,0.99,1.01,6.0,1.86,2.13,1.17,2.88,2.06,1.57,1.22,2.7,2.18,0.55,3.53,3.01,1.7,1.22,1.61,1.71,0.26,0.81,0.62,0.32,0.61,1.29,1.89,0.95,1.17,1.54,1.23,1.68,0.4,1.16,0.17,1.18,0.77,…	-0.0468273	0.662632	-0.688605	B3GNT6	6
GTAAACAAATCCACACCTGGNGG	2.9293	1.9297	2.7405	7.93,0.69,0.94,9.01,0.48,3.29,7.06,2.98,8.5,1.59,0.11,1.97,0.96,0.19,0.12,8.0,6.69,3.26,1.76,0.44,2.17,1.0,0.52,0.74,8.31,0.42,0.39,3.69,0.38,9.26,0.51,0.67,0.93,0.12,1.11,0.46,1.29,0.22,1.0,1.27,0.02,2.45,4.32,0.87,4.76,0.9,1.41,0.71,0.11,4.0,0.24,9.31,0.44,0.71,6.82,9.17,0.39,8.68,2.92,0.12,5.55,2.83,0.21,8.53,0.41,8.51,1.3,2.2,0.41,7.31,2.2,8.6,1.67,0.38,2.88,0.24,2.03,7.14,6.61,8.62,2.87,0.19…	0.0189859	0.705744	-0.688498	RBM46	6
TACTTGTCCACAGGTCCCAGNGG	3.5747	2.9341	2.337	6.47,2.77,6.5,1.2,5.3,1.91,1.84,5.17,1.0,7.35,7.66,4.9,3.18,4.26,2.48,4.93,1.75,2.89,3.03,5.61,3.8,0.82,2.89,3.66,4.23,3.55,2.86,6.08,8.82,3.82,4.0,1.67,9.14,4.04,2.97,0.72,1.53,6.06,3.52,3.44,3.57,9.7,5.13,1.7,0.85,5.22,3.42,3.96,3.95,1.28,1.22,1.97,1.21,6.65,6.04,5.4,3.76,3.97,5.95,3.5,3.1,6.73,2.19,3.24,1.14,1.55,2.56,1.0,4.81,1.07,4.74,1.48,1.85,2.81,1.13,1.84,0.86,4.01,1.42,7.09,2.98,4.87,3.…	0.127815	0.660185	-0.688342	SIX6	7
GGTGAAGGTGCGCCACCGCGNGG	1.4173	0.9563	1.3177	1.99,2.33,1.26,0.24,0.62,0.33,0.08,0.52,0.38,1.82,1.95,0.5,2.15,4.04,0.99,0.3,4.38,3.81,0.8,0.9,1.31,2.2,4.65,2.54,0.16,0.16,2.4,0.91,4.77,0.24,1.82,4.51,0.79,4.41,0.88,0.48,0.56,1.18,1.63,1.94,0.16,2.78,0.64,0.29,0.56,3.08,4.63,0.11,1.91,4.05,0.26,0.36,0.81,0.4,0.65,2.26,3.43,6.32,3.94,1.81,0.91,4.73,0.8,2.35,3.88,1.65,2.01,3.9,3.25,2.3,3.74,0.88,0.64,1.61,0.42,5.16,0.36,0.25,4.22,0.72,0.65,0.27…	0.0975079	0.677714	-0.688105	PDX1	7
CTAATGCCAGAGAACGGACCNGG	2.1425	1.6759	1.6247	1.55,2.07,3.05,2.25,1.3,1.29,4.02,1.42,1.87,2.03,0.81,0.21,3.24,1.3,0.45,2.59,5.88,3.05,2.62,0.73,2.15,3.08,1.68,0.86,3.72,4.95,0.12,2.2,0.78,1.64,6.3,1.08,1.68,3.69,2.3,0.67,1.15,0.18,6.22,2.79,1.25,0.73,3.75,0.84,0.66,0.64,2.53,2.13,3.54,7.66,1.38,1.02,1.25,1.6,3.24,1.61,2.05,1.68,1.83,0.58,7.32,5.26,2.97,0.89,7.5,0.69,3.21,1.57,1.33,0.26,2.61,0.27,3.61,4.13,1.1,1.22,1.14,4.46,2.74,3.1,3.84,1.3…	0.219957	0.668389	-0.687774	NEUROD4	7
GGAATGTCTCAATTACACAGNGG	3.215	2.703	2.236	7.87,0.66,0.9,1.81,5.39,2.08,1.93,0.75,3.5,5.35,1.96,5.89,1.89,2.55,3.12,2.38,1.82,2.1,1.98,1.32,2.07,7.51,0.61,10.08,0.78,3.51,8.25,8.57,0.62,7.64,1.25,3.34,1.28,2.64,1.69,6.99,4.41,3.46,1.78,6.59,1.69,2.9,4.19,4.92,4.88,0.43,4.77,1.6,8.58,2.28,1.21,3.19,3.68,3.29,1.83,1.11,0.68,2.89,3.08,9.34,5.18,4.21,3.13,9.76,2.41,5.79,1.15,1.3,2.27,5.71,4.71,10.34,4.31,1.89,3.16,1.64,0.65,4.62,6.17,0.77,7.2…	0.147754	0.749972	-0.684472	TCHHL1	7
GTACATTGCGGACACACGAGNGG	1.3187	0.7499	1.4234	2.13,0.68,4.54,0.51,0.61,0.51,2.1,0.28,0.05,2.3,2.21,0.45,3.88,0.66,2.25,0.65,0.25,0.87,1.18,0.64,0.21,1.86,0.09,1.15,0.53,4.63,0.06,0.36,2.16,4.2,0.14,0.78,0.16,0.2,0.83,0.33,3.81,1.0,0.24,0.39,1.08,0.28,0.39,2.64,0.7,0.24,2.18,1.88,2.26,0.25,0.21,0.84,2.57,0.1,0.42,1.21,0.47,3.12,2.91,0.93,0.33,0.65,3.12,0.27,1.27,2.59,3.78,0.22,3.14,2.71,6.28,2.47,0.32,0.17,3.28,0.25,0.49,3.31,2.88,0.06,5.19,5…	-0.394577	0.692794	-0.683635	KRT35	5
ACCAGCATACAAAGCCCCCANGG	2.8182	2.001	2.3896	7.5,2.08,1.13,0.24,3.63,1.73,1.65,1.36,0.73,1.71,3.21,2.51,1.5,2.13,3.59,7.89,0.3,1.04,8.95,4.04,6.09,3.77,0.7,2.59,2.09,3.75,3.3,2.35,2.18,0.66,7.59,0.19,1.45,2.03,6.05,1.87,8.67,3.42,7.46,1.4,5.35,0.58,1.72,2.89,1.57,1.56,0.91,7.36,1.07,3.9,7.03,0.35,1.0,2.71,0.18,0.34,2.6,1.48,1.51,1.11,0.44,0.09,1.48,1.79,0.55,0.09,1.87,8.85,3.85,1.52,4.45,0.31,0.95,5.33,1.34,0.33,1.2,5.38,7.57,7.79,0.77,0.29…	0.143075	0.650014	-0.683525	ZNF804B	7
AACACCTTATGGTATGACAANGG	1.8469	1.1203	1.9236	0.49,0.9,2.08,2.12,3.0,0.88,0.82,0.11,6.41,0.31,3.46,1.07,1.07,6.35,0.48,0.2,0.62,0.16,1.51,0.2,2.36,1.48,1.32,0.69,0.36,3.26,1.49,3.33,0.63,0.07,0.51,0.99,2.43,1.6,5.76,1.61,0.15,1.69,5.28,1.6,0.72,2.54,2.87,0.13,3.64,0.17,1.19,0.36,3.9,5.04,0.51,1.19,0.3,7.44,0.41,0.43,0.33,0.45,0.24,0.52,0.52,3.1,0.72,0.62,0.16,1.15,1.36,0.32,2.8,0.58,0.83,0.21,0.69,0.36,2.34,0.12,0.11,6.68,0.46,3.92,3.15,1.13…	0.0615242	0.686298	-0.683247	CYP7A1	6
GCGGGTTTGCAGTTTCCCGTNGG	2.3114	1.7838	1.857	0.66,3.53,2.11,0.74,0.72,1.88,6.29,2.37,3.69,0.87,0.45,2.62,3.11,5.66,2.18,0.36,1.98,1.92,5.38,1.06,7.75,0.2,0.5,7.72,3.53,0.67,8.18,0.37,2.68,3.58,5.96,1.29,1.67,0.72,2.38,1.25,2.39,1.51,0.3,4.35,1.11,2.15,3.6,2.93,3.95,1.22,2.21,1.65,2.14,2.96,0.53,0.38,1.22,2.49,1.82,1.66,1.21,1.36,1.74,1.39,2.55,7.09,5.55,1.51,0.66,0.44,1.19,2.36,3.73,1.55,7.2,0.96,0.4,3.28,0.48,4.67,0.12,2.42,0.08,1.71,2.61,…	-0.252227	0.636451	-0.68273	HIST1H2AA	6
GGCATGATCCTCCTGATCCGNGG	2.0672	1.3978	1.9998	1.74,8.21,0.75,0.46,0.08,0.11,0.48,0.28,0.35,0.73,1.7,5.36,3.75,6.98,2.4,1.19,2.23,0.19,0.74,1.6,0.85,1.11,2.65,7.61,4.26,5.89,0.54,0.42,1.24,1.64,0.98,0.06,0.2,2.53,4.24,3.61,0.51,1.45,6.31,2.32,2.2,0.83,0.26,0.83,0.89,1.42,2.95,1.56,4.12,1.09,6.47,1.26,2.68,1.65,1.24,3.07,0.79,4.35,2.75,0.67,1.48,2.39,2.92,0.29,1.07,2.94,4.71,0.63,1.59,3.46,0.7,1.96,0.92,6.64,0.3,1.49,4.46,5.74,2.62,1.46,0.32,7…	-0.12345	0.687483	-0.680637	OR9Q2	6
GGATTGAAATCATCACCAGGNGG	3.0061	2.077	2.7701	4.92,0.47,3.84,0.05,1.28,2.23,3.28,1.16,0.57,0.06,6.59,1.16,7.7,1.93,0.89,0.66,3.15,3.15,0.34,1.64,3.22,0.44,2.13,2.48,3.69,6.76,0.88,3.38,0.11,0.29,2.52,1.8,6.36,0.07,2.33,3.22,0.1,0.52,0.79,1.08,0.06,0.8,0.64,4.64,0.25,7.24,6.98,7.06,3.31,1.12,9.02,8.01,0.26,6.48,7.3,0.05,0.08,7.18,0.26,1.38,7.2,6.72,1.66,1.99,7.81,1.69,0.14,0.12,1.44,6.81,9.44,7.81,8.78,4.48,5.25,0.35,2.43,0.83,5.27,5.93,6.77,…	0.268875	0.681403	-0.679888	TAAR6	7
AACATGCTAATGAGTCCCCGNGG	1.9326	1.117	2.0171	0.06,0.18,1.79,6.47,0.24,4.52,1.49,1.3,5.62,5.28,1.26,6.71,1.86,5.37,2.2,0.05,1.3,0.59,0.28,0.65,6.06,0.26,0.2,1.14,0.12,3.71,1.75,0.04,0.32,6.2,7.43,0.79,0.83,0.27,0.15,0.73,3.12,1.29,0.21,0.37,3.44,0.09,0.53,1.53,7.64,0.12,3.27,1.25,0.19,1.78,1.65,0.63,1.66,4.43,3.9,0.82,1.09,6.26,0.41,0.34,1.37,1.1,2.15,0.73,1.55,1.44,3.26,2.65,2.55,2.46,3.77,5.46,0.19,0.08,0.87,0.13,3.29,0.32,0.13,0.15,3.11,1…	0.0710152	0.695775	-0.676408	OR10H3	7
TGAAAGAAGAATCTACTCTANGG	3.6491	3.2055	1.9526	2.17,1.9,5.15,2.78,7.39,5.66,3.33,3.64,3.59,3.22,2.22,1.46,2.07,2.11,1.08,1.13,3.7,6.85,3.29,1.32,3.82,4.67,2.89,5.86,2.73,1.42,1.23,2.2,2.35,1.96,7.04,3.36,1.09,2.53,2.05,1.73,3.83,2.38,3.16,3.77,0.85,3.7,2.53,4.69,2.65,1.63,3.64,1.27,4.06,4.38,3.37,3.29,2.58,6.86,1.4,3.96,6.94,6.45,5.18,2.08,3.83,2.92,3.4,2.57,1.9,3.1,1.96,2.3,4.03,0.91,5.75,5.71,8.42,4.84,2.52,2.9,2.11,2.22,3.38,3.46,2.07,3.9,…	0.261265	0.654877	-0.676196	C10orf113	7
GTTCTTACCACTTAAAGACGNGG	1.9369	1.0695	2.0253	0.41,4.68,1.7,0.02,6.54,0.94,0.61,4.27,2.65,6.4,1.13,4.67,0.06,3.56,1.16,1.26,0.93,1.4,4.97,0.22,0.98,0.34,0.45,4.77,2.0,0.19,3.89,5.68,0.45,0.43,4.23,0.14,0.08,6.22,2.65,0.16,0.49,0.7,0.41,0.23,0.81,6.81,4.96,0.54,0.38,4.15,1.11,5.01,0.79,0.82,1.27,0.48,0.07,0.55,1.56,0.1,1.17,5.69,1.23,0.77,0.06,7.08,0.71,6.62,0.6,0.08,0.06,0.4,0.74,0.3,0.13,3.03,1.8,2.21,0.08,6.29,0.14,0.35,0.39,0.63,7.03,0.1,…	-0.184372	0.653565	-0.675179	G6PC	6
CATCGTCCGACAGGAAGTAGNGG	1.4524	0.8288	1.5546	0.51,0.66,0.47,3.92,0.28,0.92,5.02,2.25,0.7,1.92,0.4,0.06,3.75,5.55,0.75,0.33,0.54,0.82,0.21,0.55,0.47,0.09,0.47,0.33,1.08,2.43,0.16,6.55,0.3,0.68,0.44,0.3,0.57,0.74,1.33,1.35,0.46,0.41,1.77,0.39,0.27,0.84,2.43,0.51,1.15,5.65,6.22,0.54,0.15,1.05,2.93,5.54,4.29,0.21,0.52,1.75,0.59,0.21,0.24,0.08,1.52,1.76,2.16,1.56,0.55,0.2,0.62,0.71,2.06,0.35,0.93,2.78,0.67,0.32,0.23,1.45,4.34,5.2,2.69,0.09,1.28,…	0.0673752	0.611411	-0.675066	MMD2	7
AGAACTGCTCTGGTACCGAGNGG	1.4837	0.8717	1.6257	0.88,0.08,0.14,0.74,0.07,0.78,3.1,1.01,5.11,0.31,0.47,0.22,0.14,1.25,4.15,2.06,0.88,2.38,0.78,1.38,2.48,0.36,2.44,1.23,1.93,0.26,1.12,0.34,6.0,6.26,0.37,0.03,0.71,0.31,0.37,7.38,1.92,0.31,1.18,0.38,0.15,0.26,0.84,2.68,2.75,0.32,1.58,0.18,0.36,1.58,0.34,2.33,0.07,0.93,0.32,1.93,0.23,0.12,0.19,1.38,1.17,2.41,0.62,2.64,1.41,0.53,3.69,2.51,2.93,4.74,1.86,2.75,0.11,0.4,0.17,0.02,0.38,0.05,0.57,0.22,0.…	-0.180737	0.745369	-0.671725	TMIGD1	6
TGATCCTGATCAGATGAACGNGG	1.7272	0.8674	1.9412	0.26,0.3,0.07,2.45,0.59,4.65,0.58,3.77,0.82,0.13,0.32,0.09,0.42,0.09,0.45,1.0,0.45,5.8,0.05,0.35,0.6,1.52,0.36,3.18,1.89,0.3,1.1,0.23,1.29,7.03,6.38,0.32,7.06,1.25,1.02,0.92,7.36,0.64,0.1,4.43,1.19,0.28,0.92,4.41,1.52,0.72,1.36,2.89,0.33,3.76,0.17,2.41,8.41,0.93,0.32,0.89,0.11,0.82,0.64,0.65,2.69,0.6,0.1,1.31,0.22,0.32,1.39,0.32,4.49,4.5,2.01,2.08,0.13,6.87,0.24,2.23,5.02,2.06,4.0,4.76,0.16,4.41,…	-0.0623976	0.704272	-0.669166	GCG	6
GCAATTGCCCAAAAGCACCANGG	2.4733	1.5051	2.3878	7.45,0.77,1.05,7.38,2.28,5.9,0.13,4.04,0.3,0.33,2.34,7.17,0.37,4.48,0.63,1.96,0.84,3.18,0.97,4.26,1.84,2.27,0.16,7.42,2.5,1.03,3.78,2.11,1.31,7.92,1.8,2.56,0.22,0.27,2.86,0.2,3.14,6.13,1.27,2.86,1.27,5.66,0.7,7.89,2.46,6.14,4.93,0.23,7.61,0.17,1.39,7.65,0.46,0.17,1.65,4.3,5.79,2.86,0.38,8.02,1.91,0.26,7.85,0.64,1.18,0.86,0.31,3.92,7.99,0.95,1.1,0.67,0.63,4.8,1.3,0.14,1.88,2.97,0.33,0.21,5.28,2.87…	0.369431	0.616265	-0.668779	OR51V1	7
AGATCCTGCTTACCTCCATGNGG	2.861	2.1573	2.2903	0.91,6.54,1.99,3.77,1.32,0.29,1.3,1.62,0.97,7.69,3.1,0.09,7.21,0.96,0.29,3.0,1.47,1.57,3.48,3.32,0.63,1.39,2.03,1.44,0.45,0.38,0.24,0.59,2.02,1.43,2.81,0.97,0.08,3.05,6.41,4.18,1.61,3.62,2.23,0.71,2.18,2.5,1.2,6.33,1.86,4.23,8.29,1.31,1.1,4.23,3.82,3.36,4.64,3.44,2.74,1.47,0.6,0.55,2.43,2.95,4.09,1.41,3.19,6.98,5.68,7.56,4.73,1.55,1.29,4.24,5.56,6.88,7.54,4.63,1.81,1.67,3.14,2.14,7.12,6.95,1.6,2.…	0.11587	0.715463	-0.666507	AIPL1	7
TGTACCTGCTCGCTGCGGTGNGG	2.1591	1.6562	1.7473	3.5,0.17,1.52,0.81,1.78,2.76,1.09,2.54,3.1,1.28,3.77,0.71,2.2,1.6,0.92,6.24,0.77,0.81,2.26,1.23,2.01,7.5,1.43,1.17,1.25,7.25,0.17,2.51,4.04,1.49,0.86,1.36,0.72,3.38,5.15,1.81,3.11,0.26,0.47,2.52,3.09,0.64,1.74,1.8,3.34,0.47,7.67,1.55,0.88,6.77,3.2,0.52,2.73,0.9,1.92,3.56,7.12,0.58,3.41,0.9,1.35,5.96,1.19,3.84,1.64,0.33,1.73,1.27,2.01,7.58,2.6,6.05,0.62,0.48,0.16,2.19,1.93,2.29,0.66,0.77,8.2,7.41,…	-0.342991	0.672709	-0.665471	OR1L6	5
TAGAAGAGCATGATCCTGCANGG	3.0498	2.6472	1.7108	1.37,4.53,2.63,3.38,5.05,2.96,4.15,2.18,3.9,2.83,1.8,4.44,0.69,2.71,2.72,2.17,3.66,2.28,2.76,2.37,8.12,2.77,1.68,6.31,3.15,5.35,5.45,2.04,3.37,2.25,2.79,2.66,7.82,2.23,1.2,2.05,8.32,1.28,5.06,2.6,5.37,5.72,2.32,2.67,1.34,5.17,7.61,5.79,7.93,2.26,3.12,4.17,1.43,4.75,3.07,5.56,1.55,1.37,2.42,2.4,1.06,1.34,3.24,5.0,8.13,5.89,3.23,3.74,4.46,1.36,2.82,4.8,5.09,4.71,2.16,1.7,2.88,1.98,3.05,1.71,3.2,0.9…	0.20592	0.66826	-0.665276	GKN2	7
GATCAGAGCCATGCTCCCAANGG	3.49	2.6181	2.6151	1.27,1.2,1.23,2.19,5.85,0.68,3.85,4.29,2.53,3.55,0.71,5.4,5.78,2.18,2.39,2.01,2.39,1.17,4.84,1.97,1.06,1.38,4.04,2.46,1.79,3.91,0.95,1.14,2.8,2.01,2.94,5.86,2.47,0.46,2.3,6.38,1.62,8.92,7.72,3.79,9.67,0.53,7.78,3.09,8.18,9.32,3.57,1.55,2.22,8.91,1.05,7.2,5.93,2.34,2.69,4.31,5.99,2.76,1.29,0.78,3.49,4.83,5.34,0.29,4.19,3.66,0.84,0.41,1.3,6.3,1.73,5.2,1.43,7.3,3.07,0.74,2.44,2.22,3.72,0.4,4.61,0.34…	0.151399	0.663567	-0.664552	SLC36A3	7
CACTTGGTAAGATTCCCACANGG	2.7141	2.1415	1.9296	3.95,1.71,4.13,5.33,1.41,3.16,1.93,2.03,2.82,2.17,1.29,0.94,4.98,3.35,2.66,1.4,1.25,2.47,2.63,0.82,2.73,3.94,1.97,0.81,1.38,3.16,3.28,1.27,1.62,2.76,2.8,1.92,0.46,2.76,2.97,3.29,2.35,4.95,0.83,3.17,1.69,3.16,0.91,8.51,0.68,1.41,2.25,2.48,5.77,1.75,1.55,2.96,0.84,8.7,3.8,1.83,0.86,8.35,3.38,3.02,1.32,3.89,1.19,4.76,0.22,0.92,4.67,8.19,2.27,1.03,2.09,1.7,2.94,2.55,3.33,1.86,0.99,3.93,1.85,2.79,4.0,…	0.192585	0.654255	-0.657214	RXFP2	7
GCAAGGCTTTGACTGCCACGNGG	2.3052	1.6264	2.0775	0.55,1.82,1.92,5.8,1.08,0.36,7.83,4.24,1.42,2.75,6.2,2.02,0.44,1.69,1.58,0.07,5.14,1.35,2.26,1.65,7.24,4.2,7.9,0.78,0.34,1.81,1.87,1.35,1.9,0.6,2.77,3.83,3.83,1.53,7.64,0.87,0.43,0.27,0.25,5.19,5.75,3.31,3.33,2.23,1.19,0.72,6.02,0.26,0.28,0.35,3.91,0.14,0.63,4.32,0.87,0.31,0.55,0.24,2.58,1.42,0.64,1.61,0.18,1.62,4.58,3.47,3.4,1.97,4.85,0.17,0.05,0.4,0.34,6.14,0.33,1.08,7.34,0.31,7.92,3.0,7.59,7.7…	0.177546	0.6563	-0.654401	ZNRF4	7
CATTGAAGACAGCCACCCGCNGG	2.0792	1.5215	1.7849	2.79,0.81,1.52,0.96,1.57,3.22,2.54,0.91,0.79,0.6,2.49,5.44,0.57,0.8,2.82,1.05,6.62,4.35,6.61,0.33,2.55,1.77,1.49,4.24,0.24,0.34,2.42,1.28,0.61,4.55,0.42,2.39,0.34,0.58,0.68,4.21,1.7,1.36,2.24,1.84,6.14,0.71,1.93,0.73,0.41,0.55,2.47,0.8,2.41,4.17,0.45,3.1,1.41,3.02,4.0,2.88,1.37,0.41,0.59,0.43,0.83,2.14,1.0,2.54,0.66,1.02,0.39,0.52,1.59,1.28,2.06,1.17,7.85,0.51,3.42,1.19,3.52,1.46,0.72,0.34,1.35,0…	-0.188704	0.670324	-0.652439	SLC22A8	6
GCTGACTTACTGAAGCACCTNGG	2.2261	1.394	2.239	7.12,1.91,1.42,4.94,2.52,1.01,0.1,5.81,2.46,0.2,1.49,0.12,3.65,0.03,0.79,4.57,1.33,0.72,4.14,0.32,0.28,2.1,0.21,5.66,1.75,4.83,0.32,1.4,2.57,1.07,0.26,0.49,1.9,5.98,1.58,2.14,1.86,4.96,0.35,0.71,2.82,1.32,1.35,2.18,7.55,0.39,0.7,0.11,1.48,0.16,7.58,0.5,0.35,0.74,0.1,1.36,0.78,0.49,0.84,1.92,2.46,0.53,1.82,4.31,0.15,1.16,0.58,1.0,1.3,0.19,0.77,0.26,0.26,7.09,5.52,1.2,2.41,0.11,7.94,3.58,3.41,5.27,…	0.121781	0.616794	-0.651481	F13B	7
CCTGGTAAAGAAGATCAAAGNGG	3.7668	3.4478	1.5135	2.54,3.57,4.18,5.58,2.41,2.75,3.28,1.54,4.72,2.14,4.49,2.83,3.4,3.12,4.03,5.09,3.24,2.04,3.05,2.42,2.09,2.6,5.09,3.32,3.42,4.1,4.71,3.22,2.86,3.2,2.88,4.42,3.01,3.14,4.44,5.97,1.98,4.1,2.47,4.49,5.72,7.97,6.39,3.69,1.94,4.25,3.5,2.96,3.06,3.15,6.42,3.77,2.74,3.87,5.21,2.92,1.13,3.96,5.0,6.71,4.12,2.73,3.56,4.29,4.3,5.04,5.13,4.55,3.94,4.21,4.78,3.73,2.28,3.26,2.79,3.8,4.65,2.24,3.89,4.69,3.35,3.7…	0.347652	0.721639	-0.650536	SCRT2	7
CGAGAGATCATCCTGCCCAANGG	3.4759	2.9236	2.12	2.08,1.23,4.86,3.41,1.5,4.89,2.75,8.39,4.26,0.93,2.75,0.72,1.17,4.21,2.95,3.43,8.45,1.97,0.88,2.27,8.84,7.9,7.57,3.76,3.76,1.82,0.99,1.19,4.41,2.15,0.42,2.88,3.79,3.75,2.29,1.6,2.63,1.06,6.77,1.42,1.14,0.79,2.53,2.73,8.4,3.58,3.36,3.24,0.98,5.29,1.5,2.17,2.6,3.97,1.75,0.71,2.32,6.15,1.21,2.25,3.04,2.02,2.23,0.77,2.67,4.28,2.14,1.77,7.81,5.28,3.83,2.21,5.69,7.33,2.76,5.01,4.92,1.89,8.55,3.73,1.86,…	0.141384	0.646764	-0.645203	VAX1	7
GTGACAGAGTTCATTCTCAANGG	4.9247	4.2925	2.4421	3.82,3.57,5.39,3.35,5.38,6.93,4.14,4.29,5.14,2.34,4.22,7.52,10.95,3.24,2.03,3.72,9.0,10.86,2.79,1.45,1.56,10.99,6.32,6.14,2.12,11.12,4.8,3.84,4.24,4.09,3.78,3.12,3.21,3.78,2.08,2.53,2.63,5.18,3.37,5.29,6.88,4.8,3.22,2.46,2.25,6.64,3.0,4.11,1.58,3.26,7.4,2.11,2.36,6.01,7.61,4.65,4.71,4.75,3.07,3.37,8.34,2.71,1.97,2.28,2.96,4.28,3.93,3.19,4.84,5.02,5.29,5.82,5.48,1.75,3.52,3.42,4.37,3.36,7.85,3.94,…	0.220104	0.66414	-0.643436	OR8A1	7
GCAAAGTCATCCAAACCCAGNGG	3.3738	2.5738	2.5727	0.59,3.62,1.26,3.84,2.06,1.78,1.95,1.25,7.61,3.6,0.77,7.59,1.95,0.82,9.52,2.68,6.44,3.39,2.81,4.8,2.59,1.18,1.72,4.06,3.57,2.48,1.09,1.67,1.34,1.05,2.15,0.9,2.95,8.72,1.58,0.22,3.7,1.28,1.66,2.78,2.77,4.96,5.64,4.49,2.72,2.75,8.26,3.79,0.41,0.26,0.87,2.08,2.81,0.67,0.58,6.2,3.86,1.31,1.49,3.49,5.41,5.49,1.74,8.61,6.82,0.81,5.36,1.99,2.31,2.68,1.08,8.08,6.7,1.3,1.8,1.58,7.36,7.37,2.49,4.0,1.62,2.4…	0.0527535	0.676633	-0.643146	HTR3C	6
CGTTCAATGGAGAAAGCCAANGG	3.7124	3.2104	2.0077	4.65,2.87,3.81,3.65,6.74,3.07,6.77,2.71,2.25,9.21,6.4,4.29,1.97,4.09,2.31,3.09,2.91,2.79,3.07,1.17,3.46,4.64,6.49,3.38,4.69,2.84,2.13,1.91,2.0,2.89,1.2,3.25,8.77,3.43,2.99,3.67,4.62,3.21,3.6,5.52,5.72,2.38,1.07,3.48,3.56,8.9,2.87,4.87,4.82,5.19,4.78,3.07,1.58,4.14,2.89,4.61,3.8,2.59,7.14,5.79,5.31,2.43,1.84,3.62,5.16,2.34,2.1,4.45,3.71,4.6,1.05,1.8,2.49,1.73,3.49,2.58,2.63,2.23,3.78,6.23,2.21,3.7…	0.0587849	0.754614	-0.642411	FEZF1	6
ACTGATAAAGAAATACAAAGNGG	3.7137	3.3636	1.5379	1.91,2.39,2.96,4.23,6.94,2.34,2.54,1.65,6.38,3.08,4.27,3.83,6.59,5.29,3.21,2.32,2.63,3.82,3.08,3.61,2.68,2.2,2.63,4.76,3.97,5.82,2.55,4.67,2.96,3.02,2.7,9.09,1.16,2.39,7.62,3.25,3.88,8.9,3.15,2.89,2.85,3.71,4.27,2.21,3.33,5.28,2.1,3.84,2.77,2.77,3.44,6.85,9.13,2.89,3.68,1.79,6.32,3.35,5.16,4.39,4.97,2.52,3.91,2.57,2.48,7.1,6.98,3.47,2.85,2.37,3.02,2.91,2.61,3.68,3.18,3.67,3.34,2.55,4.31,4.12,1.42…	-0.054574	0.700685	-0.640579	OR6K6	6
GGCAAGCGAGAAGCTCCCGTNGG	1.9229	1.3135	1.7836	2.08,0.2,7.5,0.43,6.7,1.3,4.21,4.68,0.44,0.68,0.92,2.39,1.2,0.66,1.82,0.24,0.55,0.42,0.83,1.37,0.33,0.28,6.6,1.37,2.4,2.39,4.5,4.92,4.02,4.28,3.36,0.87,0.46,4.47,0.42,0.86,2.16,2.02,1.24,0.67,3.33,1.1,0.43,1.7,1.56,0.36,2.57,1.75,0.45,3.25,0.28,0.27,2.71,0.27,2.66,0.55,2.43,0.92,0.65,4.13,1.17,7.06,0.64,2.87,0.65,1.04,1.44,4.99,0.57,0.06,0.26,3.23,2.14,1.21,0.63,0.23,0.87,0.65,3.84,1.18,2.63,5.6,…	-0.170922	0.681829	-0.639267	RAX	6
TAAGTCAAGAAAATGCCCCANGG	3.1982	2.758	1.685	2.11,1.5,2.52,1.71,2.45,2.16,3.43,4.26,6.25,1.12,2.12,1.27,2.28,3.75,4.61,3.38,2.77,3.25,3.62,6.29,1.92,3.08,3.1,3.17,3.45,1.75,1.83,4.31,1.5,3.58,3.43,4.75,8.43,3.04,3.55,1.32,2.37,2.63,4.16,1.28,2.16,2.05,2.32,6.1,3.67,3.74,0.97,2.36,1.12,2.11,2.17,3.54,0.98,5.59,4.88,3.08,2.27,2.69,5.76,1.25,3.98,1.63,1.51,1.54,1.47,0.79,7.4,3.36,1.82,4.71,1.96,3.64,2.67,2.93,7.81,3.84,1.38,0.78,7.07,2.96,1.47…	-0.124684	0.659851	-0.637268	CEACAM7	6
GCTTCTGTTCTGGGAAAATGNGG	3.339	2.8768	2.1609	2.61,1.27,1.79,5.15,2.76,8.77,3.05,4.17,0.62,2.22,1.13,2.3,1.22,1.64,1.56,5.92,0.84,0.84,4.7,2.52,2.88,3.07,3.35,4.15,4.4,4.37,6.65,2.63,0.72,2.02,2.73,2.67,5.88,1.37,2.83,8.4,1.86,7.98,2.58,2.11,3.61,3.01,1.67,8.47,6.13,2.49,2.21,4.83,0.76,5.5,1.18,4.38,1.38,1.03,0.74,1.61,8.2,1.04,8.6,2.37,1.61,1.82,0.5,5.98,7.17,8.82,2.67,1.98,4.32,4.8,5.94,6.6,1.4,3.25,1.97,3.2,8.49,1.75,3.17,1.42,0.61,3.92,0…	0.296213	0.65696	-0.635941	RNASE12	7
CTTGGATATCTGAATCACGGNGG	1.8526	0.7443	2.2204	0.49,0.24,0.1,1.85,1.46,6.67,0.21,3.15,0.23,1.3,0.12,1.16,0.82,1.32,4.83,0.31,0.17,1.08,1.62,4.26,1.14,0.43,5.45,0.88,0.24,0.46,0.05,0.22,0.38,0.57,0.06,0.37,0.75,5.46,0.05,0.04,4.32,0.21,7.02,0.1,0.69,1.18,7.07,4.1,0.08,2.27,0.21,2.03,0.03,0.68,0.69,7.24,0.39,3.0,7.16,0.67,2.77,0.12,0.83,0.1,5.92,0.14,0.08,0.73,4.5,0.38,0.14,1.9,2.34,0.42,8.04,0.2,0.54,0.1,3.37,5.11,0.9,0.12,0.04,0.17,4.6,0.03,0…	-0.0827819	0.732194	-0.634289	FUT9	6
CTACTTACAGGCTTTAACGTNGG	2.2299	1.6456	1.7936	2.72,2.43,1.7,2.41,0.67,0.35,8.06,7.84,2.47,2.01,0.49,4.89,1.35,2.21,0.47,2.13,1.62,5.05,0.83,3.38,1.56,1.59,1.46,7.83,3.7,0.84,4.63,0.78,4.36,0.51,1.55,2.6,0.72,6.54,1.33,1.0,0.53,1.66,3.69,1.72,1.28,0.41,3.97,0.37,1.62,1.27,4.56,1.76,7.15,1.23,2.97,0.43,1.87,1.05,2.26,1.45,1.99,1.57,2.78,3.1,1.08,1.73,6.8,4.01,2.67,0.68,0.88,2.89,4.33,3.97,3.98,4.94,0.75,1.61,3.49,1.09,0.88,0.93,2.42,1.19,1.49,…	-0.284893	0.608995	-0.634252	ASZ1	6
GGCACTTTCTCCCAGCTCAGNGG	3.6481	2.8959	2.4797	7.42,5.27,1.75,1.72,8.07,7.14,2.43,5.89,6.12,1.89,4.12,1.49,5.83,2.08,1.99,3.48,3.49,3.42,0.87,1.34,2.67,5.14,5.83,5.08,8.11,2.62,6.42,0.78,1.63,4.26,8.09,4.05,1.4,0.96,5.66,1.7,8.36,1.87,1.09,5.35,4.71,3.01,2.64,6.31,6.01,0.6,4.57,2.67,0.21,0.65,0.94,1.86,6.26,1.8,0.97,2.14,4.31,2.37,3.14,8.64,5.68,5.68,1.75,7.31,1.48,5.16,8.11,1.09,7.01,4.09,6.29,1.4,2.11,4.93,0.35,3.78,3.07,3.24,1.04,4.46,1.3,…	0.00908268	0.662979	-0.629863	MYBPC3	6
ATTCATGGATTCATAGACAANGG	3.1105	2.5602	1.9917	1.91,1.91,1.86,1.94,2.26,5.36,1.88,4.39,1.53,1.91,2.49,3.52,1.04,3.36,5.56,3.57,8.25,6.05,9.14,6.06,2.75,2.29,3.91,6.08,2.59,9.2,2.72,1.89,1.92,8.0,3.46,1.71,0.43,1.7,1.84,2.49,5.94,9.37,3.62,3.27,0.9,1.58,2.18,1.73,4.05,2.89,0.93,1.42,1.73,2.77,1.4,1.55,2.86,1.07,3.43,1.73,2.08,1.66,4.01,2.02,2.46,6.87,5.1,0.53,2.57,3.4,1.44,8.24,4.9,1.93,2.21,3.0,2.11,2.98,4.43,7.94,3.93,1.43,4.65,2.76,1.3,2.92…	0.0479197	0.646551	-0.629547	PNLIP	6
GCAGCACTAGCGAGTCCACCNGG	1.8658	1.0253	2.0368	1.08,1.94,1.7,1.81,1.03,5.71,5.85,0.4,0.89,3.06,1.08,1.96,0.59,0.15,0.04,0.3,4.3,1.92,7.94,0.31,0.04,2.58,0.07,0.73,0.02,4.43,1.57,0.23,0.06,1.84,0.31,0.25,1.49,0.33,0.07,0.24,0.05,4.41,0.35,3.86,1.11,0.11,0.41,1.42,0.18,0.36,0.91,2.1,6.17,0.28,1.64,0.01,3.62,0.49,0.06,0.47,1.28,1.16,0.12,2.69,0.04,2.85,0.05,5.28,0.55,3.85,0.35,3.85,0.27,0.82,7.74,5.83,4.51,1.64,0.35,1.59,2.97,2.76,0.59,0.87,1.46…	0.193279	0.639795	-0.625885	GSX1	7
CATTTCGGAGACATCCAAGANGG	2.0329	1.5772	1.5433	0.96,1.01,0.57,5.25,1.18,0.92,2.56,1.0,1.47,0.52,3.38,0.41,2.61,0.57,1.56,3.37,3.36,1.9,3.58,2.31,3.62,1.17,1.04,4.92,0.57,4.71,0.69,1.16,1.02,1.37,1.42,4.53,0.9,1.24,1.76,0.87,0.48,2.11,1.87,2.43,3.2,1.64,1.02,3.28,0.67,1.04,1.6,1.94,2.31,1.04,0.84,5.16,1.12,1.34,2.31,2.34,1.07,0.79,3.27,0.7,1.2,4.64,3.22,3.42,0.96,6.96,3.51,0.67,0.7,2.91,0.86,0.87,1.64,2.66,0.46,1.33,1.06,0.67,2.55,5.33,0.76,2.…	0.12219	0.612741	-0.615484	KIF2B	7
GGCCGGCAGCAATTTCACCANGG	2.5963	1.6572	2.4899	1.69,6.16,1.94,2.4,8.34,0.33,0.53,0.47,0.8,5.57,7.95,1.12,1.77,2.44,6.4,4.57,1.14,3.29,7.72,0.12,4.27,0.6,3.39,6.82,0.71,6.15,0.05,0.68,0.1,6.73,1.56,2.69,2.37,2.72,4.01,0.18,1.01,0.05,0.32,0.37,6.53,2.8,1.9,5.24,1.19,7.19,2.57,0.37,1.33,6.54,0.44,4.58,0.8,4.69,1.58,0.69,6.9,1.04,1.28,5.48,0.8,1.42,0.71,4.56,2.41,0.22,2.82,7.17,1.77,0.75,3.37,3.53,0.96,8.84,0.26,0.53,0.11,1.66,1.46,2.84,0.03,4.12…	0.14832	0.702282	-0.615217	LHFPL5	7
CCCGAGAAAATGGTGCCCCGNGG	2.6808	1.9889	2.191	1.58,4.21,0.19,2.71,0.85,8.35,1.52,2.01,5.47,6.51,1.92,0.7,0.94,6.2,3.48,7.7,0.68,1.04,3.62,5.56,8.27,0.39,1.53,5.14,0.29,5.68,1.3,1.74,4.35,4.76,2.68,4.08,2.77,2.4,2.62,7.34,0.54,5.92,0.67,4.34,0.48,1.81,2.98,5.89,2.02,0.77,6.65,1.98,1.78,4.0,2.18,0.08,0.26,2.55,0.31,0.97,1.22,0.44,4.66,5.37,0.47,2.59,3.15,2.3,1.3,0.4,0.12,0.22,2.76,0.57,8.14,0.63,1.59,3.31,2.49,6.61,6.83,7.88,0.22,0.66,0.53,1.0…	0.143977	0.708983	-0.609665	EVX1	7
CAACCCCATCTACGTCACCANGG	2.0545	1.3921	1.9262	0.63,1.69,0.34,4.74,1.88,1.61,0.7,1.0,2.3,0.36,0.9,1.25,0.93,0.16,2.72,0.1,2.85,0.4,1.54,0.93,2.12,3.32,1.24,1.27,0.22,0.52,1.33,1.02,4.53,2.66,0.15,1.05,0.23,1.79,0.59,0.99,0.25,5.14,0.63,6.74,0.39,3.41,0.1,7.19,0.31,1.22,0.35,1.33,0.29,6.68,2.18,2.27,0.25,0.14,0.74,6.3,1.95,0.2,0.64,0.7,2.61,6.41,0.37,0.54,3.67,2.27,1.0,3.22,4.01,0.1,0.9,3.46,1.0,1.14,3.06,4.38,1.04,0.1,1.24,3.9,3.89,0.7,0.65,0…	0.241952	0.640287	-0.60935	TGM6	7
CTTAGAATACGGCTACAGCANGG	2.7068	2.1696	1.8332	0.95,2.75,3.02,1.78,1.74,3.44,2.99,1.46,5.1,0.7,5.3,1.59,1.02,4.44,1.89,1.15,4.42,2.68,1.18,2.71,2.32,1.5,2.57,1.23,2.49,6.8,0.33,0.87,7.07,2.03,4.42,1.04,4.38,3.33,2.06,5.62,1.93,8.24,7.64,2.34,1.94,2.68,2.97,1.22,4.72,2.63,1.2,5.07,2.3,5.43,2.23,2.17,0.47,1.9,8.68,0.64,6.15,3.58,8.01,1.62,0.92,2.06,0.69,1.51,0.74,1.9,1.56,1.48,4.19,2.07,1.29,0.97,5.6,1.57,1.74,0.39,2.16,1.18,1.17,2.35,2.12,2.19…	0.266693	0.701023	-0.608405	SLC39A12	7
AGTTGCCCGCCTGTGCCAGGNGG	2.6196	1.9559	2.1479	1.04,0.45,0.79,1.13,3.38,3.62,2.02,3.84,0.74,0.78,2.62,0.59,0.64,0.49,0.93,0.72,3.12,0.42,0.35,3.05,0.18,4.28,2.52,1.25,0.47,5.1,1.0,1.12,1.49,3.02,3.06,0.8,8.21,2.01,0.42,2.15,0.66,4.73,4.36,0.71,8.21,3.35,0.25,6.67,1.28,3.38,3.0,1.42,6.8,3.24,1.29,1.6,3.64,1.06,2.99,4.41,0.78,1.83,3.39,1.44,4.79,0.73,1.83,2.69,2.01,2.4,3.42,1.61,3.48,3.49,1.05,0.98,2.99,0.38,8.7,1.59,1.15,8.32,1.99,1.58,0.54,0.…	0.0115795	0.655909	-0.607484	IL17F	6
AAACAACGACAGCGAGACCGNGG	1.4335	0.8748	1.4601	1.43,2.27,1.9,0.18,0.19,3.13,0.07,0.94,1.29,0.18,5.85,0.21,1.55,1.67,4.01,0.27,2.12,0.32,1.03,0.42,0.37,1.8,0.53,1.05,1.03,3.05,2.46,2.7,3.1,0.22,4.83,1.28,6.1,0.13,0.31,3.06,0.74,0.5,3.15,0.67,2.78,0.43,1.22,1.69,0.39,0.34,0.96,0.54,0.63,1.89,1.86,0.63,0.55,0.94,0.17,0.38,1.08,0.52,3.58,2.69,2.47,0.33,1.57,0.95,5.15,4.47,0.13,2.31,2.6,0.96,3.9,2.34,2.06,0.19,0.17,0.13,0.94,0.6,0.2,0.43,0.87,0.59…	0.158807	0.653975	-0.604142	SPACA1	7
TGGAAAGCCATGTAGCCCAANGG	3.1315	2.4774	2.3451	3.09,5.08,1.93,3.63,6.99,1.74,4.44,4.36,2.92,1.2,1.33,1.47,2.42,5.05,2.5,2.23,3.65,8.12,5.15,3.6,0.81,0.87,4.26,2.77,2.29,1.68,1.33,1.33,9.02,9.61,2.67,1.96,0.83,4.84,1.23,1.39,3.72,2.7,1.83,0.71,1.84,0.77,0.54,9.63,7.15,0.34,1.78,1.71,1.2,1.37,1.78,6.49,0.55,1.23,0.61,0.44,0.66,1.29,2.26,2.77,1.46,4.01,9.74,1.74,3.67,5.25,4.0,4.76,4.0,2.8,3.16,4.06,1.49,1.97,0.8,4.61,1.42,2.0,0.53,3.17,2.54,2.11…	0.0132856	0.713008	-0.60139	ASIC5	6
GTGGAGATATTTCTACAGAANGG	3.9673	3.567	1.9247	3.26,8.19,1.89,4.93,2.61,3.42,3.58,1.99,1.74,2.07,1.67,3.07,5.54,3.14,5.49,3.1,2.5,8.1,5.18,3.52,1.52,5.96,2.2,3.24,2.0,2.4,2.18,4.19,3.05,4.99,1.5,1.45,4.36,4.29,2.19,2.58,4.34,5.34,9.27,2.84,5.4,4.58,2.85,1.3,2.68,3.74,3.57,4.52,3.72,2.62,3.9,4.13,8.81,7.81,3.7,8.85,0.78,1.7,4.47,4.97,2.49,3.21,3.4,2.0,3.68,2.14,2.18,3.88,1.74,5.18,3.32,6.69,2.93,4.42,5.66,8.33,2.94,3.39,4.34,2.47,3.14,1.73,4.4…	0.279829	0.67739	-0.599205	SLC39A12	7
AATGGCATACGATCGAGCTGNGG	1.9887	1.3287	1.9211	1.78,5.43,1.15,0.68,0.62,1.97,0.09,0.41,1.08,0.52,2.51,1.12,7.66,0.91,1.24,0.86,2.12,2.28,7.62,2.87,1.34,0.76,0.84,0.27,1.34,0.08,0.29,0.42,0.98,0.47,0.09,4.21,0.87,9.1,1.71,1.46,1.25,4.94,0.07,4.82,0.2,1.64,1.61,0.69,0.84,5.18,0.46,0.13,8.58,2.16,5.25,3.86,0.54,3.03,1.44,0.99,1.01,0.26,2.13,0.75,0.17,1.23,7.03,3.63,1.17,1.27,0.35,2.47,0.51,1.0,1.62,7.31,0.31,0.63,0.69,0.83,1.12,1.61,1.25,0.31,0.…	-0.273369	0.663171	-0.595082	OR1A2	6
GAGCACGACCACATCTACCGNGG	1.6355	0.8131	1.8887	0.56,0.55,7.41,1.47,0.46,0.26,0.23,4.94,0.18,2.79,7.73,0.27,0.05,1.18,5.38,2.02,1.86,2.12,6.78,4.08,0.55,0.22,0.26,1.94,0.49,1.89,0.04,0.03,0.21,3.15,0.36,1.23,3.29,2.66,0.33,0.19,3.85,1.59,0.17,3.15,0.07,2.03,0.23,4.31,4.06,1.52,0.3,1.79,1.16,0.04,2.72,0.57,1.2,3.1,0.16,5.31,0.17,0.27,0.4,1.54,0.08,2.88,0.07,0.78,0.19,0.46,0.19,0.37,2.64,0.25,1.05,2.19,0.02,2.03,1.01,0.46,4.16,0.45,0.67,0.98,0.5…	0.0928238	0.731876	-0.591324	RNF113B	7
TGATGTACAGAAAATAGTCGNGG	2.119	1.4784	1.9135	0.5,0.51,0.45,0.53,3.68,2.07,4.67,0.35,0.89,3.39,0.62,0.9,0.5,1.79,0.36,2.54,5.02,2.97,3.82,0.83,7.16,0.12,4.42,1.0,0.73,0.54,1.16,6.09,2.36,2.18,0.47,1.99,0.62,0.34,0.77,0.15,3.0,0.65,3.57,4.13,1.73,0.58,0.79,0.93,0.82,0.3,1.93,5.76,3.85,8.41,0.28,0.12,4.01,0.99,2.62,1.8,4.85,2.14,3.07,0.33,3.28,0.47,0.29,3.95,3.31,2.49,1.31,0.74,0.53,1.4,0.71,2.01,2.96,0.17,6.48,7.46,2.06,1.73,1.55,2.12,0.51,1.…	-0.298303	0.649858	-0.586791	IL31	6
CTGCAGCTCACTCAAGATGANGG	2.7478	2.1631	2.1136	1.55,2.8,1.53,1.78,4.09,1.02,1.07,2.37,8.03,1.75,0.54,8.76,2.38,2.16,6.06,1.08,8.45,3.37,2.39,4.97,0.68,3.65,2.4,5.19,2.7,1.38,0.74,3.59,0.65,5.73,4.95,2.28,0.7,1.39,7.17,4.98,5.47,4.99,2.29,2.24,0.9,7.96,3.12,0.84,2.05,4.64,1.64,0.55,1.18,5.97,0.54,5.88,1.26,1.94,0.78,1.95,2.03,3.36,4.65,6.78,0.96,3.24,2.19,2.25,2.86,1.12,1.57,1.3,0.79,7.19,8.75,2.61,8.66,3.1,6.36,0.94,1.88,4.5,1.95,1.38,1.5,3.1…	0.139252	0.646913	-0.584343	SLC22A8	7
ATGATGGTTGGGTAACGCAANGG	2.2258	1.7923	1.5735	2.1,0.57,5.79,7.58,3.02,1.26,1.06,2.56,1.13,6.32,0.65,2.82,2.56,2.05,3.35,1.41,5.22,1.36,4.15,0.46,2.12,2.46,2.11,3.38,5.14,0.94,4.02,6.08,0.72,1.22,2.51,1.72,1.98,0.92,1.6,2.83,0.71,1.94,2.63,2.92,2.56,2.05,1.3,3.62,0.96,1.24,1.38,3.81,0.48,1.86,2.98,5.22,1.24,2.29,4.39,2.29,4.36,4.59,1.23,4.01,1.49,0.56,1.28,0.78,1.07,0.69,1.49,1.06,0.71,3.57,2.85,2.1,3.82,3.05,0.76,0.84,1.33,2.5,5.51,0.96,1.83…	0.0878637	0.741087	-0.583855	OR4C11	7
TGGGCTGGCTCATACCTACGNGG	1.4869	0.612	1.9218	0.08,0.05,0.4,0.95,4.65,0.11,0.06,0.38,0.92,0.03,1.76,0.14,5.15,0.37,0.05,0.06,0.06,0.64,0.07,0.48,0.97,3.2,2.17,0.62,0.01,0.28,0.31,1.33,5.0,0.06,0.92,0.45,2.62,0.48,2.37,2.92,0.64,0.4,0.08,0.14,0.92,3.29,0.35,0.73,4.38,1.33,0.35,1.37,6.01,0.21,7.55,0.07,2.63,0.86,1.14,1.4,0.02,0.02,0.03,2.6,1.65,0.05,0.07,0.02,4.06,0.09,0.12,0.22,0.24,0.04,5.11,1.38,6.04,3.01,1.98,0.12,0.09,0.03,1.25,0.23,3.51,…	-0.0963983	0.73907	-0.582042	OR10J1	6
AGTTCCTTCAGAGAGTTAAGNGG	2.6144	2.2007	1.6147	0.85,3.45,1.23,2.35,1.81,5.42,4.14,2.76,2.23,3.99,6.25,0.98,1.79,3.34,3.2,2.84,1.75,1.41,7.77,3.61,2.15,2.66,1.24,2.33,4.08,8.03,3.07,1.05,3.32,1.13,1.62,2.84,1.51,3.26,3.4,1.56,1.68,1.78,1.01,4.47,1.35,1.65,1.64,4.97,1.98,2.63,2.6,4.23,3.72,5.01,2.05,3.79,4.89,0.76,2.74,4.06,2.12,1.77,0.78,3.57,4.6,2.34,6.62,2.45,3.34,2.14,5.59,5.47,1.74,2.42,3.46,1.41,5.7,3.81,0.92,1.43,2.6,6.48,1.7,3.66,1.14,1…	0.169439	0.643389	-0.580829	C8B	7
AGTTCTGGCAACGGTCAGCANGG	2.0823	1.4189	1.934	1.5,0.69,2.47,2.93,0.41,1.53,4.99,1.81,1.56,0.49,0.28,4.55,1.7,0.65,4.47,2.97,0.39,1.2,0.61,1.03,0.7,0.78,5.35,4.02,0.53,6.53,0.39,2.3,1.59,0.79,0.87,6.25,1.93,1.54,6.48,2.7,6.93,6.25,0.65,0.14,0.17,0.46,1.38,0.39,1.26,3.98,3.23,5.19,4.14,1.15,0.92,0.14,8.08,0.81,0.69,2.42,1.22,2.25,1.46,5.85,0.76,0.64,0.07,3.53,2.71,0.86,1.78,0.8,0.8,3.95,2.68,0.13,2.2,1.99,1.64,5.6,0.21,0.7,2.26,0.15,0.92,0.95,…	0.139658	0.653762	-0.580366	LRRC10	7
GTCTTGAGTACATACCAGCGNGG	1.6841	0.7446	2.023	1.43,5.13,0.97,0.63,0.06,0.28,0.3,0.03,0.08,1.3,0.97,0.3,3.84,0.95,0.06,0.23,0.18,0.91,1.04,0.02,0.99,4.25,0.06,3.31,0.08,0.11,0.57,7.08,2.96,1.47,0.06,0.08,3.97,1.25,0.07,0.07,1.08,0.74,0.9,0.11,0.63,3.74,0.03,0.01,1.0,3.01,2.99,6.84,0.29,0.95,3.62,1.36,2.6,0.25,0.15,0.12,0.08,3.31,1.01,3.33,0.11,7.36,3.85,0.09,5.69,0.01,0.17,0.04,0.95,0.01,0.04,0.13,0.28,0.42,0.04,0.1,0.8,0.61,0.11,4.8,1.43,1.0…	0.185766	0.701154	-0.580319	PRSS37	7
GAACGGGAACGTCATTCTGANGG	1.3583	0.6653	1.6167	1.27,0.16,0.2,4.22,0.14,0.42,3.31,0.1,0.31,0.32,0.45,0.73,1.08,4.15,0.2,1.49,2.89,0.91,0.65,2.16,5.57,0.55,0.26,0.3,2.63,0.46,5.52,0.08,1.13,0.57,0.67,0.59,0.08,0.79,0.12,0.58,4.19,0.06,0.14,1.51,0.41,0.88,2.29,1.32,0.3,0.07,0.02,0.69,1.5,0.4,1.85,1.58,1.18,3.02,0.05,0.51,1.05,0.41,2.33,5.14,0.09,0.93,0.67,0.12,0.06,0.26,4.63,0.39,0.01,1.26,1.96,6.37,0.82,1.37,0.36,0.27,0.47,0.91,0.57,0.93,0.28,0…	0.0422986	0.624337	-0.578173	RNASE12	6
GGGTCCTTAAACAATGAGAGNGG	2.6606	1.9723	2.2142	1.54,2.57,8.31,2.2,5.31,2.19,0.47,1.54,4.58,1.06,1.25,2.58,1.64,0.59,0.46,1.3,2.13,4.32,6.97,2.54,0.65,0.3,1.97,0.99,2.84,0.09,0.5,0.91,0.51,3.97,2.32,3.66,6.12,3.01,1.23,3.05,2.48,2.28,0.99,2.04,0.6,1.25,2.06,6.96,8.1,8.6,1.63,0.1,2.97,6.41,1.65,0.9,1.19,0.41,7.99,6.19,2.49,1.59,6.34,1.88,2.74,3.52,8.17,1.75,3.5,0.13,1.15,1.59,2.17,2.76,2.02,1.87,2.93,0.66,1.83,3.37,1.52,1.3,3.08,6.14,1.87,5.43,…	0.224782	0.69036	-0.5781	SERPINB12	7
GGGATGAGAATAAGGCCCGANGG	1.9094	1.3343	1.731	0.63,1.14,1.0,6.02,5.36,1.93,1.15,4.36,0.47,3.17,1.37,0.52,4.64,3.85,2.15,4.55,0.67,3.0,0.38,0.25,0.55,6.93,0.15,0.13,0.19,2.2,3.76,5.17,0.81,0.72,0.66,3.76,0.5,0.29,3.8,1.24,0.79,6.56,0.29,3.82,0.95,1.7,1.85,1.17,0.99,0.15,4.64,0.57,0.19,1.02,0.53,3.25,0.13,3.53,1.18,0.87,3.7,0.32,6.52,1.03,6.92,0.7,2.1,0.48,1.18,0.73,0.36,1.24,2.04,1.33,4.35,0.63,1.41,1.66,0.51,0.59,3.54,0.86,1.3,0.69,2.49,6.67…	-0.0592494	0.737224	-0.576672	SLC6A5	6
GGCGCAGGTCGTCTTTGCCGNGG	1.6079	0.9429	1.7103	3.81,0.97,1.41,2.75,5.48,1.44,0.22,2.69,0.71,0.59,0.17,0.64,2.57,0.23,2.92,2.63,2.49,0.32,2.68,3.35,0.16,0.95,0.81,3.44,0.38,1.22,1.64,2.37,0.11,3.27,0.06,0.2,1.7,1.69,0.2,0.78,1.34,1.45,0.14,3.23,0.15,0.18,2.01,2.15,1.1,1.02,0.88,1.1,5.57,2.51,1.83,1.15,1.21,1.2,1.01,6.88,5.49,1.62,0.34,0.37,0.66,1.58,4.39,7.04,2.02,1.33,2.21,0.26,0.88,0.24,6.21,0.73,0.04,0.03,3.33,0.21,2.8,5.57,0.3,0.15,0.28,0.…	-0.0652894	0.686477	-0.574934	HTR5A	6
CATAGGCCATGACCGCCAAGNGG	2.4945	1.8304	2.1471	6.38,5.94,0.62,2.97,1.7,4.89,4.82,2.23,2.6,1.32,3.06,2.39,3.73,1.88,5.18,6.57,0.36,2.14,1.59,0.65,2.05,6.16,0.71,2.08,1.22,1.44,2.22,1.16,7.04,3.44,2.19,3.55,7.79,4.21,2.49,0.68,1.21,1.81,0.34,2.22,5.34,1.53,6.21,7.89,2.34,3.82,0.06,0.14,0.55,1.85,0.7,6.51,7.23,3.15,1.37,1.66,0.69,2.29,2.69,2.12,3.73,1.64,2.32,1.79,0.3,1.19,2.19,2.98,0.5,0.48,1.55,0.84,2.44,0.44,4.84,0.81,1.78,1.94,1.87,4.85,5.55…	0.329663	0.694262	-0.573768	OR1G1	7
TATGTTTAACTGGACCACAGNGG	3.0499	2.2659	2.4378	0.22,8.91,1.53,8.24,0.39,0.67,1.85,3.86,3.62,4.45,1.19,3.81,1.12,1.78,1.19,0.15,5.06,1.85,4.11,3.4,1.4,2.44,3.23,2.06,4.07,7.95,2.4,5.63,0.57,0.17,6.91,0.38,6.07,2.27,1.33,0.12,1.15,2.18,1.88,3.55,2.95,3.23,5.01,9.28,2.38,0.81,5.13,0.7,0.34,5.36,6.83,6.59,5.61,1.43,0.13,1.82,4.91,3.53,4.02,1.74,0.43,0.45,0.22,1.31,7.09,1.38,2.05,0.93,3.13,3.72,7.62,1.15,1.82,8.16,1.84,0.25,4.54,6.96,0.83,1.46,8.5…	-0.0162474	0.702066	-0.56898	TEX101	6
CTGAGGGTGCAAGTATGCCGNGG	2.3822	1.9141	1.6353	0.69,0.74,1.25,1.89,1.26,3.64,1.02,1.22,5.75,3.15,1.73,1.51,1.27,3.69,1.74,2.35,3.05,0.77,3.17,2.02,0.31,5.12,2.97,2.6,4.89,1.21,0.78,3.62,1.28,1.79,2.28,2.15,2.02,0.22,0.92,1.69,3.12,3.16,0.84,0.69,3.98,1.5,5.43,1.54,5.9,3.06,1.18,2.33,1.57,3.15,2.1,2.17,6.34,0.82,2.02,5.19,1.15,0.76,0.89,1.3,1.35,0.78,6.15,0.52,1.06,5.23,2.98,0.41,3.41,1.63,1.08,1.47,2.23,0.36,1.6,1.87,2.53,2.53,3.2,4.59,0.51,1…	-0.247451	0.718502	-0.566304	TBX10	6
CAAGTGATAATGAAACCAGCNGG	2.4278	1.689	2.1161	4.63,0.96,1.38,0.93,1.87,1.09,0.62,1.52,0.39,2.02,0.63,1.01,3.67,0.86,2.75,4.69,2.63,6.95,8.14,2.77,6.03,2.42,4.72,7.28,1.62,0.98,0.51,0.87,1.04,2.56,1.38,0.76,0.39,0.5,0.82,2.6,0.19,2.83,0.92,0.64,1.78,0.46,0.41,6.26,3.78,0.97,3.57,5.19,8.63,3.36,3.18,0.83,0.64,0.86,0.55,0.89,0.63,0.74,1.24,0.75,0.44,7.57,4.38,6.56,0.33,0.22,2.05,3.77,1.56,3.04,1.37,0.25,4.66,1.85,0.91,7.67,0.46,1.46,0.52,2.02,0…	-0.0893553	0.618779	-0.563809	CACNG3	6
GGTTGAGTGGAAACTTCACGNGG	2.4283	1.8823	1.8909	3.43,1.97,1.49,2.59,1.4,0.61,1.69,1.2,1.0,0.86,1.56,1.76,5.15,6.07,0.62,0.32,0.65,0.21,1.66,1.77,2.73,2.17,1.94,2.86,2.51,1.49,2.03,5.84,0.52,3.12,1.38,4.61,0.39,1.42,1.34,1.42,1.77,2.55,3.11,0.79,5.6,1.04,1.16,6.98,0.71,1.46,0.5,1.21,6.44,5.84,1.12,0.14,0.55,1.54,2.1,0.61,0.71,1.7,3.57,3.21,4.27,1.15,0.65,4.13,0.05,6.74,0.95,1.0,1.67,3.01,0.86,1.54,5.29,7.74,3.19,0.86,6.68,1.62,0.75,1.09,6.64,2.…	-0.004385	0.719319	-0.560499	PLA2G4E	6
CGAAGCCCGGGAAAAAACACNGG	2.2497	1.7467	1.7044	3.16,1.71,0.48,0.89,1.62,0.97,3.77,2.04,1.52,3.96,3.13,1.09,2.86,3.44,0.33,0.61,0.82,0.53,0.64,2.22,0.66,2.6,1.34,6.49,6.42,1.41,1.12,1.9,3.62,2.12,1.63,4.37,2.13,2.83,3.58,0.89,1.61,1.54,0.79,2.24,7.59,0.89,0.31,0.91,2.61,2.68,1.25,2.74,1.1,3.76,2.22,2.99,0.85,2.41,0.93,1.84,2.18,5.29,3.35,1.01,1.72,3.55,1.47,5.84,5.79,3.03,1.01,0.59,0.66,1.56,1.15,1.04,2.52,1.41,0.99,3.43,0.94,5.42,0.42,1.1,2.2…	-0.0892042	0.707141	-0.559226	SLCO6A1	6
GTTTCAAATAGAAGTATCCANGG	3.4196	2.9155	2.1643	2.19,6.49,8.19,3.79,0.66,4.59,3.44,1.22,8.9,3.75,0.85,6.07,2.1,1.07,1.98,5.24,5.03,4.36,1.31,1.54,0.87,8.88,5.11,3.79,2.78,2.72,1.95,2.23,3.64,0.81,0.89,3.53,5.62,1.23,1.76,7.96,0.59,3.98,2.84,2.94,2.53,3.56,5.75,3.34,6.2,7.42,2.6,1.68,6.62,3.99,4.1,3.91,3.9,7.19,0.9,1.25,5.43,1.9,2.02,2.23,1.96,0.75,0.69,1.48,6.91,2.85,3.13,0.88,3.24,6.63,6.25,1.44,1.82,9.15,3.12,1.4,1.96,2.96,7.42,3.37,1.44,1.4…	0.144482	0.666109	-0.558161	TMEM225	7
CTTAAGCATTGACTATCCCANGG	3.352	2.6006	2.4038	2.27,1.18,5.43,3.69,1.97,2.06,2.01,3.87,9.02,3.48,2.87,2.59,0.75,2.22,0.8,3.11,0.89,2.14,9.16,1.81,0.87,2.07,2.17,1.0,4.07,4.03,1.02,1.17,0.37,1.14,2.24,1.9,7.37,3.11,2.2,1.71,1.01,5.87,1.91,5.43,5.94,3.02,2.88,0.67,1.63,1.29,9.43,1.33,4.63,1.04,2.14,1.84,0.97,3.6,4.12,3.5,1.87,6.47,1.46,3.46,5.09,2.69,3.52,1.13,5.07,2.84,1.19,3.27,0.81,1.67,3.95,6.07,2.03,2.37,1.96,9.35,4.69,2.43,2.21,1.69,0.49,…	-0.0506743	0.720617	-0.555969	RNASE13	6
GCAGATGCGCCAGAACGCGGNGG	1.034	0.4943	1.2574	0.12,2.59,0.4,0.06,0.81,0.28,1.27,0.08,0.26,2.73,0.06,0.19,0.89,1.25,0.04,0.48,0.36,0.59,0.37,0.45,0.49,1.67,0.04,6.49,0.73,0.02,1.92,0.85,0.2,2.65,0.35,0.26,0.19,0.93,0.62,0.2,0.68,0.06,1.29,0.2,0.3,0.86,0.07,0.57,4.97,0.28,0.13,0.52,0.35,0.08,0.34,0.86,1.15,1.35,0.3,1.56,0.16,2.14,0.99,1.26,0.83,0.18,0.27,0.07,0.27,2.87,0.1,1.13,1.41,1.04,0.22,3.96,0.49,0.52,0.59,0.18,0.72,1.66,0.34,0.54,0.99,1…	0.0492692	0.714842	-0.55286	KRT77	6
GGAGCTGCGCCACAACCCGTNGG	1.3135	0.5886	1.67	0.67,7.35,0.59,0.65,1.27,0.69,0.06,2.95,1.54,0.35,6.64,0.57,1.7,1.11,0.31,0.03,2.97,0.19,0.05,0.03,5.6,2.45,1.23,0.47,0.15,2.43,3.23,5.85,5.66,0.22,0.62,0.08,0.83,0.69,3.83,0.04,0.01,0.06,4.27,1.45,1.54,0.44,1.19,0.56,0.29,1.76,1.65,0.03,0.08,5.14,0.45,0.16,3.7,0.6,2.53,2.19,1.18,0.09,0.3,2.42,0.8,1.03,3.1,0.54,0.36,0.5,2.49,0.15,7.23,0.32,0.41,0.08,3.91,2.53,0.18,0.21,0.54,5.08,1.25,3.69,0.7,2.4…	-0.0986799	0.757605	-0.549756	PPP3R2	6
TCAGTCCTCAGCAAAATGAANGG	2.3872	2.0033	1.5618	3.56,2.43,3.56,2.11,1.38,4.12,6.08,0.86,0.4,1.28,2.39,4.64,0.85,6.5,8.38,2.53,0.82,0.84,1.54,0.92,1.21,2.07,6.77,1.05,2.03,1.44,2.21,7.89,2.39,1.38,3.04,0.96,1.58,2.14,8.15,3.53,3.5,1.14,3.8,1.26,1.94,2.01,2.22,1.21,4.89,1.69,3.35,2.64,2.63,0.6,0.76,1.31,1.62,2.11,6.93,2.27,2.28,1.43,1.95,4.69,1.35,3.26,1.23,4.92,3.19,8.41,3.28,2.57,2.19,2.66,0.7,0.67,0.95,2.37,3.17,2.09,1.31,0.86,2.64,8.85,3.18,…	0.254369	0.61998	-0.549323	INSL5	7
AGACGCAGTCCTTTGAGGCGNGG	2.3038	1.7829	1.7565	0.3,0.47,1.39,1.16,0.95,0.32,2.62,4.42,5.59,1.4,2.02,0.44,0.99,4.15,3.9,1.74,3.13,3.4,2.64,2.09,4.08,0.87,1.02,2.5,0.94,2.18,5.53,6.45,3.61,1.96,4.18,0.94,1.92,4.01,3.07,1.1,7.11,3.23,1.82,1.08,0.76,2.18,2.12,0.93,2.52,0.42,0.92,0.87,1.28,2.76,2.69,1.08,2.45,0.92,7.47,2.03,2.43,2.81,0.21,0.99,0.54,5.95,1.19,1.18,1.61,1.81,1.07,0.42,1.65,4.25,3.21,3.24,4.52,1.59,1.7,3.61,1.55,2.43,1.15,0.81,2.47,1…	0.0588528	0.603464	-0.547982	PANX3	6
CCTCATCTACAGCATCACTGNGG	3.0874	2.3092	2.4511	1.95,1.21,1.0,4.29,5.67,2.45,3.32,1.68,1.14,4.09,4.32,3.64,0.8,0.45,7.36,7.31,1.86,5.66,1.18,0.44,8.29,1.25,2.02,0.99,1.64,0.61,2.77,6.4,6.91,6.66,3.58,2.98,2.43,2.22,4.5,2.16,2.6,7.6,2.58,7.94,1.28,1.68,7.29,1.92,2.69,3.56,0.32,4.4,1.16,2.24,0.56,6.4,0.5,6.41,4.76,2.74,1.87,0.93,0.54,1.94,0.36,1.22,4.13,0.39,0.5,2.87,2.1,3.14,2.99,0.25,1.93,4.98,7.51,2.76,1.19,3.43,1.65,8.32,2.15,1.71,7.31,0.8,0…	0.287011	0.694039	-0.543072	OR10S1	7
AGCTCACCAGAGGTTAACGCNGG	1.7061	0.9133	1.8887	5.97,0.76,1.54,0.48,0.59,1.01,1.24,0.47,0.08,0.44,1.46,0.18,0.38,3.47,0.46,0.54,0.13,4.41,0.28,0.12,4.44,0.77,0.76,6.91,1.18,0.12,2.04,5.58,1.48,1.35,6.39,0.11,1.03,4.74,2.22,1.18,0.65,0.42,2.14,6.83,3.77,0.83,1.82,1.17,0.32,0.23,0.06,0.24,1.24,2.55,0.21,0.76,7.49,1.57,0.11,4.52,7.37,0.87,0.4,0.06,4.18,0.22,4.04,0.86,0.58,0.34,0.48,0.29,0.67,4.81,0.86,0.56,1.37,0.54,1.67,0.1,0.33,0.48,2.48,6.59,0…	-0.0955185	0.674668	-0.541698	PDILT	6
GATGTCATGGTCGTTCCTCANGG	2.7821	2.2181	1.9883	1.93,1.45,4.99,1.2,2.91,0.26,1.72,1.91,2.78,2.62,6.33,1.31,0.57,1.0,2.18,2.47,1.13,1.08,1.23,0.29,0.71,2.76,2.04,0.78,0.66,1.46,3.36,1.93,1.02,0.69,2.16,0.78,4.83,6.44,2.53,2.49,2.99,8.57,4.26,1.46,1.05,0.48,2.84,3.1,3.15,1.48,3.82,3.23,5.41,1.21,4.82,2.45,0.34,0.62,4.6,1.8,7.73,1.71,0.89,1.76,2.03,2.74,2.08,1.26,0.77,1.85,7.51,1.7,3.05,6.97,4.64,0.57,1.09,1.8,3.18,3.45,5.55,6.9,2.99,2.0,2.99,0.8…	0.0420024	0.651045	-0.541625	VPREB1	6
AGCTAGCAGCAAGCACACCANGG	2.7945	2.0759	2.1565	0.69,3.76,4.1,7.08,1.68,4.47,0.94,1.91,0.83,2.58,1.35,0.91,0.62,3.7,8.36,1.75,7.72,2.92,8.31,1.25,1.2,0.53,2.98,2.17,6.15,4.07,0.57,0.52,3.83,1.11,0.79,1.32,5.97,0.54,1.19,7.62,2.33,2.76,0.27,7.78,7.91,1.61,2.11,5.23,1.26,5.24,1.21,1.86,1.03,0.28,0.29,0.78,0.64,1.69,0.55,5.74,0.89,0.14,8.42,4.87,0.43,2.31,1.37,0.2,7.71,0.63,3.07,6.76,4.84,0.51,0.45,1.49,1.53,7.4,8.69,0.38,0.81,3.73,1.97,2.84,2.41…	-0.0476653	0.729248	-0.538251	CCL1	6
CCTCAAGAAGAATCATAAGGNGG	2.7836	2.4008	1.6619	4.39,4.11,1.91,8.11,1.1,5.22,3.43,2.86,4.15,2.3,4.08,1.75,3.99,2.08,7.9,2.64,0.81,1.64,1.78,2.56,2.21,3.3,5.94,2.36,1.29,4.66,2.32,1.04,2.74,1.44,1.05,2.34,3.95,8.33,1.33,1.76,3.25,2.43,1.1,1.78,2.37,1.45,1.98,1.54,3.91,2.76,1.81,1.82,1.09,1.52,4.02,4.34,2.88,2.93,2.44,2.42,1.12,3.01,3.13,3.0,4.59,2.15,4.02,1.04,2.23,4.59,3.92,7.24,2.31,5.28,2.72,0.53,1.63,1.5,3.01,2.26,2.04,1.82,5.11,6.4,0.9,2.8…	0.10237	0.664593	-0.538181	KRT9	7
TGGTGACCAAGTAGATCCCGNGG	1.9158	1.008	2.1985	0.26,0.33,1.07,2.31,3.58,0.12,1.01,0.41,1.65,0.24,0.34,0.09,2.21,0.59,1.86,0.23,3.56,5.93,7.44,3.85,0.36,0.92,2.35,2.4,0.04,0.23,0.87,2.43,0.96,0.37,1.8,0.2,0.04,0.09,7.43,1.23,1.36,2.74,2.78,0.46,0.03,0.08,0.74,0.16,1.86,0.16,3.08,4.38,0.47,8.79,7.78,5.58,7.34,0.82,6.11,0.26,0.23,0.32,1.63,0.99,0.78,0.04,0.52,0.63,1.99,1.53,5.94,1.45,1.52,7.06,1.84,3.96,0.1,0.74,5.98,0.11,0.14,0.37,0.88,0.27,0.0…	-0.136943	0.735963	-0.536165	OR8A1	6
CGCTGACCAACACAAAGACGNGG	1.6933	0.7796	2.0647	0.34,0.1,3.3,1.61,0.05,0.1,0.1,0.49,0.98,5.76,0.42,2.16,1.21,0.2,1.23,1.6,0.08,0.49,7.09,0.01,0.17,2.43,2.95,0.05,3.06,1.64,0.13,0.82,0.78,0.22,0.55,0.25,0.59,0.3,6.84,2.0,4.76,0.8,1.0,1.95,4.32,0.07,3.52,2.79,4.01,0.02,1.27,5.48,0.78,1.85,4.15,0.19,0.28,8.29,0.96,0.26,0.82,3.21,2.43,0.29,0.22,4.92,0.35,0.22,0.59,0.02,7.04,1.46,0.86,0.05,3.39,4.67,0.03,0.07,0.29,1.24,0.96,0.19,1.13,0.14,8.39,0.04…	0.0902418	0.701036	-0.534706	NKX2-2	7
TCCAGCTTATAACCACACAANGG	3.133	2.4381	2.3429	1.82,7.88,5.7,9.24,1.17,1.55,3.26,9.08,1.91,5.5,0.48,2.59,7.34,0.67,1.04,8.43,4.75,3.8,1.06,3.02,1.01,0.65,1.15,5.81,1.48,1.24,4.96,4.98,1.08,2.38,1.31,1.08,2.23,2.75,4.19,1.65,0.39,5.95,1.52,1.11,3.47,3.7,4.61,1.91,0.97,1.56,1.33,3.38,5.64,1.58,1.4,1.13,1.36,7.47,0.99,0.96,1.25,0.66,0.98,1.24,3.77,0.48,2.17,4.5,3.0,2.57,3.22,3.3,3.3,5.24,1.61,1.35,2.97,1.04,3.65,7.73,3.1,1.86,4.97,1.71,4.89,2.66…	0.181198	0.696942	-0.533645	OR52I2	7
CAGCCCTAAACTATTCCAGANGG	2.682	2.0734	2.1811	0.59,3.35,3.77,0.75,4.46,1.13,3.88,0.53,0.88,2.13,2.48,3.24,3.33,3.0,1.95,4.5,1.55,0.62,2.09,0.56,4.89,0.28,5.88,2.9,0.41,4.06,1.97,7.08,6.76,1.01,1.0,7.96,0.8,0.66,2.59,0.7,0.6,4.93,4.17,5.63,0.72,0.05,0.81,0.48,2.79,0.3,1.49,3.19,1.09,4.59,0.63,1.43,1.67,5.47,4.12,2.66,3.11,3.71,4.29,0.21,3.17,3.54,2.1,6.07,4.33,1.27,0.76,2.65,1.56,7.78,3.86,1.88,1.83,0.72,2.51,2.09,6.53,0.42,1.26,0.51,3.06,1.8…	-0.204918	0.614989	-0.532482	MRGPRD	6
GCTTGCCTTTCTGAGTGAGGNGG	3.7801	2.9811	2.8391	3.67,2.74,7.43,0.35,8.86,0.51,6.29,6.53,0.64,3.18,5.79,7.07,6.58,6.59,7.38,8.24,9.08,8.33,2.06,7.83,6.12,2.31,8.34,0.36,2.18,0.35,6.63,0.66,2.2,3.21,5.11,4.05,8.52,2.92,3.26,1.7,0.66,4.01,1.11,0.33,2.33,1.41,4.01,3.07,2.3,5.37,0.55,5.46,2.13,3.07,1.25,6.15,2.42,0.43,1.1,2.16,1.76,2.87,4.2,1.86,2.53,3.89,6.94,0.59,1.37,1.46,0.25,0.83,6.67,1.78,8.44,5.39,8.23,4.08,8.91,1.59,7.01,1.34,0.83,1.29,7.75…	-0.0588091	0.642559	-0.527823	IL17F	6
TGGTGGTCCTGGCCATCGAGNGG	2.3008	1.7584	1.7465	4.69,1.44,6.47,3.19,5.12,3.3,1.03,1.52,3.16,0.41,7.11,1.09,2.45,2.43,1.86,4.95,0.43,1.13,0.56,1.62,1.76,0.73,2.23,1.59,1.92,1.72,4.04,0.99,2.14,0.75,2.51,0.51,0.3,2.42,0.18,7.02,2.34,0.95,6.74,1.27,3.3,3.56,1.29,1.04,2.94,1.71,3.99,0.74,0.36,0.72,1.18,5.68,2.06,2.12,2.21,0.54,2.04,4.21,6.75,2.48,4.99,0.54,1.02,1.58,1.68,0.76,0.63,0.53,3.9,2.22,1.15,2.83,1.07,1.7,0.76,1.11,3.06,0.53,1.4,2.76,3.39,…	-0.112426	0.652078	-0.524134	RHO	6
GGATTCATATGTGCCCACAGNGG	3.0554	2.3465	2.324	0.69,2.16,6.13,3.42,1.26,0.82,2.01,0.59,0.83,1.64,2.91,1.77,4.78,1.04,2.69,1.4,2.26,1.23,6.32,0.93,3.97,1.34,2.76,0.93,1.24,1.55,0.98,2.47,1.68,2.31,1.5,4.55,2.14,2.21,0.6,8.16,1.76,0.93,0.27,7.02,3.01,6.18,1.68,0.75,7.91,7.84,6.41,5.11,1.36,0.44,3.76,7.16,7.29,5.46,8.39,2.09,1.36,1.52,3.43,0.36,6.82,2.84,2.32,1.48,3.55,6.49,1.85,1.22,2.22,7.1,2.55,0.47,0.27,1.67,7.62,7.55,8.36,4.61,1.62,4.08,1.4…	0.109392	0.702599	-0.516621	TPD52L3	7
GGGACACACCGAAAGCACAGNGG	2.9289	2.2424	2.4107	2.15,5.39,3.89,2.27,3.75,4.59,8.61,1.37,0.18,0.34,1.41,1.71,0.84,4.41,8.17,4.58,2.35,2.05,5.88,3.92,3.76,5.57,2.39,5.45,0.43,3.87,1.2,0.96,7.77,0.21,1.27,0.53,3.32,1.74,0.86,2.41,5.37,0.48,1.63,0.86,3.61,0.71,5.01,5.05,2.52,2.26,2.56,0.81,5.82,1.31,0.81,4.25,7.87,3.36,1.14,1.23,0.58,0.9,1.36,2.94,3.25,7.26,0.26,0.86,5.49,4.13,4.16,0.1,0.47,2.86,2.0,1.28,3.15,0.47,2.87,4.26,6.28,0.98,9.29,1.48,1.3…	0.197572	0.755331	-0.515659	SUN5	7
TATGGAGGCTCCGTTCACAGNGG	2.3404	1.8059	1.8794	0.23,3.2,2.04,1.69,2.68,6.26,1.48,0.76,1.09,1.91,7.4,1.8,4.31,1.06,5.08,0.44,3.28,2.51,1.92,2.26,2.53,4.61,0.71,2.05,0.28,1.87,2.19,1.33,0.36,5.55,0.46,0.93,3.25,2.11,0.66,0.45,0.93,0.27,1.21,1.44,2.08,0.83,2.2,0.77,2.06,1.12,1.43,0.71,4.79,3.17,0.82,0.96,1.0,3.57,1.46,0.51,1.92,1.2,0.38,3.45,1.1,3.76,0.64,0.54,1.04,2.31,4.33,0.73,1.03,4.06,2.82,3.08,1.78,2.83,3.15,4.04,0.49,2.15,3.35,0.1,2.85,1.…	0.146321	0.772914	-0.514466	OR51F2	7
TCACTGTGAACTTCACCCAGNGG	2.7386	2.1235	2.0824	6.99,0.7,1.63,2.61,7.51,0.61,2.36,0.44,1.81,1.9,2.85,5.66,3.15,0.67,0.95,6.1,0.96,1.14,1.17,8.28,2.07,5.87,1.53,8.45,0.99,1.32,0.59,3.9,3.18,3.16,3.11,1.04,2.42,0.49,1.11,3.41,2.71,5.23,2.82,3.55,1.2,0.67,3.71,2.25,3.24,1.39,4.78,1.62,0.91,0.81,4.69,0.94,0.76,1.7,8.56,6.79,6.62,1.75,1.89,8.36,3.8,4.64,3.0,3.12,8.89,1.22,0.98,4.99,4.69,1.57,5.03,0.95,0.36,2.72,0.3,1.96,5.57,0.86,1.16,5.87,0.66,0.4…	0.145678	0.681682	-0.512057	ZIM3	7
GTAGCGGTCCACGCTGAGCANGG	1.5978	0.9712	1.6263	5.24,1.34,0.69,0.1,2.23,0.96,0.91,1.69,0.53,0.59,1.77,1.13,0.14,0.53,1.78,0.47,0.43,2.08,1.97,6.22,4.31,4.95,4.6,1.07,0.71,3.21,0.85,0.17,4.05,0.15,2.87,0.35,0.42,2.12,0.29,0.13,0.12,1.6,0.99,0.95,0.38,4.04,0.33,0.88,0.25,1.07,0.6,0.55,3.81,2.33,0.11,0.19,0.37,2.55,5.86,0.9,2.88,2.36,1.01,1.77,3.45,2.12,0.32,0.88,0.06,0.95,0.66,0.16,2.35,1.47,5.78,0.24,1.69,0.98,0.35,0.35,3.3,0.34,2.94,1.64,0.39,…	0.238737	0.67833	-0.508513	SSTR4	7
GCTGGTTGTGTTGGTCATTGNGG	2.7801	2.1104	2.2319	1.44,2.88,0.29,3.2,1.39,5.44,1.06,1.79,0.89,1.52,0.76,2.48,3.82,1.67,2.85,0.89,0.91,1.5,3.16,1.2,4.3,6.16,3.61,6.07,2.3,0.52,3.06,0.91,3.09,3.31,4.43,1.64,2.33,1.27,2.51,3.82,0.63,2.24,2.69,0.8,5.0,1.11,6.45,3.53,0.95,0.77,0.56,1.86,8.24,0.54,0.47,2.32,0.49,4.78,7.91,1.51,0.42,1.29,2.37,3.15,0.2,7.78,1.82,0.62,1.94,2.07,0.89,8.46,1.7,5.35,3.17,1.4,0.37,0.89,0.32,3.77,1.98,0.41,4.53,3.87,8.26,0.93…	0.409447	0.61271	-0.508425	OR5T3	7
CCACAGCTGGTACATCCACGNGG	1.69	1.0415	1.6848	2.83,0.31,2.3,1.16,0.93,0.78,1.99,1.5,0.57,3.85,0.16,2.91,0.49,2.03,0.29,1.29,6.08,2.1,0.26,3.18,0.45,3.69,1.62,2.87,0.85,2.33,0.58,4.31,0.94,1.55,0.4,1.92,0.93,0.65,0.58,0.68,0.24,0.13,2.27,1.24,0.36,0.12,0.83,1.89,0.48,1.21,0.44,1.32,6.19,0.51,1.06,4.4,5.17,0.72,0.03,0.3,0.39,0.32,1.04,0.38,0.8,2.46,2.06,0.24,1.82,0.25,2.82,2.53,1.08,7.48,2.59,3.35,1.54,0.27,2.77,1.95,1.9,1.04,0.43,2.13,1.81,1.…	0.0623838	0.699777	-0.508326	GPR151	6
CATGCCCATGTACAAGAGCGNGG	1.4695	0.8844	1.5533	2.13,0.43,0.99,2.22,0.47,1.0,0.4,0.13,5.72,0.88,1.2,3.87,0.97,0.33,0.15,3.13,1.68,0.19,0.54,4.23,0.11,0.34,0.66,0.21,0.45,1.39,3.23,2.01,1.04,0.54,0.64,0.61,0.42,1.78,1.39,1.19,6.54,1.66,4.01,4.19,0.91,0.15,0.21,0.72,0.97,0.06,2.12,0.47,2.45,1.33,0.19,0.12,5.08,0.65,0.97,0.33,0.14,0.99,0.18,0.4,2.53,6.02,0.33,1.52,1.96,0.43,0.19,2.54,0.29,0.15,0.06,2.1,0.58,2.71,0.1,0.06,0.22,0.94,1.25,0.28,0.79,…	-0.0457429	0.611795	-0.50709	HDGFL1	6
CGTTGAGCGTGAGATTGTGGNGG	3.3888	2.8539	2.272	2.64,0.7,1.23,1.31,2.4,2.6,0.53,6.77,0.83,5.22,2.3,1.73,3.22,0.95,4.45,1.73,2.73,7.63,6.48,8.04,3.45,0.89,2.27,7.78,8.62,2.2,2.12,4.72,2.71,4.35,1.37,1.95,3.99,2.14,8.33,9.23,4.29,2.7,4.23,2.15,2.68,2.23,1.49,5.33,3.25,4.95,7.94,2.18,1.51,7.29,0.59,1.13,1.56,1.84,2.08,2.71,2.08,2.4,3.94,0.6,8.23,3.47,4.75,1.31,9.11,4.64,2.46,3.43,1.37,3.4,4.15,7.81,2.07,0.6,2.92,1.6,2.76,3.22,1.14,3.47,2.6,8.07,7…	-0.133885	0.738754	-0.505055	FOXE3	6
GCCCTCTCTTGGATTAGCGGNGG	1.7776	1.008	1.922	5.8,5.72,0.19,0.56,7.53,7.15,0.57,0.3,5.85,0.17,0.4,7.42,1.7,0.19,2.04,3.22,1.19,1.03,2.63,1.0,1.59,0.45,4.15,3.44,5.04,5.31,0.55,4.19,1.04,0.11,1.06,0.54,5.81,0.24,1.98,0.32,0.44,0.44,2.94,0.07,0.51,5.3,4.5,0.06,1.15,0.68,0.4,1.28,0.34,0.12,0.2,6.4,2.13,1.17,7.28,0.21,6.65,0.34,3.94,0.96,0.92,1.75,0.01,0.34,2.2,1.29,0.05,0.98,0.73,1.2,5.82,0.59,1.28,2.27,0.48,0.7,0.24,0.09,4.32,0.88,0.55,5.44,1.…	0.0452817	0.690583	-0.503484	OPALIN	6
GGTTTGGTTCCAGAACAGAANGG	3.6358	3.0055	2.3866	0.92,2.35,2.29,8.36,0.65,7.77,0.87,8.45,7.96,5.32,3.03,3.93,1.17,3.71,9.03,4.13,2.36,1.37,2.48,8.86,1.41,2.32,3.97,1.6,1.49,1.97,4.27,1.54,1.12,7.58,0.86,2.12,2.79,4.22,1.93,3.8,1.23,2.91,1.74,4.32,7.53,6.22,3.92,6.01,3.15,0.93,1.12,8.64,1.58,4.56,4.24,2.53,8.57,3.47,0.47,0.51,4.18,3.35,2.38,3.45,8.16,1.11,4.08,5.39,4.9,2.14,2.84,4.67,7.1,1.42,4.72,5.72,3.48,0.43,1.33,2.97,2.7,0.46,1.01,1.02,7.46…	0.170276	0.698184	-0.502175	DRGX	7
TTAACCCTATCCACTCCAGANGG	2.8536	1.8241	2.6384	1.43,2.77,7.98,0.44,2.79,1.95,0.15,4.95,0.15,1.11,8.03,7.56,7.71,0.18,1.73,0.1,0.21,0.19,0.84,0.75,5.16,2.31,0.07,0.55,4.62,0.18,0.12,4.94,1.47,2.46,0.5,0.94,1.05,1.4,0.86,3.83,1.59,3.8,1.57,7.83,0.55,2.3,0.86,6.6,4.23,0.7,2.02,1.16,8.32,8.99,1.6,7.99,4.35,0.05,0.8,0.93,1.06,1.81,5.85,4.35,4.95,8.37,0.52,0.97,2.14,7.58,2.06,0.18,0.43,0.31,3.08,0.15,0.84,0.12,8.53,0.75,2.17,6.17,0.31,1.26,2.29,3.9…	0.32499	0.610564	-0.499965	PRDM13	7
GAGATGGCCCTGCTGTTGAGNGG	3.3599	2.9183	1.7616	3.92,7.04,3.23,4.37,4.16,8.56,1.35,4.79,1.12,8.63,2.61,1.97,2.75,3.7,1.14,1.98,3.79,2.51,3.65,1.2,1.56,3.15,4.1,2.41,5.88,3.14,4.08,2.8,2.31,2.81,1.46,1.28,3.06,3.52,2.93,1.27,2.45,3.04,2.45,3.76,3.15,2.6,2.39,5.07,1.25,5.47,2.96,2.62,4.89,6.49,1.84,1.61,6.93,3.55,2.03,6.5,4.29,3.09,3.7,5.4,5.14,3.23,2.03,2.69,6.41,8.33,1.94,3.52,1.59,2.15,2.56,1.96,4.87,2.73,4.17,0.67,8.25,1.46,3.23,1.59,5.12,3.…	0.205537	0.677994	-0.498454	IL25	7
GAGGAACTACAACGTGGCCANGG	2.9178	2.0886	2.3534	7.76,0.96,3.67,7.28,0.81,1.74,6.19,4.82,1.57,4.79,3.53,3.63,1.23,7.28,2.76,6.24,1.13,6.8,7.28,0.3,3.15,1.2,0.25,6.25,1.67,6.5,3.63,1.88,1.42,0.54,3.14,0.74,8.51,1.73,5.36,0.75,2.13,0.5,0.88,3.92,1.45,7.29,1.21,8.1,0.42,5.68,0.55,2.82,7.62,0.33,0.6,0.61,6.76,0.78,3.13,0.67,2.33,6.59,0.73,7.7,3.03,2.14,7.09,3.07,6.35,0.6,0.97,2.51,3.35,7.75,1.52,1.35,0.97,7.82,7.47,0.85,4.72,2.49,1.72,2.22,6.95,7.2…	0.315715	0.632549	-0.497987	LCN9	7
AATATTGAACACTTGAAGAANGG	4.6196	3.8867	2.8642	2.93,4.75,1.4,1.54,8.58,1.27,1.89,4.39,3.35,7.53,2.71,3.83,5.3,2.16,3.73,10.36,1.32,7.95,7.81,1.23,2.32,2.06,1.61,1.93,1.96,3.65,2.84,2.56,0.87,3.09,6.18,2.22,1.35,1.39,3.48,2.77,3.65,2.17,9.92,4.63,5.68,3.89,7.49,5.9,2.02,1.92,1.96,10.37,5.12,6.62,3.56,1.19,2.48,10.42,10.16,9.13,1.02,1.01,3.23,3.43,1.57,3.89,1.48,2.61,3.82,4.88,5.12,2.6,3.35,2.58,1.34,5.88,2.4,1.48,3.0,5.95,5.13,4.0,3.53,0.4,7.0…	-0.0337304	0.600773	-0.496864	LCN9	6
GCTAGCAGTCCAGGATAATGNGG	3.0019	2.226	2.5886	0.9,2.06,0.23,4.15,7.5,0.26,6.37,8.63,5.04,2.43,5.86,0.41,5.06,3.65,3.94,2.16,2.89,3.36,1.78,5.37,0.88,5.48,2.41,0.4,0.2,3.19,3.0,0.27,4.2,3.73,3.29,1.04,5.72,6.42,0.86,3.25,1.58,3.5,1.77,5.79,1.22,0.11,2.26,0.99,7.4,1.22,6.44,5.11,4.08,0.15,0.16,5.75,0.18,3.34,0.59,1.49,0.12,2.88,9.03,0.24,4.11,0.8,7.59,2.9,2.05,0.62,5.73,2.76,0.6,0.7,0.36,2.66,0.58,2.48,1.42,8.53,7.96,6.02,0.2,1.53,0.21,1.71,4.…	0.0182671	0.662126	-0.495571	MUC7	6
GATGGACTGTGTAATGCCGANGG	2.8385	2.0916	2.3799	2.17,1.49,1.1,5.67,3.45,1.43,0.4,8.37,0.31,6.23,3.06,3.81,0.74,1.82,4.33,5.47,2.47,6.21,0.37,3.78,0.23,4.4,0.23,1.48,8.39,1.3,0.38,0.99,1.64,3.21,4.3,6.97,3.4,0.55,4.63,0.72,7.94,0.4,7.51,0.19,0.91,3.98,1.5,0.66,0.36,0.73,2.53,5.09,5.09,0.62,7.69,0.75,0.64,1.23,5.64,0.11,4.12,5.16,3.61,2.28,3.26,3.21,0.56,3.49,2.59,2.77,2.21,0.97,2.02,1.68,5.15,0.35,6.47,1.1,1.37,8.13,1.94,8.56,1.01,0.76,9.04,3.1…	-0.182098	0.719297	-0.490961	TSGA13	6
GCACTCTGCTGTGTCGCCCGNGG	2.1806	1.6938	1.7129	5.09,1.68,4.44,1.46,1.06,0.51,5.9,1.69,1.69,1.69,3.86,1.47,4.15,4.99,0.78,1.54,0.66,2.08,0.37,3.09,1.37,3.38,0.23,1.43,2.03,0.32,0.34,0.18,3.61,1.64,2.26,0.89,4.21,0.42,2.07,1.72,1.69,0.97,1.95,2.18,4.83,3.04,3.08,1.7,1.01,4.97,6.63,1.01,0.34,2.5,4.41,6.54,0.57,1.98,1.92,2.82,2.87,0.52,1.67,0.53,1.33,3.84,1.47,1.17,2.43,1.78,1.26,1.02,3.48,5.08,6.45,0.33,1.2,5.63,1.25,1.1,0.63,4.1,0.76,4.97,0.9,1…	0.0187212	0.666395	-0.487465	GSX1	6
ATCTCCAGACTGCAGCCGCGNGG	1.7481	1.1849	1.6195	0.56,2.3,0.8,0.22,0.4,0.92,0.4,2.76,6.61,7.21,1.32,1.05,2.35,2.29,2.64,4.1,1.52,1.38,0.43,3.46,0.13,0.57,0.29,1.33,3.95,1.2,1.17,0.84,0.38,1.51,7.33,1.36,1.84,5.85,4.32,0.49,0.27,2.02,0.47,0.42,4.86,1.11,1.13,0.7,1.37,1.85,2.04,1.19,0.63,3.73,0.58,0.91,2.18,0.55,0.66,0.18,5.24,1.02,0.28,0.96,0.27,6.55,0.27,5.22,3.54,3.27,2.53,0.39,2.68,1.73,0.21,2.73,0.58,1.08,0.38,1.28,1.1,0.95,1.0,0.46,5.31,1.4…	0.221784	0.651452	-0.484015	SLC25A2	7
CATAGTGGAGCATAGCCACANGG	2.5874	1.9061	1.9827	1.81,8.17,1.81,3.24,0.84,1.47,4.86,5.17,1.41,2.1,4.09,1.42,0.32,3.5,4.86,1.57,1.36,2.94,0.97,1.77,2.34,2.61,5.77,6.02,1.27,2.28,0.3,4.13,2.93,2.97,2.53,0.57,1.33,1.62,1.69,4.24,3.93,1.42,3.49,0.38,0.57,3.62,1.33,0.33,1.33,0.21,4.92,3.5,4.3,1.96,1.89,0.89,2.06,8.32,0.93,1.19,2.36,1.82,6.24,0.97,1.77,1.24,4.95,3.76,2.27,0.94,1.73,5.14,1.29,2.9,3.22,0.32,2.49,0.79,1.29,4.24,3.33,2.52,1.56,0.68,1.74,…	-0.148762	0.692759	-0.480396	SPPL2C	6
GTATGACCATCTTTGGGCAGNGG	3.5628	2.7422	2.6991	5.61,8.11,2.07,0.5,4.58,0.62,3.97,4.35,1.56,0.52,8.74,3.41,4.08,1.35,8.67,1.14,2.06,0.98,4.06,1.35,0.91,3.03,0.28,5.76,8.7,3.75,4.3,1.27,2.06,7.96,4.8,9.73,8.46,1.44,5.94,6.82,1.45,6.86,0.81,5.04,2.14,3.02,2.87,7.63,4.41,2.16,5.57,1.67,2.2,0.86,7.47,1.15,1.82,8.76,9.53,0.13,0.94,3.9,0.51,5.94,9.53,1.04,1.05,1.15,1.95,5.41,3.5,0.64,1.73,0.27,1.95,2.78,1.15,2.1,2.94,0.94,0.88,0.52,4.64,9.72,2.49,3.…	0.119815	0.60045	-0.48038	LBX1	7
TGATGGAATGGATCCGCAGGNGG	2.3031	1.5761	1.9614	1.86,0.46,2.41,7.21,1.17,1.28,7.05,0.48,6.5,1.21,1.4,6.07,1.22,7.14,6.52,1.29,3.14,0.97,4.11,2.01,2.23,2.39,1.16,6.67,0.96,2.86,0.86,6.44,3.36,0.56,1.95,0.82,4.19,0.09,5.44,5.03,0.51,0.1,2.68,4.69,0.51,2.84,4.27,7.18,1.94,0.52,0.67,0.59,2.51,6.32,2.15,1.37,1.27,0.54,0.13,1.23,4.21,0.6,0.45,1.13,4.17,7.26,0.88,5.53,1.0,4.24,0.99,7.45,1.33,1.47,0.2,0.56,1.6,0.19,2.6,1.61,3.17,0.43,2.04,2.53,0.48,6.…	0.0680629	0.68309	-0.47977	TKTL2	7
CCGCCTTCCAGAAGTTCCCGNGG	2.6613	2.0828	2.0818	2.61,1.39,6.93,6.83,5.09,6.89,2.89,4.64,2.2,1.61,0.49,3.38,2.77,0.75,6.59,0.71,2.85,1.68,3.46,1.67,0.13,0.76,0.62,8.07,2.67,2.93,0.68,1.51,0.48,0.68,2.5,0.09,6.98,1.74,1.3,7.27,0.64,2.8,2.43,5.86,3.39,1.83,2.96,2.83,6.27,3.44,0.67,3.34,0.61,0.53,5.54,5.7,0.18,2.92,0.95,2.01,1.04,0.34,2.69,4.5,2.68,1.81,0.79,8.14,1.36,0.26,2.0,7.25,1.56,1.75,0.59,3.68,1.87,0.62,1.15,6.66,0.25,6.41,1.56,2.33,1.54,3…	0.0268705	0.68192	-0.478967	POM121L12	6
CTAGATGTGATCACTGGCCGNGG	1.9932	1.4252	1.7632	0.79,1.97,0.4,0.2,3.83,3.34,5.53,3.57,1.35,4.66,0.98,6.91,1.66,5.88,1.45,3.52,1.75,0.84,0.46,1.13,1.08,1.51,0.31,1.36,0.55,2.67,1.06,2.43,2.64,2.2,4.44,0.61,0.64,1.52,2.18,3.13,6.55,1.63,1.68,1.14,0.85,1.75,2.71,2.35,3.28,1.59,6.34,1.01,3.27,0.35,0.59,2.43,2.29,0.81,0.36,0.18,1.67,0.4,6.16,0.31,1.07,2.58,1.74,2.32,2.03,3.75,0.28,0.43,2.07,5.9,1.2,1.13,0.16,0.33,2.07,0.32,5.42,1.48,0.81,5.56,0.7,1…	0.234264	0.664806	-0.476276	ABCG8	7
TATGAGATGTACCACCCCATNGG	3.0988	2.5017	2.3933	0.95,5.96,0.14,0.79,5.38,0.88,5.0,2.22,1.05,7.93,1.05,2.35,0.74,2.38,1.47,4.4,5.08,1.55,1.75,7.04,0.08,4.27,0.59,0.23,1.11,0.68,2.73,4.64,3.54,3.42,1.3,8.0,2.67,1.02,0.31,1.77,4.36,1.6,1.59,2.3,8.01,2.65,0.5,8.01,3.53,4.1,2.92,0.58,0.37,0.27,3.41,2.59,1.01,3.17,0.32,2.61,0.27,4.63,1.68,5.68,0.28,0.39,0.47,1.4,7.16,9.04,3.37,6.6,0.33,2.46,4.61,4.69,3.29,8.66,1.55,5.98,0.89,2.53,0.79,2.59,0.29,1.74…	0.059416	0.62284	-0.476026	PRSS38	6
ACAGCCCCACTCATGAGCAANGG	2.4175	1.7168	2.1958	4.4,3.67,0.91,2.52,3.62,1.08,1.81,0.89,5.4,0.61,0.34,3.48,4.49,2.67,8.2,1.1,2.12,5.83,4.24,1.57,5.24,2.46,4.54,4.24,2.92,8.32,1.05,2.13,0.17,5.74,2.91,2.19,3.67,1.49,0.87,1.72,2.97,2.38,3.18,0.94,1.22,6.42,1.52,3.13,1.62,0.46,0.88,1.31,2.34,7.29,0.59,4.85,0.49,1.52,0.42,2.48,0.1,0.48,1.31,4.37,1.31,7.52,4.96,2.16,0.7,5.51,0.72,0.94,8.84,0.66,4.6,1.03,0.11,2.22,4.22,3.64,7.13,7.58,0.69,2.53,3.07,6…	-0.120229	0.655002	-0.475919	OR6S1	6
GGCGCTGCACCCAAGCTGCGNGG	2.3639	1.7394	1.9691	6.42,0.44,1.93,5.46,0.51,0.34,0.62,1.26,2.06,3.51,0.3,0.36,1.45,1.54,5.0,1.62,1.28,7.39,1.29,0.24,1.34,0.59,0.43,0.64,4.8,5.15,6.91,3.87,0.81,0.68,0.6,0.49,2.99,1.78,0.44,0.86,2.84,0.32,6.31,0.83,2.43,0.46,4.13,7.14,1.33,1.47,1.05,1.83,0.97,1.59,6.02,3.25,0.63,1.1,0.52,0.36,4.13,1.07,1.3,1.61,0.21,2.97,1.87,0.61,5.5,7.58,2.11,0.73,1.65,2.08,4.92,0.57,7.2,3.47,3.95,2.79,3.53,1.22,0.93,4.26,0.49,6.…	0.235896	0.665059	-0.470219	FOXB1	7
GACTCACTCATATCTCCAGGNGG	2.2749	1.4066	2.1978	1.2,0.46,0.64,0.33,2.55,0.6,6.87,0.96,0.46,1.59,3.83,3.32,2.59,0.26,0.99,0.13,2.15,4.59,8.43,1.74,3.38,0.14,0.55,4.56,0.88,1.19,6.9,0.5,1.75,4.5,0.18,1.73,0.27,1.8,4.0,1.6,1.94,0.16,0.6,1.26,1.06,0.34,4.22,2.7,1.22,0.06,0.04,0.43,0.58,0.63,3.71,0.72,5.36,4.05,0.61,0.04,0.65,1.07,6.57,4.5,2.05,4.3,8.17,0.63,0.18,5.12,6.79,4.68,5.48,4.14,0.39,1.97,2.13,0.28,0.35,1.57,1.43,0.94,1.16,1.71,0.7,1.36,0.…	-0.102279	0.683298	-0.469065	IL25	6
GCCGACCGCTTCCTGCACCGNGG	2.1407	1.2414	2.2139	7.1,0.67,6.64,2.49,0.95,0.78,1.82,0.16,1.07,2.91,5.78,0.11,0.29,0.07,6.31,1.88,7.35,0.47,0.57,3.32,0.11,0.12,4.79,0.77,6.73,0.71,0.13,6.32,0.21,5.08,0.01,6.99,0.93,0.11,1.89,6.06,1.49,1.07,6.95,0.97,7.2,2.08,3.14,0.68,1.97,0.16,0.96,1.18,0.47,0.85,0.81,0.18,4.2,7.65,2.81,3.98,0.15,2.44,2.45,3.41,1.11,0.22,1.57,2.33,5.33,0.46,0.12,1.37,4.48,0.13,6.32,0.19,3.23,0.86,0.4,1.16,1.52,0.27,1.13,0.32,8.0…	0.0449406	0.71483	-0.46366	GCM2	6
CTAAGATGATGCAGACTCCANGG	2.8574	2.4309	1.7062	1.73,1.51,2.14,2.57,4.15,4.39,1.97,2.17,1.09,2.2,3.13,3.26,3.81,1.48,5.02,4.54,0.35,3.74,3.41,3.86,1.61,4.6,4.64,6.19,5.99,1.89,6.56,2.6,0.96,7.92,1.92,1.53,1.34,1.47,2.72,1.04,2.26,1.96,2.43,3.34,2.69,5.29,2.21,1.23,4.71,4.54,3.39,1.76,1.24,1.74,2.21,1.95,2.69,1.57,1.46,1.58,1.76,4.16,1.15,2.23,4.93,4.3,5.29,1.64,1.84,1.15,5.19,1.44,4.98,2.67,3.71,1.79,3.03,2.8,2.37,0.95,1.48,1.64,2.82,2.14,1.18…	0.190553	0.689312	-0.461076	OR5P3	7
CACCTGTTGCCTGGACGCCGNGG	1.8419	1.2076	1.6799	0.89,0.44,0.24,3.68,2.38,0.06,2.74,4.07,1.71,7.04,4.75,0.25,0.91,0.18,2.09,0.53,0.96,0.43,0.51,0.87,0.12,1.02,0.32,3.0,1.89,0.81,0.2,2.95,0.93,0.38,0.44,1.38,0.17,1.97,0.56,4.24,2.54,1.04,4.15,1.13,3.88,0.98,0.37,0.37,0.95,1.15,0.77,2.49,1.42,0.39,4.65,5.54,1.01,0.91,6.06,0.66,6.94,0.26,1.07,2.17,0.3,1.04,2.03,0.57,0.89,5.85,5.65,4.07,0.94,0.72,0.58,0.23,0.62,0.38,0.67,2.72,0.35,1.13,0.65,0.54,0.…	0.276186	0.664411	-0.460696	CYP11B1	7
CACTGGGTAGACATTAACAANGG	2.4988	2.0367	1.7183	1.74,1.11,4.74,0.39,0.45,1.69,3.34,8.7,1.75,1.17,1.87,4.75,3.05,2.69,8.72,2.32,2.69,1.36,2.57,4.12,2.34,1.51,4.84,1.11,1.45,2.24,2.21,2.71,0.83,1.86,5.04,1.41,0.49,3.3,2.36,1.16,0.46,2.07,0.74,3.6,7.91,3.14,2.71,3.33,1.74,1.06,0.67,0.61,1.47,1.84,2.35,1.54,1.03,2.94,2.29,3.36,2.13,1.23,5.58,1.37,1.97,0.93,1.18,4.41,1.31,2.83,2.14,4.51,1.41,1.92,4.12,1.11,4.49,1.56,2.06,3.58,1.81,0.93,1.19,2.77,3.…	-0.0728888	0.684172	-0.459891	RPE65	6
AGTCCACTCCAACGAACAGANGG	2.9787	2.1542	2.6398	0.23,1.22,4.29,3.73,1.95,2.15,0.81,0.27,1.82,2.67,4.06,1.49,1.39,0.02,4.59,3.59,1.43,1.84,0.13,5.03,6.73,7.45,1.0,1.42,0.21,3.72,4.14,0.25,4.5,2.36,2.15,9.73,0.77,1.36,1.91,0.41,0.09,1.8,8.57,0.44,1.67,2.64,1.32,5.31,1.49,2.24,0.32,6.0,1.91,0.12,3.48,7.44,1.62,5.54,7.83,0.08,0.57,0.76,4.88,0.09,7.98,0.53,6.06,1.63,1.44,1.69,1.55,0.61,2.81,4.02,2.17,0.5,0.39,0.84,6.92,2.03,5.18,1.08,0.58,8.02,0.36…	0.11401	0.667666	-0.457999	OR3A1	7
GGACAAGGTGTGCTACCCGCNGG	1.3505	0.856	1.334	0.53,3.57,0.32,0.51,0.48,0.28,0.27,0.74,0.71,0.35,0.26,1.59,1.55,3.26,0.56,4.46,0.08,0.5,0.12,3.75,0.28,2.56,0.58,0.28,0.36,0.59,0.14,0.52,2.86,0.67,0.55,1.3,0.64,2.96,0.78,0.7,0.73,0.32,3.24,0.65,2.1,2.01,1.05,0.45,1.08,1.14,3.82,0.04,0.73,0.92,1.07,0.2,3.72,0.95,0.39,6.43,2.71,2.65,5.37,0.49,4.26,0.08,0.16,0.81,0.89,3.49,3.08,2.56,1.06,0.65,0.25,0.26,0.34,0.06,4.97,3.27,0.39,2.4,1.08,3.06,0.66,…	-0.388426	0.741323	-0.457139	PRDM14	5
AATGGCATATGACGGCTACGNGG	2.6172	2.0258	1.9998	1.48,2.12,0.34,0.18,2.05,3.0,1.74,0.94,0.87,0.79,0.92,2.1,1.16,0.99,1.17,2.15,4.34,3.42,0.46,3.99,0.79,1.09,2.82,0.62,4.13,0.42,1.83,3.66,0.34,0.96,1.13,3.9,1.82,0.32,1.45,2.81,0.73,2.0,3.64,5.05,4.6,2.41,6.73,6.98,0.31,5.06,1.76,5.7,3.08,1.12,4.28,1.06,6.91,1.73,2.24,0.58,0.69,1.46,1.54,1.52,6.14,2.99,6.18,2.0,3.43,0.59,0.54,3.17,0.51,1.12,4.57,1.28,1.44,0.54,4.93,5.58,1.37,1.85,1.16,2.53,0.62,6…	0.0606217	0.675184	-0.456095	OR8G5	6
GGTAGTGCAAGTAACCCCCGNGG	2.2108	1.4033	2.1357	0.18,7.64,6.35,4.69,3.96,0.69,1.47,1.41,1.09,1.4,0.74,1.37,6.51,3.16,3.71,1.25,0.92,3.29,0.06,3.67,2.07,5.94,6.78,4.98,2.16,1.1,0.85,0.03,0.38,0.16,1.36,1.51,6.67,0.89,0.55,7.02,3.79,2.9,6.8,1.16,0.51,5.63,1.12,0.92,7.07,5.52,2.69,0.16,6.4,0.34,2.12,1.78,0.17,5.69,1.44,2.12,0.07,1.13,1.51,0.89,0.61,5.1,6.3,0.04,1.07,0.41,1.36,3.97,1.46,0.78,7.59,1.22,6.81,0.02,0.09,0.38,0.34,0.23,0.02,4.15,0.17,0…	-0.0194541	0.747435	-0.456028	KRTAP13-3	6
AAGCCACCTACAGCTATCCGNGG	1.6989	0.8534	1.9277	0.51,1.47,0.88,0.55,0.3,0.01,5.11,0.39,0.14,0.23,0.06,7.92,0.04,5.71,2.48,5.34,1.28,0.42,2.32,0.17,0.13,0.05,0.19,0.22,2.4,1.13,0.32,0.12,4.58,1.64,0.89,0.11,0.17,1.1,0.18,0.04,4.97,0.06,0.16,1.4,0.29,0.1,1.35,2.96,0.06,6.22,3.91,0.14,0.07,0.19,1.39,1.43,0.38,0.28,0.12,2.2,5.22,0.63,0.04,2.34,0.59,5.94,0.07,2.46,7.39,0.08,0.25,1.04,6.16,0.05,1.49,0.07,4.16,6.97,1.34,4.91,0.47,2.27,0.13,0.37,1.79,…	-0.12957	0.693897	-0.448662	KRT85	6
GCCACAGTCCTAAGGAAGAANGG	3.7155	2.9644	2.7889	4.43,1.5,2.66,8.6,7.9,5.39,6.37,8.08,6.43,0.26,5.16,2.73,0.66,8.88,0.63,0.38,2.77,5.57,8.61,2.61,0.56,0.41,2.17,4.96,2.25,2.79,3.11,3.79,0.14,8.74,1.43,4.03,4.76,0.86,3.92,2.52,7.43,0.99,1.39,7.14,2.02,4.85,4.57,7.33,9.13,2.98,3.02,1.79,8.31,5.66,4.76,1.34,5.11,1.78,0.37,8.7,1.28,0.65,8.7,3.92,4.63,0.2,9.2,4.08,7.83,5.96,0.51,4.06,5.7,4.96,4.46,0.6,1.27,7.11,9.29,3.54,7.94,0.34,4.32,4.06,2.89,2.5…	0.121044	0.600907	-0.442632	TSSK2	7
TGACAAATCTGGAAGCATGGNGG	3.0955	2.728	1.6312	2.18,7.96,1.19,3.44,1.06,3.65,7.44,2.88,4.03,7.52,5.06,1.07,1.96,2.28,2.73,2.92,8.49,1.8,1.67,4.3,1.79,2.54,1.3,3.85,3.73,2.22,2.1,2.41,2.72,1.91,5.35,2.52,2.82,8.73,1.11,3.75,2.16,1.92,0.75,7.41,2.31,0.96,1.85,4.0,2.35,1.28,3.17,5.67,1.77,4.85,2.88,2.2,3.49,4.11,6.68,2.27,2.7,4.14,3.04,6.17,1.1,2.61,2.84,3.19,1.2,3.04,5.93,2.21,3.37,4.11,2.8,3.02,1.37,2.31,3.64,2.3,0.78,5.97,1.69,4.67,1.92,3.26,…	0.1982	0.700812	-0.438959	CLCA1	7
GTAAGCTGCTGGTCTTCAGTNGG	2.8041	2.117	2.1663	1.66,0.94,5.78,5.55,2.19,6.21,1.51,7.44,8.65,5.77,2.18,0.75,5.37,0.85,0.73,2.66,1.07,2.46,2.71,4.33,2.12,6.54,2.5,8.5,1.26,7.74,1.46,0.48,1.67,0.71,1.38,0.97,5.27,1.13,1.24,1.63,7.96,2.41,0.81,2.54,0.3,7.43,2.37,1.84,1.71,0.65,4.36,4.04,8.62,1.1,1.33,1.03,0.66,8.5,2.43,1.09,4.38,1.17,4.8,2.17,1.95,3.08,0.57,5.56,2.21,3.25,1.33,2.23,0.53,2.28,1.52,6.32,0.92,5.75,6.44,4.43,2.99,1.14,1.32,0.91,6.31,…	0.113466	0.637113	-0.43872	MEP1B	7
GTATGCCTGGACGCGCCAGGNGG	1.6666	1.1343	1.5206	1.63,2.03,0.12,0.68,0.61,1.37,0.6,1.87,0.5,2.01,0.3,0.44,1.16,0.7,0.84,2.24,0.32,0.32,0.42,0.85,4.15,1.1,3.54,3.46,0.66,2.55,0.88,4.98,0.82,2.53,1.96,0.47,1.91,3.36,0.75,1.83,2.16,1.56,1.05,1.06,4.11,0.78,2.03,3.19,0.46,1.6,0.87,1.02,5.74,0.89,1.69,2.44,0.09,5.29,2.27,1.52,1.79,0.98,6.14,4.22,0.54,0.86,0.21,0.56,4.8,1.27,0.95,5.0,0.82,4.86,0.88,0.26,0.93,1.17,5.97,0.19,1.68,0.8,3.61,0.21,0.31,0.3…	0.078577	0.66848	-0.437844	CHAT	7
AGTTCCTCAGAGCAAATCAANGG	2.3443	1.8792	1.7312	0.84,0.54,2.01,0.82,1.42,5.57,3.01,1.14,3.28,1.51,0.97,1.07,3.8,0.72,2.02,2.55,0.55,2.93,3.79,0.57,3.59,1.66,0.88,4.34,3.52,2.86,2.09,5.68,0.66,3.04,3.9,2.01,2.7,0.28,0.48,1.87,4.4,1.86,1.98,3.48,4.17,3.15,3.38,2.83,0.71,0.43,1.02,1.23,1.15,1.48,1.43,2.87,2.02,3.4,3.72,3.95,1.38,1.42,1.86,0.44,0.71,1.1,3.01,0.69,1.2,0.82,2.06,2.29,0.24,9.13,0.46,1.9,1.94,1.29,1.64,4.13,0.93,2.78,2.56,1.58,0.59,3.…	0.35957	0.72745	-0.437456	CYP7A1	7
TTATGGCACAAGATAAACAGNGG	2.3671	1.8577	1.8106	1.41,2.57,1.77,1.23,1.21,0.91,0.66,1.77,0.72,3.11,1.1,0.66,4.16,2.57,1.01,1.23,1.23,0.45,1.23,6.18,0.92,1.81,2.59,1.71,2.28,0.81,0.63,1.16,1.65,2.53,1.71,5.3,0.73,0.92,6.34,0.66,6.04,2.48,1.24,3.09,0.87,6.79,1.96,3.0,1.26,4.3,5.73,1.34,2.65,4.44,1.15,0.72,1.72,3.38,1.02,1.19,3.07,1.9,2.53,1.13,1.51,1.55,0.82,3.62,0.59,1.07,2.12,1.33,1.87,8.72,0.6,4.49,2.3,1.01,1.4,2.34,3.13,2.37,2.01,3.65,1.69,1.…	0.0358622	0.697773	-0.435999	NLRP9	6
CTTTGTGGACACCAGCGCCGNGG	2.0574	1.4651	1.7479	1.69,0.52,2.74,4.11,6.04,3.56,5.63,3.49,2.29,1.5,0.84,6.2,2.75,0.46,2.61,1.05,6.16,0.87,3.1,0.28,2.16,0.44,1.01,0.81,7.81,2.52,0.54,1.03,1.0,0.82,0.27,0.74,0.84,1.28,3.49,2.47,3.07,2.68,0.54,1.44,2.27,0.69,2.06,0.81,1.77,6.75,1.92,3.45,1.34,6.3,2.67,1.65,1.05,2.36,0.33,1.82,1.4,2.1,0.88,0.7,1.49,0.45,0.49,1.61,2.29,1.26,1.83,0.63,2.31,1.18,0.54,2.5,2.0,1.56,1.83,1.17,0.59,3.4,6.38,0.4,2.95,2.07,2…	0.216061	0.634544	-0.432884	TRIM42	7
ATATAGTATGATCAGATCGGNGG	1.5676	0.8699	1.7119	1.78,2.31,0.09,1.01,0.11,0.32,0.7,2.13,0.19,0.03,0.11,2.35,0.9,4.0,1.56,0.55,0.12,3.6,1.23,4.5,1.67,0.33,4.99,0.61,0.54,1.74,0.04,4.63,0.29,0.26,1.9,0.64,2.37,5.2,1.09,0.45,1.01,2.15,1.04,0.45,2.28,2.44,2.15,0.63,0.11,1.97,2.27,6.86,0.21,1.77,2.57,5.23,2.28,0.38,6.36,0.64,0.37,1.35,0.71,3.33,0.21,1.56,0.13,0.47,0.21,0.34,2.04,1.01,0.05,5.69,1.57,3.78,1.21,1.2,3.44,3.51,2.6,0.36,0.84,0.06,1.66,0.3…	-0.113331	0.684829	-0.431112	TAAR2	6
GCTGTTGCAGTTGTGATACGNGG	1.8514	1.4058	1.4986	2.33,2.12,4.27,1.6,1.51,0.6,0.63,0.77,2.01,0.88,0.87,1.0,3.37,1.07,0.19,1.79,1.88,0.38,0.4,1.52,6.12,0.9,1.47,1.82,2.62,0.61,5.97,1.51,6.31,1.58,2.77,0.94,2.34,1.7,1.6,5.68,1.33,0.44,0.86,0.92,1.44,0.54,2.71,0.93,1.54,0.34,0.28,0.74,2.37,1.84,2.73,3.91,3.9,6.75,0.74,0.46,2.1,1.56,0.83,0.49,0.99,1.21,3.59,0.41,0.85,0.44,2.41,1.29,0.96,0.38,0.71,1.57,3.14,0.22,1.0,1.72,0.97,4.74,2.5,1.26,1.89,1.25,…	0.0551575	0.680328	-0.429514	SPEM1	6
GCTATTGCAGACTTACCCGGNGG	1.7752	1.1462	1.7771	0.37,1.45,0.27,7.38,1.18,7.19,0.5,0.91,0.17,4.84,0.33,1.11,0.29,0.78,0.95,6.97,0.38,0.81,0.7,0.32,5.8,0.33,0.09,1.03,2.58,3.08,1.82,2.08,1.99,0.09,4.07,0.09,4.59,0.22,1.38,1.44,0.76,1.62,4.36,1.28,5.24,4.23,1.07,1.0,4.03,1.49,1.47,0.9,0.08,1.36,0.93,0.9,0.25,1.0,1.83,0.47,7.4,2.48,2.06,0.7,2.23,1.78,1.72,1.0,0.35,1.72,1.37,1.21,0.17,0.61,0.51,0.6,1.84,3.75,0.45,0.55,1.15,1.36,1.21,0.03,0.52,0.32,…	0.0374393	0.730218	-0.4295	PRDM13	6
CATTCTCCCCAACCAGACGTNGG	3.0996	2.375	2.4476	6.03,0.83,0.89,0.29,8.43,2.36,0.5,5.63,1.72,0.47,2.65,2.21,7.81,1.42,7.94,7.06,8.42,0.55,0.99,1.21,4.14,0.19,4.31,6.96,1.27,0.42,0.9,1.25,2.89,0.56,4.07,6.05,3.16,5.99,1.8,1.58,0.95,8.18,2.74,2.72,9.17,1.43,1.18,0.32,1.25,2.9,1.75,4.53,2.5,6.47,4.33,0.72,0.4,5.59,4.47,1.72,3.48,0.92,1.46,1.17,0.41,0.57,8.25,1.67,2.52,2.26,2.5,0.8,2.68,2.47,1.63,4.55,0.91,3.48,6.12,3.69,2.03,4.7,1.19,0.89,1.05,1.6…	-0.227696	0.673928	-0.419834	CCDC155	6
TCTGAAGCAGTGATTTCTGGNGG	3.2679	2.6606	2.2916	3.08,1.98,4.85,2.25,3.06,1.71,1.64,8.18,4.68,1.93,1.27,1.58,3.4,8.13,2.51,1.11,8.91,2.76,8.96,3.28,1.93,1.64,1.72,5.32,0.57,0.64,3.0,1.41,2.01,7.8,3.31,3.86,3.39,1.04,1.14,0.85,1.59,4.22,1.9,0.52,3.18,0.77,3.56,1.5,3.22,0.44,0.48,2.04,2.77,3.13,3.53,3.74,3.41,3.54,2.53,9.11,3.35,1.4,2.75,8.48,4.92,5.6,5.24,9.43,0.56,1.24,1.74,0.96,8.81,2.07,1.69,1.99,1.01,3.57,3.62,1.75,3.95,2.36,1.91,3.77,0.6,2.…	0.128477	0.690884	-0.418805	MS4A5	7
AGGATCCGTGAGATGTCACANGG	2.0336	1.4287	1.6894	3.69,1.25,0.71,1.55,3.49,0.29,3.08,1.76,4.28,2.09,6.26,2.4,1.2,3.36,1.15,1.71,0.43,6.45,2.45,5.61,4.27,4.27,1.21,3.36,1.78,0.29,0.72,0.76,5.66,2.28,3.56,0.69,1.59,0.59,0.91,0.96,0.84,0.44,0.8,5.11,0.71,1.61,1.25,3.01,0.87,1.53,3.21,4.31,1.59,0.55,3.87,2.11,4.02,0.2,3.03,2.62,3.18,2.06,1.13,3.41,0.28,2.09,1.16,2.1,1.88,7.17,1.6,0.64,0.65,2.87,6.5,0.8,1.34,4.63,3.13,7.16,0.85,1.36,2.34,0.11,1.24,1.…	-0.0722078	0.65246	-0.4173	PAX4	6
GATACTGATGAAGCTTAACANGG	2.2177	1.6454	1.8379	3.41,0.59,2.68,4.14,4.77,1.01,1.32,1.68,0.61,1.98,4.33,2.08,1.51,1.59,0.86,1.79,2.43,0.8,5.78,0.42,3.13,1.62,3.72,1.92,0.18,5.89,4.46,1.79,0.73,3.42,5.96,0.9,1.2,2.94,6.84,0.4,0.27,1.68,1.73,0.15,0.96,6.11,2.44,1.74,5.97,4.4,1.8,7.93,1.14,4.19,0.67,0.62,1.85,2.02,3.4,1.72,3.57,0.21,0.56,3.03,0.34,1.97,0.42,0.2,0.16,1.25,3.04,3.46,0.45,2.13,1.06,0.48,1.73,0.64,2.74,2.03,0.85,0.12,1.8,0.54,1.64,0.5…	0.173542	0.644488	-0.415938	MRGPRX1	7
ACTCCTCAATGCACCGGGCGNGG	2.0223	1.1307	2.0775	0.17,0.15,0.19,0.5,2.35,6.81,0.48,0.41,0.13,5.56,0.58,1.9,1.87,3.99,0.57,1.04,0.62,1.17,0.11,0.23,0.68,0.6,0.08,0.08,5.87,0.29,0.02,0.95,0.21,0.02,3.25,3.2,1.26,3.37,0.19,4.27,0.25,0.39,5.93,1.2,0.31,3.99,0.97,6.05,0.29,0.57,4.98,5.21,0.26,0.07,6.69,0.15,0.11,0.13,0.18,0.12,3.63,2.93,5.53,0.57,2.52,0.07,5.15,5.96,6.48,1.14,2.61,2.18,0.7,7.06,1.11,0.04,0.08,0.28,6.13,4.93,1.27,0.77,0.17,0.2,1.86,1…	0.166116	0.601974	-0.414228	NANOGNB	7
ATGAGTGCACCGAGAAACAGNGG	2.4765	1.7198	2.07	0.61,1.2,1.41,2.38,0.47,1.69,1.57,3.1,3.4,4.42,3.55,1.8,0.64,1.29,0.91,3.55,1.0,0.4,2.12,1.1,0.2,7.61,1.57,2.08,4.05,4.0,2.95,3.17,5.92,1.39,2.66,2.29,5.01,0.15,1.22,1.43,4.56,0.57,8.46,1.91,7.09,3.87,0.5,3.97,0.94,0.64,3.02,1.36,2.49,1.56,2.04,1.06,4.97,1.68,0.47,1.11,2.72,2.56,0.92,1.72,4.22,0.98,0.19,1.35,4.53,6.36,2.76,4.33,3.53,0.27,1.19,0.57,0.25,3.55,0.9,8.68,7.97,2.72,5.15,3.15,1.25,5.32,…	-0.007244	0.716692	-0.414161	TRPC7	6
ATACTGACTCTGATCCCAAGNGG	3.3221	2.5114	2.6146	2.35,0.78,8.2,8.71,1.62,4.85,4.33,4.21,3.14,1.83,1.73,5.29,8.34,5.69,2.52,8.27,1.99,4.27,6.78,6.41,5.53,2.8,3.66,7.25,1.16,0.99,0.47,2.79,1.69,0.12,4.02,1.12,4.06,1.9,4.24,8.41,5.69,2.06,2.71,5.98,1.12,4.66,1.77,2.89,6.95,9.49,8.78,8.52,1.65,6.5,2.37,0.52,7.82,1.82,3.73,5.76,1.0,5.47,0.34,0.84,2.26,4.48,1.29,5.32,1.07,7.77,2.26,6.82,7.08,1.66,6.47,0.32,4.01,0.7,2.49,3.47,3.75,2.04,0.93,0.78,1.24,…	0.247532	0.678526	-0.410743	SLC17A2	7
ACTCACGGAAAAGCACCATGNGG	1.4902	0.9957	1.4453	1.33,0.91,2.59,0.74,0.4,1.59,0.46,0.57,0.44,0.63,4.08,0.59,1.25,2.23,3.22,1.39,0.56,0.31,2.49,0.65,2.68,0.4,4.96,0.45,0.25,0.73,1.35,1.03,0.49,2.05,1.11,3.2,0.41,4.69,0.36,0.97,2.29,2.13,0.5,2.38,0.42,0.75,1.07,2.89,1.44,6.08,2.41,2.61,3.08,2.72,0.73,0.38,0.45,3.47,0.11,3.48,0.38,0.59,1.68,6.41,0.32,0.27,0.26,0.59,0.72,4.81,1.93,0.23,0.85,0.66,2.46,4.43,0.95,0.86,1.24,4.41,0.86,0.34,3.35,1.08,1.9…	0.171538	0.707088	-0.404893	PDILT	7
GTGATGATCGAGAAGATGACNGG	2.0276	1.6805	1.389	1.49,2.08,0.64,2.12,1.06,3.03,1.12,2.3,0.81,1.7,0.26,1.17,6.09,1.46,1.76,2.03,1.3,2.22,0.34,1.02,4.66,0.51,2.39,1.38,0.45,3.72,0.93,0.44,6.66,1.84,6.89,1.5,0.95,4.42,0.97,0.65,1.08,2.83,4.53,3.62,3.01,1.55,3.96,1.86,1.84,4.08,1.67,1.68,1.03,0.86,0.54,4.47,0.7,0.29,0.84,1.9,0.71,0.59,1.02,2.07,0.62,2.23,1.13,2.63,0.86,4.69,1.41,3.62,0.64,1.42,3.34,3.97,2.05,0.62,4.56,1.19,1.77,0.7,0.83,2.71,1.0,0.…	0.121785	0.720939	-0.404495	PLA2G2E	7
TGAGCACCCAAAAGACCCACNGG	2.8734	2.1205	2.3537	7.83,0.3,0.64,2.96,2.09,3.91,4.14,7.09,3.12,1.63,3.58,1.61,0.91,2.06,7.09,8.37,1.26,3.97,1.86,1.03,0.84,0.51,4.14,6.37,0.83,8.15,1.18,1.5,6.01,2.45,8.33,2.16,5.3,1.01,8.84,0.56,0.82,3.88,4.25,0.83,0.78,0.32,1.37,8.18,4.8,1.52,3.66,1.05,1.53,0.51,0.27,0.48,0.72,1.16,1.37,2.64,0.42,2.76,0.72,0.65,2.74,3.26,0.62,5.2,1.73,0.61,5.58,3.64,6.05,4.46,5.18,1.77,0.66,1.78,0.51,0.74,3.83,1.63,6.52,1.79,3.43…	-0.0353395	0.697776	-0.402618	C20orf173	6
CTACAGTACCAGGTGAACACNGG	1.9657	1.3927	1.7982	1.46,1.44,0.35,1.66,0.8,1.81,0.18,0.22,1.03,3.55,0.88,2.05,0.28,2.64,2.49,0.87,0.58,2.03,2.42,2.45,2.02,0.86,4.32,2.5,3.99,0.68,0.18,3.47,4.55,0.68,2.8,0.39,1.41,2.23,0.73,1.76,2.16,2.49,1.66,4.84,2.73,0.77,0.42,2.68,4.2,3.82,1.82,1.17,0.47,0.72,0.58,1.08,8.36,1.53,0.49,1.61,6.16,3.34,5.0,0.28,0.74,1.65,1.39,0.19,4.61,0.88,7.79,0.67,2.02,1.4,2.59,2.15,0.18,0.76,2.54,0.86,0.73,0.75,2.32,0.53,1.09,…	0.0982515	0.677689	-0.401933	DEFB129	7
GCTGGAGCACGACCTCCGAGNGG	2.5301	1.7119	2.2642	4.26,0.35,0.26,2.84,0.8,6.48,1.53,0.04,0.16,6.44,1.59,4.93,0.74,7.07,1.45,6.76,0.24,1.63,7.2,0.61,0.5,1.32,5.23,5.42,0.32,5.37,6.09,5.3,0.32,1.91,0.68,4.05,5.34,3.54,0.11,3.71,1.51,0.23,0.4,6.22,0.96,1.44,0.27,1.14,0.7,0.28,0.52,2.93,1.49,5.92,4.01,0.59,2.25,7.22,0.12,0.77,4.68,3.72,0.72,0.77,0.23,4.33,0.34,5.04,1.26,0.84,2.13,1.18,0.3,5.71,6.85,1.05,7.49,5.64,0.2,3.34,6.5,0.95,1.55,1.34,4.34,0.5…	0.0677003	0.688321	-0.401466	ACTL9	7
GCACCTTGCTGTACACCATGNGG	2.338	1.4823	2.2684	0.57,5.79,0.93,0.69,6.12,3.31,0.42,8.44,0.89,0.95,1.63,6.83,1.09,1.15,0.85,1.58,5.47,0.33,5.5,3.98,1.15,2.19,2.87,0.58,7.37,4.33,0.14,0.19,5.17,0.68,0.31,0.8,4.79,0.56,7.23,0.03,6.25,5.37,5.84,3.22,3.01,1.27,0.61,2.86,3.62,1.99,3.72,2.03,0.08,1.1,1.31,1.63,0.6,4.98,2.39,7.18,1.73,0.33,1.37,1.55,0.96,0.49,1.23,0.47,1.46,0.26,3.45,1.73,1.45,0.73,8.43,0.11,4.88,0.64,0.69,1.04,1.08,3.5,2.28,0.65,2.79…	0.318411	0.665915	-0.400454	GABRA1	7
GGTCAGATACCATCAATGGGNGG	2.2111	1.6091	1.7943	7.67,2.36,0.86,1.39,7.47,1.57,4.21,2.42,8.21,1.14,0.69,6.86,3.58,1.95,0.8,1.0,0.87,2.57,1.49,2.7,0.58,0.63,1.67,0.32,0.26,7.25,1.05,0.86,3.93,3.02,0.81,0.58,1.32,2.3,1.24,2.49,3.22,3.5,3.68,0.19,0.54,3.81,0.61,0.97,2.16,0.77,5.62,1.46,2.38,1.26,5.55,1.17,1.9,0.67,6.71,0.76,0.9,3.07,0.94,8.07,0.64,0.6,3.09,1.2,3.22,1.02,4.62,0.61,1.61,3.22,0.8,4.07,2.21,0.87,0.42,0.78,3.13,1.79,0.85,2.63,5.15,3.21…	0.272585	0.688154	-0.400138	MBD3L1	7
GCATTGTCGGAACTAGTAGANGG	1.5482	1.2171	1.2416	0.28,0.74,0.21,2.23,0.79,2.42,0.91,2.73,0.73,2.74,1.53,0.91,1.58,0.08,1.25,0.62,0.78,2.61,0.16,2.1,1.06,2.86,1.76,1.09,2.07,0.76,2.79,3.13,0.63,0.06,0.53,0.94,1.66,1.77,1.45,0.41,1.68,2.54,0.66,1.16,1.82,4.45,1.43,2.12,0.2,1.36,0.68,4.38,0.92,0.2,0.55,1.09,0.5,3.08,0.67,4.03,0.26,6.22,0.31,2.98,4.5,1.11,1.31,1.77,3.02,0.6,1.66,0.79,0.8,0.58,0.94,0.98,0.77,2.15,0.38,1.33,0.22,2.35,0.2,1.06,2.72,1.…	-0.155151	0.66279	-0.399746	ADAM30	6
TTCTGGAACAAAGATCCCTGNGG	3.386	2.728	2.4416	4.05,0.96,2.26,3.04,2.68,3.52,4.55,4.82,0.4,4.19,6.67,0.87,0.74,4.63,1.06,8.36,0.73,1.9,6.76,1.24,3.33,2.6,0.53,0.75,1.99,3.33,3.84,1.24,7.24,0.52,4.65,2.36,6.67,1.46,7.99,2.77,0.49,2.03,0.81,2.4,2.12,6.07,1.4,0.77,2.37,4.58,6.24,0.16,8.94,2.28,1.1,2.18,6.39,2.6,1.48,3.94,1.63,1.05,1.89,1.92,6.27,8.83,2.35,2.47,1.13,5.35,3.77,2.85,1.13,0.79,4.74,0.3,6.34,0.5,0.55,8.1,5.78,2.36,1.96,7.83,5.49,3.69…	-0.288845	0.681304	-0.397163	WFDC9	6
AAGAAGCCAACGATGACCAANGG	3.1559	2.4914	2.236	0.83,3.91,3.48,0.81,3.35,1.78,5.76,6.11,2.88,2.08,3.35,5.18,3.76,3.2,1.51,3.66,1.13,7.6,4.21,2.95,0.8,2.09,2.47,6.33,5.15,1.25,4.72,3.6,5.21,1.47,0.82,6.51,0.55,1.77,1.39,1.69,0.56,2.03,1.48,3.02,3.96,2.69,2.32,2.65,0.53,3.31,1.86,6.98,1.74,7.81,1.44,8.62,2.78,4.02,1.99,2.03,3.67,1.18,4.19,1.84,8.39,0.57,1.42,1.73,2.02,3.24,2.59,9.62,3.53,1.02,2.77,4.71,6.39,4.77,1.02,4.93,2.22,2.52,0.83,3.29,1.4…	0.0763039	0.697724	-0.394878	PDILT	7
GACCCACCTCTCTCTCACTANGG	3.6535	2.6949	3.0201	0.98,3.21,0.7,1.89,3.49,1.61,0.75,8.92,3.48,7.59,0.35,9.44,0.36,0.8,0.66,5.96,9.27,7.12,4.58,1.13,6.43,1.79,9.68,3.08,8.3,0.13,2.2,0.57,0.74,3.32,3.36,1.43,0.68,0.29,2.39,2.55,8.33,3.86,4.04,9.63,5.78,2.8,0.31,0.69,3.23,2.03,0.84,0.98,2.63,0.6,1.16,1.49,0.39,3.19,4.91,2.14,6.27,4.32,0.41,0.47,0.55,6.02,0.07,1.29,6.87,5.08,0.18,7.44,9.21,1.79,2.11,4.5,6.16,0.49,3.01,0.72,3.57,0.16,2.31,0.78,0.72,1…	0.161629	0.608657	-0.393392	TMPRSS12	7
GGTCTCCATTACACACAAGGNGG	2.2112	1.2881	2.2646	0.12,3.08,1.49,1.03,4.62,1.44,0.88,0.25,1.92,2.15,2.05,3.93,0.32,4.96,0.13,2.77,5.66,1.58,0.54,0.22,0.65,0.09,0.57,1.95,6.18,0.37,0.84,0.08,6.48,0.06,4.54,0.3,4.59,0.63,5.86,4.23,6.33,1.77,1.93,4.99,0.19,4.96,0.05,5.27,0.32,2.34,4.9,0.22,1.66,3.5,3.23,3.8,1.34,0.22,0.32,0.81,5.62,0.03,1.08,0.27,1.03,0.02,2.21,0.8,4.39,0.21,2.34,0.53,0.8,0.06,0.9,0.17,0.38,0.22,3.65,2.01,3.4,2.88,5.13,3.2,1.72,0.3…	0.0246639	0.715413	-0.392344	C8A	6
GCCAGCTCCAGAAGATGTAGNGG	1.9915	1.4665	1.6728	1.13,5.05,1.77,0.48,1.61,1.17,0.37,5.21,2.04,0.82,3.66,0.77,0.23,0.93,0.79,0.3,0.86,0.69,0.16,2.8,1.76,0.45,1.13,0.58,4.19,0.7,2.6,0.34,0.41,4.41,3.61,3.86,4.93,1.69,2.23,3.41,0.32,0.63,1.45,3.68,1.73,5.39,0.21,0.57,0.96,1.54,0.72,0.2,3.44,0.41,3.75,0.92,0.66,1.09,1.04,2.32,2.47,1.11,3.67,0.85,7.67,0.33,2.53,1.22,0.18,4.9,0.26,1.96,1.21,1.27,0.43,0.99,3.22,2.21,0.91,0.6,1.04,2.01,2.44,7.09,4.31,6…	0.110215	0.679981	-0.391818	IL21	7
GCATGTTTAACACCTCCATGNGG	2.9014	2.1939	2.2618	6.53,8.08,7.99,6.87,1.15,7.08,1.65,6.16,4.01,0.78,1.25,2.86,0.4,2.29,1.71,0.95,1.09,4.47,1.47,2.45,0.67,0.34,0.69,1.02,0.5,1.78,7.41,1.5,1.7,3.9,1.44,5.98,6.27,1.22,1.54,6.85,1.72,2.33,3.76,6.39,0.76,3.22,0.81,0.48,6.23,3.56,4.57,0.49,0.5,1.22,2.01,7.03,3.61,2.63,0.98,0.57,3.07,6.84,2.43,1.05,3.96,0.72,0.75,0.34,2.41,3.1,1.77,1.18,6.62,4.32,7.74,7.19,4.07,1.15,0.43,2.58,2.59,3.17,7.69,1.16,0.93,1…	0.0637762	0.673436	-0.390051	FAM71C	6
GATGGCCTCGACCGAGAAAGNGG	1.8554	1.4273	1.4532	0.96,0.54,2.54,0.72,1.33,0.36,1.02,2.89,1.65,0.58,0.9,0.5,1.47,0.36,0.46,0.59,1.11,4.14,2.0,1.39,6.19,0.75,1.72,0.35,5.02,5.17,4.26,2.8,2.59,1.71,0.61,0.64,0.46,0.19,0.16,0.13,1.33,1.47,0.49,0.44,1.28,0.59,2.07,1.76,0.25,1.46,4.13,3.77,0.19,0.78,1.66,2.72,0.5,0.6,5.18,0.64,0.24,4.59,2.78,3.61,2.19,1.9,3.14,0.71,1.32,1.5,1.54,1.07,1.48,1.35,4.63,2.24,3.24,0.42,1.89,2.22,1.75,0.42,1.29,0.88,5.71,0.…	-0.206539	0.67105	-0.389153	NOTO	6
ACTACTATGCCTACAGACTGNGG	2.987	2.2118	2.4759	5.88,0.94,0.2,0.65,0.51,2.46,0.15,5.05,0.49,2.33,0.36,1.97,7.84,1.39,2.17,8.9,5.27,5.08,2.0,2.07,1.75,7.54,2.88,2.34,7.7,0.95,3.04,0.78,0.82,2.85,0.26,6.49,6.04,9.05,6.46,6.52,3.31,6.74,1.42,7.35,1.42,4.2,5.01,0.3,7.06,6.04,2.71,7.07,2.42,2.37,0.61,2.7,5.03,4.21,2.71,7.49,2.78,1.46,5.32,5.51,0.72,8.51,2.37,0.19,0.51,2.68,1.75,1.69,0.65,1.75,2.26,0.92,8.05,0.39,7.07,6.04,2.32,1.51,7.11,5.63,0.91,5…	0.0846204	0.707487	-0.388611	CST9L	7
CTAACTCAGAGATCTTCCGANGG	2.0877	1.434	1.8971	1.28,0.26,1.75,0.35,0.9,0.49,0.33,1.24,0.61,1.27,1.96,1.46,0.18,6.68,0.71,1.27,0.21,2.49,4.98,2.16,0.81,0.93,1.16,2.17,1.05,0.62,0.81,4.39,6.49,1.81,0.22,0.97,0.6,2.31,5.94,0.45,6.92,0.92,4.57,0.48,0.5,5.45,2.06,3.08,0.3,2.33,1.15,2.5,1.25,0.3,1.14,1.5,0.33,2.55,0.98,2.61,7.5,0.53,0.94,1.4,0.14,2.16,2.12,3.96,2.73,2.02,1.09,2.98,0.22,2.32,0.63,6.4,0.63,0.31,0.75,0.55,1.91,2.75,1.12,1.71,0.88,1.21…	-0.390618	0.69353	-0.387743	TPH2	5
TCTAACTCAGAGATCTTCCGNGG	2.44	1.9438	1.745	7.23,4.22,0.73,3.31,0.53,0.66,1.72,2.05,4.21,1.45,3.85,6.5,3.05,0.56,2.55,2.97,3.77,0.89,0.97,5.61,1.17,2.94,3.69,1.68,2.43,0.78,2.46,3.2,1.63,1.4,2.09,1.15,1.6,0.82,1.04,0.74,0.75,0.55,0.73,5.18,2.01,5.19,1.09,3.32,2.19,1.74,0.9,2.64,5.74,1.49,0.49,1.42,2.05,7.15,0.68,6.23,2.94,0.67,1.31,2.2,1.73,4.63,1.66,3.67,0.85,0.98,2.87,0.72,2.08,1.44,2.61,0.68,0.7,4.57,2.34,1.37,4.44,1.32,2.89,1.06,1.63,0…	-0.0909999	0.738759	-0.387538	TPH2	6
GCACAGGTGTTGGTTCACAANGG	2.6254	2.1513	1.8044	2.72,0.85,5.02,1.61,7.5,3.9,1.03,3.25,1.43,0.8,1.12,3.5,2.28,0.82,0.77,8.24,6.32,6.12,2.47,1.52,4.93,2.43,2.67,1.13,2.05,3.94,0.94,2.19,4.87,2.87,3.63,0.91,1.69,2.51,1.7,1.4,4.7,2.85,2.33,1.26,1.39,1.49,1.25,3.47,2.09,0.88,0.28,2.86,4.48,3.43,6.88,2.97,5.57,0.84,1.52,3.7,1.73,0.41,1.66,4.46,0.68,2.87,4.7,2.47,1.13,2.71,1.83,0.38,2.83,8.03,2.02,1.98,1.29,2.85,5.02,1.22,0.88,6.04,2.39,1.85,4.75,0.8…	-0.00721159	0.677164	-0.385303	INS	6
TCATTGTGCCCAAGATGCTGNGG	3.5384	2.8418	2.4836	3.57,2.35,7.82,8.75,1.5,5.09,1.74,2.43,2.03,7.02,0.95,6.41,3.04,5.14,6.66,4.97,9.59,3.32,2.72,1.43,1.87,1.05,9.27,1.84,0.59,4.89,2.63,1.94,1.46,1.53,4.9,3.77,1.14,3.6,3.42,2.08,1.42,8.2,0.93,4.32,2.67,6.57,1.16,3.61,2.49,1.54,1.24,2.13,3.55,5.29,3.09,4.19,1.98,8.66,5.65,0.8,4.3,7.22,5.55,7.05,1.92,1.33,4.98,7.08,9.61,0.5,2.31,2.96,3.47,5.68,0.96,4.29,9.52,1.32,2.71,0.89,0.93,1.03,0.62,1.08,3.78,3…	0.0608325	0.634975	-0.385274	OR10A4	6
GCGAGCTTCGTCCTCATGCANGG	2.7627	2.3497	1.6278	7.23,1.65,2.2,2.47,2.25,3.14,2.51,3.55,1.99,0.75,1.56,2.08,7.01,2.48,5.61,2.84,3.18,7.48,5.37,2.78,2.79,5.82,2.99,3.92,4.92,3.29,2.1,1.46,1.48,1.5,5.97,0.57,6.91,3.1,4.0,1.51,1.1,3.63,2.13,1.61,5.11,2.0,2.16,1.95,3.56,2.66,3.61,1.64,6.91,3.1,2.39,3.87,2.6,1.77,2.28,1.65,3.18,1.57,2.44,2.95,0.66,0.75,4.56,2.31,4.84,2.0,1.13,4.61,0.97,2.84,1.45,4.01,4.06,1.85,1.36,0.84,2.0,7.06,6.64,6.06,1.19,1.04,…	0.209261	0.658436	-0.384241	TSSK1B	7
TCATCATGAACCAAAGGACANGG	1.93	1.1307	2.0329	0.36,0.05,0.5,0.57,2.28,6.32,3.34,2.78,0.81,0.34,2.52,0.3,7.42,0.91,0.22,0.29,1.74,0.65,0.12,1.84,0.13,1.37,0.7,0.03,4.97,0.13,0.24,0.91,5.72,0.33,0.26,0.29,0.42,0.48,0.29,0.55,1.43,3.52,5.1,6.86,1.97,0.37,5.89,0.13,1.09,1.78,3.58,3.13,1.27,0.71,1.24,3.33,6.04,2.42,0.13,1.87,1.26,1.18,0.32,0.92,1.28,1.07,0.09,0.54,0.17,3.24,0.57,1.15,0.34,2.76,3.6,1.54,3.5,0.44,6.79,1.47,5.57,0.71,1.73,1.69,0.2,0…	0.352799	0.628605	-0.380184	OR10A5	7
TCTTCAAGAAGAAATACACGNGG	3.032	2.4771	2.0886	4.27,2.99,5.06,2.29,2.71,0.71,1.42,1.67,2.32,1.28,2.4,1.87,1.09,2.52,2.82,2.29,1.94,1.57,4.12,3.53,6.07,5.61,1.59,2.65,2.48,0.95,1.09,1.16,1.42,1.62,4.46,3.82,2.68,9.46,6.59,7.82,1.86,4.64,4.68,1.37,8.91,2.73,8.23,1.87,0.89,2.6,4.11,1.21,2.53,0.74,2.01,0.66,1.65,1.84,0.58,2.15,2.2,2.3,1.58,3.44,6.46,7.49,3.79,2.38,3.22,2.8,1.76,0.9,2.91,5.17,5.21,0.69,1.49,3.76,2.1,2.99,3.7,4.95,2.82,3.42,0.79,6.…	-0.0374096	0.665051	-0.377029	OR14A16	6
TAACCATGCTGACCAGCAAGNGG	2.5923	2.1315	1.7487	1.32,3.13,2.49,2.48,3.75,3.66,1.04,7.43,1.31,3.2,2.17,4.86,1.27,3.37,3.63,1.85,0.83,3.04,4.56,3.05,0.5,0.66,4.74,3.5,1.5,2.08,7.39,0.98,1.63,8.38,1.86,6.1,1.42,2.68,1.14,3.58,0.59,1.01,0.4,3.33,7.89,1.02,3.22,7.84,1.06,4.03,2.21,3.36,4.73,2.65,1.71,1.85,1.18,3.69,2.55,2.27,2.59,0.91,4.28,8.0,0.78,1.82,1.8,1.3,2.97,2.08,1.0,6.58,1.56,5.67,0.81,1.61,2.51,1.36,2.45,0.7,8.11,0.88,2.41,3.45,0.71,0.38,…	-0.02969	0.654447	-0.372287	CHRNA6	6
TGCGCCGGCCTTCTTCACCGNGG	1.2194	0.4741	1.6086	0.18,0.04,1.7,0.18,0.36,0.28,0.97,0.02,4.1,0.15,1.17,0.64,0.63,5.35,5.09,1.28,0.05,2.5,0.13,0.91,3.62,0.05,0.16,4.92,7.12,1.32,0.27,3.95,0.68,0.91,0.05,0.59,0.24,1.69,0.27,4.48,0.69,0.21,1.76,0.15,0.1,0.07,0.17,0.03,6.04,0.49,1.02,2.3,0.2,0.67,1.83,1.12,0.09,0.02,0.7,4.86,0.64,6.45,2.58,2.94,1.29,0.2,6.1,0.15,0.19,0.07,0.57,0.15,0.28,0.98,0.04,0.52,0.11,1.53,3.68,0.37,0.19,0.68,1.7,0.24,0.16,0.31…	0.0527992	0.743899	-0.371929	NR2E1	6
CCTGCTCCAGCTTCAAACCANGG	3.5339	2.8287	2.5902	6.14,7.49,7.94,0.78,7.13,0.55,2.64,1.4,7.36,1.53,3.55,5.99,3.01,1.3,2.43,4.47,7.9,1.12,5.52,1.35,3.7,4.79,1.94,2.37,2.81,0.38,0.83,2.58,1.4,1.13,5.66,2.56,0.94,1.2,4.93,5.07,1.3,4.1,1.49,2.8,8.29,9.05,9.25,8.37,1.91,0.44,8.03,2.77,2.88,1.72,1.04,5.3,8.24,1.48,1.01,3.13,1.17,8.42,8.21,3.28,4.46,1.39,4.44,4.64,6.69,0.18,2.66,0.44,2.89,7.71,4.42,8.41,7.18,0.92,0.82,1.85,8.97,1.2,8.37,5.37,5.34,6.08,…	0.254278	0.664248	-0.37161	PDE6H	7
TAGACGGCACTGTTAGTGGGNGG	1.7581	1.2855	1.4937	1.63,0.79,1.75,0.68,1.76,0.63,0.76,1.16,0.2,2.01,0.86,1.92,3.08,2.29,0.18,0.13,0.58,0.47,0.73,2.27,1.46,1.85,1.63,0.52,1.2,3.24,0.22,1.54,2.36,0.93,0.44,0.83,4.25,1.63,1.23,2.46,0.49,4.43,1.38,3.93,5.23,0.36,1.59,2.71,0.38,0.49,1.22,0.39,2.09,1.43,1.88,0.25,1.01,2.39,0.98,3.89,0.44,0.57,2.89,4.85,7.71,1.16,1.68,0.95,0.64,0.41,2.92,2.41,0.87,1.15,1.13,1.41,2.25,2.22,3.28,1.99,1.04,0.63,0.48,1.25,2…	0.0690174	0.680553	-0.371578	C11orf40	7
GTTTCCTGTCAGTCCGACAANGG	2.6522	1.8515	2.3414	0.07,7.15,6.34,3.29,5.24,4.09,4.93,4.42,2.67,6.39,7.91,0.23,0.43,0.71,0.83,0.66,6.13,3.71,0.37,3.53,3.36,7.46,1.66,5.56,2.88,8.04,8.93,3.98,7.83,0.51,5.21,0.85,2.62,1.68,2.02,8.95,6.9,2.23,1.71,1.27,1.68,0.2,1.45,0.89,3.41,5.83,2.27,3.0,1.82,3.13,6.26,7.39,0.94,0.22,3.35,0.25,6.44,4.38,1.59,4.43,1.73,0.56,5.53,2.35,0.16,3.74,0.45,0.18,2.97,0.39,7.36,1.74,4.51,1.0,2.23,0.75,6.72,2.3,0.22,2.7,1.87,…	-0.285976	0.668431	-0.367611	MRGPRX4	6
CTAGCATCTTATCCAAAGTGNGG	3.0561	2.35	2.2781	3.59,2.82,1.67,4.39,1.36,4.99,1.18,1.66,1.47,1.83,4.64,0.96,1.36,3.54,8.67,7.83,3.61,1.53,4.71,5.52,1.43,0.35,0.65,2.27,4.56,1.05,8.98,0.83,1.53,3.34,0.98,2.92,4.76,0.47,2.14,1.35,1.31,4.89,4.47,2.3,2.58,1.21,8.42,0.37,1.19,8.23,3.15,6.05,1.8,1.83,3.31,1.18,2.19,0.19,6.22,1.37,1.77,0.96,5.85,2.7,8.26,2.91,1.41,1.42,0.12,0.88,2.3,1.14,8.37,5.37,1.14,1.09,7.09,0.74,4.66,0.88,0.9,1.44,4.6,4.85,2.93,…	-0.00953851	0.707717	-0.367451	SULT6B1	6
ACTCACATAAAAGAGTGGATNGG	2.3622	1.6134	2.1179	2.37,1.37,7.64,3.72,0.86,0.48,0.75,2.45,2.89,0.72,2.54,0.89,1.85,2.62,2.18,1.17,1.93,4.38,0.28,1.14,0.44,1.78,5.75,0.73,7.4,0.51,0.85,0.78,2.44,1.4,0.76,0.32,1.51,0.64,5.09,0.57,0.21,0.52,2.17,0.52,5.6,0.37,7.16,0.54,1.52,1.63,7.04,0.59,7.48,4.3,0.8,0.62,2.1,4.17,1.19,7.64,3.28,1.62,1.06,1.91,1.32,0.87,2.31,1.37,7.73,2.91,1.45,7.21,0.24,7.67,3.18,0.53,1.08,1.32,4.22,2.05,2.12,3.81,0.45,3.93,7.24,…	-0.00828636	0.618355	-0.365368	LGALS13	6
CCCCAACCTCATCTTCACCGNGG	3.0066	2.1539	2.5405	1.88,2.19,1.15,1.6,0.68,0.97,2.87,4.32,0.29,1.56,2.23,1.21,7.38,0.54,7.14,0.47,1.29,3.18,1.69,1.6,0.84,1.12,3.98,0.89,4.67,3.0,2.67,0.96,0.95,2.3,0.84,1.21,0.24,5.93,0.43,1.36,7.01,1.83,2.74,1.35,1.42,2.86,7.48,4.71,1.55,2.32,5.03,1.51,0.54,0.1,0.64,2.63,0.5,1.16,0.27,2.33,0.24,2.25,4.06,1.19,5.47,2.02,4.03,4.02,0.75,2.48,0.67,2.9,9.1,1.2,0.98,2.78,3.44,2.33,2.14,3.64,0.75,0.99,2.74,5.41,0.92,1.2…	0.213034	0.705229	-0.364573	RNASE10	7
GTACCGGTCCAAAGCCACGGNGG	1.782	1.019	1.8612	1.77,0.38,4.2,1.7,0.41,0.39,0.14,3.2,2.09,0.38,0.07,4.13,2.43,0.03,5.37,0.37,6.71,1.8,1.42,0.56,3.36,3.68,0.4,1.58,0.73,2.21,1.0,0.73,0.05,0.55,0.5,0.5,0.23,0.05,0.12,1.76,0.71,0.47,0.18,1.21,4.46,4.29,0.69,0.38,0.5,1.87,1.92,4.06,3.29,1.45,0.71,1.42,1.55,7.33,0.27,1.03,2.62,0.9,7.11,0.38,0.45,0.59,0.65,1.64,0.5,0.21,0.49,0.58,6.85,2.28,1.0,5.13,2.19,6.29,0.11,5.28,7.04,5.84,0.13,1.16,1.43,6.43,0…	-0.0261003	0.792381	-0.363303	GPR31	6
GTTCACCCAAAAAAACAGCANGG	2.7977	2.2083	2.0261	1.56,2.09,1.41,2.42,5.7,1.99,3.65,7.59,1.63,0.78,1.62,0.85,2.57,0.89,3.58,2.29,2.18,1.65,2.92,1.65,0.67,2.72,1.9,0.87,7.22,2.95,0.46,1.41,1.43,2.25,3.47,0.88,3.43,1.1,0.71,0.62,1.23,0.6,1.77,0.64,4.96,0.61,1.21,1.33,3.0,3.97,5.55,4.78,1.33,2.53,1.91,3.43,1.77,2.49,2.65,1.38,8.14,1.8,2.26,0.95,1.33,1.32,0.82,3.22,0.37,2.48,5.59,0.71,0.68,2.28,2.29,0.44,0.64,2.06,1.6,1.08,0.63,5.43,3.3,1.5,0.64,1.9…	0.0807964	0.642221	-0.356189	TAS2R41	7
GCAGTTGGCCTCGATCCACANGG	1.3523	0.4394	1.8282	0.05,0.48,0.16,3.29,4.45,0.82,0.39,4.43,0.01,2.62,4.66,0.18,0.03,0.46,0.45,0.06,1.35,0.04,3.24,0.13,4.37,0.13,0.11,0.16,1.02,0.17,3.26,7.11,0.02,0.03,4.43,2.29,3.31,1.82,0.37,0.31,0.11,0.06,2.01,0.05,1.16,2.81,0.02,1.45,0.42,0.34,0.35,3.51,0.19,0.01,0.04,1.06,0.36,7.82,1.37,0.3,0.1,4.37,0.52,0.13,4.82,0.02,3.65,0.8,0.03,0.16,0.17,1.72,3.23,0.72,0.05,0.01,0.95,0.53,5.76,0.22,0.03,2.15,0.45,1.38,3.…	0.161388	0.641647	-0.355834	LRRC10	7
GTTCAGTAAGTTACAGTCCANGG	2.9843	2.4451	1.9667	1.6,1.43,1.82,2.82,7.2,0.91,1.26,1.45,7.01,4.18,1.16,1.57,0.75,2.5,4.84,2.7,1.43,2.72,1.09,2.14,4.51,2.43,2.19,8.02,0.82,8.02,1.23,3.16,1.75,1.95,7.84,1.19,7.4,3.52,2.87,1.35,5.52,0.78,6.95,5.38,3.89,5.59,8.05,7.48,2.42,1.91,3.04,5.32,0.63,2.81,2.85,2.16,0.97,2.45,1.05,2.08,0.89,1.08,3.14,1.4,4.23,1.15,3.58,1.17,2.37,4.33,1.44,2.48,2.17,7.8,6.29,1.38,1.36,3.52,1.35,2.68,0.81,1.76,2.86,1.03,1.34,2…	0.317595	0.681436	-0.353134	IFNK	7
GCAGCTGCTTAATCTCCTCANGG	2.7596	1.8919	2.5456	0.21,0.13,2.81,1.9,0.23,3.59,8.07,0.84,0.59,5.01,3.25,9.03,0.79,0.24,8.03,0.57,1.11,0.87,0.54,0.07,0.54,0.04,1.33,1.07,0.04,6.93,0.16,1.94,0.03,2.9,0.65,5.0,2.1,0.2,0.19,1.43,1.93,8.47,8.02,1.28,1.23,7.18,0.82,1.29,7.99,0.3,2.29,5.1,0.66,6.08,3.42,5.61,0.83,7.27,1.09,0.28,1.59,4.57,1.78,0.42,5.81,2.28,0.35,0.95,1.89,8.13,0.27,0.13,7.34,0.94,2.4,1.43,6.37,0.28,8.54,1.65,7.83,1.07,1.54,2.23,6.82,2.…	0.391755	0.677661	-0.345621	IFNB1	7
GTTCTGCTCCTCATACGCCANGG	3.2271	2.4241	2.484	4.06,1.35,1.72,8.74,3.12,0.71,0.91,5.2,3.01,8.98,2.5,0.73,1.95,1.22,5.1,1.57,0.71,0.81,5.08,1.94,0.47,1.56,3.65,2.97,7.93,1.78,6.17,2.59,4.53,0.82,2.01,8.42,4.49,3.23,1.32,2.17,2.05,6.0,1.91,4.75,1.6,1.11,3.48,1.78,0.31,2.46,3.49,2.32,4.29,1.97,2.87,4.47,0.28,3.89,0.96,4.46,1.83,3.46,4.42,1.06,1.92,7.1,1.24,1.28,2.3,9.31,1.91,4.17,1.47,5.03,0.33,2.11,1.22,0.95,9.53,0.97,2.26,2.59,0.13,1.5,8.1,1.6…	0.322852	0.697582	-0.341077	SCN10A	7
TCACCATCCTCGGTTTCAGGNGG	1.4956	0.6007	1.9023	0.1,0.12,5.33,5.78,1.25,0.11,1.45,0.02,0.26,0.56,7.74,2.2,4.49,0.29,2.89,0.48,0.03,6.78,1.44,0.49,0.55,4.55,1.51,0.07,0.54,0.31,1.06,4.75,0.58,0.39,2.67,2.73,2.38,3.0,0.06,0.05,3.66,0.13,4.84,1.06,0.02,0.13,2.55,1.29,0.06,0.58,0.52,5.96,3.21,5.89,0.02,0.58,5.36,0.98,0.1,0.16,0.03,0.07,0.07,0.01,0.03,0.03,1.82,1.01,0.4,3.33,4.74,1.19,3.57,4.13,3.04,0.07,0.11,0.62,6.5,0.08,0.05,0.34,0.46,2.28,0.01,…	-0.0310419	0.625764	-0.337838	SPACA1	6
ACGTTGGGAGTGGTGACGCGNGG	1.3009	0.8611	1.2532	0.33,0.22,0.42,1.23,0.98,0.51,0.49,4.98,3.85,0.65,0.64,0.34,0.43,2.05,4.91,0.56,1.36,0.28,0.3,0.56,0.7,2.42,1.67,4.91,0.37,0.66,3.74,5.72,0.16,4.5,0.26,0.45,1.67,1.98,4.53,0.4,1.04,0.76,6.36,2.29,1.15,2.51,0.92,1.0,0.46,0.23,1.0,1.06,0.53,0.7,1.37,3.37,1.39,0.47,0.45,0.41,1.36,1.43,0.33,0.44,0.57,0.77,0.7,1.13,1.35,0.39,1.62,0.25,0.11,0.22,0.4,3.29,0.56,1.46,2.36,1.16,4.78,0.44,2.51,0.84,0.33,0.3…	0.169138	0.679084	-0.337138	PAX1	7
GGTGGCAGCTTGCTGTACCANGG	3.0583	2.5559	1.9396	4.69,3.11,1.41,2.39,1.45,3.68,2.88,4.76,2.01,4.95,6.0,3.48,3.63,3.54,1.15,1.7,2.55,2.35,3.08,2.21,0.2,4.1,3.84,7.81,2.47,1.3,2.41,1.88,5.46,3.93,1.29,5.4,4.17,2.05,3.18,3.05,8.13,1.7,1.75,1.15,1.75,2.58,1.37,0.83,1.67,7.34,7.23,0.4,2.04,4.92,2.11,4.29,7.84,7.45,1.19,5.25,4.12,0.91,2.81,4.48,2.37,1.36,4.26,3.8,2.38,3.25,2.58,2.65,1.09,1.08,5.3,7.88,3.63,1.43,1.96,1.54,3.95,4.33,4.08,3.17,8.48,1.37…	0.0110418	0.666821	-0.337075	PRDM14	6
GGCGGCAGAAGGCGAACGCGNGG	1.2425	0.9214	1.0914	0.21,4.19,0.56,1.85,0.52,0.55,1.18,4.39,0.12,0.35,1.44,1.81,0.19,0.26,1.07,2.22,5.68,0.72,1.32,0.25,1.13,0.55,0.25,3.28,2.54,0.2,3.17,2.37,0.18,1.55,1.6,0.1,0.6,0.27,0.75,0.91,0.5,0.9,0.53,1.81,0.43,0.27,1.78,0.36,0.83,0.26,2.98,0.46,1.42,0.32,0.67,1.15,3.99,0.8,0.75,1.72,1.46,0.3,1.22,0.81,1.64,0.85,1.02,0.47,0.18,0.14,3.34,0.21,3.85,1.24,2.98,0.53,1.2,0.7,2.63,0.18,0.5,1.86,0.34,2.72,0.85,0.53,…	-0.138172	0.693719	-0.332629	NEUROD2	6
AGAACAGCATCTCCTACGCANGG	2.781	2.0813	2.2995	4.62,2.68,7.97,8.16,0.35,0.34,1.7,3.45,0.29,4.99,0.53,4.64,5.89,2.5,1.12,1.52,1.09,2.98,2.28,7.17,1.95,0.43,8.05,4.17,7.49,0.97,0.74,5.76,6.63,1.34,3.13,7.07,2.26,1.01,0.52,1.21,3.01,1.72,2.81,6.38,7.97,5.29,5.07,1.11,7.69,1.57,0.46,0.3,4.53,0.57,3.57,1.4,1.73,1.44,1.29,1.04,1.89,7.03,2.33,2.57,2.68,3.6,0.71,1.33,4.12,2.41,7.69,2.43,0.52,3.32,0.76,7.79,0.11,0.31,4.19,3.55,1.66,1.43,0.01,4.02,1.98…	0.0988003	0.672805	-0.331876	OR8B8	7
GCATGGAAATGCTAACAGCGNGG	1.7632	0.7681	2.1093	1.98,1.36,0.62,3.01,0.54,0.71,0.87,1.07,0.86,0.21,0.03,0.09,0.04,0.02,0.23,0.82,1.12,1.95,0.17,0.4,0.98,2.43,0.38,0.78,2.98,0.56,0.05,0.06,2.05,7.15,3.1,0.19,1.05,3.27,0.73,0.7,1.55,0.31,4.93,0.09,3.04,0.04,0.46,1.19,3.43,0.55,3.68,2.26,0.64,6.24,0.15,0.04,0.03,0.03,0.47,1.15,0.41,4.35,2.68,0.4,0.11,2.38,0.95,2.02,6.94,0.94,4.44,0.11,7.39,6.46,0.95,0.01,0.04,0.87,5.27,1.08,1.94,7.55,0.04,5.24,0.2…	0.0983276	0.713627	-0.330871	RXFP2	7
GAGCTGATGGCTTCATACATNGG	3.7638	3.1003	2.4002	5.12,1.9,1.54,2.24,1.49,1.06,9.35,4.46,4.83,2.48,1.44,2.61,4.23,1.65,9.48,1.68,5.42,3.58,10.27,3.72,9.75,1.25,6.7,2.37,1.41,1.62,8.04,1.79,2.77,6.15,2.06,2.3,4.05,8.6,1.21,5.97,2.22,5.44,1.13,0.44,3.57,2.96,1.98,9.11,5.75,1.14,10.17,3.19,4.38,2.07,1.55,6.91,5.92,2.21,9.29,4.81,4.87,6.48,2.96,7.9,5.8,2.77,5.05,4.62,7.14,1.94,4.14,2.21,2.51,2.03,6.99,9.57,1.62,3.98,1.04,3.74,2.76,5.51,2.3,4.77,1.08…	0.12731	0.600575	-0.33046	CLEC2A	7
TGACAATCCCAAGATATCTGNGG	2.5249	1.986	1.8357	3.98,6.99,4.18,1.28,4.6,4.85,1.88,3.52,0.54,0.92,3.67,0.93,1.72,0.6,9.34,3.35,1.7,2.07,3.94,5.84,2.34,7.57,1.88,1.33,2.06,1.86,3.95,2.02,1.02,0.93,1.24,1.69,3.68,0.81,1.58,5.86,1.23,0.45,1.4,0.56,0.36,2.75,3.63,1.4,2.69,2.46,3.1,3.4,0.91,0.67,1.22,1.92,2.71,2.82,2.52,5.26,1.03,2.66,1.31,0.79,0.37,1.74,0.5,0.93,1.75,2.55,2.72,2.65,1.68,0.9,0.76,7.11,1.52,1.63,0.28,0.62,3.02,2.46,0.63,3.12,4.9,4.62…	-0.0812106	0.668666	-0.326304	OPALIN	6
ATTCTGTTGCCTCCATGCAGNGG	3.2806	2.6996	2.1477	2.26,4.45,1.93,1.91,3.84,1.56,1.98,8.32,4.12,2.49,5.1,6.34,8.47,2.77,7.18,0.23,0.81,5.5,3.44,2.58,0.57,4.76,4.38,3.19,6.35,1.15,6.82,6.13,4.43,2.32,1.98,2.37,2.29,7.28,2.47,5.4,1.11,1.12,3.3,1.8,1.02,0.86,7.0,3.07,5.5,2.06,3.0,2.87,2.98,2.07,4.25,1.54,2.79,0.88,3.45,2.65,1.17,4.19,2.13,2.72,3.36,5.93,0.84,6.76,1.38,4.65,6.58,3.64,6.35,7.82,1.63,5.04,1.48,3.19,0.49,6.44,3.39,1.84,2.81,2.27,2.05,4.…	-0.263504	0.653444	-0.318701	MFRP	6
ACGTTTACAGAAAGAAGCAANGG	4.1011	3.3528	2.6614	5.83,9.73,2.38,6.42,7.44,7.16,3.39,3.52,3.02,6.62,4.37,5.13,8.41,3.72,4.33,4.73,9.44,1.6,3.69,9.41,8.91,0.95,0.94,4.34,4.54,3.11,1.63,3.06,1.77,3.63,9.45,4.54,2.31,4.57,2.11,2.07,1.79,0.37,1.95,7.71,3.56,4.4,4.23,7.14,1.81,4.27,1.23,2.06,2.66,2.21,1.01,3.26,9.71,3.21,10.14,5.64,9.76,0.66,1.16,2.39,10.05,2.87,2.36,1.28,7.22,0.99,2.95,9.52,9.66,3.28,6.36,9.72,6.11,2.42,7.77,2.5,1.68,4.58,1.86,5.87,…	-0.0760147	0.619233	-0.318226	PDCL2	6
CGTCTTGAGCACCTTCTGCGNGG	2.6917	2.2475	1.7172	0.46,3.51,6.73,2.72,0.77,0.56,7.67,0.8,1.21,2.08,3.33,0.66,6.95,1.87,2.01,2.77,0.89,7.2,3.53,3.38,2.31,4.07,1.67,5.37,3.1,6.05,1.03,3.18,4.2,2.74,2.46,3.88,0.78,2.06,1.57,3.58,7.13,0.32,6.88,1.04,2.86,5.31,2.23,3.94,2.72,2.37,0.93,1.02,2.25,1.52,1.53,3.64,1.13,1.77,5.28,1.81,2.94,2.91,1.01,2.97,7.01,1.06,2.61,3.48,1.64,2.35,1.71,1.79,1.66,1.97,2.89,1.83,2.22,2.44,3.31,1.77,5.11,3.61,1.58,1.29,7.2…	-0.0423782	0.737343	-0.315104	DMRTB1	6
TATAGTCATGATCAAGTCCANGG	3.0448	2.4036	2.234	0.78,8.21,3.16,0.37,5.54,0.7,5.78,2.4,1.9,1.11,1.76,3.46,1.5,1.78,0.84,1.14,0.79,8.7,3.38,4.94,1.03,4.63,1.8,7.26,0.86,3.59,0.57,0.55,0.52,1.74,5.25,2.05,1.91,5.72,2.06,2.51,8.24,2.33,8.13,1.57,4.49,5.14,1.86,2.05,1.11,1.31,5.55,0.8,0.61,7.76,8.17,5.4,2.97,2.82,2.0,3.15,8.54,1.6,0.69,1.83,3.13,6.01,2.84,1.18,3.12,0.76,1.7,5.08,0.53,4.82,5.84,2.4,5.41,2.87,0.74,0.51,7.0,0.86,2.23,0.65,0.47,9.0,1.3…	-0.0892317	0.681063	-0.31113	KRT28	6
GCTGAAGCTAAAGATCAACANGG	2.4019	1.6333	2.1944	6.8,1.2,0.71,4.0,6.5,9.0,0.08,0.5,5.06,3.19,1.69,1.43,7.81,7.3,2.19,1.08,8.08,6.8,1.56,0.59,1.38,4.24,0.6,1.72,3.74,3.55,1.21,5.08,3.15,2.7,1.64,0.85,0.05,5.15,2.72,6.1,0.49,2.23,0.09,3.36,8.01,1.4,2.43,0.73,0.95,2.86,0.9,0.49,3.28,2.89,0.36,3.94,6.14,0.46,1.3,0.25,3.94,5.39,1.39,3.03,4.61,0.19,0.58,0.79,4.11,1.08,5.2,0.82,1.45,5.47,2.29,0.64,4.91,1.45,8.02,0.97,4.6,4.38,6.68,1.0,1.24,1.93,0.71,0…	0.307649	0.678266	-0.307358	TAS2R9	7
GCTTGAATCGGTCACTGCAGNGG	2.2357	1.7186	1.7828	3.35,1.98,1.61,1.72,5.61,3.25,5.51,3.68,1.65,0.52,0.58,0.99,2.77,4.88,2.31,0.63,2.24,0.4,7.09,5.21,2.95,2.47,2.5,1.42,1.48,0.98,1.12,0.71,2.15,1.54,0.69,3.82,4.01,1.72,0.38,3.99,4.76,3.43,0.53,2.2,0.37,3.07,1.81,2.06,1.23,0.2,1.24,1.31,1.31,1.73,2.17,4.15,3.4,3.92,0.56,2.97,1.35,0.78,0.8,1.0,2.49,1.9,4.71,1.23,1.63,6.03,1.81,3.38,2.26,1.98,0.23,1.11,1.83,5.64,1.16,6.27,2.54,1.11,7.32,1.5,1.74,3.7…	-0.195016	0.693028	-0.30643	RPE65	6
TGTCTTCTCCAAGGAGCAAGNGG	4.1367	3.5272	2.6293	2.04,7.89,1.75,1.89,9.01,0.54,1.13,8.34,8.49,2.03,5.29,2.16,2.1,3.27,6.1,2.71,3.22,1.11,1.76,0.8,8.36,1.41,0.79,8.78,1.47,8.76,2.86,8.57,8.2,4.68,3.06,1.31,4.44,1.55,2.12,2.24,2.07,5.83,4.74,8.86,4.59,4.5,0.99,1.61,2.66,7.93,1.32,2.31,3.18,6.12,6.54,0.63,0.54,8.72,6.02,2.88,4.36,2.61,3.58,8.83,3.04,9.17,4.75,2.57,4.7,0.37,8.32,2.36,1.96,2.98,1.72,8.51,3.92,6.99,4.4,8.46,8.5,0.99,1.52,7.66,7.95,4.…	0.154176	0.625818	-0.302031	SIGLECL1	7
GCTTCATCAAGATCCCGCGGNGG	2.0171	1.2519	2.0191	1.34,1.75,0.59,0.21,2.24,2.57,1.06,1.22,0.77,2.03,1.29,0.39,0.32,4.89,0.2,1.85,0.56,3.01,0.91,6.68,2.49,3.51,0.48,0.34,0.93,0.99,0.33,0.02,2.19,0.25,0.36,6.51,0.85,0.06,5.76,0.85,1.55,2.07,2.93,1.67,0.69,0.26,1.19,0.28,2.19,5.93,0.26,1.81,0.12,3.76,7.08,1.61,2.4,3.92,5.16,6.33,1.03,1.77,1.64,5.44,6.54,0.33,1.88,2.2,3.76,0.04,2.24,2.63,2.37,1.95,0.76,0.4,0.97,6.14,3.66,6.92,0.53,3.77,0.11,0.21,0.1…	0.0220526	0.703307	-0.300294	FOXB1	6
GGGTTGTAGCCACTAAGGTANGG	2.3868	1.9604	1.7382	5.15,1.35,0.23,0.85,1.36,2.58,1.13,0.96,2.11,3.31,3.11,4.83,2.11,1.59,2.94,2.36,1.82,3.47,6.46,0.34,4.71,2.64,0.82,5.46,0.95,1.13,1.89,1.2,2.58,1.52,3.95,0.65,1.63,2.59,7.18,2.15,1.0,1.35,1.82,6.94,2.15,8.27,0.75,2.18,3.3,1.75,1.7,4.56,1.07,3.4,3.8,0.75,1.62,1.18,1.04,2.03,0.83,1.39,0.77,1.22,1.76,1.15,6.28,2.13,2.14,3.15,0.66,6.71,1.99,2.8,7.27,2.34,0.69,2.04,1.92,3.36,2.95,8.17,2.89,0.59,5.36,3…	0.209828	0.687891	-0.298566	MUC7	7
GCGCCTGCACTGACTCTTGGNGG	2.7274	1.9612	2.3041	6.09,0.85,0.58,1.61,0.15,3.31,6.88,3.25,1.65,0.04,7.67,6.65,2.5,6.75,0.98,3.11,1.92,2.57,1.65,5.19,1.18,0.77,1.29,0.53,8.07,4.66,0.2,2.32,0.55,7.78,0.97,5.93,0.99,2.97,0.44,0.19,1.21,3.14,4.19,3.33,1.6,0.51,2.05,1.31,0.75,0.69,0.59,0.47,6.78,7.78,3.93,4.23,1.52,7.33,1.62,3.02,7.79,4.8,1.22,4.75,6.27,3.68,3.56,2.88,3.11,3.46,4.78,0.35,0.56,1.91,0.14,2.45,3.66,0.17,1.25,1.76,2.19,6.81,4.32,0.64,4.5…	0.350723	0.674297	-0.298366	KRTAP10-10	7
CAGCAATGCCACCTGCACGGNGG	2.6258	2.105	1.789	2.26,2.88,4.6,2.2,0.85,7.95,1.83,7.37,1.78,1.01,1.34,3.21,2.97,2.06,1.4,2.56,1.86,0.77,1.77,0.68,2.76,0.45,0.63,2.13,1.7,1.25,5.03,1.19,3.26,1.02,1.61,1.87,4.62,1.52,2.57,1.03,5.51,5.16,4.14,3.84,3.79,1.72,2.01,0.64,2.66,4.04,4.64,3.71,5.31,2.77,1.05,3.49,3.02,1.33,6.36,1.27,2.97,3.9,4.21,1.68,6.88,1.37,1.2,1.96,4.07,1.36,2.01,2.45,2.11,3.68,1.83,2.44,1.81,5.53,1.38,1.65,5.11,1.56,1.26,3.62,1.6,1…	0.0352526	0.700592	-0.297233	UMOD	6
TAGGAATCTGAGATGCCCAGNGG	3.7268	3.2515	2.0036	3.45,1.61,5.52,7.29,1.89,1.51,0.71,2.73,1.89,3.61,3.5,6.05,3.6,2.32,5.64,1.72,1.77,4.5,1.81,2.03,5.62,3.35,2.41,4.23,9.34,5.41,3.95,8.31,3.43,1.72,2.27,2.94,5.3,3.98,1.94,3.36,3.19,1.44,2.22,4.72,2.23,3.4,2.56,5.84,6.85,3.46,1.24,9.5,3.86,4.06,3.2,3.81,2.49,3.93,3.31,2.25,3.36,2.8,3.26,6.06,2.29,0.78,2.11,2.89,2.86,2.99,1.74,5.47,4.71,2.5,4.66,3.36,3.64,7.0,3.66,2.98,2.49,7.0,6.54,5.11,2.64,6.95,…	0.182741	0.709198	-0.296988	CRX	7
GATGGCCTTTGACCGATACGNGG	3.5037	2.9651	1.999	4.32,2.57,2.03,4.04,2.74,0.74,1.37,1.76,1.5,3.1,1.22,2.95,6.74,4.64,3.2,3.66,3.87,3.88,2.22,2.16,0.76,6.18,1.76,5.92,3.78,2.83,1.92,2.5,2.77,2.21,3.71,3.4,3.63,1.16,3.35,1.07,1.0,5.5,2.44,3.0,0.73,6.42,1.35,2.05,1.04,2.41,2.09,4.45,3.02,3.81,2.32,2.06,6.27,4.08,2.54,3.4,2.65,1.85,8.19,2.51,6.49,1.93,2.29,1.32,0.6,3.44,2.5,2.47,0.59,4.36,4.95,7.62,2.06,1.35,8.03,2.28,1.93,1.5,1.89,4.49,3.05,3.59,7…	-0.0609909	0.69558	-0.295819	OR2H1	6
AATCATACGGAAATGAGAAGNGG	3.0332	2.6506	1.6432	1.45,2.26,5.23,5.49,4.24,3.36,3.94,0.83,1.97,2.71,5.05,4.38,4.16,1.62,2.63,2.93,1.9,4.57,1.94,5.7,1.07,1.82,1.26,4.28,1.26,2.03,1.11,0.84,4.17,3.17,5.32,4.01,3.62,2.53,3.58,2.25,0.93,4.89,2.02,3.29,2.85,3.63,1.51,1.75,4.1,1.84,5.92,2.26,4.72,2.05,2.29,1.1,2.15,3.27,2.33,1.38,4.12,3.56,2.39,3.18,1.6,0.79,2.07,1.54,6.04,2.91,2.12,5.18,0.85,2.11,3.06,1.67,1.81,3.76,4.54,2.78,2.91,2.6,2.92,2.45,3.64,…	-0.246745	0.667578	-0.28799	RBPJL	6
AAACGAGGCCAGTTACCCGGNGG	1.643	1.1423	1.5099	0.74,1.0,1.33,1.07,0.99,0.24,1.99,1.52,0.44,7.5,0.2,2.78,0.82,0.37,6.25,1.98,1.61,0.68,1.36,1.15,0.28,0.52,2.27,0.85,0.22,1.07,2.47,1.67,3.12,0.36,3.51,2.25,0.51,0.67,1.45,0.79,1.04,0.37,2.25,1.06,1.08,0.33,1.91,1.24,5.52,2.47,4.03,1.69,0.43,0.66,3.67,1.81,1.03,1.24,1.38,1.55,1.79,2.84,0.38,1.62,0.2,0.51,1.98,1.2,0.55,1.33,3.46,1.06,0.46,1.96,0.24,1.94,2.0,3.02,0.74,4.09,0.6,0.69,2.61,1.95,3.05,0…	0.116412	0.696578	-0.284866	PPP3R2	7
GCCCATGTACAGGCACGCAGNGG	2.7278	2.3437	1.6201	0.96,2.28,2.16,1.99,2.29,4.3,2.4,3.01,3.96,6.51,0.62,3.68,1.77,0.64,2.74,3.01,3.45,3.48,2.77,7.03,3.68,0.65,2.18,2.68,4.01,1.66,3.74,1.52,5.37,1.24,1.05,3.46,1.28,2.78,2.05,2.62,3.65,2.71,4.65,4.38,2.38,1.43,5.23,1.19,2.28,3.75,1.11,2.31,1.8,3.84,1.79,0.93,4.51,3.05,0.5,2.91,1.79,3.93,7.2,4.43,1.35,4.1,4.35,3.56,1.45,5.57,1.68,1.01,2.18,3.58,3.58,1.91,5.23,4.74,3.4,2.14,2.61,1.14,1.19,3.77,0.96,4…	0.030549	0.684418	-0.284799	PDX1	6
AGAGTGTTCTGGTCTCACATNGG	3.1804	2.5855	2.2033	0.47,3.46,2.05,2.58,2.55,0.95,1.52,7.25,8.72,3.63,6.05,1.7,1.72,1.05,1.15,3.56,0.94,8.32,3.29,5.49,3.01,8.07,8.87,4.38,8.37,3.73,4.15,2.13,3.21,4.06,0.97,3.76,1.34,0.77,2.08,1.05,3.96,0.71,9.16,2.66,4.25,7.29,5.23,1.55,3.55,4.52,6.18,0.75,2.11,7.03,6.53,2.5,8.05,6.71,2.5,2.22,4.06,2.91,2.44,3.93,1.22,2.57,0.29,0.92,1.15,2.2,2.33,5.6,2.77,3.16,1.31,3.75,2.02,1.36,8.76,4.63,8.02,2.57,2.63,1.85,4.75…	-0.122046	0.66728	-0.283986	RNF17	6
CCCCTTATGAGAATAAGGCGNGG	2.1634	1.7615	1.483	1.46,0.68,1.85,1.64,1.4,6.26,1.55,1.9,1.52,2.18,2.69,1.43,0.88,1.36,1.27,2.69,0.35,5.01,1.52,3.77,0.24,2.87,0.64,1.74,1.37,2.49,0.29,1.08,0.52,3.88,1.96,0.59,0.73,0.72,1.73,1.44,1.41,1.83,1.51,2.59,0.81,4.05,0.69,1.5,2.47,1.25,1.65,1.93,0.63,0.37,2.26,1.9,3.93,2.84,0.56,1.11,2.33,5.97,1.18,4.01,1.87,4.53,7.12,3.45,1.93,0.76,2.93,0.74,2.72,1.75,1.51,0.66,1.3,2.04,1.78,1.66,0.52,1.15,3.48,1.08,1.99…	-0.146385	0.664648	-0.280784	ADAM30	6
GTATGTGCTTCTCCACGCCTNGG	3.6305	2.9412	2.5762	1.67,3.45,1.89,2.6,3.78,5.69,1.45,1.49,2.67,7.29,7.57,2.96,1.3,1.93,4.93,3.23,3.19,8.27,3.68,4.06,1.85,1.42,0.71,0.49,0.37,0.3,1.07,7.65,6.24,1.03,3.6,2.48,7.74,1.35,7.17,0.79,4.63,9.33,2.01,1.01,6.66,2.15,3.89,2.08,1.08,4.79,7.6,8.48,2.99,0.1,7.99,3.32,0.6,8.32,6.56,4.43,0.56,6.11,0.88,7.68,5.93,8.94,0.79,6.92,0.84,1.71,2.31,1.3,1.28,2.68,1.85,1.2,7.65,2.19,3.22,1.41,8.56,0.64,4.4,1.93,4.03,7.7,…	0.0410998	0.618936	-0.279746	TGM6	6
GGAGTACTTGACGCTCCCACNGG	2.859	1.9615	2.5184	2.25,6.73,0.09,0.97,1.75,0.44,0.4,0.55,1.39,2.07,3.18,0.7,7.87,0.91,7.24,1.37,6.4,6.04,2.05,5.02,1.71,0.28,5.9,5.62,4.27,6.0,3.7,0.71,1.87,4.83,0.79,2.95,0.28,4.65,1.96,7.48,2.41,8.65,7.4,5.13,3.02,8.02,0.79,1.47,0.04,0.55,0.06,3.25,5.66,0.4,8.05,3.05,8.04,1.89,2.11,3.33,2.26,5.18,0.72,0.9,1.64,0.4,4.03,1.95,6.98,1.32,1.56,2.11,7.69,0.22,4.34,0.29,4.07,1.68,0.77,1.93,7.69,1.77,0.14,3.68,0.18,0.92…	0.180538	0.635579	-0.278951	LOR	7
GCAGGTAGTCGGTCCCCAAGNGG	1.4537	0.6906	1.7382	4.6,7.12,2.59,6.03,0.06,0.05,0.46,1.84,0.54,0.07,0.61,0.11,1.08,2.65,0.05,0.04,2.58,2.6,4.47,0.04,0.06,0.72,0.05,3.17,1.18,3.78,0.37,2.5,0.49,0.03,0.03,0.15,4.69,4.29,0.58,4.35,0.23,0.24,0.66,3.41,4.48,0.89,0.23,2.91,0.3,1.63,4.22,1.21,0.34,0.31,0.11,0.42,0.34,2.79,0.83,0.06,0.93,0.58,3.36,0.61,4.32,0.51,0.18,2.84,0.33,0.06,0.09,0.5,1.11,4.4,0.18,0.36,1.06,0.05,0.34,1.36,0.35,0.17,1.4,0.83,0.45,0…	-0.0825325	0.68721	-0.277436	ZNF648	6
GGGTCAGGCAGTCCGCATAGNGG	1.8123	1.389	1.4464	2.55,3.47,2.64,0.97,2.92,1.59,4.32,3.26,1.11,0.59,2.21,0.11,1.47,1.66,1.67,1.73,0.42,1.73,3.04,4.21,1.24,0.4,2.45,3.24,2.43,2.33,1.87,0.28,0.54,6.71,0.93,1.22,2.29,1.24,6.01,3.0,1.11,0.37,0.55,1.94,0.81,0.56,1.02,0.94,2.61,4.01,0.22,0.38,4.01,0.55,0.56,2.52,0.47,2.17,0.65,3.17,1.62,0.6,1.17,2.01,2.2,1.63,1.9,1.25,0.14,0.9,2.65,4.04,2.6,0.42,0.51,1.37,0.89,0.58,0.82,1.51,1.99,1.06,3.78,0.46,1.45,2…	0.0846481	0.647288	-0.276824	OR1E1	7
ACAGGCTTGAAAAGACTCAGNGG	2.1434	1.7085	1.4929	2.06,1.36,1.3,0.84,4.19,0.35,1.51,1.12,0.65,3.01,1.41,2.2,3.73,2.7,0.8,1.78,1.4,1.43,1.4,1.3,1.41,3.98,0.59,1.33,2.96,0.68,1.41,4.17,0.87,2.26,4.93,1.41,1.56,1.0,1.54,3.3,1.64,1.47,1.13,3.8,2.97,1.43,1.1,3.04,3.41,1.57,3.63,1.87,0.71,1.1,1.63,1.31,0.86,0.71,6.33,3.69,0.92,1.14,0.6,2.24,0.87,0.54,0.99,1.25,2.7,2.52,0.53,0.85,1.66,2.78,1.79,1.25,3.62,1.58,4.44,0.2,1.35,1.26,0.8,1.21,5.79,3.92,3.4,3…	0.0839924	0.736467	-0.27632	SLC2A2	7
GACCTACCACATCAACAACGNGG	2.3914	1.5173	2.3434	8.59,0.05,8.38,0.63,0.04,2.59,4.31,0.16,3.62,0.46,1.2,0.69,1.31,2.13,0.95,0.08,2.64,0.21,0.94,0.35,0.08,1.88,0.5,0.1,1.52,1.08,2.16,2.94,1.99,3.77,5.58,1.96,4.15,2.1,1.0,3.06,0.47,5.11,1.17,3.85,2.62,0.5,0.19,4.83,0.29,0.53,0.03,1.35,0.81,1.37,3.86,2.23,1.16,6.33,4.03,1.08,2.62,1.71,3.82,4.32,0.41,1.16,0.03,3.42,0.05,0.04,0.13,7.47,2.05,1.44,0.23,0.06,5.91,0.1,1.42,0.61,3.17,0.18,3.39,0.24,2.34,0…	0.238885	0.726128	-0.273005	TMEM132D	7
CTACTTCAACCTGAGCCAGGNGG	2.8151	1.9706	2.4292	7.09,0.63,1.4,1.61,1.49,1.59,0.87,5.4,2.4,1.31,0.31,0.43,1.06,0.28,0.9,1.89,7.25,3.05,0.3,0.05,0.18,6.16,3.93,2.65,0.17,1.06,3.97,1.42,7.57,0.11,8.04,6.37,6.65,2.38,4.74,5.87,6.66,0.12,2.2,1.83,1.46,5.32,2.69,2.43,2.9,0.59,4.31,0.45,0.53,5.18,1.98,5.29,1.44,6.16,1.42,7.48,1.88,4.0,0.08,5.89,6.18,0.73,7.67,8.34,2.64,2.78,0.68,7.48,0.2,0.38,1.09,0.26,1.73,0.49,0.18,0.22,1.19,8.08,0.66,7.54,1.31,7.5…	0.000868476	0.636803	-0.271871	NANOS2	6
ACTGAGCGAATGGTGCTGAGNGG	1.9456	1.5051	1.4197	1.29,3.25,1.29,0.95,0.43,0.72,2.71,0.43,5.29,2.97,2.81,0.85,3.05,0.77,1.85,0.65,2.38,0.81,2.45,1.03,1.46,1.19,1.23,3.89,3.72,1.28,1.3,0.92,1.48,1.34,2.61,2.55,1.27,1.31,1.2,0.45,1.06,0.36,5.98,1.73,0.53,1.11,0.5,2.67,1.44,1.62,3.14,3.79,0.29,2.35,1.08,1.63,5.15,2.72,0.25,4.0,0.78,0.44,7.3,3.16,0.82,3.14,1.94,2.06,4.78,2.13,1.13,5.22,1.27,2.62,1.6,1.74,1.54,1.84,2.21,1.75,2.0,2.04,3.38,1.2,0.74,1.…	0.108422	0.680728	-0.267766	TAAR5	7
TCTTACCTGGAGTCAAACTGNGG	2.7814	2.3137	1.8649	3.87,2.06,3.06,4.31,2.73,0.88,4.51,3.5,1.85,1.83,0.72,2.67,0.97,1.34,1.31,1.92,3.38,3.12,4.43,4.56,0.55,0.83,1.27,1.84,5.13,3.66,0.88,0.89,3.48,1.95,4.34,0.73,1.94,1.75,0.97,1.26,1.27,3.77,4.49,1.13,4.76,1.03,1.3,4.5,5.34,3.59,4.61,3.9,0.6,2.43,2.58,0.28,2.67,0.78,2.46,2.88,3.28,5.58,1.78,2.41,4.95,6.37,3.34,4.44,0.77,2.83,1.23,1.34,3.86,2.38,1.32,1.86,2.61,2.97,0.38,1.34,2.83,1.25,2.75,2.55,7.79…	0.331148	0.675727	-0.26751	GPRC6A	7
TTGGTTATAGAAACTTGGGANGG	3.1776	2.7277	1.8539	4.51,3.12,3.86,2.37,0.86,2.75,2.32,4.53,7.85,0.96,3.61,2.62,7.48,3.08,2.49,2.27,2.41,4.91,1.99,2.1,2.67,2.75,4.54,0.9,4.53,4.8,3.1,1.91,4.42,4.91,3.32,2.93,2.04,1.49,3.63,1.23,1.01,6.32,1.21,2.58,2.09,7.27,0.78,1.31,3.56,0.96,2.27,1.91,2.98,1.55,2.23,7.52,2.7,1.62,2.74,3.13,5.1,5.05,2.52,8.01,1.91,2.85,3.26,0.96,3.21,2.09,0.98,2.22,3.21,0.78,1.45,4.87,3.43,3.78,1.44,1.07,5.49,1.0,1.02,1.51,6.53,4…	-0.0834381	0.653925	-0.267347	MS4A13	6
CTATGACTTCTTCTCCCGGGNGG	2.5741	1.9126	2.1275	2.97,0.24,1.14,1.35,0.9,1.92,0.41,3.76,0.49,1.33,2.3,7.35,0.73,4.58,3.27,1.32,5.11,6.48,3.87,1.71,0.86,9.03,2.64,1.45,0.08,2.73,0.19,0.51,2.66,2.96,6.14,4.48,1.51,3.04,1.51,0.84,0.47,1.91,1.96,0.55,1.95,0.82,1.23,0.69,0.91,0.56,0.4,2.81,1.3,1.64,7.51,3.19,0.77,3.51,3.34,6.19,3.19,6.26,2.24,3.61,8.06,5.86,0.28,1.3,1.36,1.31,0.41,2.13,0.69,0.79,0.63,0.65,1.66,0.96,2.77,1.71,2.4,0.5,1.22,2.63,2.88,5…	0.0219021	0.690623	-0.263942	GRM6	6
GGTTGTACATGATATCCCAGNGG	3.7637	3.0475	2.9916	3.53,6.5,1.61,5.42,4.43,8.09,6.13,3.49,8.27,2.51,3.99,0.66,8.11,1.01,1.02,9.13,0.79,0.4,6.92,3.48,6.91,3.54,3.44,1.32,0.94,1.56,0.02,2.23,7.44,1.77,6.64,8.01,1.13,0.28,2.84,5.33,3.32,1.49,5.96,9.08,0.98,0.53,6.89,7.89,4.71,2.04,0.24,2.66,1.43,3.62,4.82,0.97,7.03,6.27,0.11,7.92,1.02,8.69,5.86,2.11,7.43,8.03,6.1,2.48,1.99,2.54,1.74,4.58,0.11,1.87,7.99,0.63,2.79,8.48,3.45,7.01,2.08,0.64,6.29,0.96,1.…	-0.22739	0.753457	-0.262336	FUT5	6
TCAGGGCTACATTGCATCCANGG	2.2892	1.705	1.8719	0.42,0.88,0.86,0.24,0.4,1.31,1.39,3.61,1.02,6.07,3.65,1.04,0.92,2.81,1.01,2.94,5.9,1.42,5.38,7.75,1.35,1.23,5.35,3.98,1.03,0.61,7.43,4.33,0.96,2.19,0.3,1.5,0.25,6.42,0.6,2.88,6.04,0.66,1.41,1.27,2.95,0.28,1.93,0.57,1.4,0.97,4.18,6.78,0.8,1.78,1.92,3.1,0.4,0.62,0.37,0.19,0.7,4.19,2.08,3.02,2.42,2.98,3.34,3.0,0.43,0.79,0.77,1.41,4.54,0.65,3.32,1.83,0.43,3.94,5.47,4.06,0.77,3.05,5.48,5.61,1.54,1.06,…	0.0791082	0.673205	-0.260772	GKN2	7
GCAAATTGATCACTTCCCAGNGG	3.0569	2.3666	2.4215	0.37,2.07,2.59,1.38,4.33,8.29,1.49,6.95,4.04,8.16,8.35,2.28,5.89,5.31,0.39,0.77,2.91,0.46,1.28,1.89,6.8,1.37,1.17,0.5,0.81,2.63,8.54,2.71,8.18,9.86,8.94,0.53,0.78,2.15,0.29,1.47,2.39,0.96,5.18,1.38,2.75,6.67,1.78,2.59,0.6,1.02,0.98,1.82,1.93,2.67,3.32,0.32,2.35,2.27,8.27,4.47,2.49,3.42,1.14,3.1,0.38,2.53,0.88,0.29,1.49,0.54,2.38,2.16,0.98,0.69,6.74,1.74,1.59,1.35,1.78,2.18,2.08,1.41,4.55,6.38,2.4…	-0.127737	0.674233	-0.260047	CACNG2	6
ACAAGTTGACCAGCATCTGANGG	2.1267	1.4804	1.9671	1.43,3.47,0.96,1.56,0.23,1.28,6.32,1.03,6.43,0.37,3.71,0.73,0.24,1.23,1.64,2.17,2.96,3.32,0.15,0.98,0.5,1.22,0.76,0.13,0.37,1.3,1.09,4.06,4.87,8.14,0.88,1.27,3.77,1.23,0.54,1.54,1.02,0.33,2.61,7.24,2.96,1.45,0.46,2.74,1.25,2.13,2.74,3.75,4.2,0.68,0.9,1.73,0.85,6.35,3.17,1.53,0.95,6.12,0.17,7.67,0.16,0.42,2.1,0.4,2.07,5.4,1.13,0.98,1.23,4.37,0.79,0.43,0.35,2.2,3.34,2.32,0.73,1.46,1.23,6.49,4.08,2.…	-0.0230102	0.613988	-0.258728	OR2W1	6
CGTGAACTGGAACCGAGCAGNGG	2.7657	2.3949	1.6902	1.9,0.47,3.2,2.53,1.74,1.23,3.51,2.13,4.13,7.62,1.8,3.02,1.24,0.64,1.22,7.41,2.59,0.46,1.15,1.63,1.02,2.4,2.08,2.57,0.67,4.1,1.31,1.27,2.53,0.67,1.68,3.76,3.65,3.96,4.36,5.84,4.61,0.9,7.56,3.14,2.34,5.29,1.39,1.65,3.12,1.06,4.16,1.27,1.12,1.73,6.62,2.42,1.19,3.75,3.22,0.78,4.18,2.38,2.39,3.96,7.24,5.16,2.35,1.82,4.93,1.14,1.95,0.95,5.99,3.43,2.07,2.58,3.09,2.3,6.9,1.37,7.24,1.38,7.5,0.97,1.66,0.4…	-0.169399	0.702721	-0.256735	PRDM14	6
GCTCCATCCTCAACAAGTGGNGG	3.1508	2.2733	2.5911	5.45,0.46,2.26,8.17,1.14,4.64,3.28,0.3,1.71,0.21,1.5,1.68,1.96,6.65,2.81,6.12,1.67,0.57,0.82,1.52,0.31,3.61,1.61,0.76,3.79,4.85,1.92,2.68,0.11,1.74,4.3,1.25,4.48,2.43,1.69,0.11,6.26,1.83,1.5,3.25,1.69,1.76,8.55,2.2,5.73,2.78,0.2,8.23,5.81,4.6,1.14,0.25,3.37,1.16,0.95,2.59,5.72,1.57,3.17,8.43,4.25,8.02,2.05,3.11,3.18,2.75,1.65,0.66,2.74,5.76,4.09,4.21,3.78,0.45,1.18,2.54,0.93,5.2,0.68,0.2,0.32,7.5…	0.244747	0.655588	-0.254205	PRSS55	7
TGATGTCTCGAGAATGAGTGNGG	2.21	1.5553	1.9981	0.64,1.81,0.57,0.55,0.43,7.19,3.2,0.17,0.26,4.49,0.79,1.32,7.74,5.55,0.39,3.76,1.39,4.94,0.95,6.1,2.27,0.56,2.87,2.52,1.01,1.91,2.21,4.63,0.45,1.31,1.2,1.49,0.15,0.36,0.2,0.24,0.55,4.12,6.18,2.26,0.31,1.52,1.71,0.72,6.68,2.26,0.37,0.89,3.27,0.91,1.45,6.89,2.24,1.73,0.87,0.53,0.43,1.35,3.0,0.42,3.57,4.03,7.19,3.55,0.47,5.13,0.48,0.29,0.89,0.81,1.45,7.99,0.85,2.69,0.77,6.84,0.32,0.39,5.16,0.21,2.97…	0.338757	0.67609	-0.251083	TRPV5	7
AGTGAGCTCGAAGATCTGCANGG	2.2887	1.8607	1.6088	0.19,3.59,0.87,2.6,0.89,3.39,0.7,1.35,1.48,4.68,3.09,2.48,0.63,1.62,2.39,0.97,2.55,2.2,1.11,0.51,7.46,1.32,1.09,1.42,0.61,0.43,4.18,3.17,2.48,2.55,2.24,0.78,2.31,0.97,3.79,1.12,2.9,2.43,2.09,2.24,1.2,0.53,1.37,0.88,5.87,2.39,2.05,1.07,2.15,2.84,1.52,3.08,0.91,2.01,1.18,2.19,1.36,0.62,2.8,3.14,1.49,1.15,2.85,3.76,1.67,1.77,1.08,2.89,2.18,1.13,3.12,2.19,2.06,2.04,0.92,3.25,1.23,1.38,0.66,0.44,0.97,…	-0.0112024	0.717169	-0.248701	COL20A1	6
TAGTCTAGAGTGCTGTCCAGNGG	2.2905	1.6668	1.9856	5.18,1.64,3.22,4.97,5.01,0.8,1.89,0.16,1.33,1.33,2.74,2.19,0.46,3.8,1.28,0.3,3.23,0.53,0.94,7.34,1.2,1.67,4.11,2.01,4.57,4.86,0.19,0.71,8.22,5.49,0.62,0.98,1.99,1.71,2.55,0.48,7.05,3.95,1.17,2.45,1.55,2.77,3.2,1.87,2.84,1.86,4.19,4.36,1.47,1.8,0.49,0.49,3.16,0.34,0.91,4.22,0.87,1.6,0.33,2.42,1.13,1.73,3.33,2.52,6.02,1.12,0.21,0.56,0.94,0.44,1.13,1.73,4.29,8.93,0.09,8.22,0.32,0.7,2.58,0.97,6.78,1.…	-0.0871496	0.716242	-0.248222	PRDM7	6
CCTGCTCATTGAACTAAACGNGG	5.0437	4.3627	2.9704	9.45,7.87,8.9,2.25,3.36,2.81,1.52,2.99,2.35,1.56,9.45,3.48,4.85,1.5,9.51,2.84,3.69,9.49,2.36,9.47,1.17,7.15,1.87,9.51,1.65,9.5,6.17,9.59,2.67,3.71,2.8,9.56,9.46,1.14,5.87,2.13,9.47,4.52,5.86,3.01,9.7,9.33,9.19,6.75,7.14,1.61,1.85,9.42,2.71,2.02,3.3,3.7,6.39,7.5,8.12,6.64,6.72,3.56,9.57,8.81,6.98,0.76,4.83,3.06,3.78,2.77,2.37,5.9,2.73,6.09,5.3,2.41,9.72,4.4,9.49,1.78,6.11,9.68,1.8,9.79,4.34,9.63,5…	0.0196721	0.664727	-0.247483	KRT77	6
CATTCAATAAGACCCCACAGNGG	2.5534	1.9614	1.9574	6.82,0.73,5.67,3.29,2.75,0.84,8.19,0.97,1.37,1.76,1.72,0.78,0.96,0.5,1.27,0.93,8.73,0.48,2.08,5.16,2.73,1.8,0.45,0.53,1.06,0.51,2.15,0.97,5.56,2.43,7.03,1.63,0.27,0.89,1.68,5.44,1.47,3.65,0.74,0.89,4.74,4.29,2.01,2.77,1.64,1.04,2.62,0.28,4.06,4.21,2.38,0.25,1.57,3.12,3.18,3.12,0.89,1.06,2.66,3.26,1.09,1.96,3.12,7.03,1.1,0.18,3.32,3.36,0.66,1.09,2.54,3.47,4.49,1.83,7.65,0.96,6.3,2.28,1.69,0.96,6.4…	0.034059	0.701378	-0.247356	MAS1L	6
AATCCGTAGATGAGAAGCAANGG	2.9317	2.4198	1.9714	1.33,3.51,2.66,1.95,4.61,3.8,1.49,1.94,4.75,1.44,4.74,1.14,4.08,1.82,3.38,4.54,4.51,1.93,4.82,5.84,1.43,3.77,3.52,1.84,0.8,7.17,2.76,0.67,4.11,3.7,7.29,4.61,2.17,1.16,3.72,2.77,4.19,1.31,0.86,1.7,1.1,3.15,3.05,1.07,1.19,0.9,2.31,3.08,3.27,2.03,1.75,3.63,0.82,2.81,4.13,4.32,2.64,7.21,3.21,2.47,0.7,1.33,0.75,6.12,5.41,3.32,1.22,3.87,1.73,1.7,1.18,8.62,1.18,1.57,0.83,5.74,1.16,3.88,4.2,1.06,1.91,5.5…	-0.0483881	0.680723	-0.246895	OR6K6	6
GTAGGCATCAATCTTGGCAANGG	3.122	2.6649	1.8753	0.81,1.95,1.9,1.15,7.67,0.98,3.48,3.61,3.15,3.08,1.68,1.59,4.52,2.55,2.35,2.61,3.29,1.74,2.67,8.12,1.49,6.43,4.12,1.9,1.13,1.67,5.12,5.12,3.43,1.04,6.43,2.7,2.06,4.14,4.14,1.62,1.79,3.22,5.71,2.88,0.85,6.08,2.11,2.62,2.12,7.68,1.4,1.1,2.85,1.89,4.12,3.32,3.23,1.05,0.61,6.65,2.35,1.86,3.69,1.81,2.3,3.04,3.03,3.4,4.64,2.52,0.88,1.87,2.98,5.87,3.96,7.97,3.46,5.34,2.43,2.52,3.29,2.99,6.21,3.6,4.39,4.…	0.085525	0.665224	-0.244064	TSSK2	7
ATGTGAAAAAGAAGACCCAANGG	3.7331	3.2368	2.1301	7.24,4.94,1.32,2.1,1.6,6.23,2.9,2.12,1.84,2.43,4.73,1.53,9.62,7.31,4.58,4.06,4.58,6.54,8.03,6.26,3.89,5.52,3.12,2.84,2.5,7.32,8.48,5.29,2.29,4.84,2.71,3.99,2.69,1.74,1.63,3.37,4.85,5.15,3.16,1.87,5.01,4.72,9.1,9.25,5.84,1.88,4.76,3.12,3.25,2.59,2.69,9.64,1.26,9.36,1.65,2.81,1.64,2.93,8.51,2.53,0.91,4.24,3.71,4.54,1.0,2.35,3.31,1.92,2.31,6.16,2.14,4.26,8.82,1.55,4.32,2.8,4.66,2.72,3.43,2.84,7.2,3.…	0.210275	0.67362	-0.243098	SERPINA9	7
GTTCCAACATGTACTCTGGTNGG	2.8907	2.2336	2.1483	1.37,6.86,4.39,1.87,3.13,0.27,0.46,2.11,4.02,3.68,2.95,1.86,5.66,5.84,4.04,6.35,5.06,1.44,1.94,2.15,0.89,2.58,5.32,3.58,0.44,2.0,5.81,1.02,3.14,0.63,1.54,2.93,1.68,1.43,0.66,6.55,0.32,2.19,3.26,1.65,4.1,2.49,4.96,1.93,3.72,0.53,5.6,2.37,1.43,7.27,2.19,0.43,0.67,2.04,1.23,3.91,4.47,3.04,2.92,2.15,3.08,6.21,0.4,4.8,8.25,3.82,1.49,6.91,0.56,0.44,2.27,2.11,2.41,0.74,2.04,3.69,0.76,0.66,6.3,3.82,2.59,…	0.0516181	0.70938	-0.239675	BMP10	6
GTAGGCGATGTGCATTGCAGNGG	2.1645	1.585	1.7608	1.34,0.83,1.91,3.75,0.59,1.03,5.35,1.7,1.58,0.4,2.42,4.57,3.78,0.8,5.31,2.81,0.86,6.77,6.82,1.66,0.36,3.89,2.74,0.46,0.79,0.67,1.08,0.6,0.33,2.28,0.81,1.38,0.55,2.35,0.44,0.37,3.83,3.29,0.8,0.82,3.31,2.58,1.68,1.21,3.9,2.18,1.91,1.33,1.94,1.28,1.23,0.4,1.3,3.55,3.58,2.18,0.82,4.81,0.39,0.97,2.94,0.65,2.14,2.21,4.25,0.64,4.14,3.13,2.84,2.63,3.5,0.82,4.0,1.1,1.59,1.56,2.98,2.18,5.96,2.61,0.3,2.08,0…	-0.150449	0.739813	-0.238861	ACTL7A	6
AGGTCTGCTGAATCACCTCANGG	3.3587	2.5344	2.7483	8.66,2.99,2.58,2.41,6.76,4.24,0.26,2.36,4.76,3.76,6.7,4.44,0.3,6.99,0.95,2.03,0.47,1.33,3.98,4.57,4.85,1.96,5.48,2.18,0.8,4.01,2.03,1.85,0.16,0.7,1.37,8.62,5.45,4.5,3.12,2.61,4.36,8.73,8.66,2.25,8.96,4.48,0.23,0.78,8.98,2.39,6.12,2.05,1.0,3.0,2.29,1.74,3.68,1.83,2.28,6.48,1.37,1.67,7.74,2.57,2.96,8.49,9.0,4.95,1.94,2.57,1.88,4.96,0.59,1.27,0.66,4.12,1.2,1.87,1.06,2.76,4.78,0.98,3.24,9.17,1.03,2.2…	0.278275	0.705422	-0.237372	IFNA6	7
TCATGCCTGTGGACACACATNGG	3.3943	2.8453	2.0894	1.16,3.68,0.81,2.17,3.4,3.4,2.94,3.57,3.92,1.12,3.51,1.53,2.32,9.75,6.58,6.92,2.3,9.08,4.72,1.4,2.4,1.71,1.04,2.52,2.62,3.19,5.14,2.32,5.58,1.45,4.56,2.54,1.23,0.75,1.4,2.04,5.01,3.58,0.92,1.43,1.9,2.38,5.1,3.89,2.18,2.89,6.87,0.92,0.82,0.98,2.29,9.59,1.65,3.79,9.28,0.78,3.75,1.39,2.36,4.54,2.1,1.55,4.1,4.12,1.97,3.91,1.64,3.94,4.42,6.98,2.32,5.41,7.47,3.43,1.25,3.05,2.53,2.11,2.43,1.39,2.32,3.09…	0.243498	0.622589	-0.235521	BPIFB6	7
AATCCGGGCAGCATTAGCAANGG	2.0206	1.5737	1.5798	2.53,0.85,1.43,1.36,0.82,0.71,2.18,0.32,0.75,1.74,1.47,1.88,7.26,2.46,1.38,3.87,0.9,0.84,0.51,3.71,1.92,1.12,0.5,2.24,1.83,1.88,0.48,0.62,2.5,3.05,5.26,1.1,0.24,2.31,0.24,0.51,0.5,0.32,2.46,2.79,1.02,1.85,1.46,0.46,3.97,0.71,0.91,3.35,1.6,1.29,0.74,4.79,3.86,1.2,0.71,0.69,2.3,2.3,3.78,0.41,2.51,0.81,3.88,2.35,2.02,2.67,3.49,2.02,2.35,1.84,0.8,2.18,1.13,1.06,0.98,1.1,4.37,1.26,3.36,3.46,2.76,2.19,…	0.0127831	0.703215	-0.234877	EFCAB3	6
GGAAGCAGTAGTTATCCAAGNGG	3.1118	2.484	2.2723	0.41,2.94,5.97,7.09,4.72,2.53,1.24,5.92,4.67,0.8,0.65,3.17,3.7,2.83,0.7,7.77,4.25,1.69,1.85,1.58,1.81,2.31,6.1,0.7,1.37,1.64,1.88,3.44,0.41,5.1,2.42,2.63,1.61,1.76,1.54,1.31,4.94,1.38,0.46,1.54,0.78,0.45,0.96,1.8,2.07,1.37,2.57,7.84,3.08,7.48,0.22,7.2,4.26,0.18,0.71,3.68,4.84,1.42,1.78,2.41,7.66,0.45,4.25,7.88,2.9,8.51,1.77,2.94,8.18,4.01,2.78,0.85,1.83,0.78,6.3,1.0,7.2,0.87,1.45,1.11,1.65,4.09,1…	0.0964362	0.74652	-0.233564	RBP3	7
GCTGCGGCTCAAGTAGGACGNGG	1.5555	0.8853	1.6951	3.17,0.09,0.88,0.05,3.06,1.02,0.52,0.36,1.91,0.13,0.6,0.73,0.55,0.77,2.96,0.62,4.9,0.18,2.71,1.31,0.25,0.6,4.76,0.68,0.29,0.76,0.61,0.88,1.72,3.6,0.09,0.69,0.76,0.64,0.19,0.68,2.57,0.93,0.84,2.53,0.22,0.06,2.54,0.96,1.49,2.79,0.14,0.29,2.86,6.93,0.15,0.21,0.83,0.64,0.71,2.6,6.2,1.2,4.49,0.26,1.41,0.35,0.07,2.59,0.17,0.89,5.72,0.63,0.06,4.9,2.05,0.71,1.59,2.31,1.1,0.04,0.25,0.12,1.17,3.1,0.55,0.89…	0.101146	0.681632	-0.230384	KRT9	7
CATCTATATCCTCAACCTGGNGG	3.532	2.688	2.919	2.41,1.3,0.03,3.53,0.11,2.59,8.27,3.82,1.45,1.4,6.25,0.92,2.13,2.0,1.65,9.36,2.45,0.61,2.75,1.2,0.89,0.07,0.81,2.5,3.74,9.42,7.8,0.09,2.67,0.82,2.01,9.79,3.4,1.16,0.24,0.06,5.4,2.51,0.47,3.03,0.77,6.14,5.61,9.99,1.4,3.36,3.68,0.4,6.87,8.53,3.04,1.61,0.16,3.93,9.14,8.74,5.12,6.09,2.57,2.01,5.71,3.79,0.61,7.54,8.56,2.26,1.02,8.32,0.47,2.52,0.51,7.37,8.12,1.7,0.35,7.49,6.38,8.0,3.87,3.88,2.59,5.53,0…	-0.202193	0.675279	-0.228403	MRGPRD	6
GCGCTACCACCACATCATGANGG	2.1897	1.2093	2.3858	0.01,1.73,2.82,0.05,5.15,5.3,1.14,0.05,0.55,5.76,4.04,0.16,7.69,3.29,3.27,4.47,0.5,4.37,0.15,0.6,3.02,0.03,0.64,0.9,1.17,1.04,0.05,1.3,0.73,3.45,0.04,7.33,0.91,7.25,1.44,4.04,1.96,8.04,0.09,1.31,2.65,1.25,0.4,0.74,1.14,0.03,0.11,7.14,3.98,1.46,5.2,0.88,0.09,0.46,5.89,0.28,0.87,3.16,0.04,1.52,2.4,7.6,0.26,5.85,2.05,0.29,0.1,0.21,0.02,0.46,0.68,4.1,0.33,2.74,0.13,0.6,0.12,0.09,0.12,0.46,4.93,5.64,7…	0.0409811	0.615302	-0.227083	MC5R	6
CCTATGATCACGATGTCCAGNGG	3.442	2.744	2.4171	0.36,0.52,6.37,6.88,8.95,2.08,0.49,2.13,1.97,1.74,1.35,9.34,4.15,1.38,5.21,4.59,3.06,3.69,5.1,0.72,6.1,3.5,5.18,4.66,10.3,4.92,9.07,1.88,0.31,6.39,4.61,2.65,3.77,7.41,1.05,0.27,2.34,1.79,2.46,6.27,2.62,9.22,8.69,5.36,5.38,2.43,6.54,2.83,1.26,2.02,2.3,5.22,1.12,0.65,1.39,9.12,6.06,10.16,3.08,0.91,0.36,0.83,0.97,2.59,3.94,10.28,2.46,6.36,6.88,4.35,0.84,3.29,4.58,2.07,2.72,1.39,1.78,2.98,1.45,1.89,1…	-0.240906	0.658991	-0.226713	KIR2DL1	6
GTGACTCCGGAGTAAAGCGANGG	1.4265	0.7135	1.7327	5.79,1.12,0.07,0.11,0.27,0.75,1.37,0.9,0.21,1.96,2.47,0.03,5.98,0.05,5.23,0.06,0.75,7.08,3.85,1.41,2.14,0.13,0.4,0.48,0.09,0.54,0.74,0.79,0.9,0.52,0.82,0.18,0.04,0.19,1.35,1.41,0.6,5.59,1.65,1.53,0.39,2.35,0.12,0.97,0.17,1.7,0.03,0.51,0.67,0.09,0.05,0.95,6.45,4.28,0.54,0.15,1.38,0.88,5.85,0.17,0.5,0.86,0.71,5.03,2.43,0.2,0.17,1.57,3.21,4.41,6.74,0.69,0.27,0.27,0.21,0.06,1.59,0.3,1.9,0.23,0.03,3.5…	-0.34962	0.734428	-0.226	SCN10A	5
GAGCTGAGCGCCGAGCTGCGNGG	2.1088	1.7425	1.4927	0.91,1.51,6.49,0.94,2.11,2.67,1.52,2.78,0.87,1.37,1.58,3.3,0.94,0.97,1.76,2.7,0.51,0.73,3.73,2.7,1.15,0.61,2.53,0.84,0.88,2.83,1.92,1.99,3.7,3.05,0.72,1.94,2.74,1.53,0.78,2.3,2.01,1.62,0.89,2.22,5.86,1.41,2.54,1.65,1.69,1.86,0.78,2.31,1.72,1.31,0.59,0.45,1.87,0.63,2.88,3.13,0.66,1.19,3.86,4.28,1.2,0.36,1.73,3.41,1.53,4.3,1.53,1.86,3.27,3.78,2.16,4.81,0.7,2.07,0.41,0.92,2.26,3.03,0.41,2.16,2.9,0.8…	0.156493	0.66587	-0.224434	OLIG2	7
AGCCATCTCTGTCCTCCATGNGG	3.7791	3.0785	2.5717	5.51,0.25,4.59,2.7,8.71,3.73,9.02,4.48,5.3,7.4,2.27,4.89,2.98,2.6,2.99,6.8,1.25,9.1,3.03,2.53,0.67,2.68,1.94,2.66,0.39,0.78,0.74,2.51,2.17,1.6,1.38,0.37,0.89,5.04,7.27,3.46,7.95,4.28,3.86,5.07,1.36,8.85,6.48,0.82,4.78,1.52,0.56,3.63,1.91,8.48,4.24,0.65,4.72,7.11,4.97,8.55,3.83,1.94,2.2,4.95,0.79,8.92,1.09,4.69,3.26,2.82,7.3,0.3,3.76,2.8,4.98,8.94,0.81,9.29,1.39,4.92,4.8,1.2,4.28,5.48,6.64,3.04,4.…	0.333277	0.671345	-0.222692	IFNA6	7
CCTCCAGGTCTGATTTGCGGNGG	2.6494	1.944	2.1972	0.39,3.02,7.16,4.51,3.39,1.62,0.11,1.36,5.39,4.25,5.3,0.39,4.99,1.0,0.31,3.82,3.04,6.59,0.9,7.64,1.06,1.89,0.53,5.79,1.0,0.17,3.68,1.55,2.73,1.28,2.23,0.56,3.22,5.05,5.11,2.94,1.87,3.23,6.97,1.6,0.87,4.09,0.72,2.57,0.84,3.45,0.41,3.25,0.95,5.96,5.87,3.75,2.01,7.83,0.82,3.01,3.67,3.35,0.63,2.37,2.81,4.46,1.62,5.57,1.15,1.08,6.43,7.47,1.09,1.57,1.58,1.38,2.28,0.54,1.49,0.87,2.21,4.01,0.92,7.31,3.09…	0.168242	0.669553	-0.221018	KRT86	7
TGATGACTGTGTATCTAAGGNGG	2.9531	2.5422	1.7962	1.84,3.77,2.64,6.67,1.15,1.16,2.06,5.15,6.09,4.29,3.57,3.46,3.35,6.4,2.25,2.13,4.72,1.62,1.25,2.35,3.72,2.82,3.22,2.4,0.65,5.46,2.82,4.75,1.98,3.33,1.04,8.37,3.26,1.96,2.11,0.92,5.46,3.06,1.77,8.18,0.72,3.75,2.24,1.33,1.51,1.94,2.88,1.5,2.08,1.79,3.77,2.07,3.75,6.4,1.51,5.79,3.14,4.27,3.06,1.94,2.17,0.83,3.08,2.17,2.28,2.59,1.22,2.64,1.58,1.12,4.94,5.2,3.8,5.23,3.99,3.08,2.71,2.56,2.54,1.96,1.58,…	-0.139859	0.684756	-0.219451	OR7G2	6
GCACCATGCGTAGCACCGGGNGG	1.8321	1.3343	1.6351	7.02,0.83,4.01,2.45,0.1,0.33,0.27,2.8,0.43,1.38,5.23,0.28,1.63,0.86,1.84,4.46,1.46,0.39,0.25,1.77,3.63,3.68,0.45,0.07,2.3,0.45,0.23,0.4,0.63,0.66,0.46,1.38,1.21,4.4,0.64,0.69,5.43,1.13,0.42,0.31,1.94,0.14,0.39,0.43,3.27,3.37,4.09,2.53,1.86,3.86,0.42,0.18,1.37,0.14,0.81,2.9,1.89,1.11,1.22,0.27,2.09,1.5,1.51,1.04,0.77,0.45,3.3,2.81,0.99,0.58,3.36,5.26,0.44,5.0,7.07,3.79,0.48,0.63,0.33,1.19,1.01,0.9…	-0.122084	0.662448	-0.219261	H1FOO	6
CTACTCACCAGCAAAGGCAANGG	2.067	1.5866	1.6391	2.33,0.93,1.42,3.37,2.09,1.09,1.43,0.36,1.14,5.36,2.31,2.01,1.52,2.22,2.9,2.52,0.74,0.59,0.66,0.56,0.98,0.84,0.94,1.25,4.21,1.22,4.48,2.01,3.95,1.22,2.2,3.85,1.85,1.43,0.27,1.85,1.02,1.47,4.34,3.0,1.06,5.1,0.44,1.43,0.91,0.28,1.34,1.19,2.03,0.43,1.8,0.86,1.01,0.79,3.56,1.27,2.6,0.94,4.23,1.13,0.47,0.65,1.34,1.48,1.05,0.4,3.54,1.66,0.89,1.39,0.49,3.27,1.39,0.96,1.83,1.82,1.58,0.95,0.75,0.4,4.21,2.…	0.0794576	0.66608	-0.213947	IL3	7
GAGCCAGGATGAAGTCTCAANGG	3.4934	3.1255	1.8286	4.98,6.71,4.75,0.71,2.0,4.76,1.67,3.45,5.62,1.87,1.91,0.92,5.77,6.4,5.34,6.32,3.88,4.46,1.96,1.96,2.78,3.47,3.32,3.92,1.66,2.16,9.11,2.12,5.46,2.38,1.91,3.37,2.34,1.83,5.38,1.72,4.28,6.32,4.32,5.92,3.61,2.62,2.44,2.73,0.85,3.71,3.3,1.98,4.06,5.28,1.8,2.16,4.95,3.76,2.04,4.46,7.79,3.27,2.19,1.81,2.58,1.43,2.52,7.4,2.44,1.64,3.1,1.94,2.61,3.49,1.9,1.45,7.04,1.09,6.06,2.73,8.49,2.0,7.01,3.51,2.5,2.5…	0.142549	0.672893	-0.212772	SLCO6A1	7
GGGAGTAGCCTGAGTAGCACNGG	3.0501	2.3427	2.373	0.65,0.41,3.15,3.94,1.66,3.93,7.11,2.15,2.94,5.35,1.5,0.22,6.89,0.92,6.38,0.7,1.43,1.06,2.4,1.0,1.91,2.84,4.77,9.54,1.59,5.3,5.48,0.31,4.78,4.24,3.25,5.08,2.24,0.44,6.99,1.86,5.15,2.02,2.31,5.06,4.75,3.61,4.31,2.26,9.77,0.3,3.33,0.6,4.63,8.91,5.23,3.56,0.36,1.22,8.16,2.28,3.04,0.8,8.6,0.58,2.28,2.8,3.37,4.27,2.13,3.19,2.35,0.7,0.6,5.85,0.46,3.94,0.71,2.04,7.6,3.62,3.23,6.06,2.45,1.16,3.79,1.06,1.…	0.0851765	0.698556	-0.211221	KRTAP23-1	7
GGCAGCAGTGAAGTTCTGCANGG	2.7247	2.4107	1.5118	1.83,3.78,3.03,1.87,1.07,1.4,0.86,1.09,1.79,5.74,4.7,2.15,3.19,8.0,2.13,4.35,4.31,2.81,3.82,0.98,7.29,1.19,3.51,2.1,1.21,3.61,5.7,1.45,2.61,4.15,3.4,1.22,6.58,3.71,0.88,2.07,2.66,2.97,2.54,1.22,5.98,0.9,2.88,2.13,2.64,1.84,4.01,4.45,1.91,1.82,1.24,3.22,5.8,7.76,2.23,1.52,1.9,1.71,2.55,5.77,1.98,1.11,1.81,4.6,5.42,2.97,2.0,2.39,1.82,1.64,2.37,3.81,2.79,2.16,1.5,1.25,1.16,3.5,4.11,2.82,1.69,2.17,1.…	0.163284	0.669871	-0.210125	SLC22A6	7
GCTGAACGAGTCGGACACCANGG	1.9602	1.3467	1.7972	0.73,0.44,1.03,1.69,0.38,0.85,4.95,0.52,1.41,0.09,0.48,0.42,0.59,2.68,0.89,0.76,1.01,0.63,6.68,5.44,0.15,5.25,1.69,1.68,0.25,1.01,3.4,7.56,0.5,1.95,1.76,0.38,2.51,3.8,0.04,4.75,1.26,1.0,2.12,0.5,2.88,3.99,2.06,2.35,1.68,4.23,0.16,3.32,2.71,5.08,0.61,1.1,5.15,1.36,0.46,0.06,3.05,6.49,2.25,0.62,3.38,0.24,0.86,0.29,0.14,0.25,3.82,2.52,2.43,4.11,3.56,1.42,0.79,3.72,0.26,0.67,2.83,0.24,1.43,0.59,0.73,…	-0.0562209	0.711333	-0.210004	SP8	6
ACTGCGGCTGACCTTTCACGNGG	1.7234	0.8184	2.0451	5.65,0.88,3.48,3.8,1.46,0.42,0.19,0.11,0.04,1.97,2.37,0.08,7.32,0.4,2.36,0.01,0.25,2.41,0.06,1.46,0.55,1.34,0.33,1.04,2.4,4.33,0.54,0.02,3.62,0.31,6.25,0.12,5.52,0.48,5.19,3.9,2.93,0.08,1.47,2.76,0.19,1.95,3.38,3.05,0.53,0.05,0.68,0.03,6.4,0.55,0.57,0.1,5.62,0.03,1.13,0.42,2.31,1.09,0.51,2.83,0.29,0.47,1.84,3.62,6.9,1.69,2.3,0.11,2.36,3.19,4.58,0.05,0.22,7.01,3.58,6.65,0.12,2.6,0.06,0.06,0.45,4.5…	0.056733	0.757174	-0.209389	CHAT	6
GCAAACACTCAAGATTCAGGNGG	2.5209	1.392	2.6879	0.31,5.62,5.0,0.24,5.87,0.15,0.05,0.15,0.66,0.15,0.73,5.98,8.3,0.19,0.06,0.15,0.45,4.85,2.78,0.13,0.09,0.05,4.84,0.07,0.1,4.8,0.05,0.37,1.51,1.0,0.01,0.07,0.2,2.43,2.09,0.66,2.42,4.28,0.46,3.93,0.02,2.29,2.09,0.03,0.37,0.57,3.47,5.1,0.64,0.06,0.97,6.08,0.79,2.35,3.48,4.98,3.28,0.04,0.79,7.72,2.77,4.4,7.4,6.09,6.43,0.31,1.07,0.26,0.09,0.31,2.2,5.39,1.75,6.7,0.07,0.47,0.01,2.76,2.61,6.57,0.06,1.82,…	0.047182	0.642977	-0.207336	DMP1	6
GATGGGGCCGGTTTGCCAAGNGG	3.0017	2.5421	1.8368	2.9,2.6,2.37,3.27,2.81,4.3,1.15,0.78,0.82,6.37,4.96,1.45,0.42,4.25,2.19,1.62,3.69,3.86,3.02,2.02,3.06,1.56,1.33,6.27,0.44,1.56,4.94,0.57,0.63,1.41,2.03,2.02,2.19,5.34,7.71,1.16,1.65,0.87,1.23,1.25,8.06,1.14,1.61,1.32,4.78,5.07,1.93,2.58,4.6,3.29,2.29,4.55,2.25,1.55,3.92,3.41,1.53,7.83,1.59,4.53,1.31,4.47,4.11,1.23,2.21,2.55,3.94,2.31,7.55,1.22,2.63,2.83,3.58,2.93,2.0,6.85,1.8,1.8,3.29,1.72,2.08,3…	0.119633	0.606052	-0.206798	FAM71B	7
CCAGCTTGACCACTTGTGAGNGG	1.7675	1.2934	1.4736	1.51,0.51,1.3,0.4,0.53,1.52,1.63,3.39,0.52,1.26,0.66,2.67,1.14,0.33,2.57,0.8,2.03,6.02,2.59,1.41,1.48,2.28,2.08,3.94,1.85,1.21,0.38,2.35,1.84,1.72,0.64,1.56,1.08,1.13,0.4,1.02,0.83,1.52,2.09,2.86,1.79,0.63,0.76,2.65,3.24,0.91,0.9,3.02,0.35,3.5,2.15,2.38,1.39,1.23,3.15,1.33,3.46,1.71,7.34,3.24,1.28,1.19,0.47,0.62,1.27,3.02,1.21,1.72,0.36,1.28,2.49,0.13,0.35,0.8,0.53,0.68,2.36,0.99,3.23,0.32,1.98,0…	0.28225	0.692089	-0.202438	RTP2	7
ACTGCTTCATCAAGATCCCGNGG	2.6759	1.7534	2.5808	2.35,0.65,5.02,1.9,2.79,2.04,8.54,0.17,1.48,4.15,4.91,6.85,0.74,1.04,1.92,1.49,0.42,0.5,0.11,5.11,7.36,0.19,0.01,0.25,0.1,0.11,0.16,0.29,2.77,8.35,1.49,0.75,1.7,2.79,0.83,6.96,7.74,0.33,3.04,1.09,0.01,3.11,3.05,1.74,2.68,1.64,2.24,1.23,0.28,0.06,0.88,2.3,0.13,0.07,0.31,9.09,8.08,5.74,2.3,1.3,7.92,5.58,0.44,4.14,1.69,0.09,8.24,7.92,7.82,2.12,0.04,0.68,1.34,2.45,2.58,2.03,2.7,2.33,0.4,0.72,2.18,0.1…	-0.158685	0.679181	-0.202159	FOXB1	6
AAGGCATTGCTGAGAAACAGNGG	3.494	2.9362	2.208	7.68,2.79,4.39,3.04,2.7,2.86,8.59,3.03,2.54,6.68,1.57,1.68,2.99,2.02,1.68,4.4,3.86,9.01,1.89,6.31,2.56,2.28,1.68,8.68,1.68,9.05,4.84,4.49,2.45,1.37,2.64,2.6,1.84,4.49,2.09,4.46,1.0,1.73,5.52,0.88,1.33,2.05,6.75,4.11,2.69,2.9,1.67,2.26,1.49,1.79,2.62,6.84,3.03,0.69,2.67,1.74,9.1,2.71,6.62,2.03,1.26,5.33,5.11,0.68,8.45,1.59,4.19,9.04,2.33,1.32,1.54,1.47,6.01,1.67,5.56,0.74,2.35,1.64,1.49,7.3,4.49,1…	0.119761	0.717227	-0.201683	CABP5	7
GATCCTGGCATCATATCCGGNGG	0.6668	0.2109	1.0921	0.25,0.93,0.07,0.13,0.16,2.87,0.11,0.1,0.16,1.28,2.17,0.39,0.54,2.48,0.11,0.01,0.39,0.28,2.58,0.44,0.17,0.47,0.69,0.85,0.03,0.11,0.01,0.01,0.29,0.15,2.56,6.03,0.13,0.73,1.42,0.03,0.0,0.01,0.92,0.09,0.08,0.02,0.44,4.79,0.1,0.22,0.0,0.14,0.1,0.12,0.36,1.08,0.01,0.03,0.29,1.41,0.26,0.28,0.24,0.27,4.45,0.12,0.02,0.04,4.04,2.86,0.13,0.39,0.0,0.52,0.01,0.48,0.01,0.07,0.73,0.31,0.15,0.13,0.58,0.11,4.38,…	-0.0260878	0.709413	-0.19865	GLRA1	6
ATTCGTTCACCATCACCAGGNGG	2.6042	1.74	2.3103	3.54,0.85,1.16,1.72,0.44,1.5,0.96,1.61,2.41,8.95,0.47,4.41,5.17,8.16,1.78,0.39,6.75,2.87,1.04,3.85,1.0,1.02,2.7,3.01,0.59,0.24,3.97,0.54,0.11,1.67,4.44,4.59,1.1,3.08,0.35,0.44,0.39,0.38,1.54,0.67,0.82,0.85,0.65,0.44,1.38,0.42,0.45,1.26,3.86,7.42,1.73,0.18,1.21,7.19,1.62,2.85,4.21,1.27,2.87,0.88,0.37,2.68,2.12,6.39,0.32,1.54,3.15,2.45,0.89,1.94,0.7,0.21,2.81,3.77,8.08,1.92,0.66,0.69,0.92,2.75,1.63…	0.111076	0.626353	-0.197405	PLA2G4E	7
TGCTGTAGACCAGATTGCTGNGG	2.843	2.107	2.3082	6.94,1.45,1.62,6.73,0.36,3.68,5.75,0.56,7.13,9.12,2.85,1.72,4.38,7.12,0.34,3.76,4.16,0.69,6.88,0.18,1.63,2.3,4.11,0.91,1.01,5.21,3.57,2.11,0.29,0.15,1.59,2.19,1.08,0.64,8.57,1.04,0.36,2.82,1.53,2.15,1.64,0.89,3.7,5.26,4.4,0.58,5.46,4.65,7.99,0.56,1.33,2.92,6.46,7.99,0.75,0.54,0.94,2.42,8.2,0.17,2.43,3.28,2.78,5.64,1.74,1.66,5.72,4.26,3.26,1.94,2.35,4.25,1.92,2.3,1.51,1.55,0.44,3.35,4.1,1.66,1.74,…	-0.0548383	0.687878	-0.19368	KRTAP13-2	6
AAGAGATGCCAGTGTCCGGANGG	2.6395	1.9622	2.1719	1.04,0.58,5.01,1.24,0.63,1.86,0.96,1.78,1.09,7.33,3.83,3.71,7.32,2.97,5.9,3.14,8.62,3.37,4.48,4.73,3.1,1.65,1.01,1.5,0.43,1.49,1.51,1.55,1.33,5.16,0.82,2.43,1.64,7.65,1.68,0.95,3.16,0.66,2.3,3.61,2.1,1.37,0.86,0.65,8.97,1.01,1.48,2.2,6.21,4.85,1.39,0.35,1.87,1.54,6.09,1.67,3.21,2.15,2.2,0.73,0.34,3.19,3.85,7.36,0.52,4.39,4.19,7.53,0.38,2.36,4.15,2.04,7.97,0.84,6.08,0.86,6.32,7.85,4.29,0.55,0.17,5…	0.14187	0.655475	-0.193515	HIST1H2BA	7
GAGCGAAGCAGTAATCAAGANGG	2.1397	1.6639	1.6832	1.83,5.13,1.39,1.37,0.25,2.07,1.92,0.94,1.81,0.77,1.47,7.44,0.27,1.12,0.8,5.37,5.12,2.71,2.35,2.54,2.91,0.45,3.18,2.51,1.62,2.07,1.05,4.67,0.77,5.42,3.27,2.38,1.05,1.95,3.43,0.69,3.03,1.25,4.79,1.39,3.37,1.79,0.54,1.11,2.93,2.12,0.52,0.95,1.15,1.08,3.71,3.39,4.23,1.72,0.64,1.43,1.0,2.9,1.68,0.97,1.49,2.45,6.47,2.27,1.0,0.43,4.06,0.52,0.99,2.94,1.35,0.62,1.47,2.52,1.7,1.02,1.44,0.46,1.61,0.99,3.69…	0.0848726	0.694952	-0.19286	RP1	7
TGTCTCCTCTAAGAACCTGANGG	3.2994	2.3844	2.6552	4.48,5.21,0.17,1.34,0.24,5.61,0.93,7.47,2.17,0.72,3.21,8.43,4.95,2.86,2.87,6.58,1.33,8.95,0.45,2.19,0.41,4.57,3.25,1.35,7.84,1.26,1.54,6.51,8.13,1.09,0.99,0.88,2.56,0.74,0.07,0.99,2.72,1.95,1.19,1.34,1.36,1.1,0.45,0.17,0.67,2.1,5.31,6.47,0.46,4.1,5.84,1.91,1.94,1.53,1.56,2.5,5.52,8.91,5.73,1.39,0.73,0.35,1.49,7.41,1.22,3.01,5.08,1.0,1.37,0.33,2.46,0.27,2.86,2.36,8.31,0.7,3.34,4.08,1.38,0.39,2.88,…	0.175228	0.671871	-0.190838	TYR	7
GTATGGTCTTGAGAGCTAGTNGG	2.8343	2.1397	2.1681	0.42,2.11,1.04,4.59,0.68,0.58,2.79,0.98,2.59,0.59,0.78,2.19,7.11,1.3,3.76,4.66,2.34,2.1,1.4,4.89,3.69,4.04,2.74,0.29,1.45,0.86,2.35,8.19,3.54,7.99,4.26,2.06,3.94,1.63,5.38,1.14,1.71,0.9,5.53,6.65,2.28,1.04,1.66,8.95,1.76,8.08,1.53,2.48,3.52,1.6,3.75,8.22,2.43,1.73,1.39,4.06,1.66,1.99,3.7,1.37,5.96,2.65,6.97,0.42,1.96,1.86,7.58,1.22,3.52,0.62,8.05,1.49,6.22,1.21,2.13,3.65,4.25,0.42,1.54,1.82,2.43,…	0.280641	0.608032	-0.189767	KRTAP26-1	7
GAATGGATACTTTATCCCCANGG	3.0874	2.4017	2.3824	2.73,1.17,4.25,3.08,2.58,1.99,2.32,7.84,8.8,8.0,3.68,1.26,4.93,3.9,5.28,2.69,1.68,3.41,8.75,1.56,8.73,0.36,2.02,0.59,1.13,3.18,2.24,0.47,5.81,1.85,8.46,6.69,7.41,5.38,0.78,0.89,1.57,7.01,1.72,1.02,3.44,8.7,2.33,8.77,4.78,1.42,0.6,2.68,3.88,2.59,0.32,4.47,1.17,5.79,0.61,2.03,3.84,1.16,1.9,3.24,4.2,0.85,1.93,1.58,2.91,3.34,8.66,1.91,4.99,1.05,2.35,4.37,1.09,1.22,2.68,2.24,2.08,7.46,1.0,8.24,3.5,7.9…	-0.0600583	0.688509	-0.189582	GIF	6
TTTATCCCCACAGCACACGGNGG	2.4168	1.8138	1.8974	4.6,2.08,3.13,0.28,1.17,6.82,0.87,2.26,0.6,2.25,1.21,2.44,2.05,0.42,8.31,3.06,6.47,0.45,6.57,2.18,1.67,0.42,2.25,0.79,1.71,3.36,1.73,2.5,2.55,2.8,4.91,1.63,1.24,3.79,1.42,7.68,5.79,0.96,3.32,4.72,0.83,2.17,1.39,0.47,0.89,1.54,1.98,1.83,0.75,5.7,0.25,1.16,1.1,1.52,0.88,1.78,1.04,3.33,1.88,2.77,1.74,4.01,3.15,0.41,2.77,0.79,1.08,0.83,3.12,7.98,4.69,2.69,6.97,7.93,1.19,3.92,2.41,5.01,0.69,4.16,3.07,…	0.374016	0.601765	-0.187966	AIPL1	7
ACTGGGACCCGGAAACCGTGNGG	1.8285	1.1647	1.8019	3.12,1.83,2.92,1.2,4.08,0.45,2.71,7.54,1.13,3.24,5.08,0.9,0.69,0.04,1.26,0.58,0.58,2.01,5.86,2.31,0.32,0.26,5.45,1.2,3.91,2.09,0.96,0.8,0.36,0.12,1.93,0.8,0.42,1.13,3.85,5.05,6.42,0.63,0.3,0.27,1.01,0.96,0.62,3.65,0.22,0.36,3.37,0.19,2.67,0.12,1.9,1.46,1.03,0.53,0.2,2.21,1.82,2.07,0.9,3.15,5.46,1.64,3.9,3.72,1.37,0.4,4.47,1.34,5.38,0.23,0.78,1.21,0.2,0.38,3.51,1.35,3.81,0.47,0.4,2.1,1.72,1.66,0.8…	0.271227	0.713443	-0.184797	SLC17A6	7
GTTGAGCACCTGATACAGCGNGG	2.5423	1.8881	2.0811	0.14,1.17,4.84,3.98,3.05,3.66,0.65,8.91,0.2,1.15,8.66,0.14,0.63,2.63,0.83,1.91,0.23,3.04,0.18,0.1,2.26,3.36,0.69,1.74,0.82,1.0,0.42,0.38,0.46,2.24,2.52,1.11,7.92,2.07,5.21,4.34,8.45,7.95,1.05,6.47,5.05,3.03,4.1,1.52,1.24,1.37,3.21,1.85,0.53,0.23,0.31,2.77,0.78,3.56,0.46,0.63,1.25,4.01,5.29,6.72,1.84,1.12,0.2,4.15,1.81,2.31,4.51,0.98,1.11,1.09,1.42,1.5,0.71,0.7,0.84,0.9,3.8,3.71,0.66,7.72,1.83,0.2…	0.0813109	0.720885	-0.184027	HTR1A	7
TCTGCTCCTGAACGTGGAAGNGG	2.779	2.1703	2.0649	1.47,0.83,2.07,3.63,1.45,2.34,2.08,2.23,7.57,3.44,3.3,6.1,5.23,8.0,3.14,2.08,1.56,3.47,1.06,1.54,7.49,0.63,2.17,0.85,2.78,3.87,5.62,1.4,1.39,1.06,1.13,2.38,1.16,1.58,1.85,2.26,0.72,0.55,0.52,4.53,3.5,4.67,0.47,2.97,2.3,2.72,3.73,8.53,0.83,0.5,1.07,1.01,3.18,7.47,7.74,5.97,4.82,7.53,3.13,7.85,4.41,3.57,0.67,3.76,1.05,4.22,3.85,7.51,7.46,3.27,1.7,0.67,1.71,3.87,0.59,4.35,3.8,0.75,2.25,1.25,2.92,7.2…	-0.273628	0.651619	-0.18089	AIPL1	6
GTTCAGTGAAGGTCGAGAAANGG	2.0869	1.7166	1.314	2.12,5.39,3.03,1.57,2.18,3.91,0.68,1.27,3.16,0.87,2.53,0.54,1.98,0.8,1.82,0.89,4.22,0.77,1.9,6.19,0.84,0.86,6.69,2.15,1.67,2.58,1.44,0.61,2.02,0.62,3.7,1.96,1.64,2.51,1.47,1.21,2.82,2.2,0.91,2.28,4.54,0.97,7.54,4.47,4.05,3.0,1.42,1.34,2.34,1.33,1.44,1.94,2.28,1.63,2.02,3.89,0.81,2.67,1.07,1.12,1.26,1.69,1.53,2.64,1.85,2.98,0.84,1.03,1.64,1.77,3.42,3.09,1.68,0.68,4.0,1.03,1.09,1.43,3.56,4.0,2.43,2…	0.0140756	0.639611	-0.17771	MUC7	6
TGGCAGGTATACTGATTGGANGG	2.5988	2.0587	1.7123	3.53,0.29,1.97,1.11,1.18,2.1,2.25,2.05,2.09,1.89,1.63,5.34,2.39,1.89,2.14,4.7,6.83,0.72,4.63,2.25,2.82,1.95,1.14,1.21,4.69,3.88,2.45,0.98,0.69,4.27,2.32,1.68,0.76,1.56,1.31,2.67,1.47,1.64,1.38,1.46,1.84,2.01,3.16,0.76,2.84,8.12,3.55,3.82,3.48,1.59,2.42,5.24,1.51,2.27,1.51,3.18,1.14,2.86,2.28,1.01,8.16,1.02,1.13,1.23,4.57,2.08,4.31,0.62,0.82,1.7,1.8,4.61,1.02,5.59,1.89,2.66,5.93,1.2,1.5,4.05,1.18,…	0.00131157	0.680643	-0.177694	SLC22A8	6
TCAAGGTTCTCCCCGCAAGGNGG	2.3759	2.0024	1.6269	3.09,5.19,3.25,2.09,2.79,3.21,0.92,1.64,0.83,0.89,1.2,2.31,5.62,0.64,1.48,1.17,1.82,1.48,0.86,2.09,1.44,1.51,1.3,2.8,2.87,0.56,6.23,0.67,1.38,0.97,0.87,0.48,2.08,1.34,4.92,0.97,5.92,2.89,7.99,1.96,6.99,4.48,6.03,1.52,0.34,1.01,6.83,2.75,1.7,0.52,2.61,2.04,1.09,3.29,1.08,2.26,2.44,1.4,0.71,1.17,2.02,2.66,2.02,2.86,2.3,2.74,2.35,2.67,7.45,4.18,5.24,2.13,2.2,0.28,2.06,0.78,4.31,1.81,4.33,7.34,0.59,3…	-0.141753	0.68574	-0.173637	PROP1	6
TGAAATCCAACTTTCCAGTGNGG	4.0859	3.3923	2.6081	3.83,2.04,6.66,4.9,7.46,8.73,2.36,2.05,4.36,2.21,9.05,0.74,3.85,6.35,0.54,8.7,8.39,8.17,5.7,9.17,2.18,6.18,3.19,4.91,3.66,2.92,8.04,7.02,4.0,3.89,2.4,9.43,1.85,3.55,1.44,6.49,1.86,3.98,0.45,8.93,7.77,5.28,7.27,2.72,1.01,2.22,9.42,1.51,0.49,4.5,3.08,6.68,0.69,1.55,1.39,0.9,0.9,1.62,2.6,6.27,2.28,8.21,1.44,8.28,6.72,6.27,3.46,4.65,7.18,2.54,6.13,3.26,2.56,5.08,8.3,5.91,5.39,3.64,1.64,0.21,2.45,5.27…	0.0526314	0.641798	-0.172668	OR2T5	6
GGTTGACCATCACAGTCCGGNGG	2.2142	1.204	2.4293	9.22,0.19,1.71,0.36,0.42,1.94,2.63,4.22,0.08,5.76,7.33,0.89,0.26,0.06,4.08,5.98,0.01,8.18,2.0,0.6,0.03,1.58,0.29,1.37,1.43,5.06,0.14,5.91,0.21,0.99,0.62,5.63,1.5,0.14,1.24,1.99,1.62,0.74,0.65,1.52,2.51,0.08,0.32,3.14,0.31,3.64,0.21,0.24,4.23,0.1,0.58,0.83,5.61,1.38,3.85,6.06,0.55,1.13,0.68,0.44,0.07,3.16,1.88,0.52,0.56,2.34,6.59,7.76,0.21,0.32,4.38,0.05,4.69,3.57,0.22,5.96,7.8,1.78,4.85,7.21,0.05…	-0.240586	0.711489	-0.172009	IL17A	6
TCAGAAATCTACCAGCCCCGNGG	2.8802	2.3065	2.1643	2.12,2.12,5.43,0.64,7.25,0.13,7.65,0.85,2.98,1.96,6.9,7.54,3.02,0.79,3.93,3.04,3.04,3.15,1.26,6.07,2.35,0.72,1.57,1.78,2.16,0.44,6.77,2.56,6.63,0.15,4.99,6.72,0.74,4.3,0.09,1.87,0.59,1.45,0.62,2.54,7.75,0.44,4.21,0.36,2.67,1.93,3.22,2.36,4.14,4.83,1.19,0.4,5.1,4.36,1.45,3.35,0.41,5.03,0.39,3.89,2.64,0.31,4.22,1.25,6.3,0.62,0.59,6.68,4.7,2.42,1.36,4.94,5.81,3.37,1.62,0.81,1.33,3.84,2.45,0.82,4.16,…	0.0572909	0.690361	-0.161543	NLRP4	6
GCAGGATCTCCGCAATACCANGG	1.9271	1.1706	2.0433	2.06,0.2,0.09,1.01,0.07,0.59,0.68,1.19,1.17,2.68,2.52,6.11,0.25,0.65,5.06,0.37,0.36,0.63,0.1,3.74,1.6,0.04,0.67,3.24,0.68,0.25,0.86,0.66,0.85,0.04,1.07,0.33,5.23,1.54,0.24,0.13,3.4,0.35,1.62,1.65,0.37,5.33,1.74,0.5,4.12,8.34,0.31,1.42,1.39,2.42,2.01,8.08,0.62,0.48,0.13,8.1,2.08,1.22,4.13,1.73,0.67,0.16,1.72,0.94,0.61,3.38,0.65,0.56,4.6,5.65,0.16,0.36,0.29,6.14,1.2,0.12,0.59,1.41,1.15,1.6,1.2,0.67…	0.0929239	0.719024	-0.15965	SLITRK1	7
TTGTACAGCGAGACAGACAGNGG	2.5388	2.0167	1.7833	1.0,0.99,1.04,3.74,0.92,1.35,3.01,0.86,5.08,4.74,2.46,2.68,1.58,3.96,0.87,0.96,1.61,0.92,1.85,2.77,1.46,0.57,1.39,0.83,0.9,1.22,1.37,1.39,0.77,2.53,2.92,2.64,3.39,0.98,1.2,1.23,5.3,2.4,1.74,3.13,3.64,1.82,3.79,1.78,6.01,7.77,0.8,4.48,4.94,5.3,1.31,2.94,0.8,0.59,5.28,0.41,5.03,3.67,1.31,0.24,1.13,0.98,2.16,2.02,8.15,0.87,0.93,1.22,6.98,1.24,1.69,1.52,1.19,4.9,4.23,1.81,1.26,1.3,5.39,1.14,0.66,3.71…	0.0020673	0.692102	-0.159385	TRIM67	6
TCATCAATAAGTACACAGAANGG	3.132	2.4484	2.3628	4.4,1.65,2.45,1.28,3.14,6.95,0.7,3.96,1.28,1.48,1.16,2.17,0.53,3.49,4.96,1.63,0.58,8.54,0.64,2.64,0.86,7.59,2.88,5.59,2.1,4.79,2.28,1.8,2.32,2.86,9.01,1.44,4.87,2.12,2.81,4.09,7.91,2.75,1.18,1.95,0.34,1.24,1.2,1.65,2.92,7.39,4.24,1.05,0.75,0.9,1.92,0.97,0.68,1.61,4.44,2.74,7.67,3.86,2.28,7.19,3.16,0.75,1.91,5.35,0.33,1.96,4.69,1.7,0.99,1.6,3.9,2.3,2.12,8.23,1.85,3.25,7.97,0.82,2.83,2.0,2.31,4.59,…	0.211638	0.656549	-0.15612	RNASE8	7
TGATGGTGCTGTTAGCCCAGNGG	4.0592	3.5589	2.2686	1.76,4.41,2.59,4.77,3.33,2.04,2.26,2.03,2.28,2.02,3.16,4.73,3.61,5.17,1.14,2.48,7.04,4.28,4.61,2.84,3.09,4.68,2.11,4.5,8.07,1.84,2.33,1.35,4.83,2.64,4.48,1.4,1.23,3.98,3.72,1.3,2.09,6.21,3.51,2.57,6.07,2.16,2.51,9.06,6.96,4.05,2.79,1.41,2.66,4.55,1.52,1.95,2.04,3.96,2.63,6.8,3.6,4.6,3.9,5.6,3.97,3.89,3.0,5.33,2.48,4.18,1.61,3.44,3.71,3.86,6.61,1.67,3.98,2.71,3.59,3.5,4.91,5.81,4.35,6.07,8.78,2.7,…	-0.0273045	0.708553	-0.154588	SIGLECL1	6
CAGCCGCTCCTGCTTTCCCGNGG	2.64	2.1348	1.9986	0.5,3.73,1.8,3.97,1.15,7.89,1.67,0.88,2.09,1.53,1.03,8.1,1.36,6.32,2.12,0.41,5.89,0.74,2.01,0.71,8.5,2.54,2.43,1.84,2.57,0.97,7.14,1.26,5.15,1.56,0.99,2.77,1.35,6.55,1.34,1.11,0.9,2.46,7.68,0.82,3.89,0.91,0.72,2.63,1.42,3.4,3.29,2.13,0.39,2.85,2.76,2.88,1.48,3.05,1.44,7.07,1.08,1.73,3.28,1.08,1.76,1.34,4.15,3.85,0.57,2.18,0.57,5.48,2.37,0.8,7.69,4.15,2.85,5.79,2.64,2.95,7.36,1.41,0.44,2.97,0.24,2…	-0.0571277	0.736161	-0.15107	TRIM67	6
TGATTCTCGACAGATGGTGTNGG	1.8618	1.2076	1.8033	1.37,1.09,3.42,4.89,1.67,0.17,0.55,0.83,0.73,0.69,0.82,0.44,0.42,1.04,0.95,1.8,5.89,0.3,0.68,0.49,2.91,0.71,2.07,0.55,1.75,4.03,0.15,1.51,0.34,0.24,0.55,0.67,6.09,1.46,0.33,1.78,5.02,1.16,0.39,7.34,1.73,1.68,0.83,3.62,0.17,1.81,3.94,0.3,2.0,1.49,0.39,4.02,0.98,0.11,7.77,5.57,2.3,0.27,3.01,1.41,3.23,0.17,5.4,0.79,0.33,0.13,4.35,1.1,1.11,0.22,0.15,5.75,0.49,0.22,0.94,2.23,1.01,2.09,2.15,2.8,5.34,0.…	-0.316998	0.663967	-0.149504	IL36B	6
TGAACAGCATAGAGGCCAAGNGG	3.3264	2.7077	2.1857	1.12,1.8,3.38,2.31,2.61,3.83,2.4,2.2,4.72,4.16,8.38,2.92,4.68,3.22,1.47,2.69,1.46,1.28,7.26,7.28,4.72,2.28,8.05,2.34,2.15,2.31,1.6,2.53,7.47,2.55,1.34,1.95,2.52,2.33,4.67,1.71,5.81,2.73,3.21,3.0,2.51,3.48,8.97,2.51,0.59,7.66,1.57,4.51,1.09,8.18,8.03,3.65,4.52,2.17,0.55,1.53,1.63,3.28,1.5,5.88,3.31,3.61,1.89,0.92,1.16,3.08,0.76,1.73,2.67,3.51,1.79,1.23,0.94,5.93,1.96,0.98,1.6,4.64,4.28,7.01,0.98,4…	0.173058	0.682059	-0.147766	TSPO2	7
AATCACACCAATAAGATACANGG	2.1431	1.3547	2.0579	7.73,2.22,0.33,2.93,1.06,1.21,1.01,0.84,1.47,1.61,0.76,0.77,3.92,0.69,3.02,3.09,1.74,6.6,2.33,2.81,1.79,0.96,7.32,1.28,1.97,0.41,0.88,1.31,6.99,1.36,1.22,3.73,0.2,0.13,2.53,1.36,0.26,0.73,0.7,7.72,7.75,2.64,0.48,3.27,0.74,0.88,1.45,1.99,0.28,7.28,3.38,1.92,1.31,0.28,0.44,0.29,0.72,0.28,7.02,0.55,7.44,0.36,0.1,2.51,0.8,0.21,0.12,0.53,1.77,1.9,2.29,2.44,4.78,0.42,6.64,1.79,0.16,0.44,0.61,3.3,1.31,0…	0.236725	0.601848	-0.146456	OR52A5	7
GGATGAAGAAATCCGGCCCGNGG	2.0672	1.6276	1.4639	0.84,2.89,4.86,2.33,0.72,1.42,3.08,1.25,1.08,2.14,1.6,0.67,1.32,3.34,0.95,1.12,1.19,1.81,0.5,5.24,4.17,1.31,3.55,2.8,3.26,1.6,1.76,4.84,0.23,1.76,0.21,5.77,0.66,0.81,0.89,0.6,1.34,1.01,0.58,6.17,3.09,2.21,2.41,0.98,2.69,1.97,1.04,4.33,0.83,1.05,0.78,1.05,0.74,3.02,2.36,0.47,0.37,0.84,1.1,0.49,0.46,1.76,2.35,2.33,1.99,1.19,1.11,0.76,1.56,1.39,0.81,2.81,5.38,0.57,1.66,2.57,3.71,0.95,1.53,1.95,4.71,…	-0.0336879	0.641137	-0.146292	GSX2	6
TGGAGCAGAAGTTAATACCCNGG	2.5119	2.0422	1.7826	1.57,2.15,2.2,7.95,0.89,3.38,1.83,1.99,4.32,0.76,2.54,0.84,3.93,1.31,1.31,1.64,1.97,0.75,0.58,3.88,1.13,0.83,0.38,1.16,3.41,2.7,1.93,1.54,1.64,2.4,3.9,6.21,4.89,2.63,3.68,2.21,1.15,0.62,8.04,0.76,4.99,3.68,3.88,2.42,2.15,1.38,6.48,1.66,3.18,3.66,1.56,1.73,2.76,0.37,3.28,1.71,1.23,2.44,3.01,1.05,1.34,2.04,1.72,0.58,2.38,1.19,3.3,2.49,4.2,0.53,1.04,0.67,2.62,5.15,3.31,1.87,1.81,0.73,1.77,5.99,5.37,…	-0.266265	0.776672	-0.146074	ASZ1	6
GGTGTGGTACCACTTGCCATNGG	3.4165	2.6386	2.6252	3.37,0.76,2.43,2.85,1.85,1.47,2.0,0.8,3.85,1.23,3.14,1.65,6.06,4.48,8.46,1.02,7.5,0.29,0.54,0.68,0.45,1.28,1.04,3.29,3.15,1.29,5.2,3.0,8.76,3.66,2.37,1.65,4.62,3.54,1.17,5.54,1.54,5.7,4.89,4.49,2.76,1.65,1.41,2.24,1.98,4.48,1.48,2.26,5.04,2.1,2.66,2.78,2.09,9.7,3.97,2.88,3.91,9.98,1.13,2.25,0.27,1.69,3.42,3.27,1.55,1.12,3.09,2.2,5.49,5.97,1.77,2.56,8.57,1.32,3.71,6.43,0.31,1.04,2.06,3.91,1.62,0.6…	0.0755049	0.666614	-0.143057	CELA2A	7
GCATTGGTGGTAAATGTGGANGG	3.1709	2.8213	1.56	2.91,2.18,3.12,2.53,3.65,1.64,2.96,2.04,3.91,2.52,2.82,2.49,1.13,3.31,1.78,3.04,3.67,5.41,2.36,3.88,6.64,3.53,1.27,7.37,1.79,1.88,6.33,6.56,4.42,1.7,1.56,3.55,3.9,3.6,4.87,0.78,3.51,3.84,2.03,2.57,2.55,4.19,2.19,2.56,1.87,5.44,1.51,8.34,5.51,4.58,1.76,3.17,3.17,2.86,2.55,0.96,1.73,1.13,4.72,3.04,5.61,4.36,3.08,3.0,5.23,3.33,4.67,2.29,5.4,2.56,5.41,2.28,2.31,2.17,3.33,6.77,2.89,4.16,1.59,3.56,5.21…	0.228222	0.661769	-0.141082	TSPAN16	7
TCACCCGAGAGCAGATTGCGNGG	1.1814	0.6839	1.2877	1.11,1.34,0.6,0.44,0.09,2.31,1.46,0.82,0.07,0.62,2.78,0.45,0.2,0.57,0.24,1.51,3.8,1.17,0.57,0.37,0.13,0.54,1.85,4.36,0.91,1.2,0.23,1.64,0.36,0.54,0.98,2.57,1.24,3.43,0.26,2.27,0.25,2.86,0.11,1.15,2.68,2.46,0.12,0.36,2.92,0.3,0.53,1.24,5.45,0.37,1.88,0.1,5.27,2.3,0.16,0.67,0.44,5.75,3.5,2.78,3.55,0.27,0.72,0.5,0.7,2.84,0.42,0.35,0.27,2.94,0.51,1.9,0.75,0.57,0.27,0.54,0.94,2.0,0.38,0.85,0.27,0.62,2…	-0.0628018	0.683683	-0.137926	EVX1	6
CAGTGCCTGTGCCCTTTGCANGG	3.3245	2.9238	1.7636	5.77,2.94,2.83,3.31,7.1,3.68,2.34,2.46,1.33,3.52,3.62,6.75,3.01,1.91,1.78,2.41,3.99,2.27,3.18,1.8,3.54,2.66,1.91,5.05,7.38,1.55,2.61,3.41,5.7,5.32,4.54,4.54,1.34,7.48,1.64,2.4,2.32,2.96,2.6,1.31,3.14,2.02,4.85,4.73,3.83,1.57,2.35,1.91,2.72,4.3,1.18,2.17,3.86,3.08,4.24,1.21,3.52,3.39,2.39,1.17,1.31,1.67,6.13,2.25,3.89,1.77,3.15,2.55,1.41,1.6,4.24,3.34,3.3,3.61,3.75,2.86,2.93,2.19,0.86,1.25,2.07,1.…	0.183273	0.653998	-0.135877	CYP11B1	7
ATTGGGCCACTTGATCCCAANGG	3.231	2.5245	2.4765	0.86,0.21,5.85,9.33,0.62,5.96,3.92,0.95,0.71,3.58,4.7,1.39,0.64,3.17,1.43,1.03,1.37,2.4,1.84,7.78,1.95,0.82,1.8,1.99,1.58,2.1,2.89,1.2,6.33,1.36,3.27,4.09,6.72,1.92,1.85,0.64,1.44,0.31,3.12,0.76,4.6,2.54,8.38,2.8,1.56,0.16,1.45,6.42,1.65,1.5,8.25,1.46,3.33,3.71,1.08,7.6,1.21,1.28,1.85,3.71,2.05,0.95,1.29,0.24,0.23,3.12,0.4,2.56,1.73,2.82,1.61,0.88,4.83,0.34,0.89,1.38,8.93,5.31,1.1,4.22,1.93,5.56,…	-0.0962653	0.645059	-0.127269	SEC14L3	6
ATAGGTGTCTTCGGCCATGCNGG	2.0076	1.511	1.6771	1.06,2.25,0.37,1.15,4.59,0.4,0.83,0.36,1.84,2.83,1.1,5.42,0.25,1.74,1.63,1.44,6.18,2.97,1.77,3.86,1.12,1.36,1.06,1.71,2.92,4.5,0.81,1.15,3.36,0.9,0.89,2.36,0.38,2.12,1.21,0.97,1.04,1.6,1.48,2.67,0.3,0.71,0.35,6.1,1.85,1.28,1.29,1.9,1.98,0.38,1.51,2.46,3.47,3.41,0.35,1.93,3.09,0.83,5.25,1.08,2.34,3.01,0.7,3.36,0.27,0.81,0.88,0.85,1.06,4.21,0.95,1.79,2.19,2.04,0.8,6.43,2.53,6.25,2.12,0.38,6.89,7.46…	-0.0575838	0.615281	-0.127214	DUXA	6
TCACAATGAAGCAAGCACTGNGG	2.593	2.1527	1.6823	1.04,1.9,1.27,3.21,0.67,1.2,1.72,5.16,2.99,1.8,1.55,2.33,0.97,3.14,2.59,3.97,1.56,0.84,1.17,3.21,1.37,3.31,3.62,1.21,4.25,3.04,4.9,4.89,0.65,1.49,1.17,2.1,0.82,0.78,4.62,2.66,1.65,1.0,1.22,2.2,6.36,1.27,0.8,1.38,1.91,3.84,3.24,2.18,2.63,0.91,2.12,7.31,2.41,1.36,1.77,4.58,3.75,2.04,1.78,3.31,2.16,1.8,2.3,1.22,3.48,2.88,0.76,1.8,3.84,0.8,1.8,1.28,4.07,1.79,2.5,1.96,1.6,2.04,0.82,4.79,1.34,2.5,3.09,…	0.138239	0.704907	-0.125649	CLEC6A	7
CCAAGGCCTTGACCTTCTGANGG	2.638	1.7234	2.507	1.89,0.65,0.11,2.34,1.89,6.33,0.26,1.2,0.78,0.99,1.69,2.24,0.89,0.09,3.79,1.4,8.24,1.27,2.47,5.71,1.62,4.01,3.17,1.21,2.05,4.26,2.43,4.91,0.78,0.33,0.18,0.07,2.89,2.22,1.24,0.99,1.26,0.27,0.97,8.49,0.79,5.95,2.48,7.77,3.29,4.4,1.31,0.96,0.27,1.39,2.69,0.44,1.15,6.07,2.41,0.42,5.25,1.0,4.1,5.21,0.85,2.28,0.2,9.31,2.17,8.26,0.38,5.47,0.55,7.43,6.02,1.62,0.34,0.57,1.81,3.05,8.6,4.33,2.25,5.27,3.05,0…	0.0307049	0.668772	-0.120841	SERPINA9	6
GGACTCGGAGGCGATCCACANGG	1.1896	0.6871	1.3143	1.51,0.29,0.86,0.66,0.15,2.21,0.4,2.65,2.01,1.48,3.92,0.82,0.75,0.18,1.0,0.15,0.53,1.12,1.44,0.06,2.85,0.38,1.05,1.1,1.59,0.74,0.54,5.38,0.11,0.05,0.25,6.38,0.09,5.86,0.35,0.59,0.41,1.52,1.8,3.09,4.79,5.78,0.36,2.31,2.32,0.33,0.84,2.87,2.1,0.44,0.61,0.41,2.31,0.12,1.27,0.17,2.53,0.63,1.76,0.4,0.49,1.77,1.03,0.25,0.3,0.68,0.08,0.71,1.5,0.07,2.97,1.23,2.31,0.25,0.18,0.21,1.57,0.08,0.99,1.51,1.53,1.…	-0.0464582	0.696028	-0.118649	TAS1R2	6
GGAATAGCACGGCCTCCGGANGG	1.7984	1.2594	1.6412	0.67,0.59,0.48,1.06,4.8,0.41,2.33,2.99,0.59,3.05,0.57,0.96,5.45,0.4,6.57,2.7,0.81,1.3,4.98,3.8,3.02,0.95,1.48,0.44,0.39,0.94,1.16,4.31,0.29,0.13,1.07,0.18,0.69,2.96,3.26,1.2,1.43,2.51,0.68,0.81,1.36,0.98,0.16,0.12,0.89,5.89,0.73,0.87,2.15,3.45,1.62,0.25,2.41,1.48,3.92,0.57,0.56,2.24,3.02,1.77,0.41,1.02,1.84,2.11,1.13,2.48,0.1,0.34,0.59,2.36,1.41,3.58,1.55,0.86,4.98,0.51,6.15,2.9,0.6,0.27,0.14,2.7…	-0.102591	0.716674	-0.118034	FFAR1	6
TCCACCTTCGGCATACACCANGG	2.047	1.5118	1.7229	0.76,2.1,0.49,1.33,3.47,3.0,2.12,0.29,2.67,0.49,1.99,0.17,1.13,1.23,2.16,3.48,1.63,1.92,0.65,3.33,3.79,1.39,3.22,4.08,0.98,1.76,3.62,2.82,1.08,3.45,1.63,1.12,1.33,0.6,0.61,5.85,3.95,0.4,2.57,0.47,1.49,2.59,0.52,0.38,7.93,0.87,4.3,0.5,4.52,0.56,3.98,0.46,0.43,0.8,0.37,0.06,2.6,0.39,0.31,0.97,3.19,1.21,1.62,7.65,1.69,1.15,0.92,1.03,1.59,0.67,2.58,2.81,5.15,1.5,0.28,3.9,5.3,1.09,3.0,0.83,2.6,0.4,0.6…	0.119915	0.711471	-0.1151	INSRR	7
ACAATCAAGGAATCCCAACGNGG	2.1007	1.4528	1.8668	1.08,0.3,3.26,0.37,3.24,1.8,0.47,2.84,2.48,0.59,0.65,0.27,3.02,4.85,7.41,3.82,0.57,1.38,1.62,5.72,1.38,7.6,3.54,2.03,0.9,4.95,5.39,0.63,2.13,0.98,2.7,1.28,0.31,1.02,2.3,0.3,2.69,0.11,1.35,3.54,0.76,3.75,0.84,0.3,1.44,0.39,1.11,0.69,1.17,4.24,4.19,1.9,0.4,0.2,0.41,4.49,1.11,1.53,1.51,2.74,4.14,0.51,1.47,1.17,5.27,0.29,1.61,0.18,5.57,0.57,0.58,2.11,0.73,5.29,2.02,6.1,4.59,0.75,0.76,1.54,0.17,0.31,4…	0.183543	0.686342	-0.113959	TMPRSS15	7
AAGACTGAGCCATTGAATGTNGG	3.6294	2.9675	2.3844	1.36,2.2,4.98,2.78,2.58,3.75,1.31,3.3,4.53,5.75,2.14,1.01,3.72,7.33,2.42,1.56,1.33,2.94,2.58,5.05,9.96,3.28,3.23,3.02,4.97,3.23,0.78,2.83,3.3,5.07,3.55,1.57,3.29,2.91,3.57,3.03,1.26,5.75,1.15,1.16,1.56,1.43,1.22,4.87,3.5,2.42,4.32,3.45,5.8,1.64,0.92,4.08,2.58,6.15,1.89,4.44,2.22,6.16,9.69,3.78,2.77,0.94,0.93,9.7,2.8,2.04,1.6,3.48,1.77,10.17,3.77,0.61,2.45,0.57,5.81,4.02,10.02,2.97,3.02,7.55,2.87,…	0.0828306	0.641495	-0.111984	OR52A5	7
GCTGTTCCATGGTCTCTCAGNGG	3.1562	2.4813	2.3456	1.81,7.6,0.83,0.89,0.51,1.48,4.83,0.66,1.68,0.57,0.61,3.74,4.95,2.25,1.01,8.43,3.54,0.66,7.52,2.01,4.99,4.14,3.52,8.11,7.7,2.75,1.5,1.12,2.84,2.77,0.29,8.35,3.94,1.6,3.8,1.4,1.26,4.34,3.88,0.17,2.46,2.34,7.98,4.53,2.48,5.07,3.12,1.39,0.78,8.64,8.46,1.24,7.86,4.23,2.3,1.7,0.22,0.5,4.24,1.4,3.95,7.52,3.91,5.77,3.77,1.17,7.03,3.48,5.39,1.76,7.39,0.23,2.92,3.36,2.76,0.99,1.15,3.62,2.62,1.95,8.32,0.71…	0.387576	0.71668	-0.107489	RFPL3	7
CCACATTGAGGAGTATGTCGNGG	2.5578	2.1639	1.528	2.79,6.81,2.21,1.34,1.14,1.45,5.55,1.58,3.85,7.1,2.93,1.92,7.17,1.75,0.96,3.96,0.92,1.68,1.34,0.82,1.24,1.6,2.06,1.59,0.98,1.71,3.23,0.85,3.39,1.19,0.71,2.02,3.1,1.39,1.37,1.08,2.69,3.85,2.07,3.42,2.46,3.16,1.47,1.14,0.82,1.12,2.78,4.61,0.98,2.65,2.83,1.77,1.77,1.06,3.47,2.29,1.82,2.75,1.21,4.1,1.28,0.86,3.06,4.41,2.85,1.86,1.72,1.5,1.38,0.31,4.71,2.0,2.86,3.0,5.0,6.51,0.9,0.55,6.54,2.04,0.96,3.5…	-0.0434705	0.667905	-0.107104	GOT1L1	6
GCTTCAGCAAGAATATGACTNGG	2.9103	2.4073	1.9854	3.61,1.16,4.74,3.65,0.66,1.35,0.95,5.12,1.67,4.21,1.19,2.55,2.34,3.97,1.7,7.3,7.08,3.07,1.0,4.26,1.03,1.79,5.94,3.81,3.48,0.92,1.6,0.78,2.53,3.2,2.18,1.56,2.2,0.85,1.28,0.91,1.73,2.3,5.66,4.35,4.26,2.94,2.69,1.07,1.82,2.79,7.98,0.44,3.86,3.82,0.54,3.96,3.23,1.97,2.36,2.63,5.08,1.81,1.75,1.45,0.83,2.42,5.31,2.72,0.77,0.51,1.35,1.52,1.56,1.95,0.55,2.78,1.08,0.62,3.05,4.13,2.64,2.95,1.95,4.01,3.43,1…	0.168085	0.636151	-0.104762	OR52B2	7
TGGTGTGCGGGTATTGACAANGG	2.3451	1.7304	1.8795	6.51,6.54,1.81,1.12,0.32,4.32,4.52,2.83,0.19,1.53,2.82,0.71,2.61,0.87,2.42,5.11,0.22,5.0,3.74,3.86,1.6,2.98,0.88,2.51,3.21,3.47,2.15,1.48,6.75,3.16,2.42,2.31,3.17,2.66,8.12,5.66,1.14,1.23,1.35,0.56,0.65,1.54,1.64,7.05,2.2,2.29,1.89,1.34,7.53,4.52,0.86,5.65,0.68,3.26,1.22,7.06,3.66,3.53,0.68,1.21,0.76,0.05,0.89,1.47,0.98,3.46,0.96,0.48,2.13,4.7,0.26,0.82,0.75,3.54,4.25,8.0,7.61,0.58,1.6,1.27,2.24,…	0.0593364	0.716042	-0.104276	OR51B6	6
GCATGAGTCCAAGCAAAAGGNGG	2.4114	1.9814	1.5731	3.28,4.92,2.89,2.76,0.61,0.76,2.28,5.63,0.94,6.06,3.28,3.41,0.83,2.05,3.42,1.51,1.27,7.33,1.64,2.51,4.13,1.22,3.54,2.47,1.91,1.93,8.25,0.76,1.47,3.09,0.81,3.04,2.42,0.6,1.14,3.62,1.21,3.21,2.93,1.06,5.05,1.86,3.39,1.69,5.1,6.23,6.11,1.97,4.3,5.04,0.93,1.02,2.77,0.34,4.71,5.61,2.08,0.9,0.89,1.36,1.48,0.32,0.89,1.28,0.84,0.63,0.23,0.63,0.81,1.84,4.09,2.42,1.07,3.37,0.81,1.08,0.86,1.06,1.2,1.05,1.31…	0.244053	0.687047	-0.103608	KIF2B	7
AGATCCACCATCTTGTCCAGNGG	3.6072	2.7254	2.8471	3.83,1.32,9.92,6.47,0.99,1.06,4.23,9.04,6.34,9.74,0.68,3.91,3.19,0.87,2.07,1.6,1.52,1.09,2.34,0.9,0.94,2.68,1.74,2.38,1.97,9.68,0.22,0.26,5.91,1.42,9.0,6.12,1.34,0.62,9.63,1.62,2.16,1.62,4.25,1.88,0.84,0.54,9.39,0.81,5.05,4.77,6.86,3.28,2.72,1.37,3.35,0.68,3.13,8.87,0.69,2.74,2.07,0.67,2.19,0.47,7.25,4.72,5.77,9.03,8.36,9.49,5.68,0.86,0.76,0.46,7.09,1.0,4.46,0.31,4.28,9.27,4.37,7.22,3.09,0.41,3.5…	-0.111008	0.652252	-0.0995418	LRRC10	6
TCAGGATTGTAAGCACCCCCNGG	2.0652	1.4181	1.8714	1.16,5.73,0.77,0.12,2.79,0.45,0.12,2.1,2.04,1.57,1.1,0.44,0.76,5.98,1.89,0.85,0.3,3.46,3.27,1.42,0.16,1.34,2.91,1.39,4.41,0.74,1.51,7.35,0.87,1.22,4.12,1.61,3.2,1.42,1.44,8.26,0.92,4.11,0.36,0.62,0.39,1.48,1.18,0.46,0.93,0.94,7.38,0.89,7.52,0.85,0.91,4.55,2.19,1.77,1.61,0.75,0.4,3.92,3.7,1.56,0.66,0.54,0.75,0.58,0.53,1.3,1.98,7.21,1.05,7.21,5.76,0.68,1.62,1.33,0.23,0.8,0.29,0.89,2.8,5.11,2.11,0.9…	0.0615371	0.681252	-0.0993764	CYP2C19	6
GTTCATGGCCAGGTACCGCCNGG	1.8683	1.4528	1.3837	3.09,0.62,0.64,1.99,3.92,0.41,0.79,1.72,4.21,2.64,0.87,0.59,2.99,1.34,2.58,0.93,6.86,1.93,0.67,1.49,1.0,1.37,1.32,0.97,3.53,0.93,4.6,1.39,1.36,1.88,0.6,1.81,1.69,1.99,1.46,0.77,0.82,5.06,0.42,1.7,0.27,1.67,1.51,0.65,2.21,3.82,1.08,1.9,0.92,1.42,1.14,1.54,1.19,2.42,1.09,2.2,7.14,1.17,1.94,1.26,0.28,2.59,0.97,0.69,0.59,1.56,2.23,1.58,1.27,1.51,0.55,1.41,1.79,0.73,1.37,1.07,1.98,1.83,0.84,1.09,0.35,…	0.174635	0.648249	-0.0986028	FGF3	7
TCCCCGTTAGAGAGATGCAGNGG	2.5759	2.0706	1.8642	1.98,1.96,2.58,4.9,1.5,1.04,1.31,4.41,0.62,2.65,1.32,0.72,0.89,7.68,8.03,3.27,1.75,3.34,0.38,1.81,0.41,2.21,2.11,0.41,0.24,1.7,1.97,2.49,2.29,0.87,1.07,0.85,0.43,3.75,1.62,4.53,1.8,0.84,1.1,3.85,1.13,1.84,0.68,2.56,1.1,1.11,6.32,2.03,1.59,6.35,1.81,2.6,3.63,1.87,6.5,1.77,8.08,4.38,2.57,0.67,1.97,1.02,0.35,1.09,5.6,1.52,1.07,0.85,1.87,2.93,1.46,5.91,0.86,3.1,1.11,5.04,8.02,1.04,3.58,2.58,0.52,3.89…	0.00936448	0.709046	-0.0946222	NLRP5	6
TCATCTTTAGACATAGATGTNGG	2.6376	2.1982	1.7889	2.89,0.85,7.09,2.04,2.92,3.14,7.87,5.27,0.83,1.47,2.51,4.38,1.62,1.88,8.8,0.37,0.92,1.61,2.48,2.54,4.84,0.34,1.37,1.36,3.04,2.2,4.61,2.07,2.34,3.43,0.65,6.65,1.88,2.83,3.78,1.21,2.21,6.02,1.03,2.57,5.54,0.65,3.73,1.68,0.83,1.77,1.65,2.46,0.97,2.67,3.89,2.69,0.73,1.23,2.43,0.46,4.25,1.4,1.17,2.86,3.68,3.27,0.82,1.57,1.13,5.4,0.88,3.74,9.16,2.85,1.62,2.32,3.72,1.54,4.09,2.44,1.71,4.67,0.66,5.3,2.84…	-0.00968438	0.609517	-0.0944491	OR2W1	6
TCAGACCATTACAATAGCCCNGG	3.6556	2.731	2.7736	0.68,2.5,2.14,3.46,4.17,2.61,2.6,9.26,2.3,4.75,4.37,0.27,5.16,4.2,3.09,3.85,3.25,3.75,3.35,9.53,8.77,2.35,6.87,7.34,1.07,9.69,7.0,10.04,1.74,8.21,7.11,0.59,1.67,2.77,0.47,2.01,9.57,0.8,1.08,3.19,0.61,7.99,2.05,9.64,3.64,3.83,1.33,9.91,7.71,6.1,1.77,0.61,1.73,2.5,4.73,3.34,8.77,2.34,0.33,9.87,7.71,1.44,1.64,3.85,2.26,3.25,9.45,3.38,1.85,3.07,4.6,4.04,2.89,2.49,0.95,3.06,2.73,1.47,8.56,0.81,7.99,0.…	-0.264345	0.639661	-0.0935948	RNASE13	6
GGTGCTTAGCAACAAAGAAGNGG	2.3893	1.8512	1.8484	5.65,1.27,2.17,2.48,1.73,1.33,0.18,4.23,1.18,0.74,5.53,1.87,3.59,7.87,4.33,6.45,5.15,2.49,0.53,1.01,0.49,2.68,2.46,5.14,4.15,0.96,5.53,1.09,1.16,4.68,2.77,1.83,1.58,0.65,1.92,3.99,1.25,3.05,0.75,7.68,0.83,0.89,2.74,2.3,3.91,1.77,5.37,1.04,1.72,1.11,3.01,0.86,3.62,2.53,6.61,3.67,3.04,2.72,4.78,1.77,0.78,2.78,2.69,7.11,0.34,1.48,0.93,0.7,7.78,1.74,1.04,7.03,4.01,2.4,1.48,0.86,4.13,4.93,2.26,5.6,1.4…	0.130704	0.721512	-0.0909471	RNASE10	7
CTATAGAATGGAGTGTCCAGNGG	3.5432	3.0174	2.0862	0.3,3.8,1.18,3.0,4.57,2.47,2.51,3.1,3.1,9.42,1.48,6.59,7.29,0.97,1.92,3.26,2.75,4.07,5.19,2.33,2.4,4.18,0.61,2.6,4.89,1.05,5.85,2.85,1.87,1.1,2.38,1.5,8.91,3.2,3.55,2.68,4.98,3.38,2.16,2.07,1.83,5.08,2.25,1.18,4.19,1.91,2.61,1.73,1.54,1.53,0.89,5.0,2.75,4.64,2.83,1.97,1.46,3.39,5.71,0.72,2.03,4.08,8.46,3.87,1.94,3.36,6.74,2.1,1.54,1.11,1.39,7.3,4.95,2.63,5.39,3.59,1.32,2.68,5.41,3.89,6.06,9.03,5.…	0.0275948	0.692196	-0.0903404	IFIT1B	6
CATCCTGCTCAACCTAGCCGNGG	2.4045	1.6639	2.1827	0.33,3.75,7.44,1.55,1.88,1.84,1.3,4.81,4.12,0.34,2.69,0.25,0.88,5.58,0.14,3.6,1.27,1.96,0.58,3.69,0.84,7.59,6.09,0.31,2.78,0.64,0.17,0.56,5.66,5.49,2.71,0.76,0.38,5.22,2.38,0.25,1.62,6.16,6.42,1.9,0.24,1.12,1.77,5.47,6.15,1.51,0.63,0.59,0.24,1.72,0.06,3.77,4.36,0.2,1.49,2.22,0.27,1.36,2.44,7.84,2.42,5.7,0.18,1.24,1.5,2.86,4.94,5.34,5.92,0.93,1.96,1.55,0.13,0.62,2.2,0.09,1.64,0.49,2.84,0.08,0.89,0…	0.0394024	0.640518	-0.0887195	RHO	6
TCCACAGCATGAAGGACACANGG	3.4244	2.6277	2.6453	2.5,2.48,1.94,8.16,0.66,1.05,6.93,2.59,2.3,2.3,4.44,2.51,2.52,6.85,1.57,0.9,1.13,9.76,0.85,0.4,9.07,9.1,0.46,0.96,6.96,0.96,4.04,1.39,8.76,2.48,3.82,3.25,2.83,2.97,7.84,4.05,9.46,3.27,3.55,7.97,6.24,3.34,2.15,3.39,2.32,5.84,8.27,9.64,0.38,9.84,3.26,0.44,1.84,0.75,3.07,1.17,4.28,1.07,0.94,2.6,9.29,4.35,1.58,9.32,9.51,8.9,0.81,7.39,2.35,1.48,0.52,1.33,1.92,6.9,1.91,0.74,2.73,4.08,0.75,1.23,0.74,7.7…	0.0394703	0.659142	-0.0853839	TCHHL1	6
GACCAGGTCGTACCACCAGANGG	1.3708	0.8424	1.4416	0.4,0.45,2.05,1.31,0.72,2.52,1.39,1.72,0.67,2.73,3.96,2.66,0.82,0.2,1.19,0.22,5.83,0.82,0.75,3.25,1.2,1.8,0.3,4.93,2.89,1.56,0.25,0.58,2.76,1.25,2.36,1.02,1.46,0.19,2.39,0.25,0.57,2.77,0.39,0.45,3.35,0.89,1.57,2.04,1.58,0.15,3.42,0.12,3.42,0.51,0.44,1.36,0.7,0.47,0.76,6.11,0.92,2.06,1.59,0.92,0.48,0.23,0.35,5.76,0.98,0.51,0.36,5.03,0.57,2.16,5.06,1.17,0.48,0.13,0.45,0.33,1.87,0.12,0.04,0.13,1.33,…	0.0665449	0.673516	-0.0847521	GPR152	6
TGTCCAGCGGCATCTCACGGNGG	1.8382	0.8589	2.0939	0.26,6.92,6.81,0.07,2.86,0.04,1.42,2.95,1.26,0.01,0.27,5.54,3.07,4.85,0.09,0.84,2.04,0.9,0.2,0.33,4.09,0.27,4.05,0.64,3.57,5.71,1.22,1.11,1.92,0.1,0.07,5.17,0.35,0.86,3.22,3.33,4.88,0.39,4.93,0.26,1.79,0.45,0.39,0.75,2.0,1.76,5.76,0.94,0.76,0.14,0.17,0.05,1.51,0.61,0.83,4.97,0.4,6.73,1.13,1.59,0.45,1.5,0.62,1.12,2.42,5.74,0.56,0.23,0.33,0.12,0.17,6.78,3.58,1.63,1.51,0.44,0.22,0.18,3.52,0.14,5.32,…	-0.095121	0.750638	-0.0819594	LRRC10	6
ATAATCCAACACGGAACAGANGG	1.9287	1.1695	2.0101	0.24,4.15,2.33,1.72,1.76,0.05,0.74,1.51,4.04,0.61,2.14,0.26,6.71,0.85,6.18,1.02,6.2,1.09,0.64,0.25,0.96,0.38,5.7,3.22,2.9,3.26,1.88,0.32,2.9,1.21,0.79,1.01,1.83,0.17,0.29,3.42,0.48,0.26,1.29,0.21,5.6,1.12,0.96,1.22,0.78,4.25,1.57,1.22,0.35,0.96,0.38,1.35,0.28,0.76,0.45,0.26,4.9,0.14,0.69,0.9,1.04,3.07,2.22,0.14,0.1,0.82,7.96,0.31,2.43,1.69,1.18,0.33,0.12,0.38,0.18,0.53,0.34,2.42,1.54,8.27,0.59,3.…	-0.125182	0.639068	-0.0794442	DDX4	6
TGTTGACTGTATAGAGCAGGNGG	2.9349	2.092	2.3857	2.68,2.43,0.46,0.85,5.36,3.71,0.48,0.5,7.8,1.72,5.56,8.14,5.37,1.22,1.96,4.01,5.19,8.37,8.39,1.62,3.59,2.05,0.18,5.03,1.77,1.2,4.07,2.55,3.02,2.67,0.97,7.73,2.01,1.97,6.56,6.18,8.77,1.03,6.88,1.96,3.4,1.33,2.57,1.47,5.19,1.33,0.51,7.72,7.87,1.0,5.01,1.77,0.51,3.74,2.21,1.08,2.58,0.46,0.24,3.85,2.75,0.31,1.77,0.66,5.97,0.32,8.22,7.81,4.03,1.69,1.03,0.94,6.68,1.9,3.37,0.24,1.16,1.46,0.88,1.58,1.06,…	-0.0553961	0.661338	-0.0771602	OR5W2	6
GGTGTCAAAGACATTCTGCANGG	3.3063	2.7845	2.1261	1.21,1.49,5.52,7.78,3.81,8.5,8.64,4.29,1.3,4.76,3.13,1.17,5.34,3.12,5.49,8.43,3.81,5.6,8.07,0.57,2.88,0.88,2.95,6.38,0.87,2.51,2.65,3.16,1.22,2.13,4.33,2.18,2.91,2.63,7.8,2.35,1.16,0.41,9.19,5.66,3.88,5.8,2.61,4.83,0.64,3.17,3.81,8.72,2.66,4.06,5.69,1.57,2.0,2.15,3.98,1.72,7.92,1.35,5.39,2.25,2.23,1.38,0.74,0.59,4.03,3.69,3.91,3.59,3.33,3.58,2.66,2.94,3.97,2.69,7.03,1.38,3.7,1.08,3.21,1.21,7.83,2…	0.0186463	0.679495	-0.0721811	RDH8	6
CAAGAGGAACAAAAAACCAGNGG	3.6855	3.2452	2.0269	5.57,2.53,1.68,1.71,4.41,6.33,2.72,7.87,2.84,1.28,1.15,2.28,4.43,7.08,1.49,2.15,3.29,1.46,3.02,5.92,2.44,3.75,5.01,2.93,5.77,4.87,5.08,7.88,1.72,2.28,2.26,3.43,2.25,3.66,1.71,3.65,3.05,1.38,2.74,4.83,3.29,0.94,2.6,5.74,5.01,2.79,3.8,1.38,4.58,3.25,1.6,5.88,2.2,6.65,2.07,3.61,3.63,2.27,3.06,2.28,4.8,2.96,2.61,10.28,2.83,3.55,3.65,2.88,5.59,3.9,1.97,4.28,5.68,2.66,1.38,3.41,3.49,2.33,2.68,2.34,1.93…	0.330987	0.693769	-0.0689582	PRAMEF4	7
GGTGCTTCCGATCACAAACCNGG	2.1975	1.5413	1.8719	0.43,2.91,0.27,3.51,1.07,2.77,4.89,0.93,0.32,1.76,0.61,1.62,0.31,4.01,1.12,2.91,3.08,2.73,6.36,0.58,0.67,1.32,1.09,0.6,6.24,1.23,2.65,0.17,2.23,1.89,0.87,8.18,1.94,6.4,0.64,0.64,6.37,1.79,0.31,1.69,2.17,1.64,0.25,0.95,1.02,0.43,0.58,1.29,2.89,1.06,7.41,2.84,1.7,5.04,0.59,5.92,0.64,1.04,2.83,3.02,4.08,5.62,4.1,0.81,0.45,2.57,2.89,0.79,3.44,4.52,1.4,1.37,0.99,0.75,2.42,1.78,2.61,0.84,0.82,1.62,1.85…	-0.0273893	0.658492	-0.0662416	SLC22A13	6
CTACAGTGCACATCAGTCCANGG	2.5565	1.9984	1.9123	3.82,2.23,6.99,0.89,0.61,4.21,2.25,1.41,0.69,0.59,2.27,2.27,1.16,4.08,1.0,1.66,1.17,3.35,2.61,1.26,1.78,0.87,4.67,2.27,2.93,1.2,4.9,1.92,3.78,2.82,2.22,6.38,3.13,1.46,0.45,1.19,1.23,1.29,2.58,0.74,3.43,1.19,8.09,3.37,1.19,2.62,0.52,5.72,7.84,0.55,1.87,4.47,5.21,7.79,3.43,4.23,4.8,0.83,7.88,0.69,4.86,2.44,3.43,3.78,0.78,1.41,3.74,2.99,2.34,1.4,1.28,3.07,0.74,4.95,3.24,2.58,4.53,7.76,5.14,0.84,4.55…	-0.0105118	0.631691	-0.0634317	EFCAB3	6
CTATGTGCTGATGCAGACAGNGG	2.8052	2.0925	2.1768	1.11,7.75,3.73,0.95,3.83,1.18,4.07,5.79,1.75,3.72,0.42,1.45,0.54,1.11,3.98,3.71,1.32,7.01,3.73,2.96,3.61,1.01,2.38,0.84,0.87,2.91,1.87,1.38,1.52,7.17,0.94,0.83,4.56,2.07,0.66,1.01,3.24,3.11,1.92,1.21,6.28,2.37,1.23,4.73,1.65,5.59,1.46,1.22,1.44,1.37,2.45,7.79,1.06,2.09,2.9,0.44,3.02,2.23,2.52,5.54,0.58,7.48,2.31,3.9,7.3,0.53,6.86,2.11,7.2,1.45,1.76,1.7,0.36,0.94,2.14,4.98,1.12,6.96,2.91,1.8,0.63,…	0.158057	0.695897	-0.0629601	ATP4B	7
GGTAGCCCGCAGAAAAGCCANGG	2.5793	1.9252	2.0901	1.38,3.4,0.61,0.36,0.73,3.86,1.68,1.81,1.72,3.26,1.92,1.13,2.45,3.87,0.72,0.11,1.72,1.95,2.1,1.23,4.8,0.92,2.14,8.04,4.22,7.95,5.17,6.17,1.02,2.7,5.76,3.06,1.13,1.89,1.4,1.55,0.88,1.24,2.64,5.38,1.48,4.24,3.67,0.56,2.55,2.55,0.43,2.88,3.26,1.94,0.25,0.31,2.57,4.63,1.91,0.38,2.16,3.36,4.18,3.95,1.41,4.76,1.81,1.32,1.04,0.39,2.17,1.85,1.25,2.93,4.05,0.37,6.51,3.15,1.77,7.96,2.04,1.38,3.92,2.6,7.88,…	-0.0996995	0.722357	-0.0601467	CDCP2	6
CCATGATTAATCCAGAGCTGNGG	2.7271	2.0721	2.0813	6.18,2.95,4.65,8.41,1.28,0.47,4.11,0.57,1.97,1.46,3.0,1.19,5.55,6.02,2.57,5.8,2.88,0.33,1.23,3.89,1.81,2.04,3.06,4.78,1.24,0.92,2.94,1.58,1.98,5.33,1.57,2.24,7.08,1.87,1.51,1.73,7.09,2.65,2.44,1.69,7.86,0.77,1.82,6.02,1.23,2.92,3.91,0.24,3.77,8.23,3.52,0.61,0.44,3.88,7.79,7.13,0.84,3.13,0.46,1.47,1.71,6.2,7.59,1.76,2.25,8.25,1.57,0.92,0.2,5.12,2.86,3.25,3.98,2.64,6.17,1.79,1.83,1.79,1.19,1.28,0.9…	0.0348769	0.627449	-0.0595868	CLEC2A	6
TGTCCATATGATGTTTGTGGNGG	3.0591	2.4307	2.0838	2.54,2.87,2.36,1.22,1.19,1.17,6.94,0.88,1.61,3.71,0.99,3.81,0.87,2.91,2.75,2.82,2.65,3.87,2.88,1.5,1.84,0.92,2.89,2.32,1.3,2.58,8.43,6.55,2.8,5.76,2.0,2.18,0.75,2.65,4.54,3.93,0.44,3.6,6.93,0.54,2.39,2.62,2.24,3.06,7.62,8.06,1.87,0.97,2.17,4.66,2.1,4.09,2.91,8.41,1.22,0.42,6.1,8.23,3.58,5.42,1.53,0.68,2.72,2.18,7.46,1.54,2.32,2.33,1.75,4.63,0.95,2.35,4.32,2.03,2.1,6.68,2.27,2.09,2.82,2.39,2.32,1.…	0.260262	0.639695	-0.0584832	OR52B2	7
GGTGCTTCTGGCGCTCACAGNGG	2.313	1.6628	1.9853	0.51,3.01,3.7,1.04,1.91,2.01,0.38,4.22,2.04,4.69,0.94,1.18,1.9,6.4,3.29,6.24,1.31,1.84,0.65,2.54,0.76,1.84,1.07,2.23,0.71,0.33,0.63,1.17,2.56,0.33,2.86,1.2,1.83,2.2,2.98,2.7,0.94,0.29,7.0,1.77,0.4,2.65,0.76,0.35,3.58,1.45,4.9,0.45,5.29,0.75,3.32,0.44,0.49,1.76,1.04,0.41,0.91,0.27,5.76,0.42,1.22,7.68,1.22,0.62,5.82,1.73,5.58,0.23,4.81,6.05,0.51,2.55,1.42,0.66,6.13,2.28,0.48,0.98,0.36,0.93,5.59,2.3…	-0.114201	0.704394	-0.0523704	SLC2A7	6
AAGAGTGAAGATACTCGGCANGG	2.4277	1.9264	1.6774	1.52,6.9,0.71,2.8,0.94,1.54,2.86,0.46,0.55,4.09,3.53,2.4,1.08,0.41,1.06,1.09,2.02,3.08,4.43,4.05,5.33,0.86,1.21,1.19,2.09,0.96,2.83,5.19,3.2,3.21,1.34,6.76,6.22,7.24,3.48,1.03,0.86,2.96,0.75,1.24,1.3,1.27,1.9,6.49,7.2,0.87,0.56,2.06,1.4,2.27,1.49,2.53,1.92,1.17,2.01,1.68,2.2,0.99,2.7,6.18,2.87,3.23,3.64,1.04,5.39,4.34,1.07,1.77,4.93,2.16,2.29,1.9,4.11,3.69,4.47,4.72,2.79,2.52,1.87,1.61,1.58,6.9,6…	0.00480567	0.700682	-0.0504361	TAS2R13	6
CCTGGGCACGTAGTAAGCAGNGG	2.4187	1.9295	1.784	0.61,3.63,2.4,0.6,1.27,0.14,1.43,0.46,3.6,0.71,3.32,6.25,1.0,3.49,2.34,0.85,4.76,1.4,0.2,0.47,5.96,0.85,1.71,2.31,2.25,1.07,0.54,4.05,3.79,0.85,2.3,3.71,2.6,2.53,2.09,0.28,2.62,1.27,4.96,4.98,1.46,2.78,4.41,0.27,0.78,1.18,2.46,3.3,3.16,6.13,0.94,4.93,1.41,3.19,1.92,3.84,2.99,7.94,4.61,1.71,2.89,3.3,1.84,2.54,2.6,0.73,1.11,0.67,4.69,5.01,1.08,3.01,8.16,1.45,0.79,7.19,4.47,3.18,2.0,3.05,1.98,2.59,0…	0.157311	0.695048	-0.0463428	KRTAP26-1	7
GAGATGATCATCACCAAACANGG	3.0244	2.4439	2.1212	1.66,6.02,7.07,4.17,4.79,0.84,2.99,3.26,4.71,4.19,2.39,0.55,1.82,0.58,3.45,1.85,0.75,2.32,4.88,3.83,0.57,8.54,2.18,0.59,0.49,3.78,0.24,0.91,1.8,8.49,1.25,7.97,1.14,2.44,1.06,1.86,1.28,1.18,3.38,1.9,3.4,2.54,0.99,2.64,2.53,1.73,0.58,1.54,2.41,3.13,0.87,3.21,4.67,1.44,2.89,0.67,3.34,1.29,3.5,0.32,1.39,3.35,1.73,1.0,2.34,1.09,0.72,4.0,1.01,2.8,1.23,1.41,0.33,8.33,1.31,3.94,5.32,4.7,0.81,0.52,2.72,3.…	0.0956512	0.660563	-0.0448888	TBR1	7
GTGAGCATCAGAAGACACAANGG	3.5593	3.0933	1.7799	1.51,1.8,6.03,2.89,2.88,3.01,5.79,5.59,3.24,3.52,8.95,2.8,2.52,2.65,4.59,5.62,1.8,1.27,1.79,4.63,2.69,3.73,3.66,1.89,2.39,1.7,3.15,4.15,2.1,5.38,6.45,1.75,1.84,3.45,2.36,8.35,3.98,4.72,2.67,2.45,5.32,3.0,1.88,4.55,3.87,2.54,2.27,3.0,2.1,8.45,5.92,3.11,4.22,5.88,0.61,2.35,4.0,2.2,3.53,2.37,2.23,3.84,4.7,5.84,4.5,3.24,2.88,4.77,3.21,4.58,3.79,2.77,3.02,5.27,2.76,3.03,5.3,2.68,6.86,4.72,5.02,3.35,3.…	0.0610156	0.712995	-0.0367737	NLRP5	6
GGGACGGCTCCAGGTCCGAGNGG	3.5297	2.6519	2.7364	7.08,3.8,6.59,2.15,2.56,7.28,2.89,6.62,6.08,0.28,0.31,4.09,1.49,4.67,1.22,1.1,1.7,5.62,1.4,1.94,2.7,2.84,0.29,2.3,6.12,2.84,0.63,5.53,1.17,3.33,3.88,5.52,3.95,7.51,1.22,0.63,5.08,6.0,0.96,1.77,9.38,2.88,1.21,8.48,3.08,1.55,0.92,7.89,0.88,0.72,3.06,0.48,0.36,1.72,3.96,1.31,1.24,8.0,7.28,1.19,2.19,1.3,4.54,2.99,1.18,1.63,5.83,0.88,1.34,6.38,2.26,4.36,1.25,0.23,2.27,2.2,7.22,2.12,1.7,3.28,5.06,0.54,…	0.014217	0.695882	-0.0284885	MMP21	6
TGGCATGTACCTGGTCACCANGG	2.9927	2.308	2.339	3.9,2.96,5.3,0.62,1.06,0.56,4.52,3.13,4.07,1.31,3.62,7.11,0.54,8.03,7.58,3.61,1.04,4.52,0.76,0.67,1.81,1.21,2.53,0.48,0.25,1.34,3.2,3.35,2.77,0.55,4.68,6.92,1.63,0.42,1.07,2.29,0.45,3.91,0.57,8.16,3.76,1.96,3.21,3.19,7.8,7.7,1.39,2.28,5.47,0.48,0.86,8.09,1.65,4.82,7.26,6.39,2.89,2.73,0.5,0.79,0.56,0.6,2.54,2.69,5.11,1.25,0.9,2.71,6.15,8.07,2.8,0.89,1.74,0.72,2.54,0.5,3.38,2.88,2.45,3.33,1.09,4.06…	0.0704687	0.696845	-0.0269721	OR1N2	7
GACAGTCTCTCACTGAAGCANGG	2.8435	2.0892	2.3559	8.33,3.22,0.27,2.4,0.61,8.77,0.62,0.62,5.15,0.69,1.05,0.28,1.85,0.51,2.0,2.1,1.07,2.2,3.11,0.86,1.23,0.78,4.44,1.75,8.81,0.41,0.63,0.75,2.57,1.85,2.63,1.28,2.66,2.75,5.56,0.93,4.8,3.82,6.7,3.2,1.69,4.92,7.4,3.95,5.18,8.11,0.42,3.65,1.52,7.8,0.76,0.99,9.2,0.93,1.63,3.18,2.55,6.46,0.51,0.3,1.34,0.64,7.94,7.52,6.83,2.98,0.79,3.93,1.8,2.76,5.89,1.51,2.71,3.9,8.37,1.92,1.29,7.24,3.46,0.32,3.57,2.92,2.…	0.0415371	0.655804	-0.0267749	IL9	6
CCAAGTCTCAGTGAAGGTAGNGG	2.9429	2.454	1.8722	7.97,5.05,1.41,5.15,3.64,1.1,2.54,1.63,5.74,8.06,1.74,3.57,2.96,2.92,1.04,2.55,2.15,1.85,1.61,0.51,2.93,5.21,1.58,1.26,7.33,3.92,1.89,3.62,8.21,3.09,2.17,3.64,1.84,2.78,1.31,1.64,2.49,1.41,0.9,1.97,2.07,4.28,3.01,2.46,0.87,2.73,3.46,1.03,2.52,7.07,1.22,3.4,1.03,2.12,2.33,2.2,3.49,2.59,0.55,4.98,0.73,2.14,1.24,3.09,0.95,2.31,4.23,1.79,3.9,2.72,3.45,5.43,3.24,1.32,1.02,3.02,4.2,2.5,3.3,3.65,1.09,1.…	0.265027	0.632143	-0.0256877	RESP18	7
CTTCTGCCCAAAAGACCCCANGG	3.1471	2.5709	2.1478	7.13,5.38,6.31,0.76,3.32,8.9,2.9,1.45,1.08,1.52,2.61,4.01,1.75,1.88,0.66,5.19,0.82,1.3,6.74,1.92,0.96,5.36,1.98,1.8,6.38,5.69,1.18,5.24,0.88,2.11,3.32,1.24,2.67,1.24,0.89,6.88,2.08,1.69,8.71,4.22,3.12,4.55,1.93,2.73,4.6,0.74,1.48,8.9,1.68,1.34,1.82,2.61,8.36,1.46,1.83,6.07,0.8,1.44,3.14,0.56,2.93,2.47,2.79,1.09,2.71,4.59,0.83,1.17,5.08,4.73,1.81,1.86,1.79,4.51,1.13,3.16,8.01,2.79,2.41,9.41,8.56,0…	0.27674	0.615761	-0.025293	NLRP8	7
GTAAAACTCAGTGATCACTANGG	3.1146	2.6184	1.9534	1.95,2.95,4.1,1.56,2.58,0.83,1.36,4.6,1.99,1.39,9.09,6.03,4.2,6.02,6.33,1.41,2.81,2.52,5.29,0.83,2.23,3.29,1.16,1.12,3.01,1.17,3.71,3.0,2.57,0.97,0.35,3.08,2.03,7.94,1.07,9.32,2.83,3.63,3.76,2.73,7.5,0.83,1.63,2.75,2.04,3.03,1.69,6.05,0.65,1.58,5.27,3.33,3.4,1.31,8.96,2.52,6.5,2.41,2.03,6.87,3.29,2.78,6.36,3.65,5.91,4.16,1.6,1.05,2.73,1.06,0.59,0.95,1.66,6.8,2.95,3.13,4.21,1.4,2.34,2.58,2.14,1.43…	0.0876667	0.664891	-0.0241109	OR5M10	7
TGCTACTCAGGCTACTCCCGNGG	2.1286	1.3274	2.1548	0.45,0.29,0.5,0.25,2.11,5.23,0.28,0.49,2.16,3.02,5.38,0.2,0.94,1.64,0.2,0.94,0.38,0.25,0.15,0.17,1.68,1.6,4.58,0.88,5.21,1.21,0.07,2.84,3.37,2.15,0.8,0.46,0.61,0.3,1.26,0.18,0.15,0.07,0.36,0.77,1.64,0.2,2.02,1.9,6.22,0.15,0.52,2.65,1.89,0.36,0.39,0.82,2.95,0.07,5.21,0.22,3.37,0.41,1.11,7.75,2.81,4.92,7.73,2.98,3.52,0.12,6.67,8.3,0.72,8.07,1.3,2.6,6.31,7.21,0.84,4.72,1.94,3.48,3.88,0.76,0.32,0.65,…	-0.0365928	0.732964	-0.0230729	KRTAP23-1	6
AGACGCTCATAGCAGTCCCGNGG	2.2289	1.4042	2.1012	5.58,1.36,0.49,0.48,0.67,1.1,0.92,2.04,2.52,0.26,1.23,0.24,0.35,7.13,0.8,2.24,3.25,0.54,0.58,0.33,0.49,6.8,0.41,0.35,0.29,5.86,0.26,0.05,1.06,3.03,5.95,1.53,0.44,0.15,1.87,3.44,0.5,1.85,2.23,0.77,0.61,3.64,0.65,1.02,2.45,4.78,2.5,3.74,0.84,4.6,7.3,3.13,1.57,2.6,0.31,6.79,1.51,3.72,0.53,7.69,1.33,7.62,1.69,0.33,7.23,1.48,8.24,0.41,1.87,8.4,5.57,4.71,1.05,4.22,1.51,1.71,6.04,1.06,1.15,1.8,5.7,7.22,…	-0.260049	0.618866	-0.0206344	IL36A	6
GGTGACATATAGCAGTATAGNGG	3.1306	2.4539	2.276	3.62,1.7,3.99,1.03,1.56,0.99,9.17,8.76,4.49,2.07,3.96,2.42,3.05,3.4,1.0,1.95,0.35,1.66,2.38,2.28,8.58,0.55,2.35,3.38,1.59,2.69,3.0,2.69,2.43,0.39,6.34,3.79,8.32,4.13,0.81,2.31,8.44,2.52,1.3,2.62,1.72,1.49,3.74,0.87,5.88,2.39,1.79,2.52,0.81,2.18,0.37,4.28,4.35,2.9,1.37,1.79,0.41,3.51,3.17,2.85,3.61,3.43,0.88,1.49,2.6,3.63,2.64,3.53,1.69,0.79,8.51,7.66,1.73,0.85,1.43,3.89,2.82,2.64,4.66,0.44,2.03,3…	0.165137	0.668789	-0.019848	OR14A16	7
[truncated: 1,527 more rows]

## Sheet: aggregate_score_on_sgrna
sgRNA	aggregate_score_mean	aggregate_score_median	aggregate_score_std	1000-samples	LFC	DeepHF score	MOFF-aggregate score	Gene	LFC bin
[truncated: 2 more rows]
